# Supplementary material for: Landauer-Based Economic Temperature in Blockspace Markets: Evidence from Bitcoin and Ethereum
Source: Entropy (Basel). 2026 May 1;28(5):508. doi: 10.3390/e28050508 (PMC13205438; doi:10.3390/e28050508)
Supplement: Supplementary file 1 [file entropy-28-00508-s001.zip]

Archive with 76 entries (70 files):
- entropy-4271922-supplementary-main.pdf
- entropy_submission_entropy_optimized/
- entropy_submission_entropy_optimized/checksums.sha256
- entropy_submission_entropy_optimized/code/
- entropy_submission_entropy_optimized/code/00_run_all.py
- entropy_submission_entropy_optimized/code/01_data_preparation.py
- entropy_submission_entropy_optimized/code/02_stationarity.py
- entropy_submission_entropy_optimized/code/03_maxwell_relations.py
- entropy_submission_entropy_optimized/code/04_carnot_efficiency.py
- entropy_submission_entropy_optimized/code/05_phase_transitions.py
- entropy_submission_entropy_optimized/code/06_structural_breaks.py
- entropy_submission_entropy_optimized/code/07_robustness.py
- entropy_submission_entropy_optimized/code/08_figures.py
- entropy_submission_entropy_optimized/code/09_tables.py
- entropy_submission_entropy_optimized/code/10b_mr4_subperiods.py
- entropy_submission_entropy_optimized/code/10_proxy_sensitivity.py
- entropy_submission_entropy_optimized/data/
- entropy_submission_entropy_optimized/data/btc_daily_clean.csv
- entropy_submission_entropy_optimized/data/btc_monthly.csv
- entropy_submission_entropy_optimized/data/btc_weekly.csv
- entropy_submission_entropy_optimized/data/ethereum_daily_data.csv
- entropy_submission_entropy_optimized/data/ethereum_gas_data.csv
- entropy_submission_entropy_optimized/data/eth_daily_clean.csv
- entropy_submission_entropy_optimized/data/eth_monthly.csv
- entropy_submission_entropy_optimized/data/eth_weekly.csv
- entropy_submission_entropy_optimized/data/master_dataset_corrected.csv
- entropy_submission_entropy_optimized/DATA_SOURCES.md
- entropy_submission_entropy_optimized/figures/
- entropy_submission_entropy_optimized/figures/fig1_temperature_timeseries.png
- entropy_submission_entropy_optimized/figures/fig2_mean_reversion.png
- entropy_submission_entropy_optimized/figures/fig3_maxwell_relations.png
- entropy_submission_entropy_optimized/figures/fig4_carnot_support.png
- entropy_submission_entropy_optimized/figures/fig5_structural_breaks.png
- entropy_submission_entropy_optimized/figures/figS1_bull_bear_distributions.png
- entropy_submission_entropy_optimized/MANIFEST.md
- entropy_submission_entropy_optimized/README.md
- entropy_submission_entropy_optimized/requirements.txt
- entropy_submission_entropy_optimized/results/
- entropy_submission_entropy_optimized/results/F1_stationarity_BTC.csv
- entropy_submission_entropy_optimized/results/F1_stationarity_comparison.csv
- entropy_submission_entropy_optimized/results/F1_stationarity_ETH.csv
- entropy_submission_entropy_optimized/results/F2_maxwell_BTC.csv
- entropy_submission_entropy_optimized/results/F2_maxwell_comparison.csv
- entropy_submission_entropy_optimized/results/F2_maxwell_ETH.csv
- entropy_submission_entropy_optimized/results/F3_carnot_BTC.csv
- entropy_submission_entropy_optimized/results/F3_carnot_ETH.csv
- entropy_submission_entropy_optimized/results/F4_phases_BTC.csv
- entropy_submission_entropy_optimized/results/F4_phases_ETH.csv
- entropy_submission_entropy_optimized/results/F5_breaks_BTC.csv
- entropy_submission_entropy_optimized/results/F5_breaks_ETH.csv
- entropy_submission_entropy_optimized/results/F6_robustness.csv
- entropy_submission_entropy_optimized/results/F7_proxy_sensitivity.csv
- entropy_submission_entropy_optimized/results/F8_eth_mr4_subperiods.csv
- entropy_submission_entropy_optimized/tables/
- entropy_submission_entropy_optimized/tables/table1_variable_mapping.csv
- entropy_submission_entropy_optimized/tables/table1_variable_mapping.tex
- entropy_submission_entropy_optimized/tables/table2_state_variable.csv
- entropy_submission_entropy_optimized/tables/table2_state_variable.tex
- entropy_submission_entropy_optimized/tables/table3_maxwell_relations.csv
- entropy_submission_entropy_optimized/tables/table3_maxwell_relations.tex
- entropy_submission_entropy_optimized/tables/table4_carnot_support.csv
- entropy_submission_entropy_optimized/tables/table4_carnot_support.tex
- entropy_submission_entropy_optimized/tables/table5a_regime_thresholds.csv
- entropy_submission_entropy_optimized/tables/table5a_regime_thresholds.tex
- entropy_submission_entropy_optimized/tables/table5b_structural_breaks.csv
- entropy_submission_entropy_optimized/tables/table5b_structural_breaks.tex
- entropy_submission_entropy_optimized/tables/table6_full_break_matrix.csv
- entropy_submission_entropy_optimized/tables/table6_full_break_matrix.tex
- entropy_submission_entropy_optimized/tables/tableS1_maxwell_robustness.csv
- entropy_submission_entropy_optimized/tables/tableS1_maxwell_robustness.tex
- entropy_submission_entropy_optimized/tables/tableS2_carnot_robustness.csv
- entropy_submission_entropy_optimized/tables/tableS2_carnot_robustness.tex
- entropy_submission_entropy_optimized/tables/tableS3_subperiod_diagnostics.csv
- entropy_submission_entropy_optimized/tables/tableS3_subperiod_diagnostics.tex
- entropy_submission_entropy_optimized/tables/tableS4_proxy_robustness.csv
- entropy_submission_entropy_optimized/tables/tableS4_proxy_robustness.tex
