# Supplementary material for: Landauer-Based Economic Temperature in Blockspace Markets: Evidence from Bitcoin and Ethereum
Source: Entropy (Basel). 2026 May 1;28(5):508. doi: 10.3390/e28050508 (PMC13205438; doi:10.3390/e28050508)
Supplement: Supplementary file 1 [file entropy-28-00508-s001.zip › entropy_submission_entropy_optimized/checksums.sha256]

cc3d7b2639f7daff18726d3a538728a126a2fcab58f7589ad31dee28f9b1dcaa *./DATA_SOURCES.md
d44246b7ab3b1be849b8b042d424b3828d2e2f4b606a3b6a7874b39dd1e052c5 *./MANIFEST.md
7915d38c211b2e97dc4de0cc84b5a7dda2be5e0f8a3b2213baa437a82655baf9 *./README.md
caa5c5af7a93ebe6f7b09ec290cc511d7570dee04e1e54f78599fcfddc4ff086 *./code/00_run_all.py
05480cd026b9b35bb1462cff7ba79874ea5ba12a6339749271ca9efaf1a002b2 *./code/01_data_preparation.py
dac9d632749d3ae3b0437ec94f30370e04d2eb27a5e4195f523b8633bf4d85b0 *./code/02_stationarity.py
374177572244ae74b78618c1c5dc710ba1349928cb85215d97c0cadbe890a31d *./code/03_maxwell_relations.py
ce23e59da99cee29482ee2afabae700acd1eacac9d006b80a57e1edfa02ceaee *./code/04_carnot_efficiency.py
49392d0a126dc54abda173f8111ffd9c99b78eb0119466c950bc99636afc3bdd *./code/05_phase_transitions.py
7430efefc2945be3da44ef386476cf5c0e7abfb018dfb75548123d2262eb5157 *./code/06_structural_breaks.py
81d85eedb1f2038bf4a2b636ace7f8ceeb9cb133229c2327ca52234bfc713725 *./code/07_robustness.py
d4528a3fe63bba5cfc882dffe106d37d9fb525c30af12da4ab557a7295f120a8 *./code/08_figures.py
34b36639f3760134d8df8775737763d1215a67646abb68cd406be7beec872ce1 *./code/09_tables.py
942fed89ccae5f7145362ee38e6f949f1fbdcd3f99e3d3a34f155f5c6690e941 *./code/10_proxy_sensitivity.py
b9e086e59f831f522b8674aebac4ce286db53e707632bb528f2719d59ee79598 *./code/10b_mr4_subperiods.py
ec168c1de68b0bfd46ec12795e92578694640beb0fbc77419b8952a801d2b14a *./data/btc_daily_clean.csv
e6cac82eef61127ea7c37ee473b91a8f3b2d2d509787921790c05bb7895afb8b *./data/btc_monthly.csv
e8e8d9753e85d7e30758d76eea98ee1a61a8020cba1fb8e590f2a50014135db5 *./data/btc_weekly.csv
25b1b35580d2c148224fdd2694e621e30a21250328be7bd5a5ccbb4f5c19ee77 *./data/eth_daily_clean.csv
c8cc0c4ab9c228560b664ae6d1436ab95c1b81e3c4913dedcb32a6e608ece788 *./data/eth_monthly.csv
f0b3508d42a1fc0d47c0add240c21a8e6cafcad3fc3261249af11b13407e1431 *./data/eth_weekly.csv
7e3b426ecc7ed89d6b43260be92f3edb3c9b98c632b33326e0380087ca0dc460 *./data/ethereum_daily_data.csv
672323bc6dcd0080e2a2150d566a75a53967070421aef8ec9acd1a2aa3c666a2 *./data/ethereum_gas_data.csv
8e16e40cbfaefe06c1306f3354fbb0d753aab6edb1af4ca8d172ede1eb97cda5 *./data/master_dataset_corrected.csv
2cf0f62f148d092a2d1b53a07032e43f367be1f61019d94ca3500642a5316d18 *./figures/fig1_temperature_timeseries.png
400333f60fba0c7c056b3d81b5265041ba220a2dd30784d363966b335de221b6 *./figures/fig2_mean_reversion.png
b1ac6e4285b335e5bfe4768ce913fae0ea7371ea298ef1436090f3c9d7d1c6b6 *./figures/fig3_maxwell_relations.png
27144ee26f524200b843cf028a182d154c031e24a3e03bdff2a0eb0be07e5804 *./figures/fig4_carnot_support.png
3fa201a2f557e0b81f80287cfad90e5e6eeab726c30bcfd6fa9dadb97e049f15 *./figures/fig5_structural_breaks.png
928b4540c35d8278b55817260799cb74d71b0ffcc366a84d8ae40a69e3c141a8 *./figures/figS1_bull_bear_distributions.png
50d459853b5959e12b24fdc28b87983916a46d1da74f169e60cc6a609432b96a *./requirements.txt
8452bad258e3f8f11b7706e86810a8c4e9bf16cef43c86181fc7252e5c6737a5 *./results/F1_stationarity_BTC.csv
feaeb1902d013081e81123d6e61b96cae781d632e29543a2c2fb193f8344cfec *./results/F1_stationarity_ETH.csv
d200715d6e8a04f1366c0829ed5d6519839b24db80b02d5f522cb6f849556965 *./results/F1_stationarity_comparison.csv
4442bfed019a64df7968c7642c2fe2822860c7e39202fff7e1f177e8de99efa3 *./results/F2_maxwell_BTC.csv
2007c23a4876406bee1ca4b562ab80d3b7117b4d567f35a83881a810df1e59e9 *./results/F2_maxwell_ETH.csv
f9cb4de05cb64e6cc2e3f9d429e550edc0ac17e8575d11e1c8d1e9b1c25bc6c7 *./results/F2_maxwell_comparison.csv
5bffa40406938ef8aaeec0b74984fcae0967d3c8a2d5668d4eb8dba4502947ef *./results/F3_carnot_BTC.csv
1ae892c46c860c794c8b2bcccd94b410aa7a623e65acbfcd442aec6f2fb3a222 *./results/F3_carnot_ETH.csv
bcce4c20f905ef50f10df00787b8f1b904af177b9a3f0c90b9a6fa679eb5dba4 *./results/F4_phases_BTC.csv
01ee2e5a5bbec5747a1cbe415d2e6c2bec084ef7cd5ae53ad975d9d64cbd8e26 *./results/F4_phases_ETH.csv
0608f4077fced9139458c299b8cbc69444b4cec4264ed652e09f0c43a801bb97 *./results/F5_breaks_BTC.csv
2d1b3754746c876df51db4b543abef2d5b3d10bd68af64670b2ac359c06b13c6 *./results/F5_breaks_ETH.csv
f8cbd16645e487f9bfef11c3159706fd10d04231a235c14c5b2b277f8c56ecb3 *./results/F6_robustness.csv
29049d5ae34411d2785a6f8d48e544fbd9e1963228aeae31cddaf709562187ff *./results/F7_proxy_sensitivity.csv
1adf9227f94f1bc1722332c6c1e42a0d414eed17701092bf10158eb30b23bac5 *./results/F8_eth_mr4_subperiods.csv
d205e88920837d529b9d0f8250c536cd3d8947e1c0f86663212bf4d93f428b9e *./tables/table1_variable_mapping.csv
493d2301ebb108af6b5f54f70b13013628a5ead178cb25037d7df137f0b2daa1 *./tables/table1_variable_mapping.tex
4f6fc134af97712b8820df030fe5625dec9f02885f8124d7289bed2f69c75623 *./tables/table2_state_variable.csv
49798527e9f8164e4397a40eb0f0b7acb3d409c016040c9866636483df444d35 *./tables/table2_state_variable.tex
d9f0fb431cd592062ecbfe5b69a577c528077e76132e60c9781e0923f30fdc2d *./tables/table3_maxwell_relations.csv
aa494db2dc4db74953951e66de882572317ba68627d27cfff09137863833023a *./tables/table3_maxwell_relations.tex
79b21fdfdd8fcf02df1a0fe54178419a88879167e08f8830319ac92cc9fae6fc *./tables/table4_carnot_support.csv
1ec07ac209f3bf2fef3fedcad4958898795a49a7f0c1390da2a787f1227e2e4a *./tables/table4_carnot_support.tex
fa58ef258889f864a12b110db7720b1c7e034e1ae4e691c3ba468d25ed34ac7c *./tables/table5a_regime_thresholds.csv
ae25fdc2d0b5ac2e8f0ac719dfa675a7beb836bdc24db4484c38b5c197b34d0f *./tables/table5a_regime_thresholds.tex
2d21e1d6380893ccb1f2733681d04742330e29a826d808576492c41e8eed8413 *./tables/table5b_structural_breaks.csv
a1576635133f19f503442ec3b2792b02fa8ca35a52051798df6f325499b7dc79 *./tables/table5b_structural_breaks.tex
4ee10b2eedb2ee486387763f82eeb2629d821ad06e76be55e16810de4fd8501c *./tables/table6_full_break_matrix.csv
83e35f9b4ffdc419b4641b4f2cf113c8e2a117ce96e343888cab7fae84e49281 *./tables/table6_full_break_matrix.tex
b84c599e67318ef2dbe84a2d30b9976bcbbb5b3aa4005de77b432f60c7c4451d *./tables/tableS1_maxwell_robustness.csv
1d3d4593491b9a6ad8d81ffcd7dacc9db93a1b45fcd06c75bedd79ad3c3d8302 *./tables/tableS1_maxwell_robustness.tex
387daf77f04a5a0d998195ff20ffc3fe4e49076132661ea704fedf6b6298b8ba *./tables/tableS2_carnot_robustness.csv
e0459c1e97b5f509f21a340ece1070230708e0da852a709dde40c8a74d9aacec *./tables/tableS2_carnot_robustness.tex
c508406412648ec238ec81d53052f105786bfb3f23ae2cfef6be089ffa34f42c *./tables/tableS3_subperiod_diagnostics.csv
85a5be1cdf7822aeba45f2b4f319a2018a6e89ca0805e026778722ef60a34387 *./tables/tableS3_subperiod_diagnostics.tex
3fdc2f154dc4d02e6641421e2d3e494d13a04f9cc67799338dfac8e71c2e93e4 *./tables/tableS4_proxy_robustness.csv
d217e5c3a6754e2944364a873d13e0a05768c3ebe2da3a9c0ad4ae7c9cf2bcfd *./tables/tableS4_proxy_robustness.tex
