# Supplementary material for: Landauer-Based Economic Temperature in Blockspace Markets: Evidence from Bitcoin and Ethereum
Source: Entropy (Basel). 2026 May 1;28(5):508. doi: 10.3390/e28050508 (PMC13205438; doi:10.3390/e28050508)
Supplement: Supplementary file 1 [file entropy-28-00508-s001.zip › entropy_submission_entropy_optimized/code/00_run_all.py]

#!/usr/bin/env python3
"""
Master Runner Script
====================
Replication Package: Thermodynamic Structure of Blockspace Markets

This script executes all analysis scripts in the correct order,
with error handling, timing, and a summary report.

Usage:
    python 00_run_all.py [--skip SCRIPT_NUM] [--only SCRIPT_NUM]

Authors: Michael Zouari, Ilan Alon, Zeev Shtudiner
"""

import subprocess
import sys
import time
import argparse
from pathlib import Path
from datetime import datetime

# ---------------------------------------------------------------------------
# Configuration
# ---------------------------------------------------------------------------

SCRIPTS = [
    ("01_data_preparation.py",      "Data preparation and cleaning"),
    ("02_stationarity.py",          "Stationarity and unit-root tests"),
    ("03_maxwell_relations.py",     "Maxwell thermodynamic relations estimation"),
    ("04_carnot_efficiency.py",     "Carnot efficiency bounds computation"),
    ("05_phase_transitions.py",     "Phase transition detection and analysis"),
    ("06_structural_breaks.py",     "Structural break tests"),
    ("07_robustness.py",            "Robustness checks and sensitivity analysis"),
    ("08_figures.py",               "Figure generation"),
    ("09_tables.py",                "Table generation"),
    ("10_proxy_sensitivity.py",     "Table S4: alternative temperature proxies"),
    ("10b_mr4_subperiods.py",       "MR4 z-values by subperiod (pre/post EIP-1559, Merge, Shanghai)"),
]

# ---------------------------------------------------------------------------
# Helpers
# ---------------------------------------------------------------------------

def format_duration(seconds: float) -> str:
    """Format elapsed seconds into a human-readable string."""
    if seconds < 60:
        return f"{seconds:.1f}s"
    minutes, secs = divmod(seconds, 60)
    if minutes < 60:
        return f"{int(minutes)}m {secs:.1f}s"
    hours, minutes = divmod(minutes, 60)
    return f"{int(hours)}h {int(minutes)}m {secs:.1f}s"


def print_banner(text: str, char: str = "=", width: int = 72) -> None:
    """Print a formatted banner."""
    print(f"\n{char * width}")
    print(f"  {text}")
    print(f"{char * width}\n")


def run_script(script_name: str, description: str, code_dir: Path) -> dict:
    """
    Run a single analysis script as a subprocess.

    Returns a dict with keys: script, description, status, duration, error.
    """
    script_path = code_dir / script_name
    result = {
        "script": script_name,
        "description": description,
        "status": "SKIPPED",
        "duration": 0.0,
        "error": None,
    }

    if not script_path.exists():
        result["status"] = "NOT FOUND"
        result["error"] = f"File not found: {script_path}"
        return result

    print(f"  Running: {script_name}")
    print(f"  ({description})")
    print(f"  {'- ' * 36}")

    t0 = time.time()
    try:
        proc = subprocess.run(
            [sys.executable, str(script_path)],
            cwd=str(code_dir),
            capture_output=False,
            text=True,
            timeout=3600,  # 1-hour timeout per script
        )
        elapsed = time.time() - t0
        result["duration"] = elapsed

        if proc.returncode == 0:
            result["status"] = "OK"
            print(f"  Completed in {format_duration(elapsed)}\n")
        else:
            result["status"] = "FAILED"
            result["error"] = f"Exit code {proc.returncode}"
            print(f"  FAILED (exit code {proc.returncode}) "
                  f"after {format_duration(elapsed)}\n")

    except subprocess.TimeoutExpired:
        elapsed = time.time() - t0
        result["duration"] = elapsed
        result["status"] = "TIMEOUT"
        result["error"] = "Exceeded 1-hour timeout"
        print(f"  TIMEOUT after {format_duration(elapsed)}\n")

    except Exception as e:
        elapsed = time.time() - t0
        result["duration"] = elapsed
        result["status"] = "ERROR"
        result["error"] = str(e)
        print(f"  ERROR: {e}\n")

    return result


# ---------------------------------------------------------------------------
# Main
# ---------------------------------------------------------------------------

def main() -> None:
    parser = argparse.ArgumentParser(
        description="Run all replication scripts in order."
    )
    parser.add_argument(
        "--skip",
        type=int,
        nargs="+",
        default=[],
        metavar="N",
        help="Script numbers to skip (e.g., --skip 7 8)",
    )
    parser.add_argument(
        "--only",
        type=int,
        nargs="+",
        default=[],
        metavar="N",
        help="Run only these script numbers (e.g., --only 1 3 5)",
    )
    parser.add_argument(
        "--stop-on-error",
        action="store_true",
        help="Stop execution if any script fails",
    )
    args = parser.parse_args()

    # Resolve paths
    code_dir = Path(__file__).resolve().parent

    # Determine project root (one level above code/)
    project_root = code_dir.parent

    print_banner(
        "Blockspace Thermodynamics -- Replication Package\n"
        "  Master Runner Script"
    )
    print(f"  Start time : {datetime.now().strftime('%Y-%m-%d %H:%M:%S')}")
    print(f"  Python     : {sys.version.split()[0]}")
    print(f"  Code dir   : {code_dir}")
    print(f"  Project    : {project_root}")
    print()

    # Build list of scripts to run
    if args.only:
        indices = set(args.only)
    else:
        indices = set(range(1, len(SCRIPTS) + 1)) - set(args.skip)

    results = []
    total_t0 = time.time()

    for i, (script_name, description) in enumerate(SCRIPTS, start=1):
        step_label = f"[{i}/{len(SCRIPTS)}]"

        if i not in indices:
            print(f"  {step_label} Skipping {script_name}")
            results.append({
                "script": script_name,
                "description": description,
                "status": "SKIPPED",
                "duration": 0.0,
                "error": None,
            })
            continue

        print_banner(f"{step_label} {script_name}", char="-")
        res = run_script(script_name, description, code_dir)
        results.append(res)

        if res["status"] not in ("OK", "SKIPPED") and args.stop_on_error:
            print("  --stop-on-error is set. Aborting remaining scripts.\n")
            # Mark remaining as skipped
            for j in range(i + 1, len(SCRIPTS) + 1):
                s, d = SCRIPTS[j - 1]
                results.append({
                    "script": s,
                    "description": d,
                    "status": "SKIPPED",
                    "duration": 0.0,
                    "error": "Skipped due to prior failure",
                })
            break

    total_elapsed = time.time() - total_t0

    # ------------------------------------------------------------------
    # Summary
    # ------------------------------------------------------------------
    print_banner("EXECUTION SUMMARY")

    col_w = 30
    header = (
        f"  {'Script':<{col_w}} {'Status':<12} {'Duration':<12} Notes"
    )
    print(header)
    print(f"  {'-' * (col_w + 36)}")

    counts = {"OK": 0, "FAILED": 0, "ERROR": 0,
              "TIMEOUT": 0, "SKIPPED": 0, "NOT FOUND": 0}

    for r in results:
        status_str = r["status"]
        dur_str = format_duration(r["duration"]) if r["duration"] > 0 else "--"
        note = r["error"] or ""
        print(f"  {r['script']:<{col_w}} {status_str:<12} {dur_str:<12} {note}")
        counts[status_str] = counts.get(status_str, 0) + 1

    print(f"\n  {'=' * (col_w + 36)}")
    print(f"  Total elapsed time: {format_duration(total_elapsed)}")
    print(f"  Finished at:        {datetime.now().strftime('%Y-%m-%d %H:%M:%S')}")
    print()
    print(f"  Results:  {counts['OK']} passed  |  "
          f"{counts['FAILED'] + counts['ERROR'] + counts['TIMEOUT']} failed  |  "
          f"{counts['SKIPPED']} skipped  |  "
          f"{counts['NOT FOUND']} not found")
    print()

    # Exit with non-zero if any script failed
    failures = counts["FAILED"] + counts["ERROR"] + counts["TIMEOUT"]
    if failures > 0:
        print(f"  WARNING: {failures} script(s) did not complete successfully.")
        print()
        sys.exit(1)
    else:
        print("  All scripts completed successfully.")
        print()
        sys.exit(0)


if __name__ == "__main__":
    main()
