# Supplementary material for: Landauer-Based Economic Temperature in Blockspace Markets: Evidence from Bitcoin and Ethereum
Source: Entropy (Basel). 2026 May 1;28(5):508. doi: 10.3390/e28050508 (PMC13205438; doi:10.3390/e28050508)
Supplement: Supplementary file 1 [file entropy-28-00508-s001.zip › entropy_submission_entropy_optimized/code/01_data_preparation.py]

"""
01_data_preparation.py
======================
Data preparation script for the Blockspace Thermodynamics replication package.

This script loads raw daily data for Bitcoin and Ethereum, cleans both datasets,
constructs the thermodynamic analogy variables (T, S, P, V), produces weekly and
monthly aggregates, and saves all outputs to the data directory.

Thermodynamic mapping (canonical)
---------------------------------
    BTC:
        T  = log(T_star_corrected)             -- "temperature" (Landauer T*)
        S  = log(utxo_count)                   -- "entropy" (UTXO set size)
        P  = log(mempool_size_bytes)           -- "pressure" (congestion)
        V  = avg_block_size_mb                 -- "volume" (block capacity, raw)

    ETH:
        T_star_eth = fee_per_tx_gwei * price_usd / (8 * ln(2))
        T  = log(T_star_eth)                  -- "temperature" (Landauer T*)
        S  = log(tx_count)                     -- "entropy" (throughput)
        P  = log(active_addresses)             -- "pressure" (demand proxy)
        V  = log(block_count)                  -- "volume" (block capacity)

Usage
-----
    python 01_data_preparation.py

Outputs (written to ../data/)
------
    btc_daily_clean.csv
    btc_weekly.csv
    btc_monthly.csv
    eth_daily_clean.csv
    eth_weekly.csv
    eth_monthly.csv

"""

# =============================================================================
# 0. Environment
# =============================================================================

import sys
import platform
from pathlib import Path

import numpy as np
import pandas as pd

# Reproducibility
RANDOM_SEED = 42
np.random.seed(RANDOM_SEED)

# Print environment info for reproducibility
print("=" * 70)
print("ENVIRONMENT")
print("=" * 70)
print(f"Python        : {sys.version}")
print(f"Platform      : {platform.platform()}")
print(f"NumPy         : {np.__version__}")
print(f"pandas        : {pd.__version__}")
print(f"Random seed   : {RANDOM_SEED}")
print("=" * 70)
print()

# =============================================================================
# 1. Paths
# =============================================================================

SCRIPT_DIR = Path(__file__).resolve().parent          # .../replication_package/code/
DATA_DIR   = SCRIPT_DIR.parent / "data"               # .../replication_package/data/

BTC_RAW_PATH = DATA_DIR / "master_dataset_corrected.csv"
ETH_RAW_PATH = DATA_DIR / "ethereum_daily_data.csv"
ETH_GAS_PATH = DATA_DIR / "ethereum_gas_data.csv"  # BigQuery-sourced gas data for Table S4

assert BTC_RAW_PATH.exists(), f"BTC raw data not found: {BTC_RAW_PATH}"
assert ETH_RAW_PATH.exists(), f"ETH raw data not found: {ETH_RAW_PATH}"

print(f"BTC raw data  : {BTC_RAW_PATH}")
print(f"ETH raw data  : {ETH_RAW_PATH}")
if ETH_GAS_PATH.exists():
    print(f"ETH gas data  : {ETH_GAS_PATH} (Table S4 robustness)")
else:
    print(f"ETH gas data  : NOT FOUND -- Table S4 gas-proxy row will be skipped")
print(f"Output dir    : {DATA_DIR}")
print()


# =============================================================================
# Helper functions
# =============================================================================

def safe_log(series: pd.Series, name: str) -> pd.Series:
    """
    Compute the natural logarithm, replacing zeros and negatives with NaN
    beforehand so that np.log does not produce -inf or errors.

    Parameters
    ----------
    series : pd.Series
        Input values (should be positive for a meaningful log).
    name : str
        Label used in diagnostic messages.

    Returns
    -------
    pd.Series
        log-transformed values with NaN where input was <= 0.
    """
    n_nonpositive = (series <= 0).sum()
    if n_nonpositive > 0:
        print(f"  [safe_log] {name}: {n_nonpositive} non-positive values set to NaN before log.")
    cleaned = series.where(series > 0, other=np.nan)
    return np.log(cleaned)


def weekly_aggregate(df: pd.DataFrame, date_col: str = "date") -> pd.DataFrame:
    """
    Resample a daily dataframe to weekly frequency (Monday start).

    Numeric columns are averaged; the date column becomes the period start.
    """
    df = df.copy()
    df[date_col] = pd.to_datetime(df[date_col])
    df = df.set_index(date_col)
    weekly = df.resample("W-MON").mean(numeric_only=True)
    # Drop weeks with no observations
    weekly = weekly.dropna(how="all")
    weekly = weekly.reset_index()
    return weekly


def monthly_aggregate(df: pd.DataFrame, date_col: str = "date") -> pd.DataFrame:
    """
    Resample a daily dataframe to calendar-month frequency.

    Numeric columns are averaged; the date column becomes the first of each
    month.
    """
    df = df.copy()
    df[date_col] = pd.to_datetime(df[date_col])
    df = df.set_index(date_col)
    monthly = df.resample("MS").mean(numeric_only=True)
    monthly = monthly.dropna(how="all")
    monthly = monthly.reset_index()
    return monthly


def print_summary(df: pd.DataFrame, label: str, key_cols: list[str]) -> None:
    """Print summary statistics for the key thermodynamic variables."""
    print(f"\n{'=' * 70}")
    print(f"SUMMARY: {label}")
    print(f"{'=' * 70}")
    print(f"  Rows         : {len(df):,}")
    if "date" in df.columns:
        dates = pd.to_datetime(df["date"])
        print(f"  Date range   : {dates.min().date()} to {dates.max().date()}")
    cols_present = [c for c in key_cols if c in df.columns]
    if cols_present:
        print()
        print(df[cols_present].describe().round(4).to_string())
    print()


# =============================================================================
# 2. Load and clean BTC data
# =============================================================================

print("=" * 70)
print("LOADING BTC DATA")
print("=" * 70)

btc_raw = pd.read_csv(BTC_RAW_PATH, parse_dates=["date"])
print(f"  Raw rows        : {len(btc_raw):,}")
print(f"  Raw columns     : {btc_raw.shape[1]}")
print(f"  Date range      : {btc_raw['date'].min().date()} to {btc_raw['date'].max().date()}")

# Columns needed for the canonical thermodynamic variables
BTC_REQUIRED = [
    "date",
    "T_star_corrected",
    "utxo_count",
    "mempool_size_bytes",
    "avg_block_size_mb",
]

# Check all required columns exist
for col in BTC_REQUIRED:
    assert col in btc_raw.columns, f"Missing BTC column: {col}"

# Keep a broader set of auxiliary columns that exist in the data
BTC_AUX_CANDIDATES = [
    "fee_rate_corrected",
    "confirmed_transactions_per_day",
    "market_price_usd",
    "hash_rate_ths",
    "difficulty",
    "miners_revenue_usd",
    "transaction_fees_usd",
    "mempool_tx_count",
    "total_bitcoins",
    "btc_price_usd",
    "confirmed_transactions",
    "btc_return_1d",
    "btc_vol_30d",
    "fee_share_revenue",
    "batching_ratio",
    "eta_carnot_proxy",
    "mining_profit_margin_baseline",
    "energy_cost_usd_eff_25p0",
    "log_T_star_corrected",
]
btc_aux = [c for c in BTC_AUX_CANDIDATES if c in btc_raw.columns]

btc_cols = BTC_REQUIRED + btc_aux
btc = btc_raw[btc_cols].copy()

# Drop rows where any required variable is NaN
n_before = len(btc)
btc = btc.dropna(subset=BTC_REQUIRED[1:])  # keep date, drop if core vars are NaN
print(f"  After dropping NaN in required cols : {len(btc):,}  (dropped {n_before - len(btc):,})")

# Construct canonical thermodynamic variables
print("\n  Constructing canonical thermodynamic variables (BTC):")
btc["T"] = safe_log(btc["T_star_corrected"],   "T_star_corrected")
btc["S"] = safe_log(btc["utxo_count"],         "utxo_count")
btc["P"] = safe_log(btc["mempool_size_bytes"], "mempool_size_bytes")
btc["V"] = btc["avg_block_size_mb"]            # raw, no log

# Drop rows where any thermodynamic variable is NaN (from non-positive inputs)
n_before = len(btc)
btc = btc.dropna(subset=["T", "S", "P", "V"])
print(f"  After dropping NaN in T/S/P/V       : {len(btc):,}  (dropped {n_before - len(btc):,})")

# Sort by date
btc = btc.sort_values("date").reset_index(drop=True)

print(f"\n  BTC daily clean : {len(btc):,} rows")

# =============================================================================
# 3. Load and clean ETH data
# =============================================================================

print()
print("=" * 70)
print("LOADING ETH DATA")
print("=" * 70)

eth_raw = pd.read_csv(ETH_RAW_PATH, parse_dates=["date"])
print(f"  Raw rows        : {len(eth_raw):,}")
print(f"  Raw columns     : {eth_raw.shape[1]}")
print(f"  Date range      : {eth_raw['date'].min().date()} to {eth_raw['date'].max().date()}")

# Columns needed for the canonical thermodynamic variables
ETH_REQUIRED = [
    "date",
    "fee_per_tx_gwei",
    "price_usd",
    "tx_count",
    "active_addresses",
    "block_count",
]

for col in ETH_REQUIRED:
    assert col in eth_raw.columns, f"Missing ETH column: {col}"

# Auxiliary columns to carry forward
ETH_AUX_CANDIDATES = [
    "fee_total_eth",
    "fee_per_tx_eth",
    "issuance_total_eth",
    "transfer_count",
]
eth_aux = [c for c in ETH_AUX_CANDIDATES if c in eth_raw.columns]

# Gas data columns will be merged later from ethereum_gas_data.csv (Table S4)
# These columns are populated via merge in the T_star_eth_gas construction block.

eth_cols = ETH_REQUIRED + eth_aux
eth = eth_raw[eth_cols].copy()

# Drop rows where any required variable is NaN
n_before = len(eth)
eth = eth.dropna(subset=ETH_REQUIRED[1:])
print(f"  After dropping NaN in required cols : {len(eth):,}  (dropped {n_before - len(eth):,})")

# Construct Landauer-consistent T* for ETH (analogous to BTC T_star_corrected)
LN2 = np.log(2)
eth["T_star_eth"] = eth["fee_per_tx_gwei"] * eth["price_usd"] / (8.0 * LN2)
print(f"\n  Constructed T_star_eth = fee_per_tx_gwei * price_usd / (8*ln2)")

# Merge ETH gas data (BigQuery source) for Table S4 robustness proxy
if ETH_GAS_PATH.exists():
    eth_gas = pd.read_csv(ETH_GAS_PATH, parse_dates=["date"])
    eth = eth.merge(eth_gas, on="date", how="left")
    # Alternative chain-native proxy: USD per gas unit
    # T_star_eth_gas = (total_fees_eth_from_gas * price_usd) / (total_gas_used * ln2)
    eth["T_star_eth_gas"] = (
        eth["total_fees_eth_from_gas"] * eth["price_usd"]
        / (eth["total_gas_used"] * LN2)
    )
    print(f"  Merged {len(eth_gas):,} gas-data rows; constructed T_star_eth_gas")

# Construct canonical thermodynamic variables
print("  Constructing canonical thermodynamic variables (ETH):")
eth["T"] = safe_log(eth["T_star_eth"], "T_star_eth")
eth["S"] = safe_log(eth["tx_count"],           "tx_count")
eth["P"] = safe_log(eth["active_addresses"],   "active_addresses")
eth["V"] = safe_log(eth["block_count"],        "block_count")

# Drop rows where any thermodynamic variable is NaN
n_before = len(eth)
eth = eth.dropna(subset=["T", "S", "P", "V"])
print(f"  After dropping NaN in T/S/P/V       : {len(eth):,}  (dropped {n_before - len(eth):,})")

# Sort by date
eth = eth.sort_values("date").reset_index(drop=True)

print(f"\n  ETH daily clean : {len(eth):,} rows")

# =============================================================================
# 4. Create weekly and monthly aggregates
# =============================================================================

print()
print("=" * 70)
print("CREATING AGGREGATES")
print("=" * 70)

btc_weekly  = weekly_aggregate(btc)
btc_monthly = monthly_aggregate(btc)
print(f"  BTC weekly  : {len(btc_weekly):,} weeks")
print(f"  BTC monthly : {len(btc_monthly):,} months")

eth_weekly  = weekly_aggregate(eth)
eth_monthly = monthly_aggregate(eth)
print(f"  ETH weekly  : {len(eth_weekly):,} weeks")
print(f"  ETH monthly : {len(eth_monthly):,} months")

# =============================================================================
# 5. Save cleaned datasets
# =============================================================================

print()
print("=" * 70)
print("SAVING CLEANED DATASETS")
print("=" * 70)

outputs = {
    "btc_daily_clean.csv" : btc,
    "btc_weekly.csv"      : btc_weekly,
    "btc_monthly.csv"     : btc_monthly,
    "eth_daily_clean.csv" : eth,
    "eth_weekly.csv"      : eth_weekly,
    "eth_monthly.csv"     : eth_monthly,
}

for filename, df in outputs.items():
    out_path = DATA_DIR / filename
    df.to_csv(out_path, index=False)
    print(f"  Saved: {out_path.name:<25s}  ({len(df):>6,} rows, {df.shape[1]:>3} cols)")

# =============================================================================
# 6. Summary statistics
# =============================================================================

thermo_cols = ["T", "S", "P", "V"]
raw_btc_cols = ["T_star_corrected", "utxo_count",
                "mempool_size_bytes", "avg_block_size_mb"]
raw_eth_cols = ["fee_per_tx_gwei", "price_usd", "T_star_eth",
                "tx_count", "active_addresses", "block_count"]

print_summary(btc, "BTC Daily (cleaned)", thermo_cols + raw_btc_cols)
print_summary(btc_weekly, "BTC Weekly", thermo_cols)
print_summary(btc_monthly, "BTC Monthly", thermo_cols)

print_summary(eth, "ETH Daily (cleaned)", thermo_cols + raw_eth_cols)
print_summary(eth_weekly, "ETH Weekly", thermo_cols)
print_summary(eth_monthly, "ETH Monthly", thermo_cols)

# =============================================================================
# 7. Correlation matrices for thermodynamic variables
# =============================================================================

print("=" * 70)
print("CORRELATION MATRICES (T, S, P, V)")
print("=" * 70)

print("\nBTC Daily:")
print(btc[thermo_cols].corr().round(4).to_string())

print("\nETH Daily:")
print(eth[thermo_cols].corr().round(4).to_string())

# =============================================================================
# Done
# =============================================================================

print()
print("=" * 70)
print("DATA PREPARATION COMPLETE")
print("=" * 70)
print(f"  All outputs saved to: {DATA_DIR}")
print()
