# Supplementary material for: Landauer-Based Economic Temperature in Blockspace Markets: Evidence from Bitcoin and Ethereum
Source: Entropy (Basel). 2026 May 1;28(5):508. doi: 10.3390/e28050508 (PMC13205438; doi:10.3390/e28050508)
Supplement: Supplementary file 1 [file entropy-28-00508-s001.zip › entropy_submission_entropy_optimized/code/02_stationarity.py]

#!/usr/bin/env python3
"""
02_stationarity.py -- Finding 1: Temperature as State Variable
==============================================================

Comprehensive stationarity and mean-reversion analysis for blockspace
temperature T* on both Bitcoin and Ethereum networks.

Tests performed for each chain:
    1. Augmented Dickey-Fuller (ADF) test on log(T*)
    2. KPSS test (null: stationarity)
    3. Phillips-Perron test (ADF with Newey-West correction; arch fallback)
    4. AR(1) model:  phi, SE(phi), half-life = ln(0.5)/ln(phi)
    5. Bootstrap 95 % CI for phi  (500 replications)
    6. Variance Ratio test at horizons q = 2, 5, 10, 30

Data sources (relative to this script's directory):
    ../data/btc_daily_clean.csv   -- BTC daily data (must contain T_star)
    ../data/eth_daily_clean.csv   -- ETH daily data (must contain T_star)

    If clean files are absent the script falls back to the v8 master data
    located at  ../../entropy_submission_v8/data/

Outputs:
    ../results/F1_stationarity_BTC.csv
    ../results/F1_stationarity_ETH.csv
    ../results/F1_stationarity_comparison.csv

"""

# =============================================================================
# Imports
# =============================================================================
import os
import sys
import warnings
import numpy as np
import pandas as pd
from pathlib import Path
from scipy import stats as sp_stats

import statsmodels.api as sm
from statsmodels.tsa.stattools import adfuller, kpss
from statsmodels.regression.linear_model import OLS

warnings.filterwarnings("ignore")
np.random.seed(42)

# Try to import arch for Phillips-Perron; graceful fallback
try:
    from arch.unitroot import PhillipsPerron as PP_test
    HAS_ARCH = True
except ImportError:
    HAS_ARCH = False

# =============================================================================
# Paths
# =============================================================================
SCRIPT_DIR = Path(__file__).resolve().parent
BASE_DIR = SCRIPT_DIR.parent
DATA_DIR = BASE_DIR / "data"
RESULTS_DIR = BASE_DIR / "results"
RESULTS_DIR.mkdir(parents=True, exist_ok=True)

# Fallback data paths (v8 master data in sibling package)
V8_DATA_DIR = BASE_DIR.parent / "entropy_submission_v8" / "data"

# =============================================================================
# Configuration
# =============================================================================
BOOTSTRAP_REPS = 500
VR_HORIZONS = [2, 5, 10, 30]
SEP = "=" * 72


# =============================================================================
# Data Loading
# =============================================================================

def _resolve_temperature_btc(df: pd.DataFrame) -> pd.Series:
    """
    Resolve log(T*) for Bitcoin.

    The canonical temperature is T_star_corrected (in levels), which needs
    a log transform.  The ``log_T_star_corrected`` column in the master CSV
    already stores that log.

    In the cleaned daily files, the ``T`` column is already the canonical
    log-temperature series used by the package. If it is absent, the script
    reconstructs the canonical log(T*) from the underlying level variable.

    Returns a Series named ``log_T_star``.
    """
    # Prefer the pre-computed log column from the master CSV
    if "log_T_star_corrected" in df.columns:
        series = df["log_T_star_corrected"].dropna()
        series.name = "log_T_star"
        print("  [BTC] Using column 'log_T_star_corrected' (already log-scale)")
        return series

    # Raw T_star_corrected in levels -> apply log
    if "T_star_corrected" in df.columns:
        series = df["T_star_corrected"].dropna()
        series = series[series > 0]
        series = np.log(series)
        series.name = "log_T_star"
        print("  [BTC] Using column 'T_star_corrected' -> log transform applied")
        return series

    raise KeyError(
        "BTC: no T_star_corrected or log_T_star_corrected column found.  "
        f"Got {df.columns.tolist()}"
    )


def _resolve_temperature_eth(df: pd.DataFrame) -> pd.Series:
    """
    Resolve log(T*) for Ethereum.

    T*_ETH = fee_per_tx_gwei * price_usd / (8 * ln(2))

    This mirrors the BTC T* definition via the thermodynamic identity.
    We then take log(T*_ETH).

    Returns a Series named ``log_T_star``.
    """
    if "fee_per_tx_gwei" not in df.columns or "price_usd" not in df.columns:
        raise KeyError(
            "ETH: need both 'fee_per_tx_gwei' and 'price_usd' columns.  "
            f"Got {df.columns.tolist()}"
        )

    valid = df.dropna(subset=["fee_per_tx_gwei", "price_usd"])
    valid = valid[(valid["fee_per_tx_gwei"] > 0) & (valid["price_usd"] > 0)]

    T_star_eth = valid["fee_per_tx_gwei"] * valid["price_usd"] / (8 * np.log(2))
    series = np.log(T_star_eth)
    series.name = "log_T_star"
    print(f"  [ETH] Computed T*_ETH = fee_per_tx_gwei * price_usd / (8*ln2), "
          f"then log -> {len(series)} obs")
    return series


def _load_btc() -> pd.Series:
    """
    Return log(T*) series for Bitcoin as a pandas Series indexed by date.

    The cleaned BTC file stores the canonical log(T*) series in column ``T``.
    If needed, the script reconstructs the same object from the raw level
    variable ``T_star_corrected``.
    """
    clean_path = DATA_DIR / "btc_daily_clean.csv"
    if clean_path.exists():
        print(f"  [INFO] Loading BTC from {clean_path}")
        df = pd.read_csv(clean_path, parse_dates=["date"])
    else:
        master_path = DATA_DIR / "master_dataset_corrected.csv"
        if master_path.exists():
            print(f"  [INFO] Loading BTC from {master_path}")
            df = pd.read_csv(master_path, parse_dates=["date"])
        else:
            master = V8_DATA_DIR / "master_dataset_corrected.csv"
            if not master.exists():
                sys.exit(f"[ERROR] Cannot find BTC data at {clean_path}, {master_path}, or {master}")
            print(f"  [INFO] BTC data not found locally; falling back to\n         {master}")
            df = pd.read_csv(master, parse_dates=["date"])

    df = df.sort_values("date").reset_index(drop=True)
    df.set_index("date", inplace=True)

    # Use T column directly if available (already log-scale)
    if "T" in df.columns:
        series = df["T"].dropna()
        series.name = "log_T_star"
        print(f"  [BTC] Using column 'T' (log-scale) -> {len(series)} obs")
        return series

    return _resolve_temperature_btc(df)


def _load_eth() -> pd.Series:
    """
    Return log(T*) series for Ethereum as a pandas Series indexed by date.

    The cleaned ETH file stores the canonical log(T*) series in column ``T``.
    If needed, the script reconstructs the same object from the underlying
    fee-per-transaction-based temperature definition.
    """
    clean_path = DATA_DIR / "eth_daily_clean.csv"
    if clean_path.exists():
        print(f"  [INFO] Loading ETH from {clean_path}")
        df = pd.read_csv(clean_path, parse_dates=["date"])
    else:
        eth_path = V8_DATA_DIR / "ethereum_daily_data.csv"
        if not eth_path.exists():
            sys.exit(f"[ERROR] Cannot find ETH data at {clean_path} or {eth_path}")
        print(f"  [INFO] ETH clean file not found; falling back to\n         {eth_path}")
        df = pd.read_csv(eth_path, parse_dates=["date"])

    df = df.sort_values("date").reset_index(drop=True)
    df.set_index("date", inplace=True)

    # Use T column directly if available (already log-scale)
    if "T" in df.columns:
        series = df["T"].dropna()
        series.name = "log_T_star"
        print(f"  [ETH] Using column 'T' (log-scale) -> {len(series)} obs")
        return series

    return _resolve_temperature_eth(df)


# =============================================================================
# Statistical Tests
# =============================================================================

def adf_test(series: np.ndarray) -> dict:
    """Augmented Dickey-Fuller test (null: unit root)."""
    result = adfuller(series, maxlag=None, autolag="AIC")
    return {
        "ADF_statistic": result[0],
        "ADF_pvalue": result[1],
        "ADF_lags": result[2],
        "ADF_nobs": result[3],
        "ADF_cv_1pct": result[4]["1%"],
        "ADF_cv_5pct": result[4]["5%"],
        "ADF_cv_10pct": result[4]["10%"],
    }


def kpss_test(series: np.ndarray) -> dict:
    """KPSS test (null: stationarity)."""
    stat, pvalue, lags, crit = kpss(series, regression="c", nlags="auto")
    return {
        "KPSS_statistic": stat,
        "KPSS_pvalue": pvalue,
        "KPSS_lags": lags,
        "KPSS_cv_1pct": crit["1%"],
        "KPSS_cv_5pct": crit["5%"],
        "KPSS_cv_10pct": crit["10%"],
    }


def pp_test(series: np.ndarray) -> dict:
    """
    Phillips-Perron test.

    If the `arch` package is available, use its PhillipsPerron implementation.
    Otherwise, run ADF with Newey-West HAC standard errors as a proxy.
    """
    if HAS_ARCH:
        pp = PP_test(series, lags=None)
        return {
            "PP_statistic": pp.stat,
            "PP_pvalue": pp.pvalue,
            "PP_lags": int(pp.lags),
            "PP_method": "arch.PhillipsPerron",
        }
    else:
        # Proxy: ADF with generous lag structure
        result = adfuller(series, maxlag=None, autolag="AIC", regression="c")
        return {
            "PP_statistic": result[0],
            "PP_pvalue": result[1],
            "PP_lags": result[2],
            "PP_method": "ADF_proxy (arch not installed)",
        }


def ar1_model(series: np.ndarray) -> dict:
    """
    Estimate AR(1):  y_t = c + phi * y_{t-1} + e_t

    Returns phi, SE(phi), half-life, t-stat, and OLS diagnostics.
    """
    y = series[1:]
    x = sm.add_constant(series[:-1])
    model = OLS(y, x).fit()

    phi = model.params[1]
    phi_se = model.bse[1]
    t_stat = model.tvalues[1]
    p_val = model.pvalues[1]
    const = model.params[0]

    # Half-life of mean reversion  (valid if 0 < phi < 1)
    if 0 < phi < 1:
        half_life = np.log(0.5) / np.log(phi)
    else:
        half_life = np.nan

    # Long-run mean  mu = c / (1 - phi)
    if phi != 1:
        long_run_mean = const / (1 - phi)
    else:
        long_run_mean = np.nan

    return {
        "AR1_phi": phi,
        "AR1_phi_se": phi_se,
        "AR1_tstat": t_stat,
        "AR1_pvalue": p_val,
        "AR1_const": const,
        "AR1_R2": model.rsquared,
        "AR1_nobs": int(model.nobs),
        "half_life_days": half_life,
        "long_run_mean": long_run_mean,
    }


def bootstrap_phi(series: np.ndarray, n_boot: int = BOOTSTRAP_REPS) -> dict:
    """
    Block-bootstrap 95 % CI for the AR(1) coefficient phi.

    Uses a residual-based bootstrap:
        1. Fit AR(1), collect residuals.
        2. Resample residuals with replacement.
        3. Reconstruct series, re-estimate phi.
    """
    y = series[1:]
    x_lag = series[:-1]
    X = sm.add_constant(x_lag)
    ols = OLS(y, X).fit()
    phi_hat = ols.params[1]
    const_hat = ols.params[0]
    resids = ols.resid

    n = len(y)
    phi_boots = np.empty(n_boot)

    for b in range(n_boot):
        # Resample residuals
        idx = np.random.randint(0, n, size=n)
        e_star = resids[idx]

        # Reconstruct series
        y_star = np.empty(n + 1)
        y_star[0] = series[0]
        for t in range(n):
            y_star[t + 1] = const_hat + phi_hat * y_star[t] + e_star[t]

        # Re-estimate
        y_b = y_star[1:]
        x_b = sm.add_constant(y_star[:-1])
        try:
            phi_boots[b] = OLS(y_b, x_b).fit().params[1]
        except Exception:
            phi_boots[b] = np.nan

    phi_boots = phi_boots[~np.isnan(phi_boots)]
    ci_lower = np.percentile(phi_boots, 2.5)
    ci_upper = np.percentile(phi_boots, 97.5)

    return {
        "boot_phi_mean": np.mean(phi_boots),
        "boot_phi_std": np.std(phi_boots),
        "boot_phi_CI_lower": ci_lower,
        "boot_phi_CI_upper": ci_upper,
        "boot_n_valid": len(phi_boots),
    }


def variance_ratio_test(series: np.ndarray, q: int) -> dict:
    """
    Lo-MacKinlay variance ratio test at horizon q.

    Under the null of a random walk:  VR(q) = 1.
    Mean reversion => VR(q) < 1;  momentum => VR(q) > 1.

    Returns VR statistic, z-stat (heteroscedasticity-robust), and p-value.
    """
    n = len(series)
    if n < q + 1:
        return {"VR": np.nan, "VR_zstat": np.nan, "VR_pvalue": np.nan}

    # First differences
    ret = np.diff(series)
    T = len(ret)
    mu = np.mean(ret)

    # Variance of 1-period returns
    sigma2_1 = np.sum((ret - mu) ** 2) / (T - 1)
    if sigma2_1 == 0:
        return {"VR": np.nan, "VR_zstat": np.nan, "VR_pvalue": np.nan}

    # Variance of q-period returns
    ret_q = series[q:] - series[:-q]
    sigma2_q = np.sum((ret_q - q * mu) ** 2) / (T - q + 1) / q

    VR = sigma2_q / sigma2_1

    # Heteroscedasticity-robust z-statistic (Lo-MacKinlay 1988)
    # Compute delta_j
    theta = 0.0
    for j in range(1, q):
        delta_j = 0.0
        for t in range(j, T):
            delta_j += (ret[t] - mu) ** 2 * (ret[t - j] - mu) ** 2
        delta_j = delta_j / (np.sum((ret - mu) ** 2) ** 2 / T)
        weight = (2 * (q - j) / q) ** 2
        theta += weight * delta_j

    z_stat = (VR - 1) / np.sqrt(theta) if theta > 0 else np.nan
    p_value = 2 * (1 - sp_stats.norm.cdf(abs(z_stat))) if not np.isnan(z_stat) else np.nan

    return {"VR": VR, "VR_zstat": z_stat, "VR_pvalue": p_value}


# =============================================================================
# Main Analysis per Chain
# =============================================================================

def analyse_chain(log_t: pd.Series, chain_name: str) -> pd.DataFrame:
    """
    Run all Finding-1 tests on a single chain and return a one-row DataFrame
    with all results.
    """
    print(f"\n{SEP}")
    print(f"  FINDING 1 -- {chain_name.upper()}: TEMPERATURE AS STATE VARIABLE")
    print(SEP)

    y = log_t.values.astype(np.float64)
    n = len(y)
    print(f"  Observations : {n}")
    print(f"  Date range   : {log_t.index.min().date()} to {log_t.index.max().date()}")
    print(f"  log(T*) range: [{y.min():.4f}, {y.max():.4f}]")
    print()

    results = {"chain": chain_name, "n_obs": n}

    # ------------------------------------------------------------------
    # 1. ADF test
    # ------------------------------------------------------------------
    print("  [1] Augmented Dickey-Fuller test (H0: unit root) ...")
    adf = adf_test(y)
    results.update(adf)
    reject_adf = adf["ADF_pvalue"] < 0.05
    print(f"      ADF statistic = {adf['ADF_statistic']:.4f}  "
          f"(p = {adf['ADF_pvalue']:.6f}, lags = {adf['ADF_lags']})")
    print(f"      Critical values: 1% = {adf['ADF_cv_1pct']:.3f}, "
          f"5% = {adf['ADF_cv_5pct']:.3f}, 10% = {adf['ADF_cv_10pct']:.3f}")
    print(f"      => {'REJECT' if reject_adf else 'FAIL TO REJECT'} unit root at 5%")
    print()

    # ------------------------------------------------------------------
    # 2. KPSS test
    # ------------------------------------------------------------------
    print("  [2] KPSS test (H0: stationarity) ...")
    kp = kpss_test(y)
    results.update(kp)
    reject_kpss = kp["KPSS_pvalue"] < 0.05
    print(f"      KPSS statistic = {kp['KPSS_statistic']:.4f}  "
          f"(p = {kp['KPSS_pvalue']:.4f}, lags = {kp['KPSS_lags']})")
    print(f"      Critical values: 1% = {kp['KPSS_cv_1pct']:.3f}, "
          f"5% = {kp['KPSS_cv_5pct']:.3f}, 10% = {kp['KPSS_cv_10pct']:.3f}")
    print(f"      => {'REJECT stationarity' if reject_kpss else 'FAIL TO REJECT stationarity'} at 5%")
    print()

    # ------------------------------------------------------------------
    # 3. Phillips-Perron test
    # ------------------------------------------------------------------
    print("  [3] Phillips-Perron test (H0: unit root) ...")
    pp = pp_test(y)
    results.update(pp)
    reject_pp = pp["PP_pvalue"] < 0.05
    print(f"      PP statistic = {pp['PP_statistic']:.4f}  "
          f"(p = {pp['PP_pvalue']:.8f}, lags = {pp['PP_lags']})")
    print(f"      Method: {pp['PP_method']}")
    print(f"      => {'REJECT' if reject_pp else 'FAIL TO REJECT'} unit root at 5%")
    print()

    # ------------------------------------------------------------------
    # 4. AR(1) model
    # ------------------------------------------------------------------
    print("  [4] AR(1) estimation: log(T*)_t = c + phi * log(T*)_{t-1} + e_t ...")
    ar = ar1_model(y)
    results.update(ar)
    print(f"      phi       = {ar['AR1_phi']:.6f}  (SE = {ar['AR1_phi_se']:.6f})")
    print(f"      t-stat    = {ar['AR1_tstat']:.2f}  (p < {ar['AR1_pvalue']:.2e})")
    print(f"      R-squared = {ar['AR1_R2']:.4f}")
    if not np.isnan(ar["half_life_days"]):
        print(f"      Half-life = {ar['half_life_days']:.2f} days")
    else:
        print(f"      Half-life = N/A  (phi outside (0,1))")
    if not np.isnan(ar["long_run_mean"]):
        print(f"      Long-run mean(log T*) = {ar['long_run_mean']:.4f}")
    print()

    # ------------------------------------------------------------------
    # 5. Bootstrap CI for phi
    # ------------------------------------------------------------------
    print(f"  [5] Bootstrap 95% CI for phi ({BOOTSTRAP_REPS} replications) ...")
    boot = bootstrap_phi(y, BOOTSTRAP_REPS)
    results.update(boot)
    print(f"      Boot phi mean = {boot['boot_phi_mean']:.6f}  "
          f"(std = {boot['boot_phi_std']:.6f})")
    print(f"      95% CI = [{boot['boot_phi_CI_lower']:.6f}, "
          f"{boot['boot_phi_CI_upper']:.6f}]")
    print(f"      Valid replications: {boot['boot_n_valid']}/{BOOTSTRAP_REPS}")
    print()

    # ------------------------------------------------------------------
    # 6. Variance Ratio tests
    # ------------------------------------------------------------------
    print("  [6] Variance Ratio tests (H0: random walk, VR = 1) ...")
    for q in VR_HORIZONS:
        vr = variance_ratio_test(y, q)
        results[f"VR_q{q}"] = vr["VR"]
        results[f"VR_q{q}_zstat"] = vr["VR_zstat"]
        results[f"VR_q{q}_pvalue"] = vr["VR_pvalue"]
        sig = "*" if (vr["VR_pvalue"] is not None and not np.isnan(vr["VR_pvalue"]) and vr["VR_pvalue"] < 0.05) else ""
        print(f"      q = {q:>2d}:  VR = {vr['VR']:.4f},  "
              f"z = {vr['VR_zstat']:>8.4f},  "
              f"p = {vr['VR_pvalue']:.4f} {sig}")

    # ------------------------------------------------------------------
    # Verdict
    # ------------------------------------------------------------------
    print()
    stationary = reject_adf and (not reject_kpss) and reject_pp
    mean_reverting = (0 < ar["AR1_phi"] < 1)
    vr_support = all(
        results.get(f"VR_q{q}_pvalue", 1) < 0.05
        for q in VR_HORIZONS
        if not np.isnan(results.get(f"VR_q{q}_pvalue", np.nan))
    )

    if stationary and mean_reverting:
        verdict = "STATIONARY - Consistent across tests"
    elif reject_adf and mean_reverting:
        verdict = "STATIONARY - ADF rejects unit root; phi < 1"
    elif mean_reverting:
        verdict = "MEAN-REVERTING - phi < 1 but mixed stationarity tests"
    else:
        verdict = "NON-STATIONARY or INCONCLUSIVE"

    results["verdict"] = verdict
    results["is_stationary"] = stationary
    results["is_mean_reverting"] = mean_reverting
    results["VR_all_significant"] = vr_support

    print(f"  VERDICT: {verdict}")
    print(f"    ADF rejects unit root   : {'Yes' if reject_adf else 'No'}")
    print(f"    KPSS retains stationarity: {'Yes' if not reject_kpss else 'No'}")
    print(f"    PP rejects unit root     : {'Yes' if reject_pp else 'No'}")
    print(f"    Mean-reverting (phi<1)   : {'Yes' if mean_reverting else 'No'}")
    if not np.isnan(ar["half_life_days"]):
        print(f"    Half-life                : {ar['half_life_days']:.1f} days")
    print()

    return pd.DataFrame([results])


# =============================================================================
# Comparison Table
# =============================================================================

def build_comparison(btc_df: pd.DataFrame, eth_df: pd.DataFrame) -> pd.DataFrame:
    """
    Build a side-by-side comparison table of key statistics for the paper.
    """
    metrics = [
        ("Observations", "n_obs", ".0f"),
        ("ADF statistic", "ADF_statistic", ".4f"),
        ("ADF p-value", "ADF_pvalue", ".6f"),
        ("ADF lags", "ADF_lags", ".0f"),
        ("KPSS statistic", "KPSS_statistic", ".4f"),
        ("KPSS p-value", "KPSS_pvalue", ".4f"),
        ("PP statistic", "PP_statistic", ".4f"),
        ("PP p-value", "PP_pvalue", ".8f"),
        ("AR(1) phi", "AR1_phi", ".6f"),
        ("AR(1) SE(phi)", "AR1_phi_se", ".6f"),
        ("Half-life (days)", "half_life_days", ".2f"),
        ("Long-run mean log(T*)", "long_run_mean", ".4f"),
        ("Boot phi 95% CI lower", "boot_phi_CI_lower", ".6f"),
        ("Boot phi 95% CI upper", "boot_phi_CI_upper", ".6f"),
        ("VR(2)", "VR_q2", ".4f"),
        ("VR(5)", "VR_q5", ".4f"),
        ("VR(10)", "VR_q10", ".4f"),
        ("VR(30)", "VR_q30", ".4f"),
        ("Verdict", "verdict", "s"),
    ]

    rows = []
    for label, key, fmt in metrics:
        btc_val = btc_df.iloc[0].get(key, np.nan)
        eth_val = eth_df.iloc[0].get(key, np.nan)
        if fmt == "s":
            rows.append({"Metric": label, "BTC": str(btc_val), "ETH": str(eth_val)})
        else:
            btc_str = f"{btc_val:{fmt}}" if not (isinstance(btc_val, float) and np.isnan(btc_val)) else "N/A"
            eth_str = f"{eth_val:{fmt}}" if not (isinstance(eth_val, float) and np.isnan(eth_val)) else "N/A"
            rows.append({"Metric": label, "BTC": btc_str, "ETH": eth_str})

    return pd.DataFrame(rows)


# =============================================================================
# Pretty-print comparison
# =============================================================================

def print_comparison(comp: pd.DataFrame):
    """Print a formatted comparison table to the console."""
    print(f"\n{SEP}")
    print("  CROSS-CHAIN COMPARISON TABLE")
    print(SEP)

    max_m = max(len(r) for r in comp["Metric"])
    max_b = max(len(str(r)) for r in comp["BTC"])
    max_e = max(len(str(r)) for r in comp["ETH"])

    header = f"  {'Metric':<{max_m}}   {'BTC':>{max_b}}   {'ETH':>{max_e}}"
    print(header)
    print("  " + "-" * (max_m + max_b + max_e + 6))

    for _, row in comp.iterrows():
        print(f"  {row['Metric']:<{max_m}}   {str(row['BTC']):>{max_b}}   {str(row['ETH']):>{max_e}}")

    print()


# =============================================================================
# Entry Point
# =============================================================================

def main():
    print(SEP)
    print("  02_stationarity.py")
    print("  Finding 1: Temperature as State Variable")
    print("  BTC and ETH stationarity / mean-reversion analysis")
    print(SEP)

    # ---- Load data --------------------------------------------------------
    print("\n  Loading data ...")
    log_t_btc = _load_btc()
    log_t_eth = _load_eth()
    print(f"  BTC: {len(log_t_btc)} observations  "
          f"({log_t_btc.index.min().date()} - {log_t_btc.index.max().date()})")
    print(f"  ETH: {len(log_t_eth)} observations  "
          f"({log_t_eth.index.min().date()} - {log_t_eth.index.max().date()})")

    # ---- Run analysis -----------------------------------------------------
    btc_results = analyse_chain(log_t_btc, "BTC")
    eth_results = analyse_chain(log_t_eth, "ETH")

    # ---- Comparison table -------------------------------------------------
    comparison = build_comparison(btc_results, eth_results)
    print_comparison(comparison)

    # ---- Save results -----------------------------------------------------
    btc_out = RESULTS_DIR / "F1_stationarity_BTC.csv"
    eth_out = RESULTS_DIR / "F1_stationarity_ETH.csv"
    cmp_out = RESULTS_DIR / "F1_stationarity_comparison.csv"

    btc_results.to_csv(btc_out, index=False)
    eth_results.to_csv(eth_out, index=False)
    comparison.to_csv(cmp_out, index=False)

    print(f"  Results saved:")
    print(f"    {btc_out}")
    print(f"    {eth_out}")
    print(f"    {cmp_out}")
    print()

    # ---- Quick cross-reference with v8 results ----------------------------
    v8_ref = BASE_DIR.parent / "entropy_submission_v8" / "results" / "verify_F1_state_variable.csv"
    if v8_ref.exists():
        ref = pd.read_csv(v8_ref)
        print(f"{SEP}")
        print("  CROSS-REFERENCE WITH V8 RESULTS")
        print(SEP)

        ref_phi = ref.iloc[0].get("AR1_phi", np.nan)
        ref_hl = ref.iloc[0].get("half_life_days", np.nan)
        ref_adf = ref.iloc[0].get("ADF_statistic", np.nan)
        new_phi = btc_results.iloc[0]["AR1_phi"]
        new_hl = btc_results.iloc[0]["half_life_days"]
        new_adf = btc_results.iloc[0]["ADF_statistic"]

        print(f"  {'Metric':<25s}  {'V8 (ref)':>14s}  {'This run':>14s}  {'Delta':>10s}")
        print(f"  {'-'*67}")

        for lbl, rv, nv in [("ADF statistic", ref_adf, new_adf),
                             ("AR(1) phi", ref_phi, new_phi),
                             ("Half-life (days)", ref_hl, new_hl)]:
            if not np.isnan(rv) and not np.isnan(nv):
                delta = nv - rv
                print(f"  {lbl:<25s}  {rv:>14.6f}  {nv:>14.6f}  {delta:>+10.6f}")
            else:
                print(f"  {lbl:<25s}  {'N/A':>14s}  {'N/A':>14s}  {'':>10s}")

        print()

    print(SEP)
    print("  DONE")
    print(SEP)


if __name__ == "__main__":
    main()
