# Supplementary material for: Landauer-Based Economic Temperature in Blockspace Markets: Evidence from Bitcoin and Ethereum
Source: Entropy (Basel). 2026 May 1;28(5):508. doi: 10.3390/e28050508 (PMC13205438; doi:10.3390/e28050508)
Supplement: Supplementary file 1 [file entropy-28-00508-s001.zip › entropy_submission_entropy_optimized/code/03_maxwell_relations.py]

"""
Finding 2: Maxwell Relations for Blockspace Thermodynamics
==========================================================

Tests all four Maxwell relations that follow from the existence of a
thermodynamic potential U(S, V) for blockspace markets.  If blockspace
obeys a well-defined equation of state, the cross-partials of U must be
equal, giving the Maxwell identities:

    MR1:  (dT/dV)_S  =  -(dP/dS)_V        [from d^2 U / dS dV]
    MR2:  (dT/dP)_S  =   (dV/dS)_P         [from d^2 H / dS dP]
    MR3:  (dS/dV)_T  =   (dP/dT)_V         [from d^2 F / dT dV]
    MR4:  (dS/dP)_T  =  -(dV/dT)_P         [from d^2 G / dT dP]

Methodology -- binned partial-derivative estimator
---------------------------------------------------
To approximate (dY/dX)_Z  ("the partial of Y w.r.t. X holding Z constant"):

  1. Sort data by Z and divide into `n_bins` equal-frequency bins.
  2. Within each bin, regress Y on X by OLS  -->  slope_i.
  3. The mean of {slope_i} estimates the partial derivative;
     the standard error across bins quantifies finite-sample variation.

We then form a z-statistic for each Maxwell relation:

    z = (mean_LHS - mean_RHS) / sqrt(SE_LHS^2 + SE_RHS^2)

Under H0 (the relation holds), z ~ N(0,1).  We report two-sided p-values
and flag each test as PASS (|z| < 1.96) or FAIL.

CANONICAL VARIABLE MAPPINGS
----------------------------
BTC:  T = log(T_star_corrected),  S = log(utxo_count),
      P = log(mempool_size_bytes), V = avg_block_size_mb

ETH:  T = log(T_star_eth),        S = log(tx_count),
      P = log(active_addresses),   V = log(block_count)

Frequencies tested: daily, weekly, monthly.

Outputs
-------
    ../results/F2_maxwell_BTC.csv
    ../results/F2_maxwell_ETH.csv
    ../results/F2_maxwell_comparison.csv

"""

from __future__ import annotations

import sys
import os
import warnings
from pathlib import Path
from typing import Dict, List, Optional, Tuple

import numpy as np
import pandas as pd
from scipy import stats

warnings.filterwarnings("ignore", category=RuntimeWarning)

# ---------------------------------------------------------------------------
# Configuration
# ---------------------------------------------------------------------------

N_BINS_DEFAULT = 10          # bins for "held constant" variable
MIN_PER_BIN = 5             # minimum observations per bin for OLS
OUTLIER_SIGMA = 4.0         # winsorise beyond this many sigma
SIGNIFICANCE_LEVEL = 0.05   # two-sided alpha for pass/fail
LN2 = np.log(2)

MAXWELL_RELATIONS = {
    "MR1": {
        "label": "(dT/dV)_S = -(dP/dS)_V",
        "lhs": ("T", "V", "S"),       # (numerator, denominator, held_constant)
        "rhs": ("P", "S", "V"),
        "rhs_sign": -1,
    },
    "MR2": {
        "label": "(dT/dP)_S = (dV/dS)_P",
        "lhs": ("T", "P", "S"),
        "rhs": ("V", "S", "P"),
        "rhs_sign": +1,
    },
    "MR3": {
        "label": "(dS/dV)_T = (dP/dT)_V",
        "lhs": ("S", "V", "T"),
        "rhs": ("P", "T", "V"),
        "rhs_sign": +1,
    },
    "MR4": {
        "label": "(dS/dP)_T = -(dV/dT)_P",
        "lhs": ("S", "P", "T"),
        "rhs": ("V", "T", "P"),
        "rhs_sign": -1,
    },
}

# ---------------------------------------------------------------------------
# Data loading -- CANONICAL MAPPING
# ---------------------------------------------------------------------------

def _safe_log(series: pd.Series) -> pd.Series:
    """Natural log, replacing non-positive values with NaN."""
    s = series.copy().astype(float)
    s[s <= 0] = np.nan
    return np.log(s)


def load_and_prepare_btc(data_dir: Path) -> Optional[pd.DataFrame]:
    """
    Load BTC data and construct thermodynamic variables using the
    CANONICAL mapping:
        T = log(T_star_corrected)
        S = log(utxo_count)
        P = log(mempool_size_bytes)
        V = avg_block_size_mb          (raw, NOT logged)
    """
    # Primary source: master_dataset_corrected.csv (has T_star_corrected)
    master_path = data_dir / "master_dataset_corrected.csv"
    if master_path.exists():
        print(f"[BTC] Loading from {master_path.name} (canonical mapping)")
        df = pd.read_csv(master_path, low_memory=False, parse_dates=["date"])
        return _build_btc_canonical(df)

    # Fallback: btc_daily_clean.csv -- but it lacks T_star_corrected
    clean_path = data_dir / "btc_daily_clean.csv"
    if clean_path.exists():
        print(f"[BTC] WARNING: master_dataset_corrected.csv not found.")
        print(f"[BTC] Loading {clean_path.name} -- will attempt canonical mapping.")
        df = pd.read_csv(clean_path, parse_dates=["date"])
        # If T_star_corrected not available, cannot do canonical mapping
        if "T_star_corrected" not in df.columns:
            print("[BTC] ERROR: T_star_corrected not in btc_daily_clean.csv")
            return None
        return _build_btc_canonical(df)

    print("[BTC] ERROR: No suitable data file found.")
    return None


def _build_btc_canonical(df: pd.DataFrame) -> Optional[pd.DataFrame]:
    """
    Build canonical BTC thermodynamic variables:
        T = log(T_star_corrected)
        S = log(utxo_count)
        P = log(mempool_size_bytes)
        V = avg_block_size_mb  (raw)
    """
    required = ["T_star_corrected", "utxo_count", "mempool_size_bytes", "avg_block_size_mb"]
    missing = [c for c in required if c not in df.columns]
    if missing:
        print(f"[BTC] ERROR: Missing columns for canonical mapping: {missing}")
        return None

    out = pd.DataFrame()
    out["date"] = df["date"]

    # T = log(T_star_corrected)
    out["T"] = _safe_log(df["T_star_corrected"])
    out["T_raw"] = df["T_star_corrected"].astype(float)
    out["T_source"] = "T_star_corrected"

    # S = log(utxo_count)
    out["S"] = _safe_log(df["utxo_count"])
    out["S_raw"] = df["utxo_count"].astype(float)
    out["S_source"] = "utxo_count"

    # P = log(mempool_size_bytes)
    out["P"] = _safe_log(df["mempool_size_bytes"])
    out["P_raw"] = df["mempool_size_bytes"].astype(float)
    out["P_source"] = "mempool_size_bytes"

    # V = avg_block_size_mb (raw, NOT logged)
    out["V"] = df["avg_block_size_mb"].astype(float)
    out["V_raw"] = df["avg_block_size_mb"].astype(float)
    out["V_source"] = "avg_block_size_mb"

    out = out.dropna(subset=["T", "S", "P", "V"]).reset_index(drop=True)
    print(f"[BTC] Built {len(out)} observations (canonical mapping)")
    print(f"      T = log(T_star_corrected), S = log(utxo_count)")
    print(f"      P = log(mempool_size_bytes), V = avg_block_size_mb")
    return out


def load_and_prepare_eth(data_dir: Path) -> Optional[pd.DataFrame]:
    """
    Load ETH data and construct thermodynamic variables using the
    CANONICAL mapping:
        T = log(T_star_eth)
        S = log(tx_count)
        P = log(active_addresses)
        V = log(block_count)
    """
    # Try eth_daily_clean.csv first (has T_star_eth)
    candidates = ["eth_daily_clean.csv", "eth_daily.csv", "ethereum_daily_data.csv"]
    fpath = None
    for c in candidates:
        p = data_dir / c
        if p.exists():
            fpath = p
            break

    if fpath is None:
        print("[ETH] ERROR: No suitable data file found.")
        return None

    print(f"[ETH] Loading {fpath.name} (canonical mapping)")
    df = pd.read_csv(fpath, parse_dates=["date"])
    return _build_eth_canonical(df)


def _build_eth_canonical(df: pd.DataFrame) -> Optional[pd.DataFrame]:
    """
    Build canonical ETH thermodynamic variables:
        T = log(T_star_eth)
        S = log(tx_count)
        P = log(active_addresses)
        V = log(block_count)
    """
    out = pd.DataFrame()
    out["date"] = df["date"]

    # T = log(T_star_eth)
    # T_star_eth may already exist, or we compute it
    if "T_star_eth" in df.columns:
        out["T"] = _safe_log(df["T_star_eth"])
        out["T_raw"] = df["T_star_eth"].astype(float)
        out["T_source"] = "T_star_eth"
    elif "fee_per_tx_gwei" in df.columns and "price_usd" in df.columns:
        t_star = df["fee_per_tx_gwei"] * df["price_usd"] / (8.0 * LN2)
        out["T"] = _safe_log(t_star)
        out["T_raw"] = t_star.astype(float)
        out["T_source"] = "T_star_eth (computed)"
    else:
        print("[ETH] ERROR: Cannot compute T_star_eth -- missing columns")
        return None

    # S = log(tx_count)
    if "tx_count" not in df.columns:
        print("[ETH] ERROR: tx_count column not found")
        return None
    out["S"] = _safe_log(df["tx_count"])
    out["S_raw"] = df["tx_count"].astype(float)
    out["S_source"] = "tx_count"

    # P = log(active_addresses)
    if "active_addresses" not in df.columns:
        print("[ETH] ERROR: active_addresses column not found")
        return None
    out["P"] = _safe_log(df["active_addresses"])
    out["P_raw"] = df["active_addresses"].astype(float)
    out["P_source"] = "active_addresses"

    # V = log(block_count)
    if "block_count" not in df.columns:
        print("[ETH] ERROR: block_count column not found")
        return None
    out["V"] = _safe_log(df["block_count"])
    out["V_raw"] = df["block_count"].astype(float)
    out["V_source"] = "block_count"

    out = out.dropna(subset=["T", "S", "P", "V"]).reset_index(drop=True)
    print(f"[ETH] Built {len(out)} observations (canonical mapping)")
    print(f"      T = log(T_star_eth), S = log(tx_count)")
    print(f"      P = log(active_addresses), V = log(block_count)")
    return out


# ---------------------------------------------------------------------------
# Frequency resampling
# ---------------------------------------------------------------------------

def resample_to_frequency(df: pd.DataFrame, freq: str,
                          v_is_raw: bool = False) -> pd.DataFrame:
    """
    Resample daily data to weekly ('W') or monthly ('ME').
    Uses median for raw values, then recomputes logs.

    Parameters
    ----------
    v_is_raw : bool
        If True, V is already in raw units (not logged), so we take the
        median directly without re-logging. This is the case for BTC where
        V = avg_block_size_mb (not logged).
    """
    if freq == "daily":
        return df.copy()

    if "date" not in df.columns:
        raise ValueError("DataFrame must contain a 'date' column.")

    df2 = df.set_index("date")

    # Raw columns for aggregation
    raw_cols = [c for c in df2.columns if c.endswith("_raw")]

    # Resample raw values by median
    agg_dict = {c: "median" for c in raw_cols}
    resampled = df2[raw_cols].resample(freq).agg(agg_dict).dropna()

    # Recompute log variables from raw
    if "T_raw" in resampled.columns:
        resampled["T"] = _safe_log(resampled["T_raw"])
    if "S_raw" in resampled.columns:
        resampled["S"] = _safe_log(resampled["S_raw"])
    if "P_raw" in resampled.columns:
        resampled["P"] = _safe_log(resampled["P_raw"])
    if "V_raw" in resampled.columns:
        if v_is_raw:
            # V is already in raw units (e.g., avg_block_size_mb for BTC)
            resampled["V"] = resampled["V_raw"]
        else:
            # V needs to be logged (e.g., block_count for ETH)
            resampled["V"] = _safe_log(resampled["V_raw"])

    resampled = resampled.dropna(subset=["T", "S", "P", "V"])
    resampled = resampled.reset_index()
    return resampled


# ---------------------------------------------------------------------------
# Core: Binned partial derivative estimator
# ---------------------------------------------------------------------------

def estimate_partial_derivative(
    df: pd.DataFrame,
    y_col: str,
    x_col: str,
    z_col: str,
    n_bins: int = N_BINS_DEFAULT,
) -> Tuple[float, float, int, List[float]]:
    """
    Estimate the partial derivative (dY/dX)_Z using the binning method.

    Steps:
        1. Bin data by Z into `n_bins` quantile bins.
        2. Within each bin, regress Y on X by OLS to get slope.
        3. Collect slopes from all bins with sufficient data.
        4. Return mean slope, SE of mean, number of valid bins, and
           the list of per-bin slopes.

    Parameters
    ----------
    df : DataFrame with columns [y_col, x_col, z_col]
    y_col : numerator variable
    x_col : denominator variable
    z_col : held-constant variable
    n_bins : number of quantile bins

    Returns
    -------
    mean_slope : float
    se_slope   : float  (standard error of the mean across bins)
    n_valid    : int    (number of valid bins used)
    slopes     : list   (individual bin slopes)
    """
    work = df[[y_col, x_col, z_col]].dropna().copy()

    if len(work) < n_bins * MIN_PER_BIN:
        # Reduce bins if too few data points
        n_bins = max(3, len(work) // (MIN_PER_BIN + 1))

    # Winsorise extreme values to prevent OLS distortion
    for col in [y_col, x_col, z_col]:
        mu = work[col].mean()
        sigma = work[col].std()
        if sigma > 0:
            lower = mu - OUTLIER_SIGMA * sigma
            upper = mu + OUTLIER_SIGMA * sigma
            work[col] = work[col].clip(lower=lower, upper=upper)

    # Create quantile bins on z_col
    try:
        work["z_bin"] = pd.qcut(work[z_col], q=n_bins, duplicates="drop")
    except ValueError:
        return np.nan, np.nan, 0, []

    slopes: List[float] = []
    for _, grp in work.groupby("z_bin", observed=True):
        if len(grp) < MIN_PER_BIN:
            continue

        x = grp[x_col].values
        y = grp[y_col].values

        # Check for sufficient variance in x
        if np.std(x) < 1e-12:
            continue

        try:
            slope, intercept, r_value, p_value, std_err = stats.linregress(x, y)
        except Exception:
            continue

        if np.isfinite(slope):
            slopes.append(slope)

    n_valid = len(slopes)
    if n_valid < 2:
        return np.nan, np.nan, n_valid, slopes

    slopes_arr = np.array(slopes)
    mean_slope = np.mean(slopes_arr)
    # Standard error of the mean = std / sqrt(n)
    se_slope = np.std(slopes_arr, ddof=1) / np.sqrt(n_valid)

    return mean_slope, se_slope, n_valid, slopes


# ---------------------------------------------------------------------------
# Maxwell relation testing
# ---------------------------------------------------------------------------

def test_maxwell_relation(
    df: pd.DataFrame,
    mr_key: str,
    n_bins: int = N_BINS_DEFAULT,
) -> Dict:
    """
    Test a single Maxwell relation and return a results dictionary.

    The test statistic is:
        z = (mean_LHS - sign * mean_RHS) / sqrt(SE_LHS^2 + SE_RHS^2)
    Under H0 (relation holds exactly), z ~ N(0,1).

    Note on signs: For MR1 and MR4 the RHS carries a negative sign.  We
    incorporate that sign into the RHS estimate *before* computing the
    z-statistic, so the null hypothesis is always  LHS - RHS_signed = 0.
    """
    spec = MAXWELL_RELATIONS[mr_key]
    lhs_y, lhs_x, lhs_z = spec["lhs"]
    rhs_y, rhs_x, rhs_z = spec["rhs"]
    rhs_sign = spec["rhs_sign"]

    # --- LHS ---
    lhs_mean, lhs_se, lhs_nbins, lhs_slopes = estimate_partial_derivative(
        df, lhs_y, lhs_x, lhs_z, n_bins
    )

    # --- RHS (before applying sign) ---
    rhs_mean_raw, rhs_se_raw, rhs_nbins, rhs_slopes = estimate_partial_derivative(
        df, rhs_y, rhs_x, rhs_z, n_bins
    )

    # Apply sign to RHS
    rhs_mean = rhs_sign * rhs_mean_raw
    rhs_se = rhs_se_raw  # SE is always positive

    # --- z-statistic ---
    if (np.isfinite(lhs_mean) and np.isfinite(rhs_mean)
            and np.isfinite(lhs_se) and np.isfinite(rhs_se)):
        denom = np.sqrt(lhs_se**2 + rhs_se**2)
        if denom > 1e-15:
            z_stat = (lhs_mean - rhs_mean) / denom
            p_value = 2 * (1 - stats.norm.cdf(np.abs(z_stat)))
        else:
            z_stat = np.nan
            p_value = np.nan
    else:
        z_stat = np.nan
        p_value = np.nan

    # --- Ratio (LHS / RHS) ---
    if np.isfinite(rhs_mean) and np.abs(rhs_mean) > 1e-15:
        ratio = lhs_mean / rhs_mean
    else:
        ratio = np.nan

    # --- Pass / Fail ---
    # PASS means we fail to reject H0 (the Maxwell relation holds).
    # FAIL means we reject H0 at the given significance level.
    if np.isfinite(p_value):
        if p_value >= SIGNIFICANCE_LEVEL:
            verdict = "PASS"
        else:
            verdict = "FAIL"
    else:
        verdict = "N/A"

    return {
        "relation": mr_key,
        "label": spec["label"],
        "lhs_desc": f"(d{lhs_y}/d{lhs_x})_{lhs_z}",
        "rhs_desc": f"{'- ' if rhs_sign == -1 else ''}(d{rhs_y}/d{rhs_x})_{rhs_z}",
        "lhs_mean": lhs_mean,
        "lhs_se": lhs_se,
        "lhs_n_bins": lhs_nbins,
        "rhs_mean": rhs_mean,
        "rhs_se": rhs_se,
        "rhs_n_bins": rhs_nbins,
        "ratio_LHS_over_RHS": ratio,
        "z_stat": z_stat,
        "p_value": p_value,
        "pass_fail": verdict,
    }


def test_all_maxwell_relations(
    df: pd.DataFrame,
    n_bins: int = N_BINS_DEFAULT,
) -> pd.DataFrame:
    """Test all four Maxwell relations and return a DataFrame of results."""
    rows = []
    for mr_key in MAXWELL_RELATIONS:
        row = test_maxwell_relation(df, mr_key, n_bins=n_bins)
        rows.append(row)
    return pd.DataFrame(rows)


# ---------------------------------------------------------------------------
# Multi-frequency analysis
# ---------------------------------------------------------------------------

def run_multifrequency(
    df_daily: pd.DataFrame,
    chain: str,
    n_bins: int = N_BINS_DEFAULT,
    v_is_raw: bool = False,
) -> pd.DataFrame:
    """
    Run Maxwell relation tests at daily, weekly, and monthly frequencies.
    Returns a single DataFrame with a 'frequency' column.
    """
    freq_map = {
        "daily": "daily",
        "weekly": "W",
        "monthly": "ME",
    }

    all_results = []
    for freq_label, freq_code in freq_map.items():
        df_freq = resample_to_frequency(df_daily, freq_code, v_is_raw=v_is_raw)
        n_obs = len(df_freq)

        if n_obs < 30:
            print(f"  [{chain}] {freq_label}: only {n_obs} observations, skipping.")
            continue

        print(f"  [{chain}] {freq_label}: {n_obs} observations")
        results = test_all_maxwell_relations(df_freq, n_bins=n_bins)
        results.insert(0, "chain", chain)
        results.insert(1, "frequency", freq_label)
        results.insert(2, "n_obs", n_obs)
        all_results.append(results)

    if not all_results:
        return pd.DataFrame()

    return pd.concat(all_results, ignore_index=True)


# ---------------------------------------------------------------------------
# Sanity checks
# ---------------------------------------------------------------------------

def run_sanity_checks(df: pd.DataFrame, chain: str) -> None:
    """
    Print sanity checks for variable distributions before testing.
    Helps catch data quality issues before they corrupt results.
    """
    print(f"\n{'='*70}")
    print(f"SANITY CHECKS: {chain}")
    print(f"{'='*70}")
    print(f"  Observations (after NaN drop): {len(df)}")

    for var in ["T", "S", "P", "V"]:
        if var not in df.columns:
            print(f"  {var}: MISSING")
            continue
        s = df[var].dropna()
        print(f"  {var}: n={len(s)}, mean={s.mean():.4f}, std={s.std():.4f}, "
              f"min={s.min():.4f}, max={s.max():.4f}, "
              f"skew={s.skew():.2f}, kurt={s.kurtosis():.2f}")

    # Check pairwise correlations
    corr = df[["T", "S", "P", "V"]].corr()
    print("\n  Pairwise correlations:")
    for i, v1 in enumerate(["T", "S", "P", "V"]):
        for v2 in ["T", "S", "P", "V"][i+1:]:
            r = corr.loc[v1, v2]
            flag = " *** HIGH ***" if abs(r) > 0.9 else ""
            print(f"    {v1}-{v2}: {r:.4f}{flag}")

    # Check for sufficient variation
    for var in ["T", "S", "P", "V"]:
        cv = df[var].std() / abs(df[var].mean()) if abs(df[var].mean()) > 1e-10 else 0
        if cv < 0.05:
            print(f"  WARNING: {var} has very low coefficient of variation ({cv:.4f}). "
                  "Binning may be unreliable.")

    # Stationarity hint
    for var in ["T", "S", "P", "V"]:
        if len(df[var].dropna()) > 10:
            ac = df[var].autocorr(lag=1)
            if ac > 0.95:
                print(f"  NOTE: {var} has high autocorrelation ({ac:.3f}), "
                      "typical for levels of blockchain data.")

    print()


# ---------------------------------------------------------------------------
# Reporting
# ---------------------------------------------------------------------------

def print_results_table(results: pd.DataFrame, title: str) -> None:
    """Pretty-print results to console."""
    print(f"\n{'='*90}")
    print(f"  {title}")
    print(f"{'='*90}")

    if results.empty:
        print("  No results to display.")
        return

    for freq in results["frequency"].unique():
        sub = results[results["frequency"] == freq]
        print(f"\n  --- {freq.upper()} (n={sub['n_obs'].iloc[0]}) ---")
        print(f"  {'Relation':<8} {'LHS mean':>10} {'RHS mean':>10} "
              f"{'Ratio':>8} {'z-stat':>8} {'p-value':>10} {'Result':>6}")
        print(f"  {'-'*68}")
        for _, row in sub.iterrows():
            lhs_str = f"{row['lhs_mean']:.4f}" if np.isfinite(row['lhs_mean']) else "N/A"
            rhs_str = f"{row['rhs_mean']:.4f}" if np.isfinite(row['rhs_mean']) else "N/A"
            ratio_str = f"{row['ratio_LHS_over_RHS']:.4f}" if np.isfinite(row['ratio_LHS_over_RHS']) else "N/A"
            z_str = f"{row['z_stat']:.4f}" if np.isfinite(row['z_stat']) else "N/A"
            p_str = f"{row['p_value']:.6f}" if np.isfinite(row['p_value']) else "N/A"
            print(f"  {row['relation']:<8} {lhs_str:>10} {rhs_str:>10} "
                  f"{ratio_str:>8} {z_str:>8} {p_str:>10} {row['pass_fail']:>6}")
        # Summary for this frequency
        n_pass = (sub["pass_fail"] == "PASS").sum()
        n_tested = (sub["pass_fail"].isin(["PASS", "FAIL"])).sum()
        print(f"\n  => {n_pass}/{n_tested} relations PASS at {freq} frequency "
              f"(alpha={SIGNIFICANCE_LEVEL})")


def build_comparison_table(
    btc_results: pd.DataFrame,
    eth_results: pd.DataFrame,
) -> pd.DataFrame:
    """
    Build a side-by-side comparison of BTC and ETH Maxwell relation results.
    """
    rows = []
    for freq in ["daily", "weekly", "monthly"]:
        btc_sub = btc_results[btc_results["frequency"] == freq] if not btc_results.empty else pd.DataFrame()
        eth_sub = eth_results[eth_results["frequency"] == freq] if not eth_results.empty else pd.DataFrame()

        for mr_key in MAXWELL_RELATIONS:
            row = {"frequency": freq, "relation": mr_key,
                   "label": MAXWELL_RELATIONS[mr_key]["label"]}

            # BTC
            btc_row = btc_sub[btc_sub["relation"] == mr_key]
            if not btc_row.empty:
                btc_row = btc_row.iloc[0]
                row["btc_z_stat"] = btc_row["z_stat"]
                row["btc_p_value"] = btc_row["p_value"]
                row["btc_ratio"] = btc_row["ratio_LHS_over_RHS"]
                row["btc_pass"] = btc_row["pass_fail"]
            else:
                row["btc_z_stat"] = np.nan
                row["btc_p_value"] = np.nan
                row["btc_ratio"] = np.nan
                row["btc_pass"] = "N/A"

            # ETH
            eth_row = eth_sub[eth_sub["relation"] == mr_key]
            if not eth_row.empty:
                eth_row = eth_row.iloc[0]
                row["eth_z_stat"] = eth_row["z_stat"]
                row["eth_p_value"] = eth_row["p_value"]
                row["eth_ratio"] = eth_row["ratio_LHS_over_RHS"]
                row["eth_pass"] = eth_row["pass_fail"]
            else:
                row["eth_z_stat"] = np.nan
                row["eth_p_value"] = np.nan
                row["eth_ratio"] = np.nan
                row["eth_pass"] = "N/A"

            rows.append(row)

    return pd.DataFrame(rows)


# ---------------------------------------------------------------------------
# Synthetic data for validation
# ---------------------------------------------------------------------------

def generate_synthetic_thermodynamic_data(n: int = 5000, seed: int = 42) -> pd.DataFrame:
    """
    Generate synthetic data from a known equation of state where Maxwell
    relations hold exactly.  This validates that the binning estimator
    can recover the correct identities.

    Uses ideal-gas-like equation of state:
        P V = N k T   =>   P = N k T / V
        U = (3/2) N k T
        S = N k [ln(V/N) + (3/2) ln(T) + const]

    In log variables (t=lnT, s=lnS, p=lnP, v=lnV):
        p = t - v + const   (from P = NkT/V with fixed N,k)
        s = v + (3/2)*t + const

    All four Maxwell relations hold analytically.
    """
    rng = np.random.default_rng(seed)

    # Generate T and V as independent variables with wide spread
    t = rng.normal(loc=3.0, scale=1.0, size=n)  # log(T)
    v = rng.normal(loc=1.0, scale=0.8, size=n)  # log(V)

    # Deterministic equation of state + small noise
    noise_scale = 0.03
    p = t - v + 2.0 + rng.normal(0, noise_scale, n)   # log(P)
    s = v + 1.5 * t + 5.0 + rng.normal(0, noise_scale, n)  # log(S)

    dates = pd.date_range("2017-01-01", periods=n, freq="D")
    return pd.DataFrame({
        "date": dates, "T": t, "S": s, "P": p, "V": v
    })


def validate_with_synthetic() -> bool:
    """
    Run Maxwell relation tests on synthetic data where relations should hold.
    Returns True if all 4 relations PASS.
    """
    print("\n" + "="*70)
    print("VALIDATION: Testing estimator on synthetic ideal-gas data")
    print("="*70)

    df_synth = generate_synthetic_thermodynamic_data(n=5000)
    results = test_all_maxwell_relations(df_synth, n_bins=20)

    RATIO_TOL = 0.10
    all_pass = True
    for _, row in results.iterrows():
        ratio = row["ratio_LHS_over_RHS"]
        z_str = f"{row['z_stat']:.3f}" if np.isfinite(row['z_stat']) else "N/A"
        p_str = f"{row['p_value']:.4f}" if np.isfinite(row['p_value']) else "N/A"
        ratio_str = f"{ratio:.4f}" if np.isfinite(ratio) else "N/A"

        if np.isfinite(ratio) and np.abs(ratio - 1.0) < RATIO_TOL:
            status = "OK"
        else:
            status = "WARN"
            all_pass = False

        print(f"  {row['relation']}: ratio={ratio_str}, z={z_str}, "
              f"p={p_str} => {status} (|ratio-1| < {RATIO_TOL})")

    if all_pass:
        print(f"\n  VALIDATION PASSED: All 4 ratios within {RATIO_TOL*100:.0f}% of unity.")
        print("  The binning estimator is working correctly.\n")
    else:
        print(f"\n  WARNING: Some ratios deviated > {RATIO_TOL*100:.0f}% from unity!")
        print("  This may indicate a bug in the estimator.\n")

    return all_pass


# ---------------------------------------------------------------------------
# Main
# ---------------------------------------------------------------------------

def main() -> None:
    """Main entry point."""
    script_dir = Path(__file__).resolve().parent
    data_dir = script_dir / ".." / "data"
    results_dir = script_dir / ".." / "results"

    data_dir = data_dir.resolve()
    results_dir = results_dir.resolve()
    results_dir.mkdir(parents=True, exist_ok=True)

    print("="*70)
    print("Finding 2: Maxwell Relations for Blockspace Thermodynamics")
    print("="*70)
    print(f"  Data directory:    {data_dir}")
    print(f"  Results directory: {results_dir}")
    print(f"  Bins per held-constant variable: {N_BINS_DEFAULT}")
    print(f"  Significance level (alpha):      {SIGNIFICANCE_LEVEL}")
    print()
    print("  CANONICAL VARIABLE MAPPINGS:")
    print("  BTC: T=log(T*_corrected), S=log(utxo_count), P=log(mempool_size_bytes), V=avg_block_size_mb")
    print("  ETH: T=log(T*_eth),       S=log(tx_count),   P=log(active_addresses),   V=log(block_count)")

    # ---------------------------------------------------------------
    # Step 0: Validate estimator on synthetic data
    # ---------------------------------------------------------------
    validation_ok = validate_with_synthetic()
    if not validation_ok:
        print("  Proceeding despite validation warning...\n")

    # ---------------------------------------------------------------
    # Step 1: Load BTC data
    # ---------------------------------------------------------------
    print("\n" + "-"*70)
    print("LOADING DATA")
    print("-"*70)

    btc_df = load_and_prepare_btc(data_dir)
    eth_df = load_and_prepare_eth(data_dir)

    # ---------------------------------------------------------------
    # Step 2: Sanity checks
    # ---------------------------------------------------------------
    if btc_df is not None and len(btc_df) > 0:
        run_sanity_checks(btc_df, "BTC")
        for var in ["T", "S", "P", "V"]:
            src_col = f"{var}_source"
            if src_col in btc_df.columns:
                print(f"  BTC {var} sourced from: {btc_df[src_col].iloc[0]}")
    else:
        print("\n[BTC] No data available.")

    if eth_df is not None and len(eth_df) > 0:
        run_sanity_checks(eth_df, "ETH")
        for var in ["T", "S", "P", "V"]:
            src_col = f"{var}_source"
            if src_col in eth_df.columns:
                print(f"  ETH {var} sourced from: {eth_df[src_col].iloc[0]}")
    else:
        print("\n[ETH] No data available.")

    # ---------------------------------------------------------------
    # Step 3: Run multi-frequency Maxwell relation tests
    # ---------------------------------------------------------------
    print("\n" + "-"*70)
    print("TESTING MAXWELL RELATIONS")
    print("-"*70)

    btc_results = pd.DataFrame()
    eth_results = pd.DataFrame()

    if btc_df is not None and len(btc_df) > 0:
        print("\n--- BTC ---")
        # BTC: V = avg_block_size_mb (raw, not logged)
        btc_results = run_multifrequency(btc_df, "BTC", n_bins=N_BINS_DEFAULT,
                                          v_is_raw=True)
        print_results_table(btc_results, "BTC Maxwell Relations (Canonical Mapping)")

    if eth_df is not None and len(eth_df) > 0:
        print("\n--- ETH ---")
        # ETH: V = log(block_count) (logged)
        eth_results = run_multifrequency(eth_df, "ETH", n_bins=N_BINS_DEFAULT,
                                          v_is_raw=False)
        print_results_table(eth_results, "ETH Maxwell Relations (Canonical Mapping)")

    # ---------------------------------------------------------------
    # Step 4: Comparison table
    # ---------------------------------------------------------------
    comparison = build_comparison_table(btc_results, eth_results)

    # ---------------------------------------------------------------
    # Step 5: Save results
    # ---------------------------------------------------------------
    print("\n" + "-"*70)
    print("SAVING RESULTS")
    print("-"*70)

    btc_path = results_dir / "F2_maxwell_BTC.csv"
    eth_path = results_dir / "F2_maxwell_ETH.csv"
    comp_path = results_dir / "F2_maxwell_comparison.csv"

    if not btc_results.empty:
        btc_results.to_csv(btc_path, index=False, float_format="%.6f")
        print(f"  Saved: {btc_path}")
    else:
        print(f"  Skipped (no data): {btc_path}")

    if not eth_results.empty:
        eth_results.to_csv(eth_path, index=False, float_format="%.6f")
        print(f"  Saved: {eth_path}")
    else:
        print(f"  Skipped (no data): {eth_path}")

    if not comparison.empty:
        comparison.to_csv(comp_path, index=False, float_format="%.6f")
        print(f"  Saved: {comp_path}")

    # ---------------------------------------------------------------
    # Step 6: Summary
    # ---------------------------------------------------------------
    _print_final_summary(btc_results, eth_results)

    print("\nDone.")


def _print_final_summary(
    btc_results: pd.DataFrame,
    eth_results: pd.DataFrame,
) -> None:
    """Print a concise final summary."""
    print("\n" + "="*70)
    print("FINDING 2 -- MAXWELL RELATIONS SUMMARY")
    print("="*70)

    for chain, results in [("BTC", btc_results), ("ETH", eth_results)]:
        if results.empty:
            print(f"\n  {chain}: No results.")
            continue

        print(f"\n  {chain}:")
        for freq in results["frequency"].unique():
            sub = results[results["frequency"] == freq]
            n_pass = (sub["pass_fail"] == "PASS").sum()
            n_tested = sub["pass_fail"].isin(["PASS", "FAIL"]).sum()
            avg_ratio = sub["ratio_LHS_over_RHS"].dropna().mean()
            print(f"    {freq:>8}: {n_pass}/{n_tested} PASS, "
                  f"avg |ratio| = {avg_ratio:.4f}" if np.isfinite(avg_ratio)
                  else f"    {freq:>8}: {n_pass}/{n_tested} PASS")

    # Overall verdict
    all_results = pd.concat(
        [r for r in [btc_results, eth_results] if not r.empty],
        ignore_index=True,
    )
    if not all_results.empty:
        total_pass = (all_results["pass_fail"] == "PASS").sum()
        total_tested = all_results["pass_fail"].isin(["PASS", "FAIL"]).sum()
        print(f"\n  Overall: {total_pass}/{total_tested} relations PASS "
              f"(across all chains and frequencies)")
        if total_pass == total_tested and total_tested > 0:
            print("  => STRONG SUPPORT for thermodynamic consistency of blockspace.")
        elif total_pass >= 0.75 * total_tested:
            print("  => MODERATE SUPPORT for thermodynamic consistency of blockspace.")
        elif total_pass >= 0.5 * total_tested:
            print("  => MIXED EVIDENCE for thermodynamic consistency of blockspace.")
        else:
            print("  => WEAK SUPPORT for thermodynamic consistency of blockspace.")

    print()


# ---------------------------------------------------------------------------
if __name__ == "__main__":
    main()
