# Supplementary material for: Landauer-Based Economic Temperature in Blockspace Markets: Evidence from Bitcoin and Ethereum
Source: Entropy (Basel). 2026 May 1;28(5):508. doi: 10.3390/e28050508 (PMC13205438; doi:10.3390/e28050508)
Supplement: Supplementary file 1 [file entropy-28-00508-s001.zip › entropy_submission_entropy_optimized/code/04_carnot_efficiency.py]

#!/usr/bin/env python3
"""
Finding 3: Carnot Efficiency Bound
===================================

Tests the thermodynamic analogy: miner/validator fee-extraction efficiency is
bounded above by the Carnot efficiency derived from "hot" (congested) and
"cold" (calm) blockspace temperatures.

For BOTH Bitcoin (BTC) and Ethereum (ETH) the script performs:
  1. Regime classification (congested vs. calm)
  2. Carnot efficiency bound:  eta_Carnot = 1 - T_cold / T_hot
  3. Actual efficiency:        eta_actual = total_fees / revenue_proxy
  4. Second-law compliance:    eta_actual < eta_Carnot  (daily test)
  5. Heat-engine test:         monthly correlation between DeltaT and fee revenue
  6. Entropy production:       dS = Q/T_cold - Q/T_hot  (always > 0?)

Temperature definition:
  BTC:  T* = (fee_rate_corrected * btc_price_usd) / (8 * ln(2) * 10^8)
        -- the Landauer temperature in USD/bit, loaded directly from
        master_dataset_corrected.csv (column T_star_corrected).
  ETH:  T* = (fee_per_tx_gwei * price_usd) / (8 * ln(2))
        -- constructed on the fly from eth_daily_clean.csv.

Inputs  : ../data/master_dataset_corrected.csv, ../data/eth_daily_clean.csv
Outputs : ../results/F3_carnot_BTC.csv, ../results/F3_carnot_ETH.csv

"""

from __future__ import annotations

import warnings
from pathlib import Path

import numpy as np
import pandas as pd
from scipy import stats

warnings.filterwarnings("ignore")

# ---------------------------------------------------------------------------
# Paths
# ---------------------------------------------------------------------------
SCRIPT_DIR = Path(__file__).resolve().parent
DATA_DIR = SCRIPT_DIR.parent / "data"
RESULTS_DIR = SCRIPT_DIR.parent / "results"
FIGURES_DIR = SCRIPT_DIR.parent / "figures"

RESULTS_DIR.mkdir(parents=True, exist_ok=True)
FIGURES_DIR.mkdir(parents=True, exist_ok=True)

BTC_DATA = DATA_DIR / "master_dataset_corrected.csv"
ETH_DATA = DATA_DIR / "eth_daily_clean.csv"

# ---------------------------------------------------------------------------
# Constants
# ---------------------------------------------------------------------------
MEMPOOL_HIGH_BYTES = 100_000_000   # 100 MB threshold for high congestion
MEMPOOL_LOW_BYTES  =  10_000_000   #  10 MB threshold for low  congestion
LN2 = np.log(2)


# ===================================================================
# Helper utilities
# ===================================================================

def _safe(series: pd.Series) -> pd.Series:
    """Drop NaN/Inf for safe computation."""
    return series.replace([np.inf, -np.inf], np.nan).dropna()


def _row(metric: str, value, pvalue, unit: str) -> dict:
    return {
        "metric": metric,
        "value": value,
        "p_value": pvalue,
        "unit": unit,
    }


# ===================================================================
# BTC analysis
# ===================================================================

def analyse_btc() -> pd.DataFrame:
    """Run all Carnot-efficiency tests for Bitcoin."""
    print("=" * 72)
    print("  BITCOIN (BTC) -- Finding 3: Carnot Efficiency Bound")
    print("=" * 72)

    # ------------------------------------------------------------------
    # Load master dataset (has T_star_corrected already computed)
    # Then inner-merge with btc_daily_clean.csv to ensure the sample is
    # identical to the cleaned panel used by 02/03/05/06 (3,371 rows).
    # ------------------------------------------------------------------
    df = pd.read_csv(BTC_DATA, parse_dates=["date"])
    df = df.sort_values("date").drop_duplicates("date").reset_index(drop=True)

    clean_path = DATA_DIR / "btc_daily_clean.csv"
    if clean_path.exists():
        clean = pd.read_csv(clean_path, parse_dates=["date"])[["date"]]
        df = df.merge(clean, on="date", how="inner").reset_index(drop=True)
        print(f"  Synced BTC sample to btc_daily_clean.csv: {len(df):,} rows")

    # ----- KEY FIX -------------------------------------------------------
    # Use T_star_corrected (USD/bit Landauer temperature) directly.
    # Previous version used exp(log(fee_rate)) = fee_rate, which is
    # dimensionally wrong for a Landauer temperature.
    # T_star_corrected = (fee_rate_corrected * btc_price_usd) / (8*ln2*1e8)
    # ----------------------------------------------------------------------
    df["T_level"] = df["T_star_corrected"]

    # ------------------------------------------------------------------
    # 1. Define congestion regimes via mempool size (bytes)
    #    High = mempool_size > 100 MB, Low = mempool_size < 10 MB
    # ------------------------------------------------------------------
    df["regime"] = "medium"
    df.loc[df["mempool_size_bytes"] > MEMPOOL_HIGH_BYTES, "regime"] = "high"
    df.loc[df["mempool_size_bytes"] < MEMPOOL_LOW_BYTES,  "regime"] = "low"

    n_high = (df["regime"] == "high").sum()
    n_low  = (df["regime"] == "low").sum()
    n_med  = (df["regime"] == "medium").sum()
    n_tot  = len(df)
    print(f"\nRegime counts:  High={n_high}  Medium={n_med}  Low={n_low}  "
          f"Total={n_tot}")

    # ------------------------------------------------------------------
    # 2. Carnot efficiency   eta_Carnot = 1 - T_cold / T_hot
    #    T_hot  = mean T* during high-congestion days
    #    T_cold = mean T* during low-congestion days
    # ------------------------------------------------------------------
    mask_high = df["regime"] == "high"
    mask_low  = df["regime"] == "low"

    T_hot_series  = _safe(df.loc[mask_high, "T_level"])
    T_cold_series = _safe(df.loc[mask_low,  "T_level"])

    T_hot  = T_hot_series.mean()
    T_cold = T_cold_series.mean()

    eta_carnot_global = 1.0 - T_cold / T_hot
    print(f"\nT_hot  (mean T*, high-congestion)  = {T_hot:.6e}  USD/bit")
    print(f"T_cold (mean T*, low-congestion)   = {T_cold:.6e}  USD/bit")
    print(f"eta_Carnot (global)                = {eta_carnot_global:.6f}")

    # ------------------------------------------------------------------
    # 3. Actual efficiency   eta_actual = fees / revenue_proxy
    #    revenue_proxy = miners_revenue_usd (block reward + fees)
    # ------------------------------------------------------------------
    df["eta_actual"] = df["transaction_fees_usd"] / df["miners_revenue_usd"]
    df["eta_actual"] = df["eta_actual"].replace([np.inf, -np.inf], np.nan)

    eta_actual_mean = _safe(df["eta_actual"]).mean()
    print(f"eta_actual (mean, full sample)      = {eta_actual_mean:.6f}")

    # ------------------------------------------------------------------
    # 4. Second-law test:  eta_actual < eta_Carnot  each day
    #    Daily Carnot bound: eta_Carnot_day = 1 - T_cold / T*_day
    #    The engine operates between a fixed cold bath (T_cold) and
    #    the instantaneous hot-source temperature (T*_day).
    # ------------------------------------------------------------------
    df["eta_carnot_daily"] = 1.0 - T_cold / df["T_level"]
    valid_mask = (
        df["eta_actual"].notna()
        & df["eta_carnot_daily"].notna()
        & (df["T_level"] > T_cold)
    )
    df_test = df.loc[valid_mask].copy()

    n_testable = len(df_test)
    violations = (df_test["eta_actual"] > df_test["eta_carnot_daily"]).sum()
    compliance_pct = 100.0 * (1.0 - violations / n_testable) if n_testable else np.nan
    print(f"\n--- Second-Law Compliance (daily) ---")
    print(f"Testable days            = {n_testable}")
    print(f"Violations               = {violations}")
    print(f"Compliance               = {compliance_pct:.2f}%")

    # Also test using the GLOBAL Carnot bound
    valid_global = df["eta_actual"].notna()
    n_global = valid_global.sum()
    viol_global = (df.loc[valid_global, "eta_actual"] > eta_carnot_global).sum()
    compliance_global = 100.0 * (1.0 - viol_global / n_global) if n_global else np.nan
    print(f"\n--- Second-Law (global Carnot bound) ---")
    print(f"Testable days            = {n_global}")
    print(f"Violations               = {viol_global}")
    print(f"Compliance               = {compliance_global:.2f}%")

    # ------------------------------------------------------------------
    # 5. Heat-engine test -- monthly DeltaT vs. fee revenue
    #    DeltaT = T*_month - T_cold  (deviation from cold reservoir)
    # ------------------------------------------------------------------
    df["month"] = pd.to_datetime(df["date"]).dt.to_period("M")
    monthly = df.groupby("month").agg(
        T_mean=("T_level", "mean"),
        fee_revenue=("transaction_fees_usd", "sum"),
        miners_rev=("miners_revenue_usd", "sum"),
    ).dropna()

    monthly["delta_T"] = monthly["T_mean"] - T_cold
    dt = _safe(monthly["delta_T"])
    fr = monthly.loc[dt.index, "fee_revenue"]

    r_pearson, p_pearson = stats.pearsonr(dt, fr)
    r_spearman, p_spearman = stats.spearmanr(dt, fr)

    print(f"\n--- Heat-Engine Test (monthly) ---")
    print(f"N months                 = {len(dt)}")
    print(f"Pearson  r={r_pearson:.4f}  p={p_pearson:.2e}")
    print(f"Spearman r={r_spearman:.4f}  p={p_spearman:.2e}")

    # ------------------------------------------------------------------
    # 6. Entropy production  dS = Q/T_cold - Q/T_hot  (per day)
    #    Q = transaction_fees_usd (heat flow = value extracted)
    # ------------------------------------------------------------------
    df["Q"] = df["transaction_fees_usd"]
    df["dS_production"] = df["Q"] / T_cold - df["Q"] / df["T_level"]
    df.loc[df["T_level"] <= 0, "dS_production"] = np.nan

    # Full sample
    dS_all = _safe(df["dS_production"])
    n_dS_all = len(dS_all)
    n_pos_all = (dS_all > 0).sum()
    n_neg_all = (dS_all <= 0).sum()
    frac_pos_all = 100.0 * n_pos_all / n_dS_all if n_dS_all else np.nan

    # Valid heat-engine days only (T_level > T_cold)
    he_mask = df["T_level"] > T_cold
    dS_he = _safe(df.loc[he_mask, "dS_production"])
    n_dS_he = len(dS_he)
    n_pos_he = (dS_he > 0).sum()
    n_neg_he = (dS_he <= 0).sum()
    frac_pos_he = 100.0 * n_pos_he / n_dS_he if n_dS_he else np.nan

    print(f"\n--- Entropy Production (dS = Q/T_cold - Q/T_hot) ---")
    print(f"Full sample:")
    print(f"  Observations           = {n_dS_all}")
    print(f"  dS > 0 (positive)      = {n_pos_all}  ({frac_pos_all:.2f}%)")
    print(f"  dS <= 0                = {n_neg_all}")
    print(f"  Mean dS                = {dS_all.mean():.4e}")
    print(f"  Median dS              = {dS_all.median():.4e}")
    print(f"Valid heat-engine days (T* > T_cold):")
    print(f"  Observations           = {n_dS_he}")
    print(f"  dS > 0 (positive)      = {n_pos_he}  ({frac_pos_he:.2f}%)")
    print(f"  dS <= 0                = {n_neg_he}")
    if n_dS_he:
        print(f"  Mean dS                = {dS_he.mean():.4e}")
        print(f"  Median dS              = {dS_he.median():.4e}")

    # ------------------------------------------------------------------
    # Assemble results dataframe
    # ------------------------------------------------------------------
    rows = []
    rows.append(_row("regime_n_high", n_high, np.nan, "count"))
    rows.append(_row("regime_n_medium", n_med, np.nan, "count"))
    rows.append(_row("regime_n_low", n_low, np.nan, "count"))
    rows.append(_row("regime_n_total", n_tot, np.nan, "count"))
    rows.append(_row("T_hot_mean", T_hot, np.nan, "USD/bit"))
    rows.append(_row("T_cold_mean", T_cold, np.nan, "USD/bit"))
    rows.append(_row("eta_carnot_global", eta_carnot_global, np.nan, "ratio"))
    rows.append(_row("eta_actual_mean", eta_actual_mean, np.nan, "ratio"))
    rows.append(_row("eta_actual_median", _safe(df["eta_actual"]).median(), np.nan, "ratio"))
    # Second-law daily
    rows.append(_row("2nd_law_daily_testable", n_testable, np.nan, "count"))
    rows.append(_row("2nd_law_daily_violations", violations, np.nan, "count"))
    rows.append(_row("2nd_law_daily_compliance_pct", compliance_pct, np.nan, "pct"))
    # Second-law global
    rows.append(_row("2nd_law_global_testable", n_global, np.nan, "count"))
    rows.append(_row("2nd_law_global_violations", viol_global, np.nan, "count"))
    rows.append(_row("2nd_law_global_compliance_pct", compliance_global, np.nan, "pct"))
    # Heat engine
    rows.append(_row("heat_engine_n_months", len(dt), np.nan, "count"))
    rows.append(_row("heat_engine_pearson_r", r_pearson, p_pearson, "corr"))
    rows.append(_row("heat_engine_spearman_r", r_spearman, p_spearman, "corr"))
    # Entropy production -- full sample
    rows.append(_row("entropy_prod_n_obs", n_dS_all, np.nan, "count"))
    rows.append(_row("entropy_prod_n_positive", n_pos_all, np.nan, "count"))
    rows.append(_row("entropy_prod_n_negative", n_neg_all, np.nan, "count"))
    rows.append(_row("entropy_prod_pct_positive", frac_pos_all, np.nan, "pct"))
    rows.append(_row("entropy_prod_mean_dS", dS_all.mean(), np.nan, "USD/bit"))
    rows.append(_row("entropy_prod_median_dS", dS_all.median(), np.nan, "USD/bit"))
    # Entropy production -- valid heat-engine days only
    rows.append(_row("entropy_prod_HE_n_obs", n_dS_he, np.nan, "count"))
    rows.append(_row("entropy_prod_HE_n_positive", n_pos_he, np.nan, "count"))
    rows.append(_row("entropy_prod_HE_n_negative", n_neg_he, np.nan, "count"))
    rows.append(_row("entropy_prod_HE_pct_positive", frac_pos_he, np.nan, "pct"))
    if n_dS_he:
        rows.append(_row("entropy_prod_HE_mean_dS", dS_he.mean(), np.nan, "USD/bit"))
        rows.append(_row("entropy_prod_HE_median_dS", dS_he.median(), np.nan, "USD/bit"))

    result = pd.DataFrame(rows)
    return result


# ===================================================================
# ETH analysis
# ===================================================================

def analyse_eth() -> pd.DataFrame:
    """Run all Carnot-efficiency tests for Ethereum."""
    print("\n" + "=" * 72)
    print("  ETHEREUM (ETH) -- Finding 3: Carnot Efficiency Bound")
    print("=" * 72)

    # ------------------------------------------------------------------
    # Load
    # ------------------------------------------------------------------
    df = pd.read_csv(ETH_DATA, parse_dates=["date"])
    df = df.sort_values("date").reset_index(drop=True)

    # ----- KEY FIX -------------------------------------------------------
    # Construct the Landauer temperature for ETH:
    #   T*_eth = (fee_per_tx_gwei * price_usd) / (8 * ln(2))
    # Previous version used exp(log(fee_per_tx_gwei)) = fee_per_tx_gwei,
    # which is dimensionally wrong for Landauer temperature.
    # Note: the gwei factor cancels in the T_cold/T_hot ratio, so Carnot
    # efficiency is invariant to the unit choice.
    # ----------------------------------------------------------------------
    df["T_level"] = (df["fee_per_tx_gwei"] * df["price_usd"]) / (8.0 * LN2)

    # ------------------------------------------------------------------
    # Need total fees in USD for revenue / efficiency calculations.
    # ------------------------------------------------------------------
    df["transaction_fees_usd"] = df["fee_total_eth"] * df["price_usd"]
    # Revenue proxy: issuance (block reward in ETH) * price + fees
    df["revenue_usd"] = (df["issuance_total_eth"] + df["fee_total_eth"]) * df["price_usd"]

    # ------------------------------------------------------------------
    # 1. Define congestion regimes via median split on fee_per_tx_gwei
    #    (binary split per manuscript §2.7 -- Ethereum high/low only)
    # ------------------------------------------------------------------
    fee_median = df["fee_per_tx_gwei"].median()
    df["regime"] = np.where(df["fee_per_tx_gwei"] > fee_median, "high", "low")

    n_high = (df["regime"] == "high").sum()
    n_low  = (df["regime"] == "low").sum()
    n_med  = 0  # binary split, no medium tier
    n_tot  = len(df)
    print(f"\nRegime counts:  High={n_high}  Low={n_low}  Total={n_tot}")
    print(f"fee_per_tx_gwei median   = {fee_median:.2f}")

    # ------------------------------------------------------------------
    # 2. Carnot efficiency   eta_Carnot = 1 - T_cold / T_hot
    # ------------------------------------------------------------------
    mask_high = df["regime"] == "high"
    mask_low  = df["regime"] == "low"

    T_hot_series  = _safe(df.loc[mask_high, "T_level"])
    T_cold_series = _safe(df.loc[mask_low,  "T_level"])

    T_hot  = T_hot_series.mean()
    T_cold = T_cold_series.mean()

    eta_carnot_global = 1.0 - T_cold / T_hot
    print(f"\nT_hot  (mean T*, high-congestion)  = {T_hot:.6e}")
    print(f"T_cold (mean T*, low-congestion)   = {T_cold:.6e}")
    print(f"eta_Carnot (global)                = {eta_carnot_global:.6f}")

    # ------------------------------------------------------------------
    # 3. Actual efficiency   eta_actual = fees / revenue
    # ------------------------------------------------------------------
    df["eta_actual"] = df["transaction_fees_usd"] / df["revenue_usd"]
    df["eta_actual"] = df["eta_actual"].replace([np.inf, -np.inf], np.nan)

    eta_actual_mean = _safe(df["eta_actual"]).mean()
    print(f"eta_actual (mean, full sample)      = {eta_actual_mean:.6f}")

    # ------------------------------------------------------------------
    # 4. Second-law test (daily)
    # ------------------------------------------------------------------
    df["eta_carnot_daily"] = 1.0 - T_cold / df["T_level"]
    valid_mask = (
        df["eta_actual"].notna()
        & df["eta_carnot_daily"].notna()
        & (df["T_level"] > T_cold)
    )
    df_test = df.loc[valid_mask].copy()

    n_testable = len(df_test)
    violations = (df_test["eta_actual"] > df_test["eta_carnot_daily"]).sum()
    compliance_pct = 100.0 * (1.0 - violations / n_testable) if n_testable else np.nan
    print(f"\n--- Second-Law Compliance (daily) ---")
    print(f"Testable days            = {n_testable}")
    print(f"Violations               = {violations}")
    print(f"Compliance               = {compliance_pct:.2f}%")

    # Global bound
    valid_global = df["eta_actual"].notna()
    n_global = valid_global.sum()
    viol_global = (df.loc[valid_global, "eta_actual"] > eta_carnot_global).sum()
    compliance_global = 100.0 * (1.0 - viol_global / n_global) if n_global else np.nan
    print(f"\n--- Second-Law (global Carnot bound) ---")
    print(f"Testable days            = {n_global}")
    print(f"Violations               = {viol_global}")
    print(f"Compliance               = {compliance_global:.2f}%")

    # ------------------------------------------------------------------
    # 5. Heat-engine test -- monthly DeltaT vs. fee revenue
    # ------------------------------------------------------------------
    df["month"] = pd.to_datetime(df["date"]).dt.to_period("M")
    monthly = df.groupby("month").agg(
        T_mean=("T_level", "mean"),
        fee_revenue=("transaction_fees_usd", "sum"),
        revenue=("revenue_usd", "sum"),
    ).dropna()

    monthly["delta_T"] = monthly["T_mean"] - T_cold
    dt = _safe(monthly["delta_T"])
    fr = monthly.loc[dt.index, "fee_revenue"]

    r_pearson, p_pearson = stats.pearsonr(dt, fr)
    r_spearman, p_spearman = stats.spearmanr(dt, fr)

    print(f"\n--- Heat-Engine Test (monthly) ---")
    print(f"N months                 = {len(dt)}")
    print(f"Pearson  r={r_pearson:.4f}  p={p_pearson:.2e}")
    print(f"Spearman r={r_spearman:.4f}  p={p_spearman:.2e}")

    # ------------------------------------------------------------------
    # 6. Entropy production
    # ------------------------------------------------------------------
    df["Q"] = df["transaction_fees_usd"]
    df["dS_production"] = df["Q"] / T_cold - df["Q"] / df["T_level"]
    df.loc[df["T_level"] <= 0, "dS_production"] = np.nan

    # Full sample
    dS_all = _safe(df["dS_production"])
    n_dS_all = len(dS_all)
    n_pos_all = (dS_all > 0).sum()
    n_neg_all = (dS_all <= 0).sum()
    frac_pos_all = 100.0 * n_pos_all / n_dS_all if n_dS_all else np.nan

    # Valid heat-engine days only (T_level > T_cold)
    he_mask = df["T_level"] > T_cold
    dS_he = _safe(df.loc[he_mask, "dS_production"])
    n_dS_he = len(dS_he)
    n_pos_he = (dS_he > 0).sum()
    n_neg_he = (dS_he <= 0).sum()
    frac_pos_he = 100.0 * n_pos_he / n_dS_he if n_dS_he else np.nan

    print(f"\n--- Entropy Production (dS = Q/T_cold - Q/T_hot) ---")
    print(f"Full sample:")
    print(f"  Observations           = {n_dS_all}")
    print(f"  dS > 0 (positive)      = {n_pos_all}  ({frac_pos_all:.2f}%)")
    print(f"  dS <= 0                = {n_neg_all}")
    print(f"  Mean dS                = {dS_all.mean():.4e}")
    print(f"  Median dS              = {dS_all.median():.4e}")
    print(f"Valid heat-engine days (T* > T_cold):")
    print(f"  Observations           = {n_dS_he}")
    print(f"  dS > 0 (positive)      = {n_pos_he}  ({frac_pos_he:.2f}%)")
    print(f"  dS <= 0                = {n_neg_he}")
    if n_dS_he:
        print(f"  Mean dS                = {dS_he.mean():.4e}")
        print(f"  Median dS              = {dS_he.median():.4e}")

    # ------------------------------------------------------------------
    # Assemble results
    # ------------------------------------------------------------------
    rows = []
    rows.append(_row("regime_fee_median_gwei", fee_median, np.nan, "Gwei"))
    rows.append(_row("regime_n_high", n_high, np.nan, "count"))
    rows.append(_row("regime_n_medium", n_med, np.nan, "count"))
    rows.append(_row("regime_n_low", n_low, np.nan, "count"))
    rows.append(_row("regime_n_total", n_tot, np.nan, "count"))
    rows.append(_row("T_hot_mean", T_hot, np.nan, "USD_gwei/bit"))
    rows.append(_row("T_cold_mean", T_cold, np.nan, "USD_gwei/bit"))
    rows.append(_row("eta_carnot_global", eta_carnot_global, np.nan, "ratio"))
    rows.append(_row("eta_actual_mean", eta_actual_mean, np.nan, "ratio"))
    rows.append(_row("eta_actual_median", _safe(df["eta_actual"]).median(), np.nan, "ratio"))
    rows.append(_row("2nd_law_daily_testable", n_testable, np.nan, "count"))
    rows.append(_row("2nd_law_daily_violations", violations, np.nan, "count"))
    rows.append(_row("2nd_law_daily_compliance_pct", compliance_pct, np.nan, "pct"))
    rows.append(_row("2nd_law_global_testable", n_global, np.nan, "count"))
    rows.append(_row("2nd_law_global_violations", viol_global, np.nan, "count"))
    rows.append(_row("2nd_law_global_compliance_pct", compliance_global, np.nan, "pct"))
    rows.append(_row("heat_engine_n_months", len(dt), np.nan, "count"))
    rows.append(_row("heat_engine_pearson_r", r_pearson, p_pearson, "corr"))
    rows.append(_row("heat_engine_spearman_r", r_spearman, p_spearman, "corr"))
    # Entropy production -- full sample
    rows.append(_row("entropy_prod_n_obs", n_dS_all, np.nan, "count"))
    rows.append(_row("entropy_prod_n_positive", n_pos_all, np.nan, "count"))
    rows.append(_row("entropy_prod_n_negative", n_neg_all, np.nan, "count"))
    rows.append(_row("entropy_prod_pct_positive", frac_pos_all, np.nan, "pct"))
    rows.append(_row("entropy_prod_mean_dS", dS_all.mean(), np.nan, "USD/bit"))
    rows.append(_row("entropy_prod_median_dS", dS_all.median(), np.nan, "USD/bit"))
    # Entropy production -- valid heat-engine days only
    rows.append(_row("entropy_prod_HE_n_obs", n_dS_he, np.nan, "count"))
    rows.append(_row("entropy_prod_HE_n_positive", n_pos_he, np.nan, "count"))
    rows.append(_row("entropy_prod_HE_n_negative", n_neg_he, np.nan, "count"))
    rows.append(_row("entropy_prod_HE_pct_positive", frac_pos_he, np.nan, "pct"))
    if n_dS_he:
        rows.append(_row("entropy_prod_HE_mean_dS", dS_he.mean(), np.nan, "USD/bit"))
        rows.append(_row("entropy_prod_HE_median_dS", dS_he.median(), np.nan, "USD/bit"))

    result = pd.DataFrame(rows)
    return result


# ===================================================================
# Main
# ===================================================================

def main() -> None:
    print("\n" + "#" * 72)
    print("#  Finding 3: Carnot Efficiency Bound -- Replication Script")
    print("#" * 72)

    # --- BTC ---
    btc_results = analyse_btc()
    btc_out = RESULTS_DIR / "F3_carnot_BTC.csv"
    btc_results.to_csv(btc_out, index=False)
    print(f"\n>> Saved BTC results to {btc_out}")

    # --- ETH ---
    eth_results = analyse_eth()
    eth_out = RESULTS_DIR / "F3_carnot_ETH.csv"
    eth_results.to_csv(eth_out, index=False)
    print(f"\n>> Saved ETH results to {eth_out}")

    # --- Summary table ---
    print("\n" + "=" * 72)
    print("  SUMMARY")
    print("=" * 72)
    for label, res in [("BTC", btc_results), ("ETH", eth_results)]:
        print(f"\n--- {label} ---")
        for _, r in res.iterrows():
            pstr = f"  (p={r['p_value']:.2e})" if pd.notna(r["p_value"]) else ""
            if isinstance(r["value"], float) and abs(r["value"]) < 1e-2:
                print(f"  {r['metric']:40s} = {r['value']:.6e}  [{r['unit']}]{pstr}")
            else:
                print(f"  {r['metric']:40s} = {r['value']:.6f}  [{r['unit']}]{pstr}")

    print("\nDone.\n")


if __name__ == "__main__":
    main()
