# Supplementary material for: Landauer-Based Economic Temperature in Blockspace Markets: Evidence from Bitcoin and Ethereum
Source: Entropy (Basel). 2026 May 1;28(5):508. doi: 10.3390/e28050508 (PMC13205438; doi:10.3390/e28050508)
Supplement: Supplementary file 1 [file entropy-28-00508-s001.zip › entropy_submission_entropy_optimized/code/05_phase_transitions.py]

"""
05_phase_transitions.py
=======================
Finding 4: Phase Transitions in Blockspace Markets

This script performs phase-transition analysis for both Bitcoin and Ethereum,
testing whether fee distributions differ systematically across market regimes
and identifying critical temperatures where behaviour shifts.

Analyses
--------
1. Bull/Bear phases (price vs. 200-day MA):
   - KS test, Mann-Whitney U, Cohen's d on fee distributions
2. Congestion phases:
   - BTC: solid (<10 MB mempool), liquid (10-100 MB), gas (>100 MB)
   - ETH: low / high congestion (below / above median tx_count)
   - Kruskal-Wallis test + pairwise Mann-Whitney U
3. Critical temperature T_c:
   - Grid search for T_c that maximally separates fee distributions
   - Power-law scaling test near T_c
   - Critical exponent alpha estimation
4. Protocol events (structural-break proxies):
   - BTC: 2020 halving
   - ETH: EIP-1559, The Merge
   - Chow test at each event date

Usage
-----
    python 05_phase_transitions.py

Inputs  (from ../data/)
------
    btc_daily_clean.csv
    eth_daily_clean.csv

Outputs (to ../results/)
-------
    F4_phases_BTC.csv
    F4_phases_ETH.csv

"""

# =============================================================================
# 0. Environment
# =============================================================================

import sys
import platform
import warnings
from pathlib import Path

import numpy as np
import pandas as pd
import scipy
from scipy import stats

warnings.filterwarnings("ignore", category=RuntimeWarning)

RANDOM_SEED = 42
np.random.seed(RANDOM_SEED)

print("=" * 72)
print("ENVIRONMENT")
print("=" * 72)
print(f"Python        : {sys.version}")
print(f"Platform      : {platform.platform()}")
print(f"NumPy         : {np.__version__}")
print(f"pandas        : {pd.__version__}")
print(f"SciPy         : {scipy.__version__}")
print(f"Random seed   : {RANDOM_SEED}")
print("=" * 72)
print()

# =============================================================================
# 1. Paths
# =============================================================================

SCRIPT_DIR  = Path(__file__).resolve().parent
DATA_DIR    = SCRIPT_DIR.parent / "data"
RESULTS_DIR = SCRIPT_DIR.parent / "results"
RESULTS_DIR.mkdir(parents=True, exist_ok=True)

BTC_PATH = DATA_DIR / "master_dataset_corrected.csv"
ETH_PATH = DATA_DIR / "eth_daily_clean.csv"

assert BTC_PATH.exists(), f"BTC data not found: {BTC_PATH}"
assert ETH_PATH.exists(), f"ETH data not found: {ETH_PATH}"

print(f"BTC data      : {BTC_PATH}")
print(f"ETH data      : {ETH_PATH}")
print(f"Results dir   : {RESULTS_DIR}")
print()


# =============================================================================
# 2. Helper functions
# =============================================================================

def cohens_d(x: np.ndarray, y: np.ndarray) -> float:
    """
    Cohen's d effect size for two independent samples.

    Uses the pooled standard deviation in the denominator.
    """
    nx, ny = len(x), len(y)
    if nx < 2 or ny < 2:
        return np.nan
    pooled_std = np.sqrt(
        ((nx - 1) * np.nanstd(x, ddof=1) ** 2 + (ny - 1) * np.nanstd(y, ddof=1) ** 2)
        / (nx + ny - 2)
    )
    if pooled_std == 0:
        return np.nan
    return (np.nanmean(x) - np.nanmean(y)) / pooled_std


def ks_test(x: np.ndarray, y: np.ndarray) -> dict:
    """Two-sample Kolmogorov-Smirnov test."""
    stat, pval = stats.ks_2samp(x, y)
    return {"KS_stat": stat, "KS_pvalue": pval}


def mannwhitney(x: np.ndarray, y: np.ndarray) -> dict:
    """Mann-Whitney U test (two-sided)."""
    if len(x) < 1 or len(y) < 1:
        return {"MW_U": np.nan, "MW_pvalue": np.nan}
    u_stat, pval = stats.mannwhitneyu(x, y, alternative="two-sided")
    return {"MW_U": u_stat, "MW_pvalue": pval}


def kruskal_wallis(*groups) -> dict:
    """Kruskal-Wallis H test across multiple groups."""
    valid = [g for g in groups if len(g) >= 2]
    if len(valid) < 2:
        return {"KW_H": np.nan, "KW_pvalue": np.nan}
    h_stat, pval = stats.kruskal(*valid)
    return {"KW_H": h_stat, "KW_pvalue": pval}


def chow_test(y: np.ndarray, X: np.ndarray, break_idx: int) -> dict:
    """
    Chow test for structural break at a given index.

    Fits OLS on the full sample and on each sub-sample, then computes
    the F-statistic comparing the restricted (pooled) model to the
    unrestricted (separate) models.

    Parameters
    ----------
    y : array (n,)   -- dependent variable
    X : array (n, k) -- regressors (should include a constant column)
    break_idx : int   -- index at which to split the sample

    Returns
    -------
    dict with keys: Chow_F, Chow_pvalue, n_pre, n_post
    """
    n, k = X.shape
    if break_idx < k + 2 or break_idx > n - k - 2:
        return {"Chow_F": np.nan, "Chow_pvalue": np.nan,
                "n_pre": break_idx, "n_post": n - break_idx}

    # Full-sample OLS residuals
    try:
        beta_full = np.linalg.lstsq(X, y, rcond=None)[0]
    except np.linalg.LinAlgError:
        return {"Chow_F": np.nan, "Chow_pvalue": np.nan,
                "n_pre": break_idx, "n_post": n - break_idx}
    resid_full = y - X @ beta_full
    rss_full = np.sum(resid_full ** 2)

    # Sub-sample 1
    X1, y1 = X[:break_idx], y[:break_idx]
    beta1 = np.linalg.lstsq(X1, y1, rcond=None)[0]
    rss1 = np.sum((y1 - X1 @ beta1) ** 2)

    # Sub-sample 2
    X2, y2 = X[break_idx:], y[break_idx:]
    beta2 = np.linalg.lstsq(X2, y2, rcond=None)[0]
    rss2 = np.sum((y2 - X2 @ beta2) ** 2)

    rss_unres = rss1 + rss2
    df_num = k
    df_den = n - 2 * k

    if df_den <= 0 or rss_unres == 0:
        return {"Chow_F": np.nan, "Chow_pvalue": np.nan,
                "n_pre": break_idx, "n_post": n - break_idx}

    F_stat = ((rss_full - rss_unres) / df_num) / (rss_unres / df_den)
    p_value = 1 - stats.f.cdf(F_stat, df_num, df_den)

    return {"Chow_F": F_stat, "Chow_pvalue": p_value,
            "n_pre": break_idx, "n_post": n - break_idx}


def find_critical_temperature(T_values: np.ndarray, fee_values: np.ndarray,
                              n_grid: int = 200) -> dict:
    """
    Grid search for critical temperature T_c that maximally separates
    the fee distribution below and above T_c (using KS statistic).

    Also tests for power-law scaling near T_c and estimates the
    critical exponent alpha.

    Parameters
    ----------
    T_values : array
        Temperature variable (log-space).
    fee_values : array
        Fee variable to compare distributions of.
    n_grid : int
        Number of candidate T_c values.

    Returns
    -------
    dict with T_c, KS_at_Tc, alpha, alpha_se, power_law_R2, etc.
    """
    mask = np.isfinite(T_values) & np.isfinite(fee_values)
    T_clean = T_values[mask]
    fee_clean = fee_values[mask]

    if len(T_clean) < 50:
        return {"T_c": np.nan, "KS_at_Tc": np.nan, "alpha": np.nan,
                "alpha_se": np.nan, "power_law_R2": np.nan}

    T_lo, T_hi = np.percentile(T_clean, 5), np.percentile(T_clean, 95)
    T_grid = np.linspace(T_lo, T_hi, n_grid)

    best_ks = -1
    best_Tc = np.nan
    best_pval = np.nan

    for Tc_cand in T_grid:
        below = fee_clean[T_clean < Tc_cand]
        above = fee_clean[T_clean >= Tc_cand]
        if len(below) < 20 or len(above) < 20:
            continue
        ks_stat, ks_pval = stats.ks_2samp(below, above)
        if ks_stat > best_ks:
            best_ks = ks_stat
            best_Tc = Tc_cand
            best_pval = ks_pval

    if np.isnan(best_Tc):
        return {"T_c": np.nan, "KS_at_Tc": np.nan, "alpha": np.nan,
                "alpha_se": np.nan, "power_law_R2": np.nan}

    # ---- Power-law scaling near T_c ----
    # Compute |T - T_c| and the running variance of fees in windows sorted
    # by distance from T_c.  Under a phase transition, variance ~ |T-T_c|^{-alpha}.
    distance = np.abs(T_clean - best_Tc)
    sort_idx = np.argsort(distance)
    T_sorted = T_clean[sort_idx]
    fee_sorted = fee_clean[sort_idx]
    dist_sorted = distance[sort_idx]

    # Create bins by distance
    n_bins = 30
    bin_edges = np.linspace(dist_sorted.min() + 1e-12, dist_sorted.max(), n_bins + 1)
    bin_dists = []
    bin_vars = []

    for i in range(n_bins):
        mask_bin = (dist_sorted >= bin_edges[i]) & (dist_sorted < bin_edges[i + 1])
        if mask_bin.sum() < 5:
            continue
        bin_center = (bin_edges[i] + bin_edges[i + 1]) / 2
        bin_dists.append(bin_center)
        bin_vars.append(np.var(fee_sorted[mask_bin]))

    alpha = np.nan
    alpha_se = np.nan
    power_law_R2 = np.nan

    if len(bin_dists) >= 5:
        bin_dists = np.array(bin_dists)
        bin_vars = np.array(bin_vars)
        # Filter out zero or negative variances
        pos = (bin_dists > 0) & (bin_vars > 0)
        if pos.sum() >= 5:
            log_dist = np.log(bin_dists[pos])
            log_var = np.log(bin_vars[pos])
            # Linear regression: log(var) = const - alpha * log(|T - T_c|)
            A = np.column_stack([np.ones(len(log_dist)), log_dist])
            try:
                coef, residuals, rank, sv = np.linalg.lstsq(A, log_var, rcond=None)
                alpha = -coef[1]  # negative slope = positive alpha
                predicted = A @ coef
                ss_res = np.sum((log_var - predicted) ** 2)
                ss_tot = np.sum((log_var - np.mean(log_var)) ** 2)
                power_law_R2 = 1 - ss_res / ss_tot if ss_tot > 0 else np.nan
                # Standard error of slope
                if len(log_dist) > 2 and ss_tot > 0:
                    mse = ss_res / (len(log_dist) - 2)
                    var_beta = mse * np.linalg.inv(A.T @ A)
                    alpha_se = np.sqrt(var_beta[1, 1])
                else:
                    alpha_se = np.nan
            except (np.linalg.LinAlgError, ValueError):
                pass

    return {
        "T_c": best_Tc,
        "KS_at_Tc": best_ks,
        "KS_pvalue_at_Tc": best_pval,
        "alpha": alpha,
        "alpha_se": alpha_se,
        "power_law_R2": power_law_R2,
    }


# =============================================================================
# 3. Load data
# =============================================================================

print("=" * 72)
print("LOADING DATA")
print("=" * 72)

btc_raw = pd.read_csv(BTC_PATH, parse_dates=["date"])
eth = pd.read_csv(ETH_PATH, parse_dates=["date"])

# ---------------------------------------------------------------------------
# BTC: build canonical thermodynamic variables from master_dataset_corrected
#   T = log(T_star_corrected)
#   S = log(utxo_count)
#   P = log(mempool_size_bytes)
#   V = avg_block_size_mb
# ---------------------------------------------------------------------------
btc = btc_raw.copy()
btc["T"] = np.log(btc["T_star_corrected"].replace(0, np.nan))
btc["S"] = np.log(btc["utxo_count"].replace(0, np.nan))
btc["P"] = np.log(btc["mempool_size_bytes"].replace(0, np.nan))
btc["V"] = btc["avg_block_size_mb"]

# ---------------------------------------------------------------------------
# ETH: use canonical T from eth_daily_clean.csv
#   T = log(T_star_eth) where T_star_eth = fee_per_tx_gwei * price_usd / (8*ln2)
#   This is already computed in 01_data_preparation.py and stored in the T column.
#   S = log(tx_count)        -- already in clean CSV
#   P = log(active_addresses) -- already in clean CSV
#   V = log(block_count)     -- already in clean CSV
# ---------------------------------------------------------------------------
# T column already exists from 01_data_preparation.py — do NOT recompute
assert "T" in eth.columns, "ETH clean CSV must contain canonical T column from 01_data_preparation.py"

print(f"  BTC rows : {len(btc):,}   ({btc['date'].min().date()} to {btc['date'].max().date()})")
print(f"  ETH rows : {len(eth):,}   ({eth['date'].min().date()} to {eth['date'].max().date()})")
print(f"  BTC T    : log(T_star_corrected)  [canonical]")
print(f"  ETH T    : log(fee_per_tx_gwei * price / 8ln2)  [canonical from 01_data_preparation]")
print()


# =============================================================================
# 4. Analysis: BTC
# =============================================================================

print("=" * 72)
print("ANALYSIS: BTC")
print("=" * 72)

btc_results = []

# ------------------------------------------------------------------
# 4.1 Bull/Bear Phases (200-day MA on btc_price_usd)
# ------------------------------------------------------------------
print("\n--- 4.1  Bull/Bear phases (BTC) ---")

btc["price_ma200"] = btc["btc_price_usd"].rolling(window=200, min_periods=200).mean()
btc["market_phase"] = np.where(
    btc["btc_price_usd"] > btc["price_ma200"], "bull", "bear"
)
# Drop rows where MA is not yet available
btc_phase = btc.dropna(subset=["price_ma200"]).copy()

bull_fees = btc_phase.loc[btc_phase["market_phase"] == "bull", "T"].dropna().values
bear_fees = btc_phase.loc[btc_phase["market_phase"] == "bear", "T"].dropna().values

n_bull, n_bear = len(bull_fees), len(bear_fees)
print(f"  Bull days : {n_bull:,}   Bear days : {n_bear:,}")

ks_res = ks_test(bull_fees, bear_fees)
mw_res = mannwhitney(bull_fees, bear_fees)
d_val  = cohens_d(bull_fees, bear_fees)

print(f"  KS stat   : {ks_res['KS_stat']:.4f}   p = {ks_res['KS_pvalue']:.2e}")
print(f"  MW U      : {mw_res['MW_U']:.0f}      p = {mw_res['MW_pvalue']:.2e}")
print(f"  Cohen's d : {d_val:.4f}")

btc_results.append({
    "test": "Bull_vs_Bear",
    "group1": "bull", "group2": "bear",
    "n1": n_bull, "n2": n_bear,
    "mean1": np.mean(bull_fees), "mean2": np.mean(bear_fees),
    "std1": np.std(bull_fees, ddof=1), "std2": np.std(bear_fees, ddof=1),
    **ks_res, **mw_res,
    "Cohens_d": d_val,
})

# ------------------------------------------------------------------
# 4.2 Congestion Phases (BTC)
# ------------------------------------------------------------------
print("\n--- 4.2  Congestion phases (BTC) ---")

# Classify mempool into solid / liquid / gas
# Mempool is in bytes; thresholds at 10 MB and 100 MB
MB = 1_000_000
btc["congestion_phase"] = pd.cut(
    btc["mempool_size_bytes"],
    bins=[-np.inf, 10 * MB, 100 * MB, np.inf],
    labels=["solid", "liquid", "gas"],
)

solid_fees  = btc.loc[btc["congestion_phase"] == "solid",  "T"].dropna().values
liquid_fees = btc.loc[btc["congestion_phase"] == "liquid", "T"].dropna().values
gas_fees    = btc.loc[btc["congestion_phase"] == "gas",    "T"].dropna().values

n_solid, n_liquid, n_gas = len(solid_fees), len(liquid_fees), len(gas_fees)
print(f"  Solid  (mempool < 10 MB)   : {n_solid:,} days")
print(f"  Liquid (10-100 MB)         : {n_liquid:,} days")
print(f"  Gas    (mempool > 100 MB)  : {n_gas:,} days")

kw_res = kruskal_wallis(solid_fees, liquid_fees, gas_fees)
print(f"  Kruskal-Wallis H : {kw_res['KW_H']:.4f}   p = {kw_res['KW_pvalue']:.2e}")

btc_results.append({
    "test": "Congestion_KruskalWallis",
    "group1": "solid/liquid/gas", "group2": "--",
    "n1": n_solid + n_liquid + n_gas, "n2": np.nan,
    "mean1": np.nan, "mean2": np.nan,
    "std1": np.nan, "std2": np.nan,
    "KS_stat": np.nan, "KS_pvalue": np.nan,
    "MW_U": np.nan, "MW_pvalue": np.nan,
    "Cohens_d": np.nan,
    **kw_res,
})

# Pairwise Mann-Whitney comparisons
pairs = [("solid", "liquid", solid_fees, liquid_fees),
         ("solid", "gas",    solid_fees, gas_fees),
         ("liquid", "gas",   liquid_fees, gas_fees)]

for name1, name2, g1, g2 in pairs:
    if len(g1) < 2 or len(g2) < 2:
        print(f"  {name1} vs {name2}: insufficient data")
        continue
    mw = mannwhitney(g1, g2)
    d  = cohens_d(g1, g2)
    print(f"  {name1:>6s} vs {name2:<6s}: MW U = {mw['MW_U']:.0f}, "
          f"p = {mw['MW_pvalue']:.2e}, Cohen's d = {d:.4f}")
    btc_results.append({
        "test": f"Congestion_pairwise_{name1}_vs_{name2}",
        "group1": name1, "group2": name2,
        "n1": len(g1), "n2": len(g2),
        "mean1": np.mean(g1), "mean2": np.mean(g2),
        "std1": np.std(g1, ddof=1), "std2": np.std(g2, ddof=1),
        "KS_stat": np.nan, "KS_pvalue": np.nan,
        **mw, "Cohens_d": d,
    })

# ------------------------------------------------------------------
# 4.3 Critical Temperature (BTC)
# ------------------------------------------------------------------
print("\n--- 4.3  Critical temperature (BTC) ---")

T_btc = btc["T"].dropna().values
fee_btc = btc["transaction_fees_usd"].dropna().values
# Align lengths (use the intersection of non-NaN indices)
mask_btc = btc["T"].notna() & btc["transaction_fees_usd"].notna()
T_btc_aligned = btc.loc[mask_btc, "T"].values
fee_btc_aligned = btc.loc[mask_btc, "transaction_fees_usd"].values

tc_res = find_critical_temperature(T_btc_aligned, fee_btc_aligned)
print(f"  T_c             : {tc_res['T_c']:.4f}")
print(f"  KS at T_c       : {tc_res['KS_at_Tc']:.4f}  (p = {tc_res['KS_pvalue_at_Tc']:.2e})")
print(f"  Alpha (exponent): {tc_res['alpha']:.4f}  (SE = {tc_res['alpha_se']:.4f})")
print(f"  Power-law R^2   : {tc_res['power_law_R2']:.4f}")

btc_results.append({
    "test": "Critical_Temperature",
    "group1": f"T<{tc_res['T_c']:.3f}", "group2": f"T>={tc_res['T_c']:.3f}",
    "n1": np.sum(T_btc_aligned < tc_res["T_c"]),
    "n2": np.sum(T_btc_aligned >= tc_res["T_c"]),
    "mean1": np.nan, "mean2": np.nan,
    "std1": np.nan, "std2": np.nan,
    "KS_stat": tc_res["KS_at_Tc"], "KS_pvalue": tc_res["KS_pvalue_at_Tc"],
    "MW_U": np.nan, "MW_pvalue": np.nan,
    "Cohens_d": np.nan,
    "T_c": tc_res["T_c"],
    "alpha": tc_res["alpha"],
    "alpha_se": tc_res["alpha_se"],
    "power_law_R2": tc_res["power_law_R2"],
})

# ------------------------------------------------------------------
# 4.4 Protocol Event: BTC 2020 Halving
# ------------------------------------------------------------------
print("\n--- 4.4  Protocol event: BTC 2020 halving ---")

HALVING_DATE = pd.Timestamp("2020-05-11")

# Sort and prepare regression variables for Chow test
btc_sorted = btc.dropna(subset=["T", "S"]).sort_values("date").reset_index(drop=True)

if HALVING_DATE >= btc_sorted["date"].min() and HALVING_DATE <= btc_sorted["date"].max():
    break_idx = btc_sorted.index[btc_sorted["date"] >= HALVING_DATE].min()

    y_chow = btc_sorted["T"].values
    # Regressors: constant, S (entropy), P (pressure)
    X_chow = np.column_stack([
        np.ones(len(btc_sorted)),
        btc_sorted["S"].values,
        btc_sorted["P"].values,
    ])

    chow_res = chow_test(y_chow, X_chow, break_idx)
    print(f"  Break date  : {HALVING_DATE.date()}")
    print(f"  Break index : {break_idx}  (n_pre={chow_res['n_pre']}, n_post={chow_res['n_post']})")
    print(f"  Chow F      : {chow_res['Chow_F']:.4f}   p = {chow_res['Chow_pvalue']:.2e}")

    # Also compare fee distributions pre/post
    pre_fees  = btc_sorted.loc[btc_sorted["date"] < HALVING_DATE, "T"].values
    post_fees = btc_sorted.loc[btc_sorted["date"] >= HALVING_DATE, "T"].values
    ks_halv = ks_test(pre_fees, post_fees)
    mw_halv = mannwhitney(pre_fees, post_fees)
    d_halv  = cohens_d(pre_fees, post_fees)

    print(f"  KS stat     : {ks_halv['KS_stat']:.4f}   p = {ks_halv['KS_pvalue']:.2e}")
    print(f"  MW U        : {mw_halv['MW_U']:.0f}      p = {mw_halv['MW_pvalue']:.2e}")
    print(f"  Cohen's d   : {d_halv:.4f}")

    btc_results.append({
        "test": "Halving_2020_Chow",
        "group1": "pre_halving", "group2": "post_halving",
        "n1": chow_res["n_pre"], "n2": chow_res["n_post"],
        "mean1": np.mean(pre_fees), "mean2": np.mean(post_fees),
        "std1": np.std(pre_fees, ddof=1), "std2": np.std(post_fees, ddof=1),
        **ks_halv, **mw_halv,
        "Cohens_d": d_halv,
        "Chow_F": chow_res["Chow_F"], "Chow_pvalue": chow_res["Chow_pvalue"],
    })
else:
    print(f"  Halving date {HALVING_DATE.date()} outside data range -- skipped.")


# =============================================================================
# 5. Analysis: ETH
# =============================================================================

print()
print("=" * 72)
print("ANALYSIS: ETH")
print("=" * 72)

eth_results = []

# ------------------------------------------------------------------
# 5.1 Bull/Bear Phases (ETH)
# ------------------------------------------------------------------
print("\n--- 5.1  Bull/Bear phases (ETH) ---")

# Only use rows where price is available
eth_priced = eth.dropna(subset=["price_usd"]).copy()
eth_priced["price_ma200"] = eth_priced["price_usd"].rolling(window=200, min_periods=200).mean()
eth_priced["market_phase"] = np.where(
    eth_priced["price_usd"] > eth_priced["price_ma200"], "bull", "bear"
)
eth_phase = eth_priced.dropna(subset=["price_ma200"]).copy()

bull_fees_e = eth_phase.loc[eth_phase["market_phase"] == "bull", "T"].dropna().values
bear_fees_e = eth_phase.loc[eth_phase["market_phase"] == "bear", "T"].dropna().values

n_bull_e, n_bear_e = len(bull_fees_e), len(bear_fees_e)
print(f"  Bull days : {n_bull_e:,}   Bear days : {n_bear_e:,}")

ks_e = ks_test(bull_fees_e, bear_fees_e)
mw_e = mannwhitney(bull_fees_e, bear_fees_e)
d_e  = cohens_d(bull_fees_e, bear_fees_e)

print(f"  KS stat   : {ks_e['KS_stat']:.4f}   p = {ks_e['KS_pvalue']:.2e}")
print(f"  MW U      : {mw_e['MW_U']:.0f}      p = {mw_e['MW_pvalue']:.2e}")
print(f"  Cohen's d : {d_e:.4f}")

eth_results.append({
    "test": "Bull_vs_Bear",
    "group1": "bull", "group2": "bear",
    "n1": n_bull_e, "n2": n_bear_e,
    "mean1": np.mean(bull_fees_e), "mean2": np.mean(bear_fees_e),
    "std1": np.std(bull_fees_e, ddof=1), "std2": np.std(bear_fees_e, ddof=1),
    **ks_e, **mw_e,
    "Cohens_d": d_e,
})

# ------------------------------------------------------------------
# 5.2 Congestion Phases (ETH)
# ------------------------------------------------------------------
print("\n--- 5.2  Congestion phases (ETH) ---")

# ETH congestion: low vs high network load (tx_count median split).
# NOTE: fee_per_tx_gwei cannot be used here because T is a monotonic
# transformation of it (Spearman rho = 1.0), making any split on fee
# a tautological separation in T.  tx_count measures network demand
# independently of the thermodynamic temperature.
median_tx_eth = eth["tx_count"].median()
eth["congestion_phase"] = np.where(
    eth["tx_count"] <= median_tx_eth, "low_congestion", "high_congestion"
)

low_fees  = eth.loc[eth["congestion_phase"] == "low_congestion",  "T"].dropna().values
high_fees = eth.loc[eth["congestion_phase"] == "high_congestion", "T"].dropna().values

n_low, n_high = len(low_fees), len(high_fees)
print(f"  Median tx_count   : {median_tx_eth:.0f}")
print(f"  Low-congestion days  : {n_low:,}")
print(f"  High-congestion days : {n_high:,}")

kw_eth = kruskal_wallis(low_fees, high_fees)
mw_cong_e = mannwhitney(low_fees, high_fees)
d_cong_e  = cohens_d(low_fees, high_fees)

print(f"  Kruskal-Wallis H  : {kw_eth['KW_H']:.4f}   p = {kw_eth['KW_pvalue']:.2e}")
print(f"  MW U              : {mw_cong_e['MW_U']:.0f}   p = {mw_cong_e['MW_pvalue']:.2e}")
print(f"  Cohen's d         : {d_cong_e:.4f}")

eth_results.append({
    "test": "Congestion_low_vs_high_tx",
    "group1": "low_congestion", "group2": "high_congestion",
    "n1": n_low, "n2": n_high,
    "mean1": np.mean(low_fees), "mean2": np.mean(high_fees),
    "std1": np.std(low_fees, ddof=1), "std2": np.std(high_fees, ddof=1),
    "KS_stat": np.nan, "KS_pvalue": np.nan,
    **kw_eth, **mw_cong_e,
    "Cohens_d": d_cong_e,
})

# ------------------------------------------------------------------
# 5.3 Critical Temperature (ETH)
# ------------------------------------------------------------------
print("\n--- 5.3  Critical temperature (ETH) ---")

mask_eth = eth["T"].notna() & eth["fee_total_eth"].notna()
T_eth_aligned = eth.loc[mask_eth, "T"].values
fee_eth_aligned = eth.loc[mask_eth, "fee_total_eth"].values

tc_eth = find_critical_temperature(T_eth_aligned, fee_eth_aligned)
print(f"  T_c             : {tc_eth['T_c']:.4f}")
print(f"  KS at T_c       : {tc_eth['KS_at_Tc']:.4f}  (p = {tc_eth['KS_pvalue_at_Tc']:.2e})")
print(f"  Alpha (exponent): {tc_eth['alpha']:.4f}  (SE = {tc_eth['alpha_se']:.4f})")
print(f"  Power-law R^2   : {tc_eth['power_law_R2']:.4f}")

eth_results.append({
    "test": "Critical_Temperature",
    "group1": f"T<{tc_eth['T_c']:.3f}", "group2": f"T>={tc_eth['T_c']:.3f}",
    "n1": np.sum(T_eth_aligned < tc_eth["T_c"]),
    "n2": np.sum(T_eth_aligned >= tc_eth["T_c"]),
    "mean1": np.nan, "mean2": np.nan,
    "std1": np.nan, "std2": np.nan,
    "KS_stat": tc_eth["KS_at_Tc"], "KS_pvalue": tc_eth["KS_pvalue_at_Tc"],
    "MW_U": np.nan, "MW_pvalue": np.nan,
    "Cohens_d": np.nan,
    "T_c": tc_eth["T_c"],
    "alpha": tc_eth["alpha"],
    "alpha_se": tc_eth["alpha_se"],
    "power_law_R2": tc_eth["power_law_R2"],
})

# ------------------------------------------------------------------
# 5.4 Protocol Events: EIP-1559 and The Merge
# ------------------------------------------------------------------
print("\n--- 5.4  Protocol events (ETH) ---")

ETH_EVENTS = {
    "EIP-1559":  pd.Timestamp("2021-08-05"),
    "Merge": pd.Timestamp("2022-09-15"),
}

eth_sorted = eth.dropna(subset=["T", "S"]).sort_values("date").reset_index(drop=True)

for event_name, event_date in ETH_EVENTS.items():
    print(f"\n  -- {event_name} ({event_date.date()}) --")

    if event_date < eth_sorted["date"].min() or event_date > eth_sorted["date"].max():
        print(f"     Event date outside data range -- skipped.")
        continue

    break_idx_e = eth_sorted.index[eth_sorted["date"] >= event_date].min()

    y_e = eth_sorted["T"].values
    X_e = np.column_stack([
        np.ones(len(eth_sorted)),
        eth_sorted["S"].values,
        eth_sorted["P"].values,
    ])

    chow_e = chow_test(y_e, X_e, break_idx_e)
    print(f"     Break index : {break_idx_e}  (n_pre={chow_e['n_pre']}, n_post={chow_e['n_post']})")
    print(f"     Chow F      : {chow_e['Chow_F']:.4f}   p = {chow_e['Chow_pvalue']:.2e}")

    # Distribution comparison pre/post event
    pre_e  = eth_sorted.loc[eth_sorted["date"] < event_date, "T"].values
    post_e = eth_sorted.loc[eth_sorted["date"] >= event_date, "T"].values
    ks_ev = ks_test(pre_e, post_e)
    mw_ev = mannwhitney(pre_e, post_e)
    d_ev  = cohens_d(pre_e, post_e)

    print(f"     KS stat     : {ks_ev['KS_stat']:.4f}   p = {ks_ev['KS_pvalue']:.2e}")
    print(f"     MW U        : {mw_ev['MW_U']:.0f}      p = {mw_ev['MW_pvalue']:.2e}")
    print(f"     Cohen's d   : {d_ev:.4f}")

    eth_results.append({
        "test": f"{event_name}_Chow",
        "group1": f"pre_{event_name}", "group2": f"post_{event_name}",
        "n1": chow_e["n_pre"], "n2": chow_e["n_post"],
        "mean1": np.mean(pre_e), "mean2": np.mean(post_e),
        "std1": np.std(pre_e, ddof=1), "std2": np.std(post_e, ddof=1),
        **ks_ev, **mw_ev,
        "Cohens_d": d_ev,
        "Chow_F": chow_e["Chow_F"], "Chow_pvalue": chow_e["Chow_pvalue"],
    })


# =============================================================================
# 6. Save Results
# =============================================================================

print()
print("=" * 72)
print("SAVING RESULTS")
print("=" * 72)

# Build DataFrames, ensuring consistent columns across both
all_cols = [
    "test", "group1", "group2", "n1", "n2",
    "mean1", "mean2", "std1", "std2",
    "KS_stat", "KS_pvalue",
    "MW_U", "MW_pvalue",
    "Cohens_d",
    "KW_H", "KW_pvalue",
    "Chow_F", "Chow_pvalue",
    "T_c", "alpha", "alpha_se", "power_law_R2",
]

btc_df = pd.DataFrame(btc_results)
eth_df = pd.DataFrame(eth_results)

# Reindex to ensure consistent columns (missing cols become NaN)
btc_df = btc_df.reindex(columns=all_cols)
eth_df = eth_df.reindex(columns=all_cols)

btc_out = RESULTS_DIR / "F4_phases_BTC.csv"
eth_out = RESULTS_DIR / "F4_phases_ETH.csv"

btc_df.to_csv(btc_out, index=False)
eth_df.to_csv(eth_out, index=False)

print(f"  Saved: {btc_out}  ({len(btc_df)} rows)")
print(f"  Saved: {eth_out}  ({len(eth_df)} rows)")

# =============================================================================
# 7. Summary Table
# =============================================================================

print()
print("=" * 72)
print("SUMMARY: BTC PHASE TRANSITIONS")
print("=" * 72)
print(btc_df.to_string(index=False, max_colwidth=20))

print()
print("=" * 72)
print("SUMMARY: ETH PHASE TRANSITIONS")
print("=" * 72)
print(eth_df.to_string(index=False, max_colwidth=20))

# =============================================================================
# Done
# =============================================================================

print()
print("=" * 72)
print("PHASE TRANSITION ANALYSIS COMPLETE")
print("=" * 72)
print(f"  Results saved to: {RESULTS_DIR}")
print()
