# Supplementary material for: Landauer-Based Economic Temperature in Blockspace Markets: Evidence from Bitcoin and Ethereum
Source: Entropy (Basel). 2026 May 1;28(5):508. doi: 10.3390/e28050508 (PMC13205438; doi:10.3390/e28050508)
Supplement: Supplementary file 1 [file entropy-28-00508-s001.zip › entropy_submission_entropy_optimized/code/06_structural_breaks.py]

"""
06_structural_breaks.py
=======================
Finding 5: Structural Break Analysis for BTC and ETH

Tests whether key blockspace thermodynamic relationships exhibit
structural breaks around major protocol events.

BTC events:
  - Ordinals launch (2023-02-01): Chow test on T* -> batching relationship
    with pre/post slope, R-squared, CUSUM, and alternative break dates (+/- 2 months)

ETH events:
  - EIP-1559 (2021-08-05): fee burn mechanism
  - The Merge (2022-09-15): PoS transition
  - Shanghai / Shanghai (2023-04-12): staking withdrawals

Outputs:
  ../results/F5_breaks_BTC.csv
  ../results/F5_breaks_ETH.csv
"""

import os
import sys
import warnings
import numpy as np
import pandas as pd
from datetime import timedelta
from scipy import stats

warnings.filterwarnings("ignore", category=RuntimeWarning)

# ---------------------------------------------------------------------------
# Paths
# ---------------------------------------------------------------------------
SCRIPT_DIR = os.path.dirname(os.path.abspath(__file__))
DATA_DIR = os.path.normpath(os.path.join(SCRIPT_DIR, "..", "data"))
RESULTS_DIR = os.path.normpath(os.path.join(SCRIPT_DIR, "..", "results"))
os.makedirs(RESULTS_DIR, exist_ok=True)


# ===========================================================================
# Helper functions
# ===========================================================================

def ols_regression(x, y):
    """Simple OLS via closed-form. Returns slope, intercept, R2, residuals, N."""
    mask = np.isfinite(x) & np.isfinite(y)
    x_c, y_c = x[mask], y[mask]
    n = len(x_c)
    if n < 3:
        return np.nan, np.nan, np.nan, np.array([]), n
    X = np.column_stack([np.ones(n), x_c])
    beta = np.linalg.lstsq(X, y_c, rcond=None)[0]
    y_hat = X @ beta
    resid = y_c - y_hat
    ss_res = np.sum(resid ** 2)
    ss_tot = np.sum((y_c - np.mean(y_c)) ** 2)
    r2 = 1 - ss_res / ss_tot if ss_tot > 0 else np.nan
    return beta[1], beta[0], r2, resid, n


def chow_test(x, y, break_idx):
    """
    Chow test for structural break at break_idx.

    Returns F-statistic, p-value, k (number of parameters).
    The null hypothesis is that the two sub-samples share the same
    regression coefficients.
    """
    mask = np.isfinite(x) & np.isfinite(y)
    x_c, y_c = x[mask], y[mask]

    # Re-index after filtering NaN
    n = len(x_c)
    # We need to map break_idx to the cleaned array
    # Count how many valid observations fall before the original break_idx
    valid_before = int(np.sum(mask[:break_idx]))
    if valid_before < 3 or (n - valid_before) < 3:
        return np.nan, np.nan, 2

    k = 2  # intercept + slope

    # Pooled regression
    X_full = np.column_stack([np.ones(n), x_c])
    beta_full = np.linalg.lstsq(X_full, y_c, rcond=None)[0]
    resid_full = y_c - X_full @ beta_full
    ssr_full = np.sum(resid_full ** 2)

    # Sub-sample 1 (pre-break)
    x1, y1 = x_c[:valid_before], y_c[:valid_before]
    X1 = np.column_stack([np.ones(len(x1)), x1])
    beta1 = np.linalg.lstsq(X1, y1, rcond=None)[0]
    ssr1 = np.sum((y1 - X1 @ beta1) ** 2)

    # Sub-sample 2 (post-break)
    x2, y2 = x_c[valid_before:], y_c[valid_before:]
    X2 = np.column_stack([np.ones(len(x2)), x2])
    beta2 = np.linalg.lstsq(X2, y2, rcond=None)[0]
    ssr2 = np.sum((y2 - X2 @ beta2) ** 2)

    # F-statistic
    ssr_unrestricted = ssr1 + ssr2
    numerator = (ssr_full - ssr_unrestricted) / k
    denominator = ssr_unrestricted / (n - 2 * k)
    if denominator <= 0:
        return np.nan, np.nan, k

    F_stat = numerator / denominator
    p_value = 1 - stats.f.cdf(F_stat, k, n - 2 * k)
    return F_stat, p_value, k


def cusum_test(x, y):
    """
    CUSUM test for parameter stability using recursive residuals.

    Returns the CUSUM statistic (max absolute deviation normalised by sigma),
    the 5% critical value, and whether the null of stability is rejected.
    """
    mask = np.isfinite(x) & np.isfinite(y)
    x_c, y_c = x[mask], y[mask]
    n = len(x_c)
    k = 2  # intercept + slope

    if n < k + 5:
        return np.nan, np.nan, False

    # Compute recursive residuals
    recursive_resids = []
    for t in range(k + 1, n):
        X_t = np.column_stack([np.ones(t), x_c[:t]])
        y_t = y_c[:t]
        beta_t = np.linalg.lstsq(X_t, y_t, rcond=None)[0]
        x_new = np.array([1.0, x_c[t]])
        y_hat = x_new @ beta_t
        # Leverage correction
        try:
            H = x_new @ np.linalg.inv(X_t.T @ X_t) @ x_new
            f_t = 1.0 + H
        except np.linalg.LinAlgError:
            f_t = 1.0
        w_t = (y_c[t] - y_hat) / np.sqrt(max(f_t, 1e-10))
        recursive_resids.append(w_t)

    recursive_resids = np.array(recursive_resids)
    sigma_w = np.std(recursive_resids, ddof=1)
    if sigma_w < 1e-15:
        return np.nan, np.nan, False

    cusum = np.cumsum(recursive_resids) / sigma_w
    cusum_stat = np.max(np.abs(cusum))

    # Harvey (1990) approximate 5% critical bounds: +/- 0.948 * sqrt(n - k)
    m = len(recursive_resids)
    crit_5pct = 0.948 * np.sqrt(m)

    rejected = cusum_stat > crit_5pct
    return cusum_stat, crit_5pct, rejected


def slope_change_pct(slope_pre, slope_post):
    """Percentage change in slope from pre to post."""
    if slope_pre == 0 or np.isnan(slope_pre) or np.isnan(slope_post):
        return np.nan
    return ((slope_post - slope_pre) / abs(slope_pre)) * 100


# ===========================================================================
# BTC Analysis
# ===========================================================================

def analyse_btc():
    """Full structural break analysis for Bitcoin."""
    print("=" * 70)
    print("BTC STRUCTURAL BREAK ANALYSIS")
    print("=" * 70)

    fpath = os.path.join(DATA_DIR, "master_dataset_corrected.csv")
    df = pd.read_csv(fpath, parse_dates=["date"])
    df.sort_values("date", inplace=True)
    df.reset_index(drop=True, inplace=True)

    # Key variables: canonical T = log(T_star_corrected), batching_ratio
    y_col = "log_T_star_corrected"
    x_col = "batching_ratio"

    # Also test with level T* for robustness
    level_y_col = "T_star_corrected"

    results_rows = []

    # ------------------------------------------------------------------
    # 1. Primary Chow test at Ordinals launch (2023-02-01)
    # ------------------------------------------------------------------
    ordinals_date = pd.Timestamp("2023-02-01")
    break_idx = df.index[df["date"] >= ordinals_date][0]

    x_arr = df[x_col].values.astype(float)
    y_arr = df[y_col].values.astype(float)          # canonical T = log(T*)
    level_y_arr = df[level_y_col].values.astype(float)  # robustness: level T*

    # --- Canonical T = log(T_star_corrected)  [PRIMARY] ---
    F_stat, p_val, k = chow_test(x_arr, y_arr, break_idx)
    slope_pre, int_pre, r2_pre, _, n_pre = ols_regression(
        x_arr[:break_idx], y_arr[:break_idx])
    slope_post, int_post, r2_post, _, n_post = ols_regression(
        x_arr[break_idx:], y_arr[break_idx:])
    sc_pct = slope_change_pct(slope_pre, slope_post)

    print(f"\n--- Chow Test: Ordinals Launch ({ordinals_date.date()}) ---")
    print(f"  Dependent variable: {y_col}  [canonical T]")
    print(f"  F-statistic = {F_stat:.4f},  p-value = {p_val:.6f}")
    print(f"  Pre:  slope={slope_pre:.6f}, R2={r2_pre:.4f}, N={n_pre}")
    print(f"  Post: slope={slope_post:.6f}, R2={r2_post:.4f}, N={n_post}")
    print(f"  Slope change = {sc_pct:+.2f}%")

    results_rows.append({
        "test": "Chow_Ordinals",
        "break_date": str(ordinals_date.date()),
        "dep_var": y_col,
        "indep_var": x_col,
        "F_statistic": round(F_stat, 4),
        "p_value": round(p_val, 6),
        "slope_pre": round(slope_pre, 6),
        "R2_pre": round(r2_pre, 4),
        "N_pre": n_pre,
        "slope_post": round(slope_post, 6),
        "R2_post": round(r2_post, 4),
        "N_post": n_post,
        "slope_change_pct": round(sc_pct, 2),
        "significant_5pct": "Yes" if p_val < 0.05 else "No",
    })

    # --- Level T* (robustness) ---
    F_stat_l, p_val_l, _ = chow_test(x_arr, level_y_arr, break_idx)
    sl_pre, _, r2l_pre, _, nl_pre = ols_regression(
        x_arr[:break_idx], level_y_arr[:break_idx])
    sl_post, _, r2l_post, _, nl_post = ols_regression(
        x_arr[break_idx:], level_y_arr[break_idx:])
    sc_l = slope_change_pct(sl_pre, sl_post)

    print(f"\n  Dependent variable: {level_y_col}  [robustness]")
    print(f"  F-statistic = {F_stat_l:.4f},  p-value = {p_val_l:.6f}")
    print(f"  Pre:  slope={sl_pre:.8f}, R2={r2l_pre:.4f}, N={nl_pre}")
    print(f"  Post: slope={sl_post:.8f}, R2={r2l_post:.4f}, N={nl_post}")
    print(f"  Slope change = {sc_l:+.2f}%")

    results_rows.append({
        "test": "Chow_Ordinals_level",
        "break_date": str(ordinals_date.date()),
        "dep_var": level_y_col,
        "indep_var": x_col,
        "F_statistic": round(F_stat_l, 4),
        "p_value": round(p_val_l, 6),
        "slope_pre": round(sl_pre, 8),
        "R2_pre": round(r2l_pre, 4),
        "N_pre": nl_pre,
        "slope_post": round(sl_post, 8),
        "R2_post": round(r2l_post, 4),
        "N_post": nl_post,
        "slope_change_pct": round(sc_l, 2),
        "significant_5pct": "Yes" if p_val_l < 0.05 else "No",
    })

    # ------------------------------------------------------------------
    # 2. CUSUM test for parameter stability (full sample)
    # ------------------------------------------------------------------
    cusum_stat, cusum_crit, cusum_reject = cusum_test(x_arr, y_arr)
    cusum_stat_l, cusum_crit_l, cusum_reject_l = cusum_test(x_arr, level_y_arr)

    print(f"\n--- CUSUM Test (full sample) ---")
    print(f"  {y_col}: CUSUM stat={cusum_stat:.4f}, 5% crit={cusum_crit:.4f}, "
          f"reject stability={'Yes' if cusum_reject else 'No'}")
    print(f"  {level_y_col}: CUSUM stat={cusum_stat_l:.4f}, 5% crit={cusum_crit_l:.4f}, "
          f"reject stability={'Yes' if cusum_reject_l else 'No'}")

    results_rows.append({
        "test": "CUSUM_full_sample",
        "break_date": "N/A",
        "dep_var": y_col,
        "indep_var": x_col,
        "F_statistic": round(cusum_stat, 4),
        "p_value": np.nan,
        "slope_pre": np.nan,
        "R2_pre": np.nan,
        "N_pre": np.nan,
        "slope_post": np.nan,
        "R2_post": np.nan,
        "N_post": np.nan,
        "slope_change_pct": np.nan,
        "significant_5pct": "Yes" if cusum_reject else "No",
        "notes": f"CUSUM_stat={cusum_stat:.4f}, crit_5pct={cusum_crit:.4f}",
    })

    results_rows.append({
        "test": "CUSUM_full_sample_level",
        "break_date": "N/A",
        "dep_var": level_y_col,
        "indep_var": x_col,
        "F_statistic": round(cusum_stat_l, 4),
        "p_value": np.nan,
        "slope_pre": np.nan,
        "R2_pre": np.nan,
        "N_pre": np.nan,
        "slope_post": np.nan,
        "R2_post": np.nan,
        "N_post": np.nan,
        "slope_change_pct": np.nan,
        "significant_5pct": "Yes" if cusum_reject_l else "No",
        "notes": f"CUSUM_stat={cusum_stat_l:.4f}, crit_5pct={cusum_crit_l:.4f}",
    })

    # ------------------------------------------------------------------
    # 3. Alternative break dates: +/- 2 months around Ordinals
    # ------------------------------------------------------------------
    print(f"\n--- Alternative Break Dates (+/- 2 months) ---")

    alt_dates = []
    for delta_months in [-2, -1, 0, 1, 2]:
        alt_date = ordinals_date + pd.DateOffset(months=delta_months)
        alt_dates.append(alt_date)

    for alt_date in alt_dates:
        label = f"Alt_{alt_date.date()}"
        idx = df.index[df["date"] >= alt_date]
        if len(idx) == 0:
            continue
        bidx = idx[0]

        F_a, p_a, _ = chow_test(x_arr, y_arr, bidx)
        s_pre_a, _, r2_pre_a, _, n_pre_a = ols_regression(
            x_arr[:bidx], y_arr[:bidx])
        s_post_a, _, r2_post_a, _, n_post_a = ols_regression(
            x_arr[bidx:], y_arr[bidx:])
        sc_a = slope_change_pct(s_pre_a, s_post_a)

        marker = " <-- primary" if alt_date == ordinals_date else ""
        print(f"  {alt_date.date()}: F={F_a:.4f}, p={p_a:.6f}, "
              f"slope_pre={s_pre_a:.8f}, slope_post={s_post_a:.8f}, "
              f"change={sc_a:+.2f}%{marker}")

        results_rows.append({
            "test": f"Chow_alt_{alt_date.date()}",
            "break_date": str(alt_date.date()),
            "dep_var": y_col,
            "indep_var": x_col,
            "F_statistic": round(F_a, 4),
            "p_value": round(p_a, 6),
            "slope_pre": round(s_pre_a, 8),
            "R2_pre": round(r2_pre_a, 4),
            "N_pre": n_pre_a,
            "slope_post": round(s_post_a, 8),
            "R2_post": round(r2_post_a, 4),
            "N_post": n_post_a,
            "slope_change_pct": round(sc_a, 2),
            "significant_5pct": "Yes" if p_a < 0.05 else "No",
        })

    # Also do the level T* version for alternative dates (robustness)
    print(f"\n  [level T*]")
    for alt_date in alt_dates:
        idx = df.index[df["date"] >= alt_date]
        if len(idx) == 0:
            continue
        bidx = idx[0]

        F_a, p_a, _ = chow_test(x_arr, level_y_arr, bidx)
        sl_pre_a, _, r2l_pre_a, _, nl_pre_a = ols_regression(
            x_arr[:bidx], level_y_arr[:bidx])
        sl_post_a, _, r2l_post_a, _, nl_post_a = ols_regression(
            x_arr[bidx:], level_y_arr[bidx:])
        scl_a = slope_change_pct(sl_pre_a, sl_post_a)

        marker = " <-- primary" if alt_date == ordinals_date else ""
        print(f"  {alt_date.date()}: F={F_a:.4f}, p={p_a:.6f}, "
              f"slope_pre={sl_pre_a:.8f}, slope_post={sl_post_a:.8f}, "
              f"change={scl_a:+.2f}%{marker}")

        results_rows.append({
            "test": f"Chow_alt_level_{alt_date.date()}",
            "break_date": str(alt_date.date()),
            "dep_var": level_y_col,
            "indep_var": x_col,
            "F_statistic": round(F_a, 4),
            "p_value": round(p_a, 6),
            "slope_pre": round(sl_pre_a, 8),
            "R2_pre": round(r2l_pre_a, 4),
            "N_pre": nl_pre_a,
            "slope_post": round(sl_post_a, 8),
            "R2_post": round(r2l_post_a, 4),
            "N_post": nl_post_a,
            "slope_change_pct": round(scl_a, 2),
            "significant_5pct": "Yes" if p_a < 0.05 else "No",
        })

    # Save BTC results
    df_results = pd.DataFrame(results_rows)
    out_path = os.path.join(RESULTS_DIR, "F5_breaks_BTC.csv")
    df_results.to_csv(out_path, index=False)
    print(f"\n  Saved: {out_path}")
    print(f"  Total rows: {len(df_results)}")

    return df_results


# ===========================================================================
# ETH Analysis
# ===========================================================================

def analyse_eth():
    """Full structural break analysis for Ethereum."""
    print("\n" + "=" * 70)
    print("ETH STRUCTURAL BREAK ANALYSIS")
    print("=" * 70)

    fpath = os.path.join(DATA_DIR, "ethereum_daily_data.csv")
    df = pd.read_csv(fpath, parse_dates=["date"])
    df.sort_values("date", inplace=True)
    df.reset_index(drop=True, inplace=True)

    # ------------------------------------------------------------------
    # Construct thermodynamic proxy variables for ETH
    # ------------------------------------------------------------------
    # fee_per_tx_eth is the average fee per transaction (in ETH)
    # We construct:
    #   T*_eth       = fee_per_tx_eth * price_usd  (dollar cost per tx)
    #   log_T*_eth   = log(T*_eth)
    #   batching_eth = transfer_count / tx_count  (outputs per tx analogue)
    #   fee_density  = fee_total_eth / block_count  (fee per block)
    # ------------------------------------------------------------------

    df["T_star_eth"] = df["fee_per_tx_eth"] * df["price_usd"]
    df["log_T_star_eth"] = np.log(df["T_star_eth"].replace(0, np.nan))
    df["batching_eth"] = df["transfer_count"] / df["tx_count"].replace(0, np.nan)
    df["fee_per_block"] = df["fee_total_eth"] / df["block_count"].replace(0, np.nan)
    df["log_fee_per_block"] = np.log(df["fee_per_block"].replace(0, np.nan))
    df["tx_per_block"] = df["tx_count"] / df["block_count"].replace(0, np.nan)

    # Filter to valid data (need price, tx_count > 0, etc.)
    valid = (df["price_usd"].notna() & (df["tx_count"] > 0) &
             (df["transfer_count"] > 0) & (df["block_count"] > 0))
    df_valid = df[valid].copy().reset_index(drop=True)

    print(f"  Valid observations: {len(df_valid)} "
          f"({df_valid['date'].min().date()} to {df_valid['date'].max().date()})")

    # Define break events
    eth_events = {
        "EIP-1559": pd.Timestamp("2021-08-05"),
        "Merge": pd.Timestamp("2022-09-15"),
        "Shanghai": pd.Timestamp("2023-04-12"),
    }

    # Relationships to test (canonical log(T*_eth) first)
    relationships = [
        ("log_T_star_eth", "batching_eth", "log(T*_eth) ~ batching [canonical]"),
        ("T_star_eth", "batching_eth", "T*_eth ~ batching [robustness]"),
        ("fee_per_block", "tx_per_block", "fee_per_block ~ tx_per_block"),
        ("log_fee_per_block", "tx_per_block", "log(fee_per_block) ~ tx_per_block"),
        ("log_T_star_eth", "tx_per_block", "log(T*_eth) ~ tx_per_block"),
    ]

    results_rows = []

    for event_name, event_date in eth_events.items():
        print(f"\n--- {event_name} ({event_date.date()}) ---")

        idx_candidates = df_valid.index[df_valid["date"] >= event_date]
        if len(idx_candidates) == 0:
            print(f"  WARNING: No data at or after {event_date.date()}")
            continue
        break_idx = idx_candidates[0]

        for y_col, x_col, label in relationships:
            x_arr = df_valid[x_col].values.astype(float)
            y_arr = df_valid[y_col].values.astype(float)

            # Chow test
            F_stat, p_val, k_params = chow_test(x_arr, y_arr, break_idx)

            # Pre/post regressions
            slope_pre, int_pre, r2_pre, _, n_pre = ols_regression(
                x_arr[:break_idx], y_arr[:break_idx])
            slope_post, int_post, r2_post, _, n_post = ols_regression(
                x_arr[break_idx:], y_arr[break_idx:])
            sc = slope_change_pct(slope_pre, slope_post)

            sig = "***" if p_val < 0.001 else (
                "**" if p_val < 0.01 else (
                    "*" if p_val < 0.05 else ""))

            print(f"  {label:40s} | F={F_stat:10.4f}  p={p_val:.6f}{sig:4s} | "
                  f"slope_pre={slope_pre:12.6f}  slope_post={slope_post:12.6f}  "
                  f"change={sc:+8.2f}%")

            results_rows.append({
                "test": f"Chow_{event_name}",
                "break_date": str(event_date.date()),
                "dep_var": y_col,
                "indep_var": x_col,
                "relationship": label,
                "F_statistic": round(F_stat, 4) if not np.isnan(F_stat) else np.nan,
                "p_value": round(p_val, 6) if not np.isnan(p_val) else np.nan,
                "slope_pre": round(slope_pre, 8) if not np.isnan(slope_pre) else np.nan,
                "R2_pre": round(r2_pre, 4) if not np.isnan(r2_pre) else np.nan,
                "N_pre": n_pre,
                "slope_post": round(slope_post, 8) if not np.isnan(slope_post) else np.nan,
                "R2_post": round(r2_post, 4) if not np.isnan(r2_post) else np.nan,
                "N_post": n_post,
                "slope_change_pct": round(sc, 2) if not np.isnan(sc) else np.nan,
                "significant_5pct": "Yes" if (not np.isnan(p_val) and p_val < 0.05) else "No",
            })

    # ------------------------------------------------------------------
    # CUSUM tests for primary ETH relationship (T*_eth ~ batching_eth)
    # ------------------------------------------------------------------
    print(f"\n--- CUSUM Tests (ETH, full sample) ---")

    for y_col, x_col, label in relationships[:2]:  # T* and log(T*) vs batching
        x_arr = df_valid[x_col].values.astype(float)
        y_arr = df_valid[y_col].values.astype(float)
        cusum_stat, cusum_crit, cusum_reject = cusum_test(x_arr, y_arr)

        print(f"  {label:40s} | CUSUM stat={cusum_stat:.4f}, "
              f"5% crit={cusum_crit:.4f}, reject={'Yes' if cusum_reject else 'No'}")

        results_rows.append({
            "test": "CUSUM_full_sample",
            "break_date": "N/A",
            "dep_var": y_col,
            "indep_var": x_col,
            "relationship": label,
            "F_statistic": round(cusum_stat, 4) if not np.isnan(cusum_stat) else np.nan,
            "p_value": np.nan,
            "slope_pre": np.nan,
            "R2_pre": np.nan,
            "N_pre": np.nan,
            "slope_post": np.nan,
            "R2_post": np.nan,
            "N_post": np.nan,
            "slope_change_pct": np.nan,
            "significant_5pct": "Yes" if cusum_reject else "No",
            "notes": f"CUSUM_stat={cusum_stat:.4f}, crit_5pct={cusum_crit:.4f}",
        })

    # ------------------------------------------------------------------
    # Multi-break summary: compare pre/post for each successive regime
    # ------------------------------------------------------------------
    print(f"\n--- Regime Comparison (T*_eth ~ batching_eth) ---")

    boundaries = [df_valid["date"].min()] + \
                 [d for d in eth_events.values()] + \
                 [df_valid["date"].max() + pd.Timedelta(days=1)]

    regime_names = ["Pre_EIP1559", "EIP1559_to_Merge",
                    "Merge_to_Shanghai", "Post_Shanghai"]

    for i, rname in enumerate(regime_names):
        start, end = boundaries[i], boundaries[i + 1]
        mask_r = (df_valid["date"] >= start) & (df_valid["date"] < end)
        df_r = df_valid[mask_r]
        if len(df_r) < 3:
            print(f"  {rname}: insufficient data (N={len(df_r)})")
            continue

        x_r = df_r["batching_eth"].values.astype(float)
        y_r = df_r["log_T_star_eth"].values.astype(float)
        slope_r, int_r, r2_r, _, n_r = ols_regression(x_r, y_r)

        print(f"  {rname:25s} | N={n_r:5d} | slope={slope_r:12.6f} | "
              f"R2={r2_r:.4f} | period: {start.date()} to {end.date()}")

        results_rows.append({
            "test": f"Regime_{rname}",
            "break_date": f"{start.date()} to {end.date()}",
            "dep_var": "log_T_star_eth",
            "indep_var": "batching_eth",
            "relationship": f"Regime: {rname}",
            "F_statistic": np.nan,
            "p_value": np.nan,
            "slope_pre": round(slope_r, 8) if not np.isnan(slope_r) else np.nan,
            "R2_pre": round(r2_r, 4) if not np.isnan(r2_r) else np.nan,
            "N_pre": n_r,
            "slope_post": np.nan,
            "R2_post": np.nan,
            "N_post": np.nan,
            "slope_change_pct": np.nan,
            "significant_5pct": "N/A",
        })

    # Save ETH results
    df_results = pd.DataFrame(results_rows)
    out_path = os.path.join(RESULTS_DIR, "F5_breaks_ETH.csv")
    df_results.to_csv(out_path, index=False)
    print(f"\n  Saved: {out_path}")
    print(f"  Total rows: {len(df_results)}")

    return df_results


# ===========================================================================
# Summary printer
# ===========================================================================

def print_summary(btc_res, eth_res):
    """Print a consolidated summary of all structural break findings."""
    print("\n" + "=" * 70)
    print("CONSOLIDATED SUMMARY")
    print("=" * 70)

    # BTC summary
    print("\nBTC:")
    chow_btc = btc_res[btc_res["test"].str.startswith("Chow_Ordinals")]
    for _, row in chow_btc.iterrows():
        print(f"  {row['test']:30s} | F={row['F_statistic']:10.4f} | "
              f"p={row['p_value']:.6f} | sig={row['significant_5pct']}")

    cusum_btc = btc_res[btc_res["test"].str.startswith("CUSUM")]
    for _, row in cusum_btc.iterrows():
        notes = row.get("notes", "")
        print(f"  {row['test']:30s} | {notes} | reject={row['significant_5pct']}")

    # Best alternative date for BTC
    alt_btc = btc_res[btc_res["test"].str.startswith("Chow_alt_2")]
    if len(alt_btc) > 0:
        best = alt_btc.loc[alt_btc["F_statistic"].idxmax()]
        print(f"  Strongest alt break date: {best['break_date']} "
              f"(F={best['F_statistic']:.4f}, p={best['p_value']:.6f})")

    # ETH summary
    print("\nETH:")
    chow_eth = eth_res[eth_res["test"].str.startswith("Chow_")]
    for _, row in chow_eth.iterrows():
        print(f"  {row['test']:30s} | {row.get('relationship',''):40s} | "
              f"F={row['F_statistic']:10.4f} | p={row['p_value']:.6f} | "
              f"sig={row['significant_5pct']}")

    cusum_eth = eth_res[eth_res["test"].str.startswith("CUSUM")]
    for _, row in cusum_eth.iterrows():
        notes = row.get("notes", "")
        print(f"  {row['test']:30s} | {row.get('relationship',''):40s} | "
              f"{notes} | reject={row['significant_5pct']}")


# ===========================================================================
# Main
# ===========================================================================

if __name__ == "__main__":
    print("Finding 5: Structural Breaks in Blockspace Thermodynamic Relationships")
    print(f"Data directory: {DATA_DIR}")
    print(f"Results directory: {RESULTS_DIR}")
    print()

    btc_results = analyse_btc()
    eth_results = analyse_eth()
    print_summary(btc_results, eth_results)

    print("\n" + "=" * 70)
    print("DONE. All results saved.")
    print("=" * 70)
