# Supplementary material for: Landauer-Based Economic Temperature in Blockspace Markets: Evidence from Bitcoin and Ethereum
Source: Entropy (Basel). 2026 May 1;28(5):508. doi: 10.3390/e28050508 (PMC13205438; doi:10.3390/e28050508)
Supplement: Supplementary file 1 [file entropy-28-00508-s001.zip › entropy_submission_entropy_optimized/code/07_robustness.py]

#!/usr/bin/env python3
"""
07_robustness.py
================
Comprehensive robustness checks on ALL main findings of the
Blockspace Thermodynamics paper.

Canonical variable mapping (MUST match all other scripts):
    T  = log(T_star_corrected)      -- Temperature
    S  = log(utxo_count)            -- Entropy
    P  = log(mempool_size_bytes)    -- Pressure
    V  = avg_block_size_mb          -- Volume  (level, NOT log)

Sections
--------
1. MAXWELL ROBUSTNESS
   - Different bin sizes (5, 10, 15, 20, 30)
   - HAC (Newey-West) standard errors
   - Alternative variable definitions
   - Subsample analysis: Pre-COVID, COVID, Post-COVID, Ordinals

2. CARNOT ROBUSTNESS
   - Recompute Carnot bound from T_star_corrected levels
   - Different congestion thresholds
   - Rolling-window Carnot bound
   - Subsample analysis

3. STATIONARITY ROBUSTNESS
   - ADF on log(T_star_corrected) with different lag lengths
   - Regime-specific tests
   - Different deterministic terms

4. SUMMARY TABLE
   - Which findings survive all checks?

Input:  ../data/master_dataset_corrected.csv
Output: ../results/F6_robustness.csv
"""

from __future__ import annotations

import sys
import warnings
from pathlib import Path

import numpy as np
import pandas as pd
from scipy import stats

warnings.filterwarnings("ignore")

# ---------------------------------------------------------------------------
# Optional imports with graceful fallback
# ---------------------------------------------------------------------------
try:
    import statsmodels.api as sm
    from statsmodels.regression.linear_model import OLS
    from statsmodels.tsa.stattools import adfuller

    HAS_SM = True
except ImportError:
    HAS_SM = False
    print("[WARN] statsmodels not installed -- HAC / ADF tests will be skipped.")

# ---------------------------------------------------------------------------
# Paths
# ---------------------------------------------------------------------------
SCRIPT_DIR = Path(__file__).resolve().parent
DATA_DIR = SCRIPT_DIR / ".." / "data"
RESULTS_DIR = SCRIPT_DIR / ".." / "results"
RESULTS_DIR.mkdir(parents=True, exist_ok=True)

DATA_PATH = DATA_DIR / "master_dataset_corrected.csv"
OUTPUT_PATH = RESULTS_DIR / "F6_robustness.csv"

# ---------------------------------------------------------------------------
# Canonical thermodynamic variable mapping
# ---------------------------------------------------------------------------
#   T  = log(T_star_corrected)          -- Temperature
#   S  = log(utxo_count)                -- Entropy
#   P  = log(mempool_size_bytes)        -- Pressure
#   V  = avg_block_size_mb              -- Volume (level)

# Carnot congestion thresholds (bytes)
BYTES_100MB = 100 * 1_000_000
BYTES_10MB  = 10 * 1_000_000


# ===================================================================
# Utility helpers
# ===================================================================

def _nw_maxlags(n: int) -> int:
    """Newey-West optimal lag: int(4*(n/100)^(2/9))."""
    return max(1, int(np.ceil(4.0 * (n / 100.0) ** (2.0 / 9.0))))


def _safe_log(s: pd.Series) -> pd.Series:
    return np.log(s.replace(0, np.nan))


def _ols_hac(y, X, maxlags: int | None = None):
    """OLS with Newey-West HAC standard errors. Returns model result."""
    X_c = sm.add_constant(X)
    model = OLS(y, X_c, missing="drop").fit()
    if maxlags is None:
        maxlags = _nw_maxlags(int(model.nobs))
    hac = model.get_robustcov_results(
        cov_type="HAC", maxlags=maxlags, use_correction=True
    )
    return hac


def _slope_row(label: str, hac_model, term_idx: int = 1) -> dict:
    """Extract a summary dict from an HAC OLS result."""
    return {
        "slope": hac_model.params[term_idx],
        "hac_se": hac_model.bse[term_idx],
        "t_stat": hac_model.tvalues[term_idx],
        "p_value": hac_model.pvalues[term_idx],
        "r_squared": hac_model.rsquared,
        "n_obs": int(hac_model.nobs),
    }


# ===================================================================
# 0.  Load data
# ===================================================================

def load_data() -> pd.DataFrame:
    print(f"Loading data from {DATA_PATH}")
    df = pd.read_csv(DATA_PATH, parse_dates=["date"])
    df = df.sort_values("date").reset_index(drop=True)
    print(f"  {len(df)} rows, {df['date'].min().date()} to {df['date'].max().date()}")
    return df


# ===================================================================
# Subsample definitions
# ===================================================================

def _subsamples(df: pd.DataFrame) -> dict[str, pd.DataFrame]:
    """Return named subsamples."""
    subs: dict[str, pd.DataFrame] = {"Full": df}

    covid_start = pd.Timestamp("2020-03-01")
    covid_end = pd.Timestamp("2021-06-30")
    ordinals_start = pd.Timestamp("2023-02-01")

    subs["Pre-COVID"] = df[df["date"] < covid_start]
    subs["COVID"] = df[(df["date"] >= covid_start) & (df["date"] <= covid_end)]
    subs["Post-COVID"] = df[df["date"] > covid_end]
    subs["Ordinals"] = df[df["date"] >= ordinals_start]
    subs["Pre-Ordinals"] = df[df["date"] < ordinals_start]

    return subs


# ===================================================================
# Canonical variable preparation
# ===================================================================

def _prepare_thermo(df: pd.DataFrame) -> pd.DataFrame:
    """
    Add canonical T, V, P, S columns.

    Primary specification:
        T = log(T_star_corrected)
        S = log(utxo_count)
        P = log(mempool_size_bytes)
        V = avg_block_size_mb          (level, NOT log)
    """
    w = df.copy()
    w["T"] = _safe_log(w["T_star_corrected"]) if "T_star_corrected" in w.columns else np.nan
    w["V"] = w.get("avg_block_size_mb", pd.Series(dtype=float))
    w["P"] = _safe_log(w["mempool_size_bytes"]) if "mempool_size_bytes" in w.columns else np.nan
    w["S"] = _safe_log(w["utxo_count"]) if "utxo_count" in w.columns else np.nan
    w = w.dropna(subset=["T", "V", "P", "S"])
    return w


# ===================================================================
# 1.  MAXWELL ROBUSTNESS
# ===================================================================

def compute_partial_derivative(
    df: pd.DataFrame,
    numerator_col: str,
    denominator_col: str,
    constant_col: str,
    n_bins: int = 20,
) -> pd.Series:
    """
    Binning-based partial derivative  (d numerator / d denominator)
    holding constant_col approximately constant.

    Winsorizes output at 1st/99th percentiles to limit the influence of
    extreme gradient values that arise from near-duplicate x spacing.
    """
    cols = [numerator_col, denominator_col, constant_col]
    df_c = df[cols].dropna()
    if len(df_c) < max(n_bins * 3, 15):
        n_bins = max(3, len(df_c) // 5)

    df_c = df_c.copy()
    df_c["_bin"] = pd.qcut(df_c[constant_col], q=n_bins, duplicates="drop")

    derivs, idxs = [], []
    for _, grp in df_c.groupby("_bin", observed=True):
        if len(grp) < 3:
            continue
        grp_s = grp.sort_values(denominator_col)
        x = grp_s[denominator_col].values
        y = grp_s[numerator_col].values
        dy_dx = np.gradient(y, x)
        derivs.extend(dy_dx)
        idxs.extend(grp_s.index)

    s = pd.Series(derivs, index=idxs, dtype=float)
    # Winsorise at 1st/99th percentile to tame extreme gradient values
    finite = s[np.isfinite(s)]
    if len(finite) > 20:
        lo, hi = np.percentile(finite, [1, 99])
        s = s.clip(lo, hi)
    return s


def maxwell_correlation(lhs: pd.Series, rhs: pd.Series):
    """Return Pearson r, p-value and n between the two derivative series."""
    common = lhs.index.intersection(rhs.index)
    if len(common) < 20:
        return np.nan, np.nan, len(common)
    l, r = lhs.loc[common].values, rhs.loc[common].values
    mask = np.isfinite(l) & np.isfinite(r)
    l, r = l[mask], r[mask]
    if len(l) < 20:
        return np.nan, np.nan, len(l)
    rval, pval = stats.pearsonr(l, r)
    return rval, pval, len(l)


MAXWELL_DEFS = [
    # label, lhs_num, lhs_denom, lhs_const, rhs_num, rhs_denom, rhs_const, sign
    ("MR1: (dT/dV)_S = -(dP/dS)_V", "T", "V", "S", "P", "S", "V", -1),
    ("MR2: (dT/dP)_S =  (dV/dS)_P", "T", "P", "S", "V", "S", "P", +1),
    ("MR3: (dS/dV)_T =  (dP/dT)_V", "S", "V", "T", "P", "T", "V", +1),
    ("MR4: (dS/dP)_T = -(dV/dT)_P", "S", "P", "T", "V", "T", "P", -1),
]


def run_maxwell_robustness(df: pd.DataFrame) -> list[dict]:
    """
    Maxwell relation SECONDARY robustness (Pearson-correlation based).

    NOTE: The PRIMARY Maxwell methodology is the within-bin-slope + z-statistic
    estimator documented in Appendix A of the manuscript. Those diagnostics
    are computed in 03_maxwell_relations.py (main specification, 10 quantile
    bins) and 09_tables.py (Table S1, alternative bin counts 5/6/8/10/15/20).

    The checks in this function are DIFFERENT: they regress the LHS partial
    derivative on the RHS partial derivative and report Pearson correlations
    and HAC slopes. They are retained as auxiliary stability diagnostics and
    are flagged as such in the output ("section=Maxwell, check=bin_size /
    HAC_regression / alt_variables / subsample"). For manuscript claims on
    Maxwell pass/fail counts, refer to Table 3 and Table S1.

    Sections:
      A. Different bin sizes (primary spec, Pearson-based secondary check)
      B. HAC regression LHS ~ RHS (primary spec)
      C. Alternative variable definitions (non-primary)
      D. Subsample stability (primary spec)
    """
    print("\n" + "=" * 70)
    print("1. MAXWELL ROBUSTNESS (SECONDARY -- Pearson/HAC)")
    print("    Primary pass/fail counts are in Table 3 / Table S1.")
    print("=" * 70)

    rows: list[dict] = []
    w = _prepare_thermo(df)
    print(f"  Thermodynamic sample: {len(w)} obs")
    print(f"  Primary spec: T=log(T_star_corrected), S=log(utxo_count),")
    print(f"                P=log(mempool_size_bytes), V=avg_block_size_mb")

    # --- A. Different bin sizes (PRIMARY spec) ---
    print("\n  [A] Bin-size sensitivity (primary spec)")
    for bins in [5, 10, 15, 20, 30]:
        for (mr_label, n1, d1, c1, n2, d2, c2, sign) in MAXWELL_DEFS:
            lhs = compute_partial_derivative(w, n1, d1, c1, n_bins=bins)
            rhs = sign * compute_partial_derivative(w, n2, d2, c2, n_bins=bins)
            r, p, n = maxwell_correlation(lhs, rhs)
            rows.append({
                "section": "Maxwell",
                "check": "bin_size",
                "finding": mr_label,
                "variant": f"bins={bins}",
                "statistic": "Pearson_r",
                "value": r,
                "p_value": p,
                "n_obs": n,
                "significant_5pct": p < 0.05 if np.isfinite(p) else False,
            })
        print(f"    bins={bins:>2d}  done")

    # --- B. HAC regression LHS ~ RHS (PRIMARY spec, bins=20) ---
    print("\n  [B] HAC regression (Newey-West, primary spec)")
    if HAS_SM:
        for (mr_label, n1, d1, c1, n2, d2, c2, sign) in MAXWELL_DEFS:
            lhs = compute_partial_derivative(w, n1, d1, c1, n_bins=20)
            rhs = sign * compute_partial_derivative(w, n2, d2, c2, n_bins=20)
            common = lhs.index.intersection(rhs.index)
            if len(common) < 30:
                continue
            l_arr = lhs.loc[common].values
            r_arr = rhs.loc[common].values
            mask = np.isfinite(l_arr) & np.isfinite(r_arr)
            l_arr, r_arr = l_arr[mask], r_arr[mask]
            if len(l_arr) < 30:
                continue
            try:
                hac = _ols_hac(l_arr, r_arr)
                info = _slope_row(mr_label, hac)
                nw_lags = _nw_maxlags(len(l_arr))
                rows.append({
                    "section": "Maxwell",
                    "check": "HAC_regression",
                    "finding": mr_label,
                    "variant": f"NW(lags={nw_lags})",
                    "statistic": "slope",
                    "value": info["slope"],
                    "p_value": info["p_value"],
                    "n_obs": info["n_obs"],
                    "significant_5pct": info["p_value"] < 0.05,
                })
                sig_tag = "*" if info["p_value"] < 0.05 else " "
                print(f"    {sig_tag} {mr_label[:40]:40s}  "
                      f"slope={info['slope']:.6f}, HAC-SE={info['hac_se']:.6f}, "
                      f"p={info['p_value']:.4f}, R2={info['r_squared']:.4f}")
            except Exception as e:
                print(f"      {mr_label}: HAC failed -- {e}")

    # --- C. Alternative variable definitions ---
    print("\n  [C] Alternative variable definitions")

    alt_defs: list[tuple[str, str, str, str, str]] = [
        # description, T_col, V_col, P_col, S_col
        # NOTE: Primary spec is tested in A/B/D; these are alternatives only
        ("Alt: fee_rate_corrected as T",
         "fee_rate_corrected", "avg_block_size_mb", "mempool_size_bytes", "utxo_count"),
        ("Alt: temp_primary as T",
         "temp_primary", "avg_block_size_mb", "mempool_size_bytes", "utxo_count"),
        ("Alt: temp_blockchain_proxy as T",
         "temp_blockchain_proxy", "avg_block_size_mb", "mempool_size_bytes", "utxo_count"),
        ("Alt: mempool_tx_count as P",
         "T_star_corrected", "avg_block_size_mb", "mempool_tx_count", "utxo_count"),
        ("Alt: n_unique_addresses as S",
         "T_star_corrected", "avg_block_size_mb", "mempool_size_bytes", "n_unique_addresses_y"),
        ("Alt: confirmed_tx as S",
         "T_star_corrected", "avg_block_size_mb", "mempool_size_bytes", "confirmed_transactions_per_day"),
    ]

    for desc, t_raw, v_raw, p_raw, s_raw in alt_defs:
        needed = [t_raw, v_raw, p_raw, s_raw]
        if not all(c in df.columns for c in needed):
            continue
        ww = df[["date"] + needed].dropna().copy()
        # Take log where needed (T, P, S all logged; V stays level)
        ww["T"] = _safe_log(ww[t_raw])
        ww["V"] = ww[v_raw]
        ww["P"] = _safe_log(ww[p_raw])
        ww["S"] = _safe_log(ww[s_raw])
        ww = ww.dropna(subset=["T", "V", "P", "S"])
        if len(ww) < 60:
            continue
        for (mr_label, n1, d1, c1, n2, d2, c2, sign) in MAXWELL_DEFS:
            lhs = compute_partial_derivative(ww, n1, d1, c1, n_bins=20)
            rhs = sign * compute_partial_derivative(ww, n2, d2, c2, n_bins=20)
            r, p, n = maxwell_correlation(lhs, rhs)
            rows.append({
                "section": "Maxwell",
                "check": "alt_variables",
                "finding": mr_label,
                "variant": desc,
                "statistic": "Pearson_r",
                "value": r,
                "p_value": p,
                "n_obs": n,
                "significant_5pct": p < 0.05 if np.isfinite(p) else False,
            })
        print(f"    {desc[:60]:60s}  n={len(ww)}")

    # --- D. Subsample analysis (PRIMARY spec) ---
    print("\n  [D] Subsample stability (primary spec)")
    for sub_name, sub_df in _subsamples(df).items():
        ww = _prepare_thermo(sub_df)
        if len(ww) < 60:
            print(f"    {sub_name}: skipped (n={len(ww)})")
            continue
        for (mr_label, n1, d1, c1, n2, d2, c2, sign) in MAXWELL_DEFS:
            lhs = compute_partial_derivative(ww, n1, d1, c1, n_bins=min(20, len(ww) // 5))
            rhs = sign * compute_partial_derivative(ww, n2, d2, c2, n_bins=min(20, len(ww) // 5))
            r, p, n = maxwell_correlation(lhs, rhs)
            rows.append({
                "section": "Maxwell",
                "check": "subsample",
                "finding": mr_label,
                "variant": sub_name,
                "statistic": "Pearson_r",
                "value": r,
                "p_value": p,
                "n_obs": n,
                "significant_5pct": p < 0.05 if np.isfinite(p) else False,
            })
        print(f"    {sub_name:20s}  n={len(ww)}")

    return rows


# ===================================================================
# 2.  CARNOT ROBUSTNESS
# ===================================================================

def run_carnot_robustness(df: pd.DataFrame) -> list[dict]:
    """
    Carnot bound robustness using T_star_corrected for temperature levels.

    Approach (matches 04_carnot_efficiency.py):
        - Define congestion regimes via mempool_size_bytes
        - T_hot  = mean T_star_corrected on high-congestion days
        - T_cold = mean T_star_corrected on low-congestion days
        - eta_Carnot = 1 - T_cold / T_hot
        - eta_actual = transaction_fees_usd / miners_revenue_usd

    Checks:
      A. Baseline Carnot test (100 MB / 10 MB thresholds)
      B. Different congestion thresholds (quantile-based)
      C. Rolling-window (180 d) Carnot test
      D. Subsample analysis
    """
    print("\n" + "=" * 70)
    print("2. CARNOT ROBUSTNESS")
    print("=" * 70)

    rows: list[dict] = []

    # Required columns
    needed = ["T_star_corrected", "mempool_size_bytes",
              "transaction_fees_usd", "miners_revenue_usd"]
    missing = [c for c in needed if c not in df.columns]
    if missing:
        print(f"  Required columns missing: {missing} -- skipping Carnot robustness")
        return rows

    df_c = df[["date"] + needed].dropna().copy()
    print(f"  Carnot sample: {len(df_c)} obs")
    print(f"  Using T_star_corrected for temperature levels")

    # --- Compute regimes ---
    df_c["regime"] = "medium"
    df_c.loc[df_c["mempool_size_bytes"] > BYTES_100MB, "regime"] = "high"
    df_c.loc[df_c["mempool_size_bytes"] < BYTES_10MB, "regime"] = "low"

    n_high = (df_c["regime"] == "high").sum()
    n_low = (df_c["regime"] == "low").sum()
    n_med = (df_c["regime"] == "medium").sum()
    print(f"  Regime counts: High={n_high}  Medium={n_med}  Low={n_low}")

    # --- Compute Carnot bound ---
    T_hot_vals = df_c.loc[df_c["regime"] == "high", "T_star_corrected"]
    T_cold_vals = df_c.loc[df_c["regime"] == "low", "T_star_corrected"]

    if len(T_hot_vals) < 10 or len(T_cold_vals) < 10:
        print("  Insufficient data in high/low regimes -- skipping Carnot")
        return rows

    T_hot = T_hot_vals.mean()
    T_cold = T_cold_vals.mean()
    eta_carnot_global = 1.0 - T_cold / T_hot

    print(f"  T_hot  (mean, high-congestion)  = {T_hot:.6e}")
    print(f"  T_cold (mean, low-congestion)   = {T_cold:.6e}")
    print(f"  eta_Carnot (global)             = {eta_carnot_global:.6f}")

    # --- Actual efficiency ---
    df_c["eta_actual"] = df_c["transaction_fees_usd"] / df_c["miners_revenue_usd"]
    df_c["eta_actual"] = df_c["eta_actual"].replace([np.inf, -np.inf], np.nan)

    # Daily Carnot bound: eta_Carnot_day = 1 - T_cold / T_star_corrected_day
    # Only meaningful when T_star_corrected > T_cold
    df_c["eta_carnot_daily"] = 1.0 - T_cold / df_c["T_star_corrected"]
    df_c["gap"] = df_c["eta_actual"] - df_c["eta_carnot_daily"]

    valid_mask = (
        df_c["eta_actual"].notna()
        & df_c["eta_carnot_daily"].notna()
        & (df_c["T_star_corrected"] > T_cold)
    )
    df_valid = df_c.loc[valid_mask].copy()
    print(f"  Valid days for daily Carnot test: {len(df_valid)}")

    # Helper: one-sided t-test  H0: mean(gap) >= 0  vs  H1: mean(gap) < 0
    def _carnot_ttest(gap_series: pd.Series, label: str, variant: str):
        vals = gap_series.dropna().values
        if len(vals) < 20:
            return
        t, p_two = stats.ttest_1samp(vals, 0)
        mean_gap = vals.mean()
        # One-sided p (left tail: gap < 0 means bound holds)
        p_one = p_two / 2 if t < 0 else 1.0 - p_two / 2
        pct_below = (vals <= 0).mean()
        rows.append({
            "section": "Carnot",
            "check": label,
            "finding": "Efficiency <= Carnot bound",
            "variant": variant,
            "statistic": "mean_gap",
            "value": mean_gap,
            "p_value": p_one,
            "n_obs": len(vals),
            "significant_5pct": p_one < 0.05 and mean_gap <= 0,
        })
        rows.append({
            "section": "Carnot",
            "check": label,
            "finding": "Pct days gap<=0",
            "variant": variant,
            "statistic": "pct_below_bound",
            "value": pct_below,
            "p_value": np.nan,
            "n_obs": len(vals),
            "significant_5pct": pct_below > 0.50,
        })

    # --- A. Baseline test ---
    print("\n  [A] Baseline Carnot test (T_star_corrected)")
    _carnot_ttest(df_valid["gap"], "baseline", "Full sample (daily bound)")
    gap_vals = df_valid["gap"].dropna().values
    if len(gap_vals) > 0:
        print(f"    mean gap = {gap_vals.mean():.4f}, "
              f"% days <=0: {(gap_vals <= 0).mean():.2%}")

    # Also test global bound
    df_c["gap_global"] = df_c["eta_actual"] - eta_carnot_global
    _carnot_ttest(df_c["gap_global"].dropna(), "baseline", "Full sample (global bound)")
    gap_g = df_c["gap_global"].dropna().values
    if len(gap_g) > 0:
        print(f"    global bound: mean gap = {gap_g.mean():.4f}, "
              f"% days <=0: {(gap_g <= 0).mean():.2%}")

    # --- B. Different congestion thresholds ---
    print("\n  [B] Congestion-threshold sensitivity")
    for q in [0.0, 0.25, 0.50, 0.75, 0.90]:
        threshold = df_c["mempool_size_bytes"].quantile(q)
        subset = df_valid[df_valid["mempool_size_bytes"] >= threshold]
        if len(subset) < 30:
            continue
        _carnot_ttest(subset["gap"], "congestion_threshold",
                      f"mempool >= Q{int(q*100)} ({threshold:.0f})")
        print(f"    Q{int(q*100):>2d} threshold (>={threshold:.0f}): "
              f"n={len(subset)}, mean gap={subset['gap'].mean():.4f}")

    # --- C. Rolling-window Carnot test (180 d) ---
    print("\n  [C] Rolling-window Carnot (180-day)")
    window = 180
    if len(df_valid) >= window + 50:
        roll_means = df_valid["gap"].rolling(window, min_periods=window).mean()
        roll_pcts = df_valid["gap"].rolling(window, min_periods=window).apply(
            lambda x: (x <= 0).mean(), raw=True
        )
        valid_roll = roll_means.dropna()
        if len(valid_roll) > 0:
            mostly_negative = (valid_roll <= 0).mean()
            rows.append({
                "section": "Carnot",
                "check": "rolling_window",
                "finding": "180d rolling mean(gap) <= 0",
                "variant": "pct of windows where mean(gap)<=0",
                "statistic": "pct_windows_hold",
                "value": mostly_negative,
                "p_value": np.nan,
                "n_obs": len(valid_roll),
                "significant_5pct": mostly_negative > 0.80,
            })
            roll_pct_valid = roll_pcts.dropna()
            if len(roll_pct_valid) > 0:
                rows.append({
                    "section": "Carnot",
                    "check": "rolling_window",
                    "finding": "180d rolling pct(gap<=0) range",
                    "variant": f"min={roll_pct_valid.min():.2f}, max={roll_pct_valid.max():.2f}",
                    "statistic": "min_pct_below",
                    "value": roll_pct_valid.min(),
                    "p_value": np.nan,
                    "n_obs": len(roll_pct_valid),
                    "significant_5pct": roll_pct_valid.min() > 0.50,
                })
            print(f"    {len(valid_roll)} windows, "
                  f"pct with mean(gap)<=0 = {mostly_negative:.2%}")
    else:
        print("    Insufficient data for rolling window")

    # --- D. Subsample analysis ---
    print("\n  [D] Subsample Carnot")
    for sub_name, sub_df in _subsamples(df).items():
        sub_c = sub_df[needed].dropna().copy()
        if len(sub_c) < 30:
            print(f"    {sub_name}: skipped (n={len(sub_c)})")
            continue
        sub_c["eta_actual"] = sub_c["transaction_fees_usd"] / sub_c["miners_revenue_usd"]
        sub_c["eta_actual"] = sub_c["eta_actual"].replace([np.inf, -np.inf], np.nan)
        sub_c["eta_carnot_daily"] = 1.0 - T_cold / sub_c["T_star_corrected"]
        sub_c["gap"] = sub_c["eta_actual"] - sub_c["eta_carnot_daily"]
        sub_valid = sub_c[
            sub_c["eta_actual"].notna()
            & sub_c["eta_carnot_daily"].notna()
            & (sub_c["T_star_corrected"] > T_cold)
        ]
        if len(sub_valid) < 20:
            print(f"    {sub_name}: skipped after filtering (n={len(sub_valid)})")
            continue
        _carnot_ttest(sub_valid["gap"], "subsample", sub_name)
        print(f"    {sub_name:20s}  n={len(sub_valid)}, "
              f"mean gap={sub_valid['gap'].mean():.4f}")

    return rows


# ===================================================================
# 3.  STATIONARITY ROBUSTNESS (ADF)
# ===================================================================

def run_stationarity_robustness(df: pd.DataFrame) -> list[dict]:
    """
    ADF stationarity tests on log(T_star_corrected) -- the canonical
    temperature variable.

    Checks:
      A. Different lag lengths
      B. Regime-specific tests
      C. Different deterministic terms
    """
    print("\n" + "=" * 70)
    print("3. STATIONARITY ROBUSTNESS (ADF)")
    print("=" * 70)

    rows: list[dict] = []

    if not HAS_SM:
        print("  statsmodels not available -- skipping")
        return rows

    # Primary series: log(T_star_corrected)
    # Use the pre-computed column if available, else compute
    if "log_T_star_corrected" in df.columns:
        primary_series = df["log_T_star_corrected"].dropna().values
        primary_label = "log(T_star_corrected)"
    elif "T_star_corrected" in df.columns:
        primary_series = _safe_log(df["T_star_corrected"]).dropna().values
        primary_label = "log(T_star_corrected)"
    else:
        print("  T_star_corrected not available -- skipping")
        return rows

    print(f"  Primary series: {primary_label}, n={len(primary_series)}")

    # Additional series for robustness comparison
    extra_series: list[tuple[np.ndarray, str]] = []
    if "utxo_count" in df.columns:
        s = _safe_log(df["utxo_count"]).dropna().values
        if len(s) >= 100:
            extra_series.append((s, "log(utxo_count) -- Entropy S"))
    if "mempool_size_bytes" in df.columns:
        s = _safe_log(df["mempool_size_bytes"]).dropna().values
        if len(s) >= 100:
            extra_series.append((s, "log(mempool_size_bytes) -- Pressure P"))
    if "avg_block_size_mb" in df.columns:
        s = df["avg_block_size_mb"].dropna().values
        if len(s) >= 100:
            extra_series.append((s, "avg_block_size_mb -- Volume V"))
    if "fee_share_revenue" in df.columns:
        s = df["fee_share_revenue"].dropna().values
        if len(s) >= 100:
            extra_series.append((s, "fee_share_revenue"))

    all_series = [(primary_series, primary_label)] + extra_series

    # --- A. Different lag lengths ---
    print("\n  [A] ADF with different lag lengths")
    lag_list = [1, 4, 7, 14, 21, "AIC", "BIC"]

    for y, lbl in all_series:
        if len(y) < 100:
            continue
        for lag_spec in lag_list:
            try:
                if isinstance(lag_spec, int):
                    result = adfuller(y, maxlag=lag_spec, autolag=None, regression="c")
                    adf_stat, adf_p, used_lags, nobs, crit = (
                        result[0], result[1], result[2], result[3], result[4]
                    )
                    variant = f"lag={lag_spec}"
                else:
                    result = adfuller(y, autolag=lag_spec, regression="c")
                    adf_stat, adf_p, used_lags, nobs, crit = (
                        result[0], result[1], result[2], result[3], result[4]
                    )
                    variant = f"autolag={lag_spec}(={used_lags})"

                rows.append({
                    "section": "Stationarity",
                    "check": "ADF_lag_length",
                    "finding": f"ADF on {lbl}",
                    "variant": variant,
                    "statistic": "ADF_stat",
                    "value": adf_stat,
                    "p_value": adf_p,
                    "n_obs": nobs,
                    "significant_5pct": adf_p < 0.05,
                })
            except Exception as e:
                print(f"    {lbl}, {lag_spec}: {e}")

        # Print summary for this series
        try:
            result = adfuller(y, autolag="AIC")
            adf_stat, adf_p, _, nobs = result[0], result[1], result[2], result[3]
            print(f"    {lbl:45s} ADF(AIC)={adf_stat:.3f}, p={adf_p:.4f}, n={nobs}")
        except Exception:
            pass

    # --- B. Regime-specific ADF ---
    print("\n  [B] Regime-specific ADF tests")
    for sub_name, sub_df in _subsamples(df).items():
        for y_col, lbl in [("log_T_star_corrected", primary_label)] + [
            ("log_utxo_tmp__", "log(utxo_count) -- Entropy S"),
            ("log_mempool_tmp__", "log(mempool_size_bytes) -- Pressure P"),
        ]:
            # For primary series use pre-computed column
            if y_col == "log_T_star_corrected":
                if y_col not in sub_df.columns:
                    continue
                y = sub_df[y_col].dropna().values
            elif y_col == "log_utxo_tmp__" and "utxo_count" in sub_df.columns:
                y = _safe_log(sub_df["utxo_count"]).dropna().values
            elif y_col == "log_mempool_tmp__" and "mempool_size_bytes" in sub_df.columns:
                y = _safe_log(sub_df["mempool_size_bytes"]).dropna().values
            else:
                continue

            if len(y) < 60:
                continue
            try:
                result = adfuller(y, autolag="AIC", regression="c")
                adf_stat, adf_p, used_lags, nobs = (
                    result[0], result[1], result[2], result[3]
                )
                rows.append({
                    "section": "Stationarity",
                    "check": "regime_specific",
                    "finding": f"ADF on {lbl}",
                    "variant": sub_name,
                    "statistic": "ADF_stat",
                    "value": adf_stat,
                    "p_value": adf_p,
                    "n_obs": nobs,
                    "significant_5pct": adf_p < 0.05,
                })
            except Exception:
                pass

        # Print representative for this subsample
        if "log_T_star_corrected" in sub_df.columns:
            y = sub_df["log_T_star_corrected"].dropna().values
            if len(y) >= 60:
                try:
                    result = adfuller(y, autolag="AIC")
                    adf_stat, adf_p, nobs = result[0], result[1], result[3]
                    print(f"    {sub_name:20s}  log(T*) ADF={adf_stat:.3f}, "
                          f"p={adf_p:.4f}, n={nobs}")
                except Exception:
                    pass

    # --- C. ADF with different deterministic terms ---
    print("\n  [C] ADF with different deterministic terms")
    for regression_type, reg_label in [("c", "constant"), ("ct", "constant+trend"), ("n", "none")]:
        for y, lbl in all_series:
            if len(y) < 100:
                continue
            try:
                result = adfuller(y, autolag="AIC", regression=regression_type)
                adf_stat, adf_p, used_lags, nobs = (
                    result[0], result[1], result[2], result[3]
                )
                rows.append({
                    "section": "Stationarity",
                    "check": "ADF_deterministic",
                    "finding": f"ADF on {lbl}",
                    "variant": f"regression={reg_label}",
                    "statistic": "ADF_stat",
                    "value": adf_stat,
                    "p_value": adf_p,
                    "n_obs": nobs,
                    "significant_5pct": adf_p < 0.05,
                })
            except Exception:
                pass

    return rows


# ===================================================================
# 4.  SUMMARY TABLE: Which findings survive all checks?
# ===================================================================

def build_summary(all_rows: list[dict]) -> list[dict]:
    """
    Aggregate robustness rows into a compact survival table.
    For each (section, finding), report:
      - total checks attempted
      - number significant at 5%
      - survival rate
    """
    print("\n" + "=" * 70)
    print("4. SUMMARY: WHICH FINDINGS SURVIVE ALL CHECKS?")
    print("=" * 70)

    df_all = pd.DataFrame(all_rows)
    if df_all.empty:
        print("  No robustness results produced.")
        return []

    # Filter to rows where significant_5pct is meaningful
    df_test = df_all.dropna(subset=["significant_5pct"]).copy()

    summary = (
        df_test
        .groupby(["section", "finding"])
        .agg(
            total_checks=("significant_5pct", "size"),
            passed=("significant_5pct", "sum"),
            mean_p_value=("p_value", lambda x: x.dropna().mean()),
        )
        .reset_index()
    )
    summary["survival_rate"] = summary["passed"] / summary["total_checks"]
    summary["verdict"] = summary["survival_rate"].apply(
        lambda r: "ROBUST" if r >= 0.80 else ("PARTIALLY ROBUST" if r >= 0.50 else "FRAGILE")
    )
    summary = summary.sort_values(["section", "survival_rate"], ascending=[True, False])

    # Print
    for _, row in summary.iterrows():
        status = row["verdict"]
        tag = "***" if status == "ROBUST" else ("** " if status == "PARTIALLY ROBUST" else "*  ")
        print(f"  {tag} [{row['section']:14s}] {row['finding']:45s} "
              f"  {int(row['passed']):3d}/{int(row['total_checks']):3d} "
              f"({row['survival_rate']:.0%})  {status}")

    # Build summary rows
    summary_rows = []
    for _, row in summary.iterrows():
        summary_rows.append({
            "section": "SUMMARY",
            "check": "survival",
            "finding": row["finding"],
            "variant": row["section"],
            "statistic": "survival_rate",
            "value": row["survival_rate"],
            "p_value": row["mean_p_value"],
            "n_obs": int(row["total_checks"]),
            "significant_5pct": row["survival_rate"] >= 0.80,
        })

    return summary_rows


# ===================================================================
# Main
# ===================================================================

def main():
    print("=" * 70)
    print("  COMPREHENSIVE ROBUSTNESS CHECKS")
    print("  Blockspace Thermodynamics -- Replication Package")
    print("=" * 70)

    df = load_data()

    all_rows: list[dict] = []

    # 1. Maxwell
    maxwell_rows = run_maxwell_robustness(df)
    all_rows.extend(maxwell_rows)
    print(f"\n  => Maxwell checks: {len(maxwell_rows)} rows")

    # 2. Carnot
    carnot_rows = run_carnot_robustness(df)
    all_rows.extend(carnot_rows)
    print(f"\n  => Carnot checks: {len(carnot_rows)} rows")

    # 3. Stationarity
    stat_rows = run_stationarity_robustness(df)
    all_rows.extend(stat_rows)
    print(f"\n  => Stationarity checks: {len(stat_rows)} rows")

    # 4. Summary
    summary_rows = build_summary(all_rows)
    all_rows.extend(summary_rows)

    # --- Save ---
    results = pd.DataFrame(all_rows)
    results.to_csv(OUTPUT_PATH, index=False)
    print(f"\n  Saved {len(results)} rows to {OUTPUT_PATH}")

    # Quick count
    if len(results) > 0:
        sig = results[results["section"] != "SUMMARY"]["significant_5pct"]
        total = sig.dropna().shape[0]
        passed = sig.dropna().sum()
        if total > 0:
            print(f"  Overall: {int(passed)}/{total} checks significant at 5% "
                  f"({passed/total:.0%})")

    print("\n" + "=" * 70)
    print("  ROBUSTNESS CHECKS COMPLETE")
    print("=" * 70)


if __name__ == "__main__":
    main()
