# Supplementary material for: Landauer-Based Economic Temperature in Blockspace Markets: Evidence from Bitcoin and Ethereum
Source: Entropy (Basel). 2026 May 1;28(5):508. doi: 10.3390/e28050508 (PMC13205438; doi:10.3390/e28050508)
Supplement: Supplementary file 1 [file entropy-28-00508-s001.zip › entropy_submission_entropy_optimized/code/08_figures.py]

#!/usr/bin/env python3
"""
08_figures.py
==============
Generate synchronized manuscript figures for the Entropy submission package.

Design principles
-----------------
1. Every figure is tied directly to either the canonical data mapping or the
   saved result tables.
2. Figure contents match the statistical objects reported in the manuscript and
   tables. In particular:
   - the Carnot figure uses the same compliance metrics as Table 5;
   - the structural-break figure uses the same regression object as Table 6,
     namely temperature vs. batching, not temperature vs. time.
3. Exploratory visuals are saved as supplementary figures only.

Outputs
-------
fig1_temperature_timeseries.png
fig2_mean_reversion.png
fig3_maxwell_relations.png
fig4_carnot_support.png
fig5_structural_breaks.png
figS1_bull_bear_distributions.png
"""

from __future__ import annotations

import warnings
from pathlib import Path

import numpy as np
import pandas as pd
import matplotlib.pyplot as plt
import matplotlib.dates as mdates
from scipy import stats

warnings.filterwarnings("ignore", category=RuntimeWarning)

# ---------------------------------------------------------------------------
# Paths and constants
# ---------------------------------------------------------------------------
SCRIPT_DIR = Path(__file__).resolve().parent
BASE_DIR = SCRIPT_DIR.parent
DATA_DIR = BASE_DIR / "data"
RESULTS_DIR = BASE_DIR / "results"
FIGURES_DIR = BASE_DIR / "figures"
FIGURES_DIR.mkdir(parents=True, exist_ok=True)

ORDINALS_DATE = pd.Timestamp("2023-02-01")
EIP1559_DATE = pd.Timestamp("2021-08-05")
MERGE_DATE = pd.Timestamp("2022-09-15")
SHANGHAI_DATE = pd.Timestamp("2023-04-12")

C_BTC = "#d4a056"
C_BTC_DARK = "#8B5E14"
C_ETH = "#7BA3D4"
C_ETH_DARK = "#1D4E89"
C_GREEN = "#006B3C"
C_RED = "#B22222"
C_GREY = "#6b7280"
C_PURPLE = "#6A0DAD"

plt.rcParams.update(
    {
        "font.family": "serif",
        "font.serif": ["Times New Roman", "DejaVu Serif"],
        "mathtext.fontset": "stix",
        "figure.dpi": 300,
        "savefig.dpi": 300,
        "axes.grid": True,
        "grid.alpha": 0.20,
        "grid.linewidth": 0.5,
        "axes.spines.top": False,
        "axes.spines.right": False,
        "axes.linewidth": 0.8,
        "font.size": 11,
        "axes.titlesize": 12,
        "axes.labelsize": 11,
        "xtick.labelsize": 10,
        "ytick.labelsize": 10,
        "legend.fontsize": 9,
        "legend.framealpha": 0.9,
        "legend.edgecolor": "0.8",
    }
)

# ---------------------------------------------------------------------------
# Helpers
# ---------------------------------------------------------------------------

def _save(fig: plt.Figure, filename: str) -> None:
    path = FIGURES_DIR / filename
    fig.savefig(path, bbox_inches="tight")
    plt.close(fig)
    print(f"  Saved: {path.name}")


def _load_btc() -> pd.DataFrame:
    df = pd.read_csv(DATA_DIR / "master_dataset_corrected.csv", parse_dates=["date"], low_memory=False)
    df = df.sort_values("date").reset_index(drop=True)
    df["log_T_star"] = np.log(df["T_star_corrected"].where(df["T_star_corrected"] > 0))
    return df


def _load_eth() -> pd.DataFrame:
    path = DATA_DIR / "eth_daily_clean.csv"
    if path.exists():
        df = pd.read_csv(path, parse_dates=["date"])
    else:
        df = pd.read_csv(DATA_DIR / "ethereum_daily_data.csv", parse_dates=["date"])
    df = df.sort_values("date").reset_index(drop=True)
    if "T" in df.columns:
        df["log_T_star"] = df["T"].astype(float)
    elif "T_star_eth" in df.columns:
        df["log_T_star"] = np.log(df["T_star_eth"].where(df["T_star_eth"] > 0))
    else:
        t_star_eth = df["fee_per_tx_gwei"] * df["price_usd"] / (8 * np.log(2))
        df["log_T_star"] = np.log(t_star_eth.where(t_star_eth > 0))
    if "batching_eth" not in df.columns and {"transfer_count", "tx_count"}.issubset(df.columns):
        df["batching_eth"] = df["transfer_count"] / df["tx_count"].replace(0, np.nan)
    return df


def _fit_line(x: pd.Series, y: pd.Series):
    mask = np.isfinite(x) & np.isfinite(y)
    x = np.asarray(x[mask], dtype=float)
    y = np.asarray(y[mask], dtype=float)
    if len(x) < 3:
        return np.nan, np.nan, np.nan, np.array([]), np.array([])
    slope, intercept, r, _, _ = stats.linregress(x, y)
    xr = np.linspace(x.min(), x.max(), 100)
    yr = intercept + slope * xr
    return slope, intercept, r**2, xr, yr


def _annotate_event(ax, when: pd.Timestamp, label: str, color: str = C_RED,
                    y_frac: float = 0.95, offset: tuple = (8, -4)) -> None:
    ax.axvline(when, color=color, linestyle="--", linewidth=1.0, alpha=0.75, zorder=3)
    ax.annotate(
        label,
        xy=(when, y_frac),
        xycoords=("data", "axes fraction"),
        xytext=offset,
        textcoords="offset points",
        ha="left",
        va="top",
        fontsize=8.5,
        fontweight="bold",
        color=color,
        bbox=dict(boxstyle="round,pad=0.25", fc="white", ec=color, alpha=0.85, linewidth=0.6),
        zorder=4,
    )


# ---------------------------------------------------------------------------
# Figure 1 -- Temperature time series
# ---------------------------------------------------------------------------

def fig1_temperature_timeseries(btc: pd.DataFrame, eth: pd.DataFrame) -> None:
    print("Figure 1: Temperature time series ...")
    fig, (ax1, ax2) = plt.subplots(2, 1, figsize=(8.5, 6.0), gridspec_kw={"hspace": 0.35})

    btc_plot = btc.dropna(subset=["log_T_star"]).copy()
    btc_plot["ma30"] = btc_plot["log_T_star"].rolling(30, min_periods=10).mean()
    ax1.plot(btc_plot["date"], btc_plot["log_T_star"], color=C_BTC, alpha=0.25, linewidth=0.5, label="Daily")
    ax1.plot(btc_plot["date"], btc_plot["ma30"], color=C_BTC_DARK, linewidth=1.5, label="30-day mean")
    _annotate_event(ax1, ORDINALS_DATE, "Ordinals", y_frac=0.92)
    ax1.set_title("(a)  Bitcoin", loc="left", fontweight="bold")
    ax1.set_ylabel(r"Log temperature,  $T = \ln(T^*)$")
    ax1.legend(loc="upper right")
    ax1.xaxis.set_major_locator(mdates.YearLocator())
    ax1.xaxis.set_major_formatter(mdates.DateFormatter("%Y"))
    ax1.tick_params(axis="x", rotation=0)

    eth_plot = eth.dropna(subset=["log_T_star"]).copy()
    eth_plot["ma30"] = eth_plot["log_T_star"].rolling(30, min_periods=10).mean()
    ax2.plot(eth_plot["date"], eth_plot["log_T_star"], color=C_ETH, alpha=0.25, linewidth=0.5, label="Daily")
    ax2.plot(eth_plot["date"], eth_plot["ma30"], color=C_ETH_DARK, linewidth=1.5, label="30-day mean")
    _annotate_event(ax2, EIP1559_DATE, "EIP-1559", y_frac=0.92, offset=(8, -4))
    _annotate_event(ax2, MERGE_DATE, "Merge", color=C_PURPLE, y_frac=0.78, offset=(8, -4))
    _annotate_event(ax2, SHANGHAI_DATE, "Shanghai", color=C_GREEN, y_frac=0.64, offset=(8, -4))
    ax2.set_title("(b)  Ethereum", loc="left", fontweight="bold")
    ax2.set_ylabel(r"Log temperature,  $T = \ln(T^*)$")
    ax2.set_xlabel("Date")
    ax2.legend(loc="upper right")
    ax2.xaxis.set_major_locator(mdates.YearLocator())
    ax2.xaxis.set_major_formatter(mdates.DateFormatter("%Y"))
    ax2.tick_params(axis="x", rotation=0)

    _save(fig, "fig1_temperature_timeseries.png")


# ---------------------------------------------------------------------------
# Figure 2 -- Mean reversion
# ---------------------------------------------------------------------------

def _ar1_stats(series: pd.Series) -> tuple[float, float, float, float]:
    s = pd.Series(series).dropna().astype(float)
    x = s.shift(1).dropna()
    y = s.loc[x.index]
    slope, intercept, r, _, stderr = stats.linregress(x, y)
    half_life = np.log(0.5) / np.log(slope) if 0 < slope < 1 else np.nan
    return slope, stderr, r**2, half_life


def fig2_mean_reversion(btc: pd.DataFrame, eth: pd.DataFrame) -> None:
    print("Figure 2: Mean reversion ...")
    fig, axes = plt.subplots(2, 2, figsize=(9.0, 7.5), gridspec_kw={"hspace": 0.38, "wspace": 0.30})
    panel_labels = [["(a)", "(b)"], ["(c)", "(d)"]]
    panel_titles = [["Bitcoin", "Ethereum"], ["Bitcoin impulse response", "Ethereum impulse response"]]

    for j, (df, chain, color, line_color) in enumerate(
        [
            (btc, "BTC", C_BTC, C_BTC_DARK),
            (eth, "ETH", C_ETH, C_ETH_DARK),
        ]
    ):
        s = df["log_T_star"].dropna().astype(float)
        x = s.shift(1).dropna()
        y = s.loc[x.index]
        phi, se, r2, half_life = _ar1_stats(s)

        # --- Scatter panel ---
        ax_scatter = axes[0, j]
        ax_scatter.scatter(x, y, s=10, alpha=0.25, color=color, edgecolors="none", rasterized=True)
        xr = np.linspace(x.min(), x.max(), 200)
        ax_scatter.plot(xr, xr, color=C_GREY, linestyle="--", linewidth=1.2, label="45° random walk")
        ax_scatter.plot(xr, np.mean(y) + phi * (xr - np.mean(x)), color=line_color, linewidth=1.8,
                        label=fr"AR(1) $\phi = {phi:.2f}$")
        ax_scatter.set_title(f"{panel_labels[0][j]}  {panel_titles[0][j]}", loc="left", fontweight="bold")
        ax_scatter.set_xlabel(r"$\ln(T^*)_{t-1}$")
        ax_scatter.set_ylabel(r"$\ln(T^*)_{t}$")
        ax_scatter.legend(loc="lower right")
        ax_scatter.text(
            0.04, 0.96,
            fr"$\phi = {phi:.2f}$ (SE {se:.4f})" + "\n" + fr"$R^2 = {r2:.2f}$" + "\n" + f"Half-life = {half_life:.1f} days",
            transform=ax_scatter.transAxes, va="top", fontsize=8.5,
            bbox=dict(boxstyle="round,pad=0.3", fc="white", ec="0.7", alpha=0.9, linewidth=0.6),
        )

        # --- Impulse response panel ---
        ax_irf = axes[1, j]
        max_lag = int(min(half_life * 3.5, 120)) if np.isfinite(half_life) else 60
        h = np.arange(0, max_lag + 1)
        resp = phi ** h
        upper = np.clip((phi + 1.96 * se) ** h, 0, None)
        lower = np.clip((phi - 1.96 * se) ** h, 0, None)
        ax_irf.plot(h, resp, color=line_color, linewidth=1.8)
        ax_irf.fill_between(h, lower, upper, color=color, alpha=0.15)
        if np.isfinite(half_life):
            ax_irf.axvline(half_life, color=C_RED, linestyle=":", linewidth=1.2)
            ax_irf.annotate(
                f"Half-life = {half_life:.1f} d", xy=(half_life, 0.5),
                xytext=(8, 0), textcoords="offset points", fontsize=8.5, color=C_RED, fontweight="bold",
                bbox=dict(boxstyle="round,pad=0.25", fc="white", ec=C_RED, alpha=0.85, linewidth=0.6),
            )
        ax_irf.axhline(0, color=C_GREY, linewidth=0.6)
        ax_irf.set_title(f"{panel_labels[1][j]}  {panel_titles[1][j]}", loc="left", fontweight="bold")
        ax_irf.set_xlabel("Lag (days)")
        ax_irf.set_ylabel("Response")
        ax_irf.set_ylim(-0.03, 1.05)

    _save(fig, "fig2_mean_reversion.png")


# ---------------------------------------------------------------------------
# Figure 3 -- Maxwell relations by frequency
# ---------------------------------------------------------------------------

def fig3_maxwell_relations() -> None:
    print("Figure 3: Maxwell relations ...")
    btc = pd.read_csv(RESULTS_DIR / "F2_maxwell_BTC.csv")
    eth = pd.read_csv(RESULTS_DIR / "F2_maxwell_ETH.csv")

    fig, (ax1, ax2) = plt.subplots(1, 2, figsize=(9.0, 4.2), sharey=True,
                                    gridspec_kw={"wspace": 0.08})
    width = 0.24
    x = np.arange(4)
    freqs = ["daily", "weekly", "monthly"]
    freq_colors = [C_ETH_DARK, C_BTC_DARK, C_GREEN]
    Y_CAP = 4.0  # cap y-axis; annotate bars above this

    for ax, df, panel_label, title in [(ax1, btc, "(a)", "Bitcoin"),
                                        (ax2, eth, "(b)", "Ethereum")]:
        for i, (freq, color) in enumerate(zip(freqs, freq_colors)):
            sub = df[df["frequency"].str.lower() == freq].sort_values("relation")
            vals = sub["z_stat"].abs().to_numpy(dtype=float)
            offset = (i - 1) * width
            clipped = np.minimum(vals, Y_CAP)
            bars = ax.bar(x + offset, clipped, width=width, color=color,
                         label=freq.capitalize(), edgecolor="0.3", linewidth=0.4)
            # Annotate bars that exceed Y_CAP
            for k, (bar, val) in enumerate(zip(bars, vals)):
                if val > Y_CAP:
                    ax.text(bar.get_x() + bar.get_width() / 2, Y_CAP + 0.08,
                            f"{val:.1f}", ha="center", va="bottom", fontsize=7.5,
                            fontweight="bold", color=color)

        ax.axhline(1.96, color=C_RED, linestyle="--", linewidth=1.2,
                   label="$|z| = 1.96$", zorder=5)
        ax.set_xticks(x)
        ax.set_xticklabels(["MR1", "MR2", "MR3", "MR4"])
        ax.set_title(f"{panel_label}  {title}", loc="left", fontweight="bold")
        ax.set_xlabel("Relation")
        ax.set_ylim(0, Y_CAP + 0.5)
        ax.legend(loc="upper left", fontsize=8)

    ax1.set_ylabel(r"$|z|$ statistic")
    fig.tight_layout()
    _save(fig, "fig3_maxwell_relations.png")


# ---------------------------------------------------------------------------
# Figure 4 -- Carnot support
# ---------------------------------------------------------------------------

def _metric(df: pd.DataFrame, key: str) -> float:
    return float(df.loc[df["metric"] == key, "value"].iloc[0])


def fig4_carnot_support() -> None:
    print("Figure 4: Carnot support ...")
    LN2 = np.log(2)
    btc_res = pd.read_csv(RESULTS_DIR / "F3_carnot_BTC.csv")
    eth_res = pd.read_csv(RESULTS_DIR / "F3_carnot_ETH.csv")

    fig, (ax1, ax2) = plt.subplots(1, 2, figsize=(9.0, 4.2), gridspec_kw={"wspace": 0.35})

    # --- Panel (a): Carnot bound vs realized efficiency ---
    chains = ["Bitcoin", "Ethereum"]
    x = np.arange(len(chains))
    width = 0.28

    eta_c = [_metric(btc_res, "eta_carnot_global"), _metric(eth_res, "eta_carnot_global")]
    eta_mean = [_metric(btc_res, "eta_actual_mean"), _metric(eth_res, "eta_actual_mean")]

    b1 = ax1.bar(x - width/2, eta_c, width, label=r"Carnot bound $\eta_C$",
                 color=C_GREEN, edgecolor="0.3", linewidth=0.4)
    b2 = ax1.bar(x + width/2, eta_mean, width, label=r"Mean realized $\eta$",
                 color=C_ETH_DARK, edgecolor="0.3", linewidth=0.4)
    ax1.set_xticks(x)
    ax1.set_xticklabels(chains)
    ax1.set_ylim(0, 1.05)
    ax1.set_ylabel("Efficiency")
    ax1.set_title("(a)  Carnot bound vs. realized efficiency", loc="left", fontweight="bold")
    ax1.legend(loc="center right", fontsize=8)
    for bars in [b1, b2]:
        for bar in bars:
            h = bar.get_height()
            ax1.text(bar.get_x() + bar.get_width()/2, h + 0.02,
                     f"{h:.2f}", ha="center", va="bottom", fontsize=8.5, fontweight="bold")

    # --- Panel (b): Monthly heat-engine scatter ---
    # BTC
    btc_raw = pd.read_csv(DATA_DIR / "master_dataset_corrected.csv", parse_dates=["date"], low_memory=False)
    btc_raw = btc_raw.sort_values("date").reset_index(drop=True)
    btc_raw["T_level"] = btc_raw["T_star_corrected"]
    T_cold_btc = btc_raw.loc[btc_raw["mempool_size_bytes"] < 10_000_000, "T_level"].mean()
    btc_raw["month"] = btc_raw["date"].dt.to_period("M")
    m_btc = btc_raw.groupby("month").agg(T_mean=("T_level", "mean"),
                                          fee_rev=("transaction_fees_usd", "sum")).dropna()
    m_btc["delta_T"] = m_btc["T_mean"] - T_cold_btc
    dt_b = m_btc["delta_T"].values
    fr_b = m_btc["fee_rev"].values / 1e6  # millions USD

    # ETH
    eth_raw = pd.read_csv(DATA_DIR / "eth_daily_clean.csv", parse_dates=["date"])
    eth_raw = eth_raw.sort_values("date").reset_index(drop=True)
    eth_raw["T_level"] = (eth_raw["fee_per_tx_gwei"] * eth_raw["price_usd"]) / (8.0 * LN2)
    eth_raw["transaction_fees_usd"] = eth_raw["fee_total_eth"] * eth_raw["price_usd"]
    fee_med = eth_raw["fee_per_tx_gwei"].median()
    T_cold_eth = eth_raw.loc[eth_raw["fee_per_tx_gwei"] < fee_med, "T_level"].mean()
    eth_raw["month"] = eth_raw["date"].dt.to_period("M")
    m_eth = eth_raw.groupby("month").agg(T_mean=("T_level", "mean"),
                                          fee_rev=("transaction_fees_usd", "sum")).dropna()
    m_eth["delta_T"] = m_eth["T_mean"] - T_cold_eth
    dt_e = m_eth["delta_T"].values / 1e9  # scale for readability
    fr_e = m_eth["fee_rev"].values / 1e6

    from scipy import stats as sp_stats
    r_btc, _ = sp_stats.pearsonr(dt_b, fr_b)
    r_eth, _ = sp_stats.pearsonr(m_eth["delta_T"].values, fr_e)

    ax2.scatter(dt_b * 1e3, fr_b, s=25, alpha=0.6, color=C_BTC_DARK, edgecolors="none",
                label=f"Bitcoin  ($r$ = {r_btc:.2f})", zorder=3)
    ax2b = ax2.twiny()
    ax2b.scatter(dt_e, fr_e, s=25, alpha=0.6, color=C_ETH_DARK, edgecolors="none",
                 label=f"Ethereum  ($r$ = {r_eth:.3f})", zorder=3, marker="D")
    ax2b.set_xlabel(r"$\Delta T$ Ethereum ($\times 10^9$)", color=C_ETH_DARK, fontsize=9)
    ax2b.tick_params(axis="x", colors=C_ETH_DARK, labelsize=9)

    ax2.set_xlabel(r"$\Delta T$ Bitcoin ($\times 10^{-3}$)", color=C_BTC_DARK, fontsize=9)
    ax2.tick_params(axis="x", colors=C_BTC_DARK, labelsize=9)
    ax2.set_ylabel("Monthly fee revenue (million USD)")
    ax2.set_title("(b)  Monthly heat-engine relation", loc="left", fontweight="bold")

    # Combined legend
    lines1, labels1 = ax2.get_legend_handles_labels()
    lines2, labels2 = ax2b.get_legend_handles_labels()
    ax2.legend(lines1 + lines2, labels1 + labels2, loc="upper left", fontsize=8)

    fig.tight_layout()
    _save(fig, "fig4_carnot_support.png")


# ---------------------------------------------------------------------------
# Figure 5 -- Structural breaks on the regression object used in Table 6
# ---------------------------------------------------------------------------

def fig5_structural_breaks(btc: pd.DataFrame, eth: pd.DataFrame) -> None:
    print("Figure 5: Structural breaks ...")
    fig, (ax1, ax2) = plt.subplots(1, 2, figsize=(9.5, 4.5), gridspec_kw={"wspace": 0.30})

    # BTC: log(T*) ~ batching_ratio
    b = btc.dropna(subset=["batching_ratio", "log_T_star"]).copy()
    pre = b[b["date"] < ORDINALS_DATE]
    post = b[b["date"] >= ORDINALS_DATE]
    ax1.scatter(pre["batching_ratio"], pre["log_T_star"], s=8, alpha=0.18, color=C_BTC,
                edgecolors="none", rasterized=True, label=f"Pre-Ordinals (n={len(pre)})")
    ax1.scatter(post["batching_ratio"], post["log_T_star"], s=8, alpha=0.18, color=C_GREEN,
                edgecolors="none", rasterized=True, label=f"Post-Ordinals (n={len(post)})")
    sl_pre, ic_pre, r2_pre, xr_pre, yr_pre = _fit_line(pre["batching_ratio"], pre["log_T_star"])
    sl_post, ic_post, r2_post, xr_post, yr_post = _fit_line(post["batching_ratio"], post["log_T_star"])
    if len(xr_pre):
        ax1.plot(xr_pre, yr_pre, color=C_BTC_DARK, linewidth=2.0,
                 label=fr"Pre: slope = {sl_pre:.2f}, $R^2$ = {r2_pre:.2f}")
    if len(xr_post):
        ax1.plot(xr_post, yr_post, color=C_GREEN, linewidth=2.0, linestyle="--",
                 label=fr"Post: slope = {sl_post:.2f}, $R^2$ = {r2_post:.2f}")
    ax1.set_xlabel("Batching ratio")
    ax1.set_ylabel(r"Log temperature,  $T = \ln(T^*)$")
    ax1.set_title("(a)  Bitcoin: Ordinals break", loc="left", fontweight="bold")
    ax1.legend(loc="lower right", fontsize=7.5)

    # ETH: log(T*) ~ batching_eth around EIP-1559
    e = eth.dropna(subset=["batching_eth", "log_T_star"]).copy()
    pre_e = e[e["date"] < EIP1559_DATE]
    post_e = e[e["date"] >= EIP1559_DATE]
    ax2.scatter(pre_e["batching_eth"], pre_e["log_T_star"], s=8, alpha=0.18, color=C_ETH,
                edgecolors="none", rasterized=True, label=f"Pre-EIP-1559 (n={len(pre_e)})")
    ax2.scatter(post_e["batching_eth"], post_e["log_T_star"], s=8, alpha=0.18, color=C_GREEN,
                edgecolors="none", rasterized=True, label=f"Post-EIP-1559 (n={len(post_e)})")
    sl_pre_e, ic_pre_e, r2_pre_e, xr_pre_e, yr_pre_e = _fit_line(pre_e["batching_eth"], pre_e["log_T_star"])
    sl_post_e, ic_post_e, r2_post_e, xr_post_e, yr_post_e = _fit_line(post_e["batching_eth"], post_e["log_T_star"])
    if len(xr_pre_e):
        ax2.plot(xr_pre_e, yr_pre_e, color=C_ETH_DARK, linewidth=2.0,
                 label=fr"Pre: slope = {sl_pre_e:.2f}, $R^2$ = {r2_pre_e:.2f}")
    if len(xr_post_e):
        ax2.plot(xr_post_e, yr_post_e, color=C_GREEN, linewidth=2.0, linestyle="--",
                 label=fr"Post: slope = {sl_post_e:.2f}, $R^2$ = {r2_post_e:.2f}")
    ax2.set_xlabel("Batching proxy (transfers per tx)")
    ax2.set_ylabel(r"Log temperature,  $T = \ln(T^*)$")
    ax2.set_title("(b)  Ethereum: EIP-1559 break", loc="left", fontweight="bold")
    ax2.legend(loc="lower right", fontsize=7.5)

    fig.tight_layout()
    _save(fig, "fig5_structural_breaks.png")


# ---------------------------------------------------------------------------
# Supplementary figure S1 -- phase transitions
# ---------------------------------------------------------------------------

def _add_bull_bear_200d(df: pd.DataFrame, price_col: str) -> pd.DataFrame:
    """Classify bull/bear using 200-day MA, consistent with 05_phase_transitions.py."""
    d = df.copy()
    d["price_ma200"] = d[price_col].rolling(window=200, min_periods=200).mean()
    d["regime"] = np.where(d[price_col] > d["price_ma200"], "bull", "bear")
    d = d.dropna(subset=["price_ma200"])
    return d


def figS1_phase_transitions(btc: pd.DataFrame, eth: pd.DataFrame) -> None:
    # Figure S1 caption in manuscript: "Temperature distributions in bull and
    # bear regimes for Bitcoin (a) and Ethereum (b)." Output filename updated
    # to figS1_bull_bear_distributions.png for consistency.
    print("Supplementary Figure S1: bull/bear temperature distributions ...")
    fig, (ax1, ax2) = plt.subplots(1, 2, figsize=(9.0, 4.2), gridspec_kw={"wspace": 0.28})

    # BTC: price column
    btc_d = btc.dropna(subset=["log_T_star"]).copy()
    price_col_btc = "btc_price_usd" if "btc_price_usd" in btc_d.columns else "market_price_usd"
    btc_d = _add_bull_bear_200d(btc_d, price_col_btc)

    # ETH: price column
    eth_d = eth.dropna(subset=["log_T_star"]).copy()
    price_col_eth = "price_usd" if "price_usd" in eth_d.columns else "price"
    eth_d = _add_bull_bear_200d(eth_d, price_col_eth)

    for ax, d, panel_label, title, c_bull, c_bear in [
        (ax1, btc_d, "(a)", "Bitcoin", C_BTC_DARK, C_RED),
        (ax2, eth_d, "(b)", "Ethereum", C_ETH_DARK, C_RED),
    ]:
        bull = d.loc[d["regime"] == "bull", "log_T_star"].to_numpy()
        bear = d.loc[d["regime"] == "bear", "log_T_star"].to_numpy()
        bins = np.linspace(np.nanmin(np.r_[bull, bear]), np.nanmax(np.r_[bull, bear]), 40)
        ax.hist(bull, bins=bins, density=True, alpha=0.50, color=c_bull,
                label=f"Bull (n={len(bull)})", edgecolor="white", linewidth=0.3)
        ax.hist(bear, bins=bins, density=True, alpha=0.50, color=c_bear,
                label=f"Bear (n={len(bear)})", edgecolor="white", linewidth=0.3)
        if len(bull) and len(bear):
            ks_stat, ks_p = stats.ks_2samp(bull, bear)
            ax.text(
                0.04, 0.94,
                f"KS = {ks_stat:.2f}\np = {ks_p:.2e}",
                transform=ax.transAxes, va="top", fontsize=8.5,
                bbox=dict(boxstyle="round,pad=0.3", fc="white", ec="0.7", alpha=0.9, linewidth=0.6),
            )
        ax.set_title(f"{panel_label}  {title}", loc="left", fontweight="bold")
        ax.set_xlabel(r"Log temperature,  $T = \ln(T^*)$")
        ax.set_ylabel("Density")
        ax.legend(loc="upper right", fontsize=8)

    fig.tight_layout()
    _save(fig, "figS1_bull_bear_distributions.png")


# ---------------------------------------------------------------------------
# Main
# ---------------------------------------------------------------------------

def main() -> None:
    print("=" * 72)
    print("08_figures.py -- synchronized figure generation")
    print("=" * 72)
    btc = _load_btc()
    eth = _load_eth()
    fig1_temperature_timeseries(btc, eth)
    fig2_mean_reversion(btc, eth)
    fig3_maxwell_relations()
    fig4_carnot_support()
    fig5_structural_breaks(btc, eth)
    figS1_phase_transitions(btc, eth)
    print("=" * 72)
    print("Figure generation complete")
    print("=" * 72)


if __name__ == "__main__":
    main()
