# Supplementary material for: Landauer-Based Economic Temperature in Blockspace Markets: Evidence from Bitcoin and Ethereum
Source: Entropy (Basel). 2026 May 1;28(5):508. doi: 10.3390/e28050508 (PMC13205438; doi:10.3390/e28050508)
Supplement: Supplementary file 1 [file entropy-28-00508-s001.zip › entropy_submission_entropy_optimized/code/09_tables.py]

#!/usr/bin/env python3
"""
09_tables.py
=============
Generate all manuscript and supplementary tables from data and results.

Main tables (match manuscript Word tables 1-6):
  Table 1: Canonical thermodynamic mapping
  Table 2: Descriptive statistics and state-variable diagnostics
  Table 3: Maxwell relations by chain and frequency
  Table 4: Carnot-style efficiency diagnostics
  Table 5: Regime thresholds (Panel A) and structural breaks (Panel B)
  Table 6: Structural-break estimates

Supplementary tables (match manuscript S1-S4):
  Table S1: Maxwell pass matrices under alternative bin specifications
  Table S2: Carnot compliance under alternative regime definitions
  Table S3: Subperiod state-variable and Maxwell diagnostics
  Table S4: Sensitivity to alternative temperature proxies
           (generated by 10_proxy_sensitivity.py -- listed here for reference)

Note: Table 1a (notation table) is maintained in the manuscript itself.
"""

from __future__ import annotations
import warnings
from pathlib import Path
from typing import List

import numpy as np
import pandas as pd
from scipy import stats
from statsmodels.tsa.stattools import adfuller, kpss
from statsmodels.regression.linear_model import OLS
import statsmodels.api as sm

warnings.filterwarnings("ignore")

SCRIPT_DIR = Path(__file__).resolve().parent
BASE_DIR = SCRIPT_DIR.parent
DATA_DIR = BASE_DIR / "data"
RESULTS_DIR = BASE_DIR / "results"
TABLES_DIR = BASE_DIR / "tables"
TABLES_DIR.mkdir(parents=True, exist_ok=True)

# Constants matching 03_maxwell_relations.py
N_BINS_DEFAULT = 10
MIN_PER_BIN = 5
OUTLIER_SIGMA = 4.0
SIGNIFICANCE_LEVEL = 0.05

MAXWELL_RELATIONS = {
    "MR1": {"lhs": ("T", "V", "S"), "rhs": ("P", "S", "V"), "rhs_sign": -1},
    "MR2": {"lhs": ("T", "P", "S"), "rhs": ("V", "S", "P"), "rhs_sign": +1},
    "MR3": {"lhs": ("S", "V", "T"), "rhs": ("P", "T", "V"), "rhs_sign": +1},
    "MR4": {"lhs": ("S", "P", "T"), "rhs": ("V", "T", "P"), "rhs_sign": -1},
}

# Carnot constants matching 04_carnot_efficiency.py
MEMPOOL_HIGH_BYTES = 100_000_000
MEMPOOL_LOW_BYTES = 10_000_000

# ---------------------------------------------------------------------------
# Helpers
# ---------------------------------------------------------------------------

def _fmt_p(x):
    if pd.isna(x): return "--"
    x = float(x)
    if x < 0.001: return "<0.001"
    return f"{x:.2f}"

def _fmt_num(x, d=2):
    if pd.isna(x): return "--"
    return f"{float(x):.{d}f}"

def _write(df: pd.DataFrame, stem: str):
    df.to_csv(TABLES_DIR / f"{stem}.csv", index=False)
    try:
        body = df.to_latex(index=False, escape=False, na_rep="--")
        (TABLES_DIR / f"{stem}.tex").write_text(body, encoding="utf-8")
    except Exception:
        pass
    print(f"  Saved: {stem}.csv")

# ---------------------------------------------------------------------------
# Maxwell computation (from 03_maxwell_relations.py)
# ---------------------------------------------------------------------------

def _estimate_partial(df, y_col, x_col, z_col, n_bins):
    work = df[[y_col, x_col, z_col]].dropna().copy()
    if len(work) < n_bins * MIN_PER_BIN:
        n_bins = max(3, len(work) // (MIN_PER_BIN + 1))
    for col in [y_col, x_col, z_col]:
        mu, sigma = work[col].mean(), work[col].std()
        if sigma > 0:
            work[col] = work[col].clip(lower=mu - OUTLIER_SIGMA * sigma,
                                        upper=mu + OUTLIER_SIGMA * sigma)
    try:
        work["z_bin"] = pd.qcut(work[z_col], q=n_bins, duplicates="drop")
    except ValueError:
        return np.nan, np.nan
    slopes = []
    for _, grp in work.groupby("z_bin", observed=True):
        if len(grp) < MIN_PER_BIN: continue
        x, y = grp[x_col].values, grp[y_col].values
        if np.std(x) < 1e-12: continue
        try:
            sl, _, _, _, _ = stats.linregress(x, y)
            if np.isfinite(sl): slopes.append(sl)
        except Exception: pass
    if len(slopes) < 2: return np.nan, np.nan
    return np.mean(slopes), np.std(slopes, ddof=1) / np.sqrt(len(slopes))

def _test_maxwell(df, n_bins):
    """Returns dict {MR1: (pass_fail, z), ...}"""
    results = {}
    for mr, spec in MAXWELL_RELATIONS.items():
        ly, lx, lz = spec["lhs"]
        ry, rx, rz = spec["rhs"]
        sign = spec["rhs_sign"]
        lm, ls = _estimate_partial(df, ly, lx, lz, n_bins)
        rm, rs = _estimate_partial(df, ry, rx, rz, n_bins)
        if np.isnan(lm) or np.isnan(rm):
            results[mr] = ("N/A", np.nan)
            continue
        rm_adj = sign * rm
        denom = np.sqrt(ls**2 + rs**2)
        z = (lm - rm_adj) / denom if denom > 0 else 0
        pf = "PASS" if abs(z) < 1.96 else "FAIL"
        results[mr] = (pf, z)
    return results

def _maxwell_pass_count(df, n_bins):
    res = _test_maxwell(df, n_bins)
    passes = sum(1 for pf, _ in res.values() if pf == "PASS")
    return f"{passes}/4", res

# ---------------------------------------------------------------------------
# Stationarity computation (from 02_stationarity.py)
# ---------------------------------------------------------------------------

def _compute_stationarity(T_series):
    T = T_series.dropna().values
    n = len(T)
    adf_res = adfuller(T, maxlag=None, autolag="AIC")
    adf_p = adf_res[1]
    kpss_res = kpss(T, regression="c", nlags="auto")
    kpss_p = kpss_res[1]
    y = T[1:]
    x = sm.add_constant(T[:-1])
    model = OLS(y, x).fit()
    phi = model.params[1]
    half_life = np.log(0.5) / np.log(phi) if 0 < phi < 1 else np.inf
    return n, adf_p, kpss_p, phi, half_life

# ---------------------------------------------------------------------------
# Carnot computation for alternative regimes
# ---------------------------------------------------------------------------

def _btc_carnot_alt(btc_master, hot_mask, cold_mask):
    T_hot = btc_master.loc[hot_mask, "T_star_corrected"].mean()
    T_cold = btc_master.loc[cold_mask, "T_star_corrected"].mean()
    if T_hot == 0 or pd.isna(T_hot): return None
    eta_C = 1 - T_cold / T_hot
    # Daily compliance: test ALL days where T* > T_cold (matching 04_carnot logic)
    df = btc_master.copy()
    df["eta_carnot_daily"] = 1.0 - T_cold / df["T_star_corrected"]
    valid_mask = df["eta_actual"].notna() & df["eta_carnot_daily"].notna() & (df["T_star_corrected"] > T_cold)
    df_test = df.loc[valid_mask]
    n_test = len(df_test)
    violations = int((df_test["eta_actual"] > df_test["eta_carnot_daily"]).sum()) if n_test > 0 else 0
    compliance = 100 * (1 - violations / n_test) if n_test > 0 else np.nan
    # Heat engine r
    df["month"] = pd.to_datetime(df["date"]).dt.to_period("M")
    monthly = df.groupby("month").agg(
        T_mean=("T_star_corrected", "mean"),
        fee_revenue=("transaction_fees_usd", "sum"),
    ).dropna()
    monthly["delta_T"] = monthly["T_mean"] - T_cold
    valid = monthly["delta_T"].notna() & (monthly["delta_T"] > 0)
    if valid.sum() > 3:
        r, _ = stats.pearsonr(monthly.loc[valid, "delta_T"], monthly.loc[valid, "fee_revenue"])
    else:
        r = np.nan
    return {"eta_C": eta_C, "compliance": compliance, "testable": n_test,
            "violations": violations, "r": r}

def _eth_carnot_alt(eth_data, hot_mask, cold_mask):
    T_hot = eth_data.loc[hot_mask, "T_star_eth"].mean()
    T_cold = eth_data.loc[cold_mask, "T_star_eth"].mean()
    if T_hot == 0 or pd.isna(T_hot): return None
    eta_C = 1 - T_cold / T_hot
    # Daily compliance: test ALL days where T* > T_cold (matching 04_carnot logic)
    df = eth_data.copy()
    df["eta_carnot_daily"] = 1.0 - T_cold / df["T_star_eth"]
    valid_mask = df["eta_actual"].notna() & df["eta_carnot_daily"].notna() & (df["T_star_eth"] > T_cold)
    df_test = df.loc[valid_mask]
    n_test = len(df_test)
    violations = int((df_test["eta_actual"] > df_test["eta_carnot_daily"]).sum()) if n_test > 0 else 0
    compliance = 100 * (1 - violations / n_test) if n_test > 0 else np.nan
    df["month"] = pd.to_datetime(df["date"]).dt.to_period("M")
    monthly = df.groupby("month").agg(
        T_mean=("T_star_eth", "mean"),
        fee_revenue=("transaction_fees_usd", "sum"),
    ).dropna()
    monthly["delta_T"] = monthly["T_mean"] - T_cold
    valid = monthly["delta_T"].notna() & (monthly["delta_T"] > 0)
    if valid.sum() > 3:
        r, _ = stats.pearsonr(monthly.loc[valid, "delta_T"], monthly.loc[valid, "fee_revenue"])
    else:
        r = np.nan
    return {"eta_C": eta_C, "compliance": compliance, "testable": n_test,
            "violations": violations, "r": r}

# ---------------------------------------------------------------------------
# Load data
# ---------------------------------------------------------------------------

print("=" * 72)
print("  09_tables.py -- Generating manuscript tables")
print("=" * 72)

btc_daily = pd.read_csv(DATA_DIR / "btc_daily_clean.csv", parse_dates=["date"])
eth_daily = pd.read_csv(DATA_DIR / "eth_daily_clean.csv", parse_dates=["date"])
btc_weekly = pd.read_csv(DATA_DIR / "btc_weekly.csv", parse_dates=["date"])
eth_weekly = pd.read_csv(DATA_DIR / "eth_weekly.csv", parse_dates=["date"])
btc_monthly = pd.read_csv(DATA_DIR / "btc_monthly.csv", parse_dates=["date"])
eth_monthly = pd.read_csv(DATA_DIR / "eth_monthly.csv", parse_dates=["date"])

# Load results from earlier scripts
f1_btc = pd.read_csv(RESULTS_DIR / "F1_stationarity_BTC.csv")
f1_eth = pd.read_csv(RESULTS_DIR / "F1_stationarity_ETH.csv")
f2_btc = pd.read_csv(RESULTS_DIR / "F2_maxwell_BTC.csv")
f2_eth = pd.read_csv(RESULTS_DIR / "F2_maxwell_ETH.csv")
f3_btc = pd.read_csv(RESULTS_DIR / "F3_carnot_BTC.csv")
f3_eth = pd.read_csv(RESULTS_DIR / "F3_carnot_ETH.csv")
f4_btc = pd.read_csv(RESULTS_DIR / "F4_phases_BTC.csv")
f4_eth = pd.read_csv(RESULTS_DIR / "F4_phases_ETH.csv")
f5_btc = pd.read_csv(RESULTS_DIR / "F5_breaks_BTC.csv")
f5_eth = pd.read_csv(RESULTS_DIR / "F5_breaks_ETH.csv")

def _metric(df, key):
    return float(df.loc[df["metric"] == key, "value"].iloc[0])

# ===================================================================
# TABLE 1: Variable Mapping (definition table -- hardcoded is correct)
# ===================================================================
print("\n--- Table 1: Variable Mapping ---")
table1 = pd.DataFrame([
    ["Temperature", "T", "log(fee_rate x P_BTC / (8 ln 2 x 10^8))", "log(fee_per_tx_gwei x P_ETH / (8 ln 2))", "Monetary cost per irreversibly processed bit"],
    ["Entropy proxy", "S", "log(utxo_count)", "log(tx_count)", "Chain-state complexity"],
    ["Pressure proxy", "P", "log(mempool_size_bytes)", "log(active_addresses)", "Congestion / demand pressure"],
    ["Volume proxy", "V", "avg_block_size_mb", "log(block_count)", "Executed blockspace volume"],
], columns=["Construct", "Symbol", "Bitcoin", "Ethereum", "Interpretation"])
_write(table1, "table1_variable_mapping")

# ===================================================================
# TABLE 2: Descriptive Statistics + State-Variable Diagnostics
# ===================================================================
print("\n--- Table 2: State-Variable Diagnostics ---")
def _table2_row(chain, daily, f1):
    T = daily["T"].dropna()
    r = f1.iloc[0]
    return {
        "Chain": chain, "N": f"{len(T):,}",
        "Mean": _fmt_num(T.mean()), "SD": _fmt_num(T.std()),
        "Min": _fmt_num(T.min()), "Max": _fmt_num(T.max()),
        "ADF p": _fmt_p(r["ADF_pvalue"]), "KPSS p": _fmt_p(r["KPSS_pvalue"]),
        "AR(1) phi": _fmt_num(r["AR1_phi"]), "Half-life (days)": _fmt_num(r["half_life_days"]),
    }

table2 = pd.DataFrame([_table2_row("BTC", btc_daily, f1_btc), _table2_row("ETH", eth_daily, f1_eth)])
_write(table2, "table2_state_variable")

# ===================================================================
# TABLE 3: Maxwell Relations by Chain and Frequency
# ===================================================================
print("\n--- Table 3: Maxwell Relations ---")
rows3 = []
for chain, f2 in [("BTC", f2_btc), ("ETH", f2_eth)]:
    for freq in ["daily", "weekly", "monthly"]:
        sub = f2[f2["frequency"] == freq].sort_values("relation")
        n_obs = int(sub.iloc[0]["n_obs"])
        passes = sum(1 for _, r in sub.iterrows() if r["pass_fail"] == "PASS")
        failed = [r["relation"] for _, r in sub.iterrows() if r["pass_fail"] == "FAIL"]
        failed_str = ", ".join(failed) if failed else "None"
        zs = [abs(float(r["z_stat"])) for _, r in sub.iterrows()]
        mean_z = np.mean(zs)
        rows3.append({"Chain": chain, "Frequency": freq.capitalize(), "N": f"{n_obs:,}",
                       "Passes": f"{passes}/4", "Failed": failed_str,
                       "Mean |z|": _fmt_num(mean_z)})
table3 = pd.DataFrame(rows3)
_write(table3, "table3_maxwell_relations")

# ===================================================================
# TABLE 4: Carnot-Style Efficiency Diagnostics
# ===================================================================
print("\n--- Table 4: Carnot Diagnostics ---")
def _table4_row(chain, f3):
    return {
        "Chain": chain,
        "Carnot bound": _fmt_num(_metric(f3, "eta_carnot_global")),
        "Mean efficiency": _fmt_num(_metric(f3, "eta_actual_mean")),
        "Testable days": f"{int(_metric(f3, '2nd_law_daily_testable')):,}",
        "Violations": int(_metric(f3, "2nd_law_daily_violations")),
        "Compliance %": _fmt_num(_metric(f3, "2nd_law_daily_compliance_pct")),
        "Heat-engine r": _fmt_num(_metric(f3, "heat_engine_pearson_r"), 3),
    }
table4 = pd.DataFrame([_table4_row("BTC", f3_btc), _table4_row("ETH", f3_eth)])
_write(table4, "table4_carnot_support")

# ===================================================================
# TABLE 5: Regime Thresholds and Structural-Break Estimates
# ===================================================================
print("\n--- Table 5: Regime Thresholds + Structural Breaks ---")

# Panel A: Regime means from F4
def _regime_row(chain, f4):
    row = {"Chain": chain}
    for r in f4.to_dict("records"):
        if r["test"] == "Bull_vs_Bear":
            row["Bull mean T"] = _fmt_num(r["mean1"])
            row["Bear mean T"] = _fmt_num(r["mean2"])
    # Congestion means
    if chain == "BTC":
        for r in f4.to_dict("records"):
            if r["test"] == "Congestion_pairwise_solid_vs_liquid":
                row["Low congestion"] = _fmt_num(r["mean1"])
                row["Medium congestion"] = _fmt_num(r["mean2"])
            if r["test"] == "Congestion_pairwise_solid_vs_gas":
                row["High congestion"] = _fmt_num(r["mean2"])
    else:
        for r in f4.to_dict("records"):
            if r["test"] == "Congestion_low_vs_high_tx":
                row["Low congestion"] = _fmt_num(r["mean1"])
                row["Medium congestion"] = "—"
                row["High congestion"] = _fmt_num(r["mean2"])
    for r in f4.to_dict("records"):
        if "Critical" in r["test"]:
            row["T_c"] = _fmt_num(r["T_c"])
    return row

table5a = pd.DataFrame([_regime_row("BTC", f4_btc), _regime_row("ETH", f4_eth)])
_write(table5a, "table5a_regime_thresholds")

# Panel B: Structural breaks from F5
break_rows = []
for r in f5_btc.to_dict("records"):
    if r["test"] == "Chow_Ordinals":
        break_rows.append({"Chain": "BTC", "Event": "Ordinals (primary)",
                           "Break date": r["break_date"],
                           "Chow F": _fmt_num(r["F_statistic"]),
                           "Slope change %": _fmt_num(r["slope_change_pct"])})
for r in f5_eth.to_dict("records"):
    if r["dep_var"] == "log_T_star_eth" and r["indep_var"] == "batching_eth":
        if r["test"] in ["Chow_EIP-1559", "Chow_Merge", "Chow_Shanghai"]:
            label = r["test"].replace("Chow_", "")
            prim = "(primary)" if "EIP" in label else "(secondary)"
            break_rows.append({"Chain": "ETH", "Event": f"{label} {prim}",
                               "Break date": r["break_date"],
                               "Chow F": _fmt_num(r["F_statistic"]),
                               "Slope change %": f"+{float(r['slope_change_pct']):.2f}" if float(r["slope_change_pct"]) > 0 else _fmt_num(r["slope_change_pct"])})
table5b = pd.DataFrame(break_rows)
_write(table5b, "table5b_structural_breaks")

# Combined Table 5 for convenience
print("  (Table 5 = Panel A + Panel B)")

# ===================================================================
# TABLE 6: Full structural-break details (kept for completeness)
# ===================================================================
print("\n--- Table 6: Structural Breaks (detailed) ---")
full_breaks = pd.concat([f5_btc.assign(Chain="BTC"), f5_eth.assign(Chain="ETH")], ignore_index=True)
table6 = full_breaks[["Chain", "test", "break_date", "dep_var", "indep_var",
                       "F_statistic", "p_value", "slope_pre", "slope_post",
                       "slope_change_pct", "significant_5pct"]].copy()
_write(table6, "table6_full_break_matrix")

# ===================================================================
# TABLE S1: Maxwell Pass Matrices Under Alternative Bin Specifications
# COMPUTED FROM DATA -- 36 rows (2 chains x 3 freq x 6 bin sizes)
# ===================================================================
print("\n--- Table S1: Maxwell Robustness (alternative bins) ---")

datasets = {
    ("BTC", "Daily"): btc_daily, ("BTC", "Weekly"): btc_weekly, ("BTC", "Monthly"): btc_monthly,
    ("ETH", "Daily"): eth_daily, ("ETH", "Weekly"): eth_weekly, ("ETH", "Monthly"): eth_monthly,
}

rows_s1 = []
for chain in ["BTC", "ETH"]:
    for freq in ["Daily", "Weekly", "Monthly"]:
        for bins in [5, 6, 8, 10, 15, 20]:
            df = datasets[(chain, freq)]
            res = _test_maxwell(df, bins)
            row = {"Chain": chain, "Frequency": freq, "Bins": bins}
            passes = 0
            for mr in ["MR1", "MR2", "MR3", "MR4"]:
                pf, z = res[mr]
                row[mr] = pf
                if pf == "PASS": passes += 1
            row["Pass"] = f"{passes}/4"
            rows_s1.append(row)
    print(f"  {chain} done")

tableS1 = pd.DataFrame(rows_s1)
_write(tableS1, "tableS1_maxwell_robustness")

# ===================================================================
# TABLE S2: Carnot Compliance Under Alternative Regime Definitions
# COMPUTED FROM DATA -- 8 rows (4 partitions x 2 chains)
# ===================================================================
print("\n--- Table S2: Carnot Robustness (alternative regimes) ---")

# Load master data for BTC Carnot
btc_master = pd.read_csv(DATA_DIR / "master_dataset_corrected.csv", parse_dates=["date"], low_memory=False)
btc_master = btc_master.sort_values("date").drop_duplicates("date")
btc_master = btc_master.merge(btc_daily[["date", "T_star_corrected"]].drop_duplicates("date"),
                               on="date", how="left", suffixes=("_raw", ""))
if "T_star_corrected" not in btc_master.columns:
    btc_master["T_star_corrected"] = btc_master["T_star_corrected_raw"]
btc_master["eta_actual"] = btc_master["transaction_fees_usd"] / btc_master["miners_revenue_usd"]
btc_master["eta_actual"] = btc_master["eta_actual"].replace([np.inf, -np.inf], np.nan)

mp = btc_master["mempool_size_bytes"]

# BTC partitions
btc_partitions = {
    "Baseline (10/100 MB)": (mp > MEMPOOL_HIGH_BYTES, mp < MEMPOOL_LOW_BYTES),
    "Terciles (mempool)": (mp > mp.quantile(2/3), mp < mp.quantile(1/3)),
    "Quartiles (mempool)": (mp > mp.quantile(0.75), mp < mp.quantile(0.25)),
    "Median split (mempool)": (mp > mp.median(), mp <= mp.median()),
}

rows_s2 = []
for label, (hot, cold) in btc_partitions.items():
    r = _btc_carnot_alt(btc_master, hot, cold)
    if r:
        rows_s2.append({"Chain": "BTC", "Partition": label,
                         "eta_C": _fmt_num(r["eta_C"]),
                         "Compliance %": _fmt_num(r["compliance"]),
                         "Testable days": f"{r['testable']:,}",
                         "Violations": r["violations"],
                         "Heat-engine r": _fmt_num(r["r"], 3)})

# ETH partitions -- eth_daily_clean already has fee_total_eth and issuance_total_eth
eth_m = eth_daily.copy()
eth_m["revenue_usd"] = (eth_m["fee_total_eth"].fillna(0) + eth_m["issuance_total_eth"].fillna(0)) * eth_m["price_usd"]
eth_m["transaction_fees_usd"] = eth_m["fee_total_eth"] * eth_m["price_usd"]
eth_m["eta_actual"] = eth_m["transaction_fees_usd"] / eth_m["revenue_usd"]
eth_m["eta_actual"] = eth_m["eta_actual"].replace([np.inf, -np.inf], np.nan)

fee = eth_m["fee_per_tx_gwei"]

eth_partitions = {
    "Baseline (median fee)": (fee > fee.median(), fee <= fee.median()),
    "Terciles (fee)": (fee > fee.quantile(2/3), fee < fee.quantile(1/3)),
    "Quartiles (fee)": (fee > fee.quantile(0.75), fee < fee.quantile(0.25)),
    "Median (active addresses)": (eth_m["active_addresses"] > eth_m["active_addresses"].median(),
                                   eth_m["active_addresses"] <= eth_m["active_addresses"].median()),
}

for label, (hot, cold) in eth_partitions.items():
    r = _eth_carnot_alt(eth_m, hot, cold)
    if r:
        rows_s2.append({"Chain": "ETH", "Partition": label,
                         "eta_C": _fmt_num(r["eta_C"]),
                         "Compliance %": _fmt_num(r["compliance"]),
                         "Testable days": f"{r['testable']:,}",
                         "Violations": r["violations"],
                         "Heat-engine r": _fmt_num(r["r"], 3)})

tableS2 = pd.DataFrame(rows_s2)
_write(tableS2, "tableS2_carnot_robustness")

# ===================================================================
# TABLE S3: Subperiod State-Variable and Maxwell Diagnostics
# COMPUTED FROM DATA -- 8 rows
# ===================================================================
print("\n--- Table S3: Subperiod Diagnostics ---")

subperiods = [
    ("BTC", "Full sample", btc_daily, None, None),
    ("BTC", "Pre-Ordinals", btc_daily, None, "2023-02-01"),
    ("BTC", "Post-Ordinals", btc_daily, "2023-02-01", None),
    ("ETH", "Full sample", eth_daily, None, None),
    ("ETH", "Pre-EIP-1559", eth_daily, None, "2021-08-05"),
    ("ETH", "Post-EIP-1559", eth_daily, "2021-08-05", None),
    ("ETH", "Pre-Merge", eth_daily, None, "2022-09-15"),
    ("ETH", "Post-Merge", eth_daily, "2022-09-15", None),
]

rows_s3 = []
for chain, period, df, start, end in subperiods:
    sub = df.copy()
    if start: sub = sub[sub["date"] >= start]
    if end: sub = sub[sub["date"] < end]

    T = sub["T"].dropna()
    if len(T) < 30:
        continue
    n, adf_p, kpss_p, phi, hl = _compute_stationarity(T)

    # Maxwell pass count (daily, 10 bins)
    pc, _ = _maxwell_pass_count(sub, N_BINS_DEFAULT)

    rows_s3.append({
        "Chain": chain, "Period": period, "N": f"{n:,}",
        "ADF p": _fmt_p(adf_p), "KPSS p": _fmt_p(kpss_p),
        "AR(1) phi": _fmt_num(phi), "Half-life": _fmt_num(hl, 1),
        "Maxwell": pc,
    })
    print(f"  {chain} {period}: N={n}, ADF p={adf_p:.2f}, phi={phi:.2f}, Maxwell={pc}")

tableS3 = pd.DataFrame(rows_s3)
_write(tableS3, "tableS3_subperiod_diagnostics")

# ===================================================================
print("\n" + "=" * 72)
print("  All tables generated successfully.")
print("=" * 72)
