# Supplementary material for: Landauer-Based Economic Temperature in Blockspace Markets: Evidence from Bitcoin and Ethereum
Source: Entropy (Basel). 2026 May 1;28(5):508. doi: 10.3390/e28050508 (PMC13205438; doi:10.3390/e28050508)
Supplement: Supplementary file 1 [file entropy-28-00508-s001.zip › entropy_submission_entropy_optimized/code/10b_mr4_subperiods.py]

#!/usr/bin/env python3
"""
10b_mr4_subperiods.py -- MR4 z-values by Ethereum subperiod
============================================================

Supports the revised §3.3 claim that Ethereum's MR4 rejection is a
persistent boundary condition: the relation fails both before and after
EIP-1559 (and around the Merge / Shanghai). The manuscript reports specific
z-values for the canonical 10-bin daily specification; this script computes
those numbers from the frozen panel for direct verification.

For each Ethereum subperiod we report:
    - N (observations)
    - z-statistic for MR4 (within-bin slope + pooled SE, main spec)
    - p-value
    - pass/fail at 5%
    - Maxwell pass count overall (MR1-4) for context

Subperiods tested:
    - Full sample
    - Pre-EIP-1559  (< 2021-08-05)
    - Post-EIP-1559 (>= 2021-08-05)
    - Pre-Merge     (< 2022-09-15)
    - Post-Merge    (>= 2022-09-15)
    - Pre-Shanghai  (< 2023-04-12)
    - Post-Shanghai (>= 2023-04-12)

Inputs  : ../data/eth_daily_clean.csv
Outputs : ../results/F8_eth_mr4_subperiods.csv

"""

from __future__ import annotations

import warnings
from pathlib import Path

import numpy as np
import pandas as pd
from scipy import stats

warnings.filterwarnings("ignore")
np.random.seed(42)

# ---------------------------------------------------------------------------
# Paths
# ---------------------------------------------------------------------------
SCRIPT_DIR = Path(__file__).resolve().parent
BASE_DIR = SCRIPT_DIR.parent
DATA_DIR = BASE_DIR / "data"
RESULTS_DIR = BASE_DIR / "results"
RESULTS_DIR.mkdir(parents=True, exist_ok=True)

# ---------------------------------------------------------------------------
# Maxwell configuration (same as 03_maxwell_relations.py)
# ---------------------------------------------------------------------------
MAXWELL_RELATIONS = {
    "MR1": {"lhs": ("T", "V", "S"), "rhs": ("P", "S", "V"), "rhs_sign": -1},
    "MR2": {"lhs": ("T", "P", "S"), "rhs": ("V", "S", "P"), "rhs_sign": +1},
    "MR3": {"lhs": ("S", "V", "T"), "rhs": ("P", "T", "V"), "rhs_sign": +1},
    "MR4": {"lhs": ("S", "P", "T"), "rhs": ("V", "T", "P"), "rhs_sign": -1},
}

N_BINS = 10
MIN_PER_BIN = 5
OUTLIER_SIGMA = 4.0

SUBPERIODS = [
    ("Full sample",    None,         None),
    ("Pre-EIP-1559",   None,         "2021-08-05"),
    ("Post-EIP-1559",  "2021-08-05", None),
    ("Pre-Merge",      None,         "2022-09-15"),
    ("Post-Merge",     "2022-09-15", None),
    ("Pre-Shanghai",   None,         "2023-04-12"),
    ("Post-Shanghai",  "2023-04-12", None),
]


# ---------------------------------------------------------------------------
# Maxwell helpers (mirrors 03_maxwell_relations.py logic)
# ---------------------------------------------------------------------------
def estimate_partial(df, y, x, z, n_bins=N_BINS):
    work = df[[y, x, z]].dropna().copy()
    if len(work) < n_bins * MIN_PER_BIN:
        n_bins = max(3, len(work) // (MIN_PER_BIN + 1))
    for c in [y, x, z]:
        mu, sd = work[c].mean(), work[c].std()
        if sd > 0:
            work[c] = work[c].clip(lower=mu - OUTLIER_SIGMA * sd,
                                   upper=mu + OUTLIER_SIGMA * sd)
    try:
        work["zbin"] = pd.qcut(work[z], q=n_bins, duplicates="drop")
    except ValueError:
        return np.nan, np.nan, 0
    slopes = []
    for _, g in work.groupby("zbin", observed=True):
        if len(g) < MIN_PER_BIN or np.std(g[x]) < 1e-12:
            continue
        try:
            slope, *_ = stats.linregress(g[x].values, g[y].values)
            if np.isfinite(slope):
                slopes.append(slope)
        except Exception:
            continue
    if len(slopes) < 2:
        return np.nan, np.nan, len(slopes)
    arr = np.array(slopes)
    return arr.mean(), arr.std(ddof=1) / np.sqrt(len(arr)), len(arr)


def test_maxwell(df, mr):
    spec = MAXWELL_RELATIONS[mr]
    ly, lx, lz = spec["lhs"]
    ry, rx, rz = spec["rhs"]
    lhs_m, lhs_se, _ = estimate_partial(df, ly, lx, lz)
    rhs_m_raw, rhs_se, _ = estimate_partial(df, ry, rx, rz)
    rhs_m = spec["rhs_sign"] * rhs_m_raw
    if not all(np.isfinite([lhs_m, rhs_m, lhs_se, rhs_se])):
        return np.nan, np.nan, "N/A"
    denom = np.sqrt(lhs_se ** 2 + rhs_se ** 2)
    if denom < 1e-15:
        return np.nan, np.nan, "N/A"
    z = (lhs_m - rhs_m) / denom
    p = 2 * (1 - stats.norm.cdf(abs(z)))
    return z, p, "PASS" if p >= 0.05 else "FAIL"


# ---------------------------------------------------------------------------
# Main
# ---------------------------------------------------------------------------
def main():
    print("=" * 72)
    print("  10b_mr4_subperiods.py -- ETH MR4 z-values by subperiod")
    print("=" * 72)

    eth = pd.read_csv(DATA_DIR / "eth_daily_clean.csv", parse_dates=["date"])
    eth = eth.sort_values("date").reset_index(drop=True)
    print(f"  Loaded {len(eth):,} ETH daily rows")

    rows = []
    print(f"\n  {'Subperiod':<18} {'N':>5} | "
          f"{'MR1 z':>8} {'MR2 z':>8} {'MR3 z':>8} {'MR4 z':>8} | "
          f"{'MR4 p':>8} {'MR4':>6} {'Pass':>6}")
    print(f"  {'-' * 85}")

    for name, start, end in SUBPERIODS:
        sub = eth.copy()
        if start is not None:
            sub = sub[sub["date"] >= start]
        if end is not None:
            sub = sub[sub["date"] < end]
        if len(sub) < 50:
            continue

        # Compute z for all 4 MRs
        z_vals = {}
        pass_count = 0
        for mr in ["MR1", "MR2", "MR3", "MR4"]:
            z, p, verdict = test_maxwell(sub, mr)
            z_vals[mr] = (z, p, verdict)
            if verdict == "PASS":
                pass_count += 1

        mr4_z, mr4_p, mr4_v = z_vals["MR4"]
        print(f"  {name:<18} {len(sub):>5} | "
              f"{z_vals['MR1'][0]:>+8.3f} {z_vals['MR2'][0]:>+8.3f} "
              f"{z_vals['MR3'][0]:>+8.3f} {mr4_z:>+8.3f} | "
              f"{mr4_p:>8.4g} {mr4_v:>6} {pass_count}/4".rjust(6))

        rows.append({
            "subperiod": name,
            "start": start if start else "",
            "end": end if end else "",
            "N": len(sub),
            "MR1_z": z_vals["MR1"][0], "MR1_p": z_vals["MR1"][1],
            "MR2_z": z_vals["MR2"][0], "MR2_p": z_vals["MR2"][1],
            "MR3_z": z_vals["MR3"][0], "MR3_p": z_vals["MR3"][1],
            "MR4_z": mr4_z, "MR4_p": mr4_p, "MR4_verdict": mr4_v,
            "maxwell_pass_count": f"{pass_count}/4",
            "spec": "10 bins, daily",
        })

    df = pd.DataFrame(rows)
    out_path = RESULTS_DIR / "F8_eth_mr4_subperiods.csv"
    df.to_csv(out_path, index=False)
    print(f"\n  Saved: {out_path.name}")

    # Quote for manuscript §5
    try:
        pre = df[df["subperiod"] == "Pre-EIP-1559"].iloc[0]
        post = df[df["subperiod"] == "Post-EIP-1559"].iloc[0]
        print("\n  -- Quote for manuscript §5 (theory-driven MR4 interpretation):")
        print(f"     \"MR4 z = {pre['MR4_z']:.2f} pre-EIP and "
              f"z = {post['MR4_z']:.2f} post-EIP under the 10-bin daily specification.\"")
    except Exception:
        pass


if __name__ == "__main__":
    main()
