# Supplementary material for: Landauer-Based Economic Temperature in Blockspace Markets: Evidence from Bitcoin and Ethereum
Source: Entropy (Basel). 2026 May 1;28(5):508. doi: 10.3390/e28050508 (PMC13205438; doi:10.3390/e28050508)
Supplement: Supplementary file 1 [file entropy-28-00508-s001.zip › entropy_submission_entropy_optimized/code/10_proxy_sensitivity.py]

#!/usr/bin/env python3
"""
10_proxy_sensitivity.py -- Revision robustness: alternative temperature proxies
================================================================================

Responds to Reviewer 2 (standardized proxy + sensitivity analysis) and builds
Table S4 of the revised manuscript.

For each of six chain/proxy combinations, we recompute:
    - State-variable diagnostics (ADF, KPSS, AR(1), half-life)
    - Maxwell-type integrability pass count at daily/weekly/monthly frequency
    - Carnot-style daily compliance (bound: 1 - T_cold/T_hot)

Canonical BTC proxy: median sat/vB * BTC price in USD/bit   (frozen main)
Canonical ETH proxy: fee_per_tx_gwei * ETH price (gwei-USD/bit, frozen main)

Alternative BTC proxies (all USD/bit):
    - Mean fee rate (mm_fee_rates_avgfee_50, different source than canonical)
    - Total fees / total vbytes  (volume-weighted effective rate)

Alternative ETH proxies (USD/gas):
    - Total fees / total gas used  (chain-native, BigQuery source)

The two-in-one equivalence of Effective-gas-price x price = Total-fees/Total-gas
makes the third ETH variant mathematically identical to the second, so we
report only one gas-standardized ETH proxy.

Inputs  : ../data/master_dataset_corrected.csv   (BTC auxiliary columns)
          ../data/btc_daily_clean.csv            (BTC canonical panel)
          ../data/eth_daily_clean.csv            (ETH canonical panel)
          ../data/ethereum_gas_data.csv          (ETH gas data from BigQuery)
Outputs : ../results/F7_proxy_sensitivity.csv    (long-form diagnostic rows)
          ../tables/tableS4_proxy_robustness.csv (Table S4 wide form)
          ../tables/tableS4_proxy_robustness.tex (LaTeX version)

"""

from __future__ import annotations

import warnings
from pathlib import Path

import numpy as np
import pandas as pd
from scipy import stats
from statsmodels.tsa.stattools import adfuller, kpss
from statsmodels.regression.linear_model import OLS
import statsmodels.api as sm

warnings.filterwarnings("ignore")
np.random.seed(42)

# ---------------------------------------------------------------------------
# Paths
# ---------------------------------------------------------------------------
SCRIPT_DIR = Path(__file__).resolve().parent
BASE_DIR = SCRIPT_DIR.parent
DATA_DIR = BASE_DIR / "data"
RESULTS_DIR = BASE_DIR / "results"
TABLES_DIR = BASE_DIR / "tables"
RESULTS_DIR.mkdir(parents=True, exist_ok=True)
TABLES_DIR.mkdir(parents=True, exist_ok=True)

LN2 = np.log(2)

# ---------------------------------------------------------------------------
# Maxwell relation configuration (same mapping as 03_maxwell_relations.py)
# ---------------------------------------------------------------------------
MAXWELL_RELATIONS = {
    "MR1": {"lhs": ("T", "V", "S"), "rhs": ("P", "S", "V"), "rhs_sign": -1,
            "label": "(dT/dV)_S = -(dP/dS)_V"},
    "MR2": {"lhs": ("T", "P", "S"), "rhs": ("V", "S", "P"), "rhs_sign": +1,
            "label": "(dT/dP)_S = (dV/dS)_P"},
    "MR3": {"lhs": ("S", "V", "T"), "rhs": ("P", "T", "V"), "rhs_sign": +1,
            "label": "(dS/dV)_T = (dP/dT)_V"},
    "MR4": {"lhs": ("S", "P", "T"), "rhs": ("V", "T", "P"), "rhs_sign": -1,
            "label": "(dS/dP)_T = -(dV/dT)_P"},
}

N_BINS = 10
MIN_PER_BIN = 5
OUTLIER_SIGMA = 4.0
SIGNIFICANCE_LEVEL = 0.05


# ---------------------------------------------------------------------------
# Helper utilities
# ---------------------------------------------------------------------------
def safe_log(s: pd.Series) -> pd.Series:
    s = s.astype(float).copy()
    s[s <= 0] = np.nan
    return np.log(s)


def fmt_p(p: float) -> str:
    """Format p-value: <0.01 for very small, 2-decimal otherwise."""
    if not np.isfinite(p):
        return "--"
    if p < 0.01:
        return "<0.01"
    return f"{p:.2f}"


# ---------------------------------------------------------------------------
# Core diagnostic functions
# ---------------------------------------------------------------------------
def estimate_partial(df: pd.DataFrame, y: str, x: str, z: str,
                     n_bins: int = N_BINS) -> tuple[float, float, int]:
    """Within-bin slope of y on x, conditioning on z. Returns (mean, se, nbins)."""
    work = df[[y, x, z]].dropna().copy()
    if len(work) < n_bins * MIN_PER_BIN:
        n_bins = max(3, len(work) // (MIN_PER_BIN + 1))
    for c in [y, x, z]:
        mu, sd = work[c].mean(), work[c].std()
        if sd > 0:
            work[c] = work[c].clip(lower=mu - OUTLIER_SIGMA * sd,
                                   upper=mu + OUTLIER_SIGMA * sd)
    try:
        work["zbin"] = pd.qcut(work[z], q=n_bins, duplicates="drop")
    except ValueError:
        return np.nan, np.nan, 0
    slopes = []
    for _, g in work.groupby("zbin", observed=True):
        if len(g) < MIN_PER_BIN or np.std(g[x]) < 1e-12:
            continue
        try:
            slope, *_ = stats.linregress(g[x].values, g[y].values)
            if np.isfinite(slope):
                slopes.append(slope)
        except Exception:
            continue
    if len(slopes) < 2:
        return np.nan, np.nan, len(slopes)
    arr = np.array(slopes)
    return arr.mean(), arr.std(ddof=1) / np.sqrt(len(arr)), len(arr)


def test_maxwell(df: pd.DataFrame, mr: str) -> dict:
    spec = MAXWELL_RELATIONS[mr]
    ly, lx, lz = spec["lhs"]
    ry, rx, rz = spec["rhs"]
    lhs_m, lhs_se, _ = estimate_partial(df, ly, lx, lz)
    rhs_m_raw, rhs_se, _ = estimate_partial(df, ry, rx, rz)
    rhs_m = spec["rhs_sign"] * rhs_m_raw
    if not (np.isfinite(lhs_m) and np.isfinite(rhs_m)
            and np.isfinite(lhs_se) and np.isfinite(rhs_se)):
        return {"relation": mr, "z": np.nan, "p": np.nan, "pass": "N/A"}
    denom = np.sqrt(lhs_se ** 2 + rhs_se ** 2)
    if denom < 1e-15:
        return {"relation": mr, "z": np.nan, "p": np.nan, "pass": "N/A"}
    z = (lhs_m - rhs_m) / denom
    p = 2 * (1 - stats.norm.cdf(abs(z)))
    return {"relation": mr, "z": z, "p": p,
            "pass": "PASS" if p >= SIGNIFICANCE_LEVEL else "FAIL"}


def maxwell_summary(df: pd.DataFrame) -> tuple[int, str]:
    """Return (pass_count, pass_string 'X/4')."""
    n_pass = 0
    for mr in ["MR1", "MR2", "MR3", "MR4"]:
        r = test_maxwell(df, mr)
        if r["pass"] == "PASS":
            n_pass += 1
    return n_pass, f"{n_pass}/4"


def state_var_diagnostics(T_log: pd.Series) -> dict:
    """Compute ADF, KPSS, AR(1), half-life for a log-temperature series."""
    x = T_log.dropna().values
    if len(x) < 50:
        return {"ADF_p": np.nan, "KPSS_p": np.nan,
                "AR1_phi": np.nan, "half_life": np.nan, "N": len(x)}
    try:
        adf_stat, adf_p, *_ = adfuller(x, autolag="AIC")
    except Exception:
        adf_p = np.nan
    try:
        kpss_stat, kpss_p, *_ = kpss(x, regression="c", nlags="auto")
    except Exception:
        kpss_p = np.nan
    y = x[1:]
    X = sm.add_constant(x[:-1])
    try:
        ols = OLS(y, X).fit()
        phi = ols.params[1]
        hl = np.log(0.5) / np.log(phi) if 0 < phi < 1 else np.nan
    except Exception:
        phi, hl = np.nan, np.nan
    return {"ADF_p": adf_p, "KPSS_p": kpss_p,
            "AR1_phi": phi, "half_life": hl, "N": len(x)}


def carnot_compliance(T_star_level: pd.Series,
                      efficiency: pd.Series,
                      hot_mask: pd.Series,
                      cold_mask: pd.Series) -> dict:
    """Return Carnot bound, compliance, and monthly heat-engine correlation."""
    T = T_star_level.replace([np.inf, -np.inf], np.nan)
    eta = efficiency.replace([np.inf, -np.inf], np.nan)

    T_hot = T.loc[hot_mask].mean()
    T_cold = T.loc[cold_mask].mean()
    if not (np.isfinite(T_hot) and np.isfinite(T_cold) and T_hot > 0):
        return {"eta_C": np.nan, "compliance_pct": np.nan, "testable": 0}

    eta_C = 1.0 - T_cold / T_hot
    # Daily bound: 1 - T_cold / T_daily
    eta_C_day = 1.0 - T_cold / T
    valid = eta.notna() & eta_C_day.notna() & (T > T_cold)
    testable = int(valid.sum())
    violations = int(((eta.loc[valid] > eta_C_day.loc[valid])).sum())
    comp = 100.0 * (1.0 - violations / testable) if testable else np.nan
    return {"eta_C": eta_C, "compliance_pct": comp, "testable": testable,
            "violations": violations, "T_hot": T_hot, "T_cold": T_cold}


# ---------------------------------------------------------------------------
# Frequency aggregation
# ---------------------------------------------------------------------------
def aggregate_panel(df: pd.DataFrame, freq: str,
                    v_is_raw: bool = False) -> pd.DataFrame:
    """Aggregate daily panel to weekly ('W') or monthly ('ME')."""
    if freq == "daily":
        return df.copy()
    d = df.set_index("date")
    raw_cols = [c for c in d.columns if c.endswith("_raw")]
    if not raw_cols:
        return d.resample(freq).median().dropna().reset_index()
    agg = d[raw_cols].resample(freq).median().dropna()
    # Reconstruct log variables
    if "T_raw" in agg.columns:
        agg["T"] = safe_log(agg["T_raw"])
    if "S_raw" in agg.columns:
        agg["S"] = safe_log(agg["S_raw"])
    if "P_raw" in agg.columns:
        agg["P"] = safe_log(agg["P_raw"])
    if "V_raw" in agg.columns:
        agg["V"] = agg["V_raw"] if v_is_raw else safe_log(agg["V_raw"])
    return agg.dropna(subset=["T", "S", "P", "V"]).reset_index()


# ---------------------------------------------------------------------------
# Proxy builders
# ---------------------------------------------------------------------------
def build_btc_panel(proxy_label: str, T_star: pd.Series,
                    master: pd.DataFrame) -> pd.DataFrame:
    """Build BTC (T,S,P,V) panel for a given T_star proxy.
       Uses utxo_count/mempool_size_bytes/avg_block_size_mb for S, P, V."""
    out = pd.DataFrame()
    out["date"] = master["date"]
    out["T"] = safe_log(T_star)
    out["T_raw"] = T_star.astype(float)
    out["S"] = safe_log(master["utxo_count"])
    out["S_raw"] = master["utxo_count"].astype(float)
    out["P"] = safe_log(master["mempool_size_bytes"])
    out["P_raw"] = master["mempool_size_bytes"].astype(float)
    out["V"] = master["avg_block_size_mb"].astype(float)
    out["V_raw"] = master["avg_block_size_mb"].astype(float)
    return out.dropna(subset=["T", "S", "P", "V"]).reset_index(drop=True)


def build_eth_panel(proxy_label: str, T_star: pd.Series,
                    eth: pd.DataFrame) -> pd.DataFrame:
    """Build ETH (T,S,P,V) panel."""
    out = pd.DataFrame()
    out["date"] = eth["date"]
    out["T"] = safe_log(T_star)
    out["T_raw"] = T_star.astype(float)
    out["S"] = safe_log(eth["tx_count"])
    out["S_raw"] = eth["tx_count"].astype(float)
    out["P"] = safe_log(eth["active_addresses"])
    out["P_raw"] = eth["active_addresses"].astype(float)
    out["V"] = safe_log(eth["block_count"])
    out["V_raw"] = eth["block_count"].astype(float)
    return out.dropna(subset=["T", "S", "P", "V"]).reset_index(drop=True)


# ---------------------------------------------------------------------------
# Main analysis per proxy
# ---------------------------------------------------------------------------
def analyze_proxy(chain: str, proxy_label: str, unit: str,
                  panel_daily: pd.DataFrame,
                  T_star_level: pd.Series,
                  efficiency: pd.Series,
                  hot_mask: pd.Series,
                  cold_mask: pd.Series,
                  role: str,
                  v_is_raw: bool) -> dict:
    """Run full diagnostic suite for one proxy."""
    # State-variable on log-T (daily only)
    sv = state_var_diagnostics(panel_daily["T"])

    # Maxwell at daily / weekly / monthly
    maxwell_pass = {}
    for freq_label, freq_code in [("daily", "daily"), ("weekly", "W"),
                                   ("monthly", "ME")]:
        panel = aggregate_panel(panel_daily, freq_code, v_is_raw=v_is_raw)
        if len(panel) < 30:
            maxwell_pass[freq_label] = "--"
        else:
            _, s = maxwell_summary(panel)
            maxwell_pass[freq_label] = s

    # Carnot compliance
    car = carnot_compliance(T_star_level, efficiency, hot_mask, cold_mask)

    return {
        "Chain": chain,
        "Proxy": proxy_label,
        "Unit": unit,
        "N": sv["N"],
        "ADF p": fmt_p(sv["ADF_p"]),
        "KPSS p": fmt_p(sv["KPSS_p"]),
        "AR(1) phi": f"{sv['AR1_phi']:.2f}" if np.isfinite(sv['AR1_phi']) else "--",
        "Half-life": f"{sv['half_life']:.1f}" if np.isfinite(sv['half_life']) else "--",
        "Maxwell daily": maxwell_pass["daily"],
        "Maxwell weekly": maxwell_pass["weekly"],
        "Maxwell monthly": maxwell_pass["monthly"],
        "Carnot bound": f"{car['eta_C']:.2f}" if np.isfinite(car['eta_C']) else "--",
        "Carnot compliance %": f"{car['compliance_pct']:.2f}" if np.isfinite(car['compliance_pct']) else "--",
        "Testable days": car.get("testable", 0),
        "Role": role,
    }


# ---------------------------------------------------------------------------
# Main
# ---------------------------------------------------------------------------
def main():
    print("=" * 72)
    print("  10_proxy_sensitivity.py -- alternative temperature proxies")
    print("=" * 72)

    # ======= LOAD BTC MASTER =======
    print("\n[Loading BTC master dataset]")
    master = pd.read_csv(DATA_DIR / "master_dataset_corrected.csv",
                         parse_dates=["date"], low_memory=False)
    master = master.sort_values("date").drop_duplicates("date").reset_index(drop=True)

    # Derive block count from confirmed_transactions / avg_transactions_per_block
    master["block_count_daily"] = (master["confirmed_transactions"] /
                                   master["avg_transactions_per_block"]).replace([np.inf, -np.inf], np.nan)

    # Compute three BTC T* proxies
    # Proxy 1: median sat/vB * price (canonical)
    master["T_star_btc_median"] = (master["fee_rate_corrected"] *
                                    master["btc_price_usd"] /
                                    (8.0 * 1e8 * LN2))

    # Proxy 2: mm_fee_rates_avgfee_50 * price  (alternative data source)
    master["T_star_btc_mm50"] = (master["mm_fee_rates_avgfee_50"] *
                                  master["btc_price_usd"] /
                                  (8.0 * 1e8 * LN2))

    # Proxy 3: total fees / total vbytes  (volume-weighted effective)
    #   total_vbytes_day = avg_block_size_mb * 1e6 * block_count_daily
    master["total_vbytes"] = (master["avg_block_size_mb"] * 1e6 *
                              master["block_count_daily"])
    master["T_star_btc_total"] = (master["transaction_fees_usd"] /
                                   (master["total_vbytes"] * 8 * LN2))

    # BTC Carnot inputs
    master["eta_actual"] = (master["transaction_fees_usd"] /
                            master["miners_revenue_usd"])
    master["eta_actual"] = master["eta_actual"].replace([np.inf, -np.inf], np.nan)
    # Congestion regimes
    mp = master["mempool_size_bytes"]
    btc_hot = mp > 100_000_000
    btc_cold = mp < 10_000_000

    # ======= LOAD ETH CLEAN + GAS =======
    print("[Loading ETH clean and gas data]")
    eth = pd.read_csv(DATA_DIR / "eth_daily_clean.csv", parse_dates=["date"])
    eth = eth.sort_values("date").reset_index(drop=True)

    # If gas columns are not already merged in eth_daily_clean.csv, merge them.
    # (01_data_preparation.py handles the merge, but this script is also
    # runnable independently of the full pipeline.)
    gas_cols = {"total_gas_used", "total_fees_eth_from_gas"}
    if not gas_cols.issubset(eth.columns):
        gas = pd.read_csv(DATA_DIR / "ethereum_gas_data.csv", parse_dates=["date"])
        eth = eth.merge(gas, on="date", how="left")

    # ETH T* proxies
    # Proxy 1: fee_per_tx_gwei * price (canonical, frozen)
    eth["T_star_eth_canonical"] = (eth["fee_per_tx_gwei"] *
                                    eth["price_usd"] / (8.0 * LN2))

    # Proxy 2: total fees / total gas used  (USD/gas, chain-native)
    #    numerator: total_fees_eth_from_gas * price_usd  -> USD
    #    denominator: total_gas_used  -> gas units
    #    divide by ln 2
    if "T_star_eth_gas" not in eth.columns:
        eth["T_star_eth_gas"] = ((eth["total_fees_eth_from_gas"] *
                                  eth["price_usd"]) /
                                 (eth["total_gas_used"] * LN2))

    # ETH Carnot inputs
    eth["revenue_usd"] = (eth["fee_total_eth"].fillna(0) +
                          eth["issuance_total_eth"].fillna(0)) * eth["price_usd"]
    eth["transaction_fees_usd"] = eth["fee_total_eth"] * eth["price_usd"]
    eth["eta_actual"] = eth["transaction_fees_usd"] / eth["revenue_usd"]
    eth["eta_actual"] = eth["eta_actual"].replace([np.inf, -np.inf], np.nan)
    fee = eth["fee_per_tx_gwei"]
    eth_hot = fee > fee.median()
    eth_cold = fee <= fee.median()

    # ======= RUN 5 ANALYSES =======
    results = []

    print("\n[BTC] Proxy 1/3: Median sat/vB x BTC price (canonical)")
    panel = build_btc_panel("BTC-canonical", master["T_star_btc_median"], master)
    r = analyze_proxy(
        chain="BTC", proxy_label="Median sat/vB x BTC price",
        unit="USD/bit", panel_daily=panel,
        T_star_level=master["T_star_btc_median"],
        efficiency=master["eta_actual"],
        hot_mask=btc_hot, cold_mask=btc_cold,
        role="Canonical", v_is_raw=True,
    )
    results.append(r)
    print(f"  -> Maxwell d/w/m = {r['Maxwell daily']} / {r['Maxwell weekly']} / {r['Maxwell monthly']}, "
          f"Carnot compliance = {r['Carnot compliance %']}%")

    print("[BTC] Proxy 2/3: Mempool.space avg-fee-50 x price (alt source)")
    panel = build_btc_panel("BTC-mm50", master["T_star_btc_mm50"], master)
    r = analyze_proxy(
        chain="BTC", proxy_label="mm.space avgfee_50 x BTC price",
        unit="USD/bit", panel_daily=panel,
        T_star_level=master["T_star_btc_mm50"],
        efficiency=master["eta_actual"],
        hot_mask=btc_hot, cold_mask=btc_cold,
        role="Robustness", v_is_raw=True,
    )
    results.append(r)
    print(f"  -> Maxwell d/w/m = {r['Maxwell daily']} / {r['Maxwell weekly']} / {r['Maxwell monthly']}, "
          f"Carnot compliance = {r['Carnot compliance %']}%")

    print("[BTC] Proxy 3/3: Total fees / total vbytes (volume-weighted)")
    panel = build_btc_panel("BTC-total", master["T_star_btc_total"], master)
    r = analyze_proxy(
        chain="BTC", proxy_label="Total fees / total vbytes",
        unit="USD/bit", panel_daily=panel,
        T_star_level=master["T_star_btc_total"],
        efficiency=master["eta_actual"],
        hot_mask=btc_hot, cold_mask=btc_cold,
        role="Robustness", v_is_raw=True,
    )
    results.append(r)
    print(f"  -> Maxwell d/w/m = {r['Maxwell daily']} / {r['Maxwell weekly']} / {r['Maxwell monthly']}, "
          f"Carnot compliance = {r['Carnot compliance %']}%")

    print("[ETH] Proxy 1/2: Fee per tx x ETH price (canonical)")
    panel = build_eth_panel("ETH-canonical", eth["T_star_eth_canonical"], eth)
    r = analyze_proxy(
        chain="ETH", proxy_label="Fee per tx x ETH price",
        unit="gwei-USD/bit", panel_daily=panel,
        T_star_level=eth["T_star_eth_canonical"],
        efficiency=eth["eta_actual"],
        hot_mask=eth_hot, cold_mask=eth_cold,
        role="Canonical", v_is_raw=False,
    )
    results.append(r)
    print(f"  -> Maxwell d/w/m = {r['Maxwell daily']} / {r['Maxwell weekly']} / {r['Maxwell monthly']}, "
          f"Carnot compliance = {r['Carnot compliance %']}%")

    print("[ETH] Proxy 2/2: Total fees / total gas used (chain-native)")
    panel = build_eth_panel("ETH-gas", eth["T_star_eth_gas"], eth)
    # Recompute hot/cold on the alternative T* for chain-native fairness
    # (to avoid comparing Carnot across different hot/cold definitions)
    r = analyze_proxy(
        chain="ETH", proxy_label="Total fees / total gas used",
        unit="USD/gas", panel_daily=panel,
        T_star_level=eth["T_star_eth_gas"],
        efficiency=eth["eta_actual"],
        hot_mask=eth_hot, cold_mask=eth_cold,
        role="Chain-native robustness", v_is_raw=False,
    )
    results.append(r)
    print(f"  -> Maxwell d/w/m = {r['Maxwell daily']} / {r['Maxwell weekly']} / {r['Maxwell monthly']}, "
          f"Carnot compliance = {r['Carnot compliance %']}%")

    # ======= SAVE =======
    df_out = pd.DataFrame(results)

    # Add "Main conclusion" column
    def conclude(row):
        if row["Role"] == "Canonical":
            return "Canonical (matches main text)"
        dcount = row["Maxwell daily"]
        mcount = row["Maxwell monthly"]
        car = row["Carnot compliance %"]
        if car != "--" and float(car) >= 96.0:
            return "Consistent with canonical"
        return "Sensitive; see text"

    df_out["Main conclusion"] = df_out.apply(conclude, axis=1)

    # Long-form results
    out_cols = ["Chain", "Proxy", "Unit", "Role", "N",
                "ADF p", "KPSS p", "AR(1) phi", "Half-life",
                "Maxwell daily", "Maxwell weekly", "Maxwell monthly",
                "Carnot bound", "Carnot compliance %", "Testable days",
                "Main conclusion"]
    df_out = df_out[out_cols]
    df_out.to_csv(RESULTS_DIR / "F7_proxy_sensitivity.csv", index=False)
    print(f"\n  Saved: results/F7_proxy_sensitivity.csv")

    # Table S4: subset of columns for manuscript
    s4_cols = ["Chain", "Proxy", "Unit",
               "ADF p", "Maxwell daily", "Maxwell weekly", "Maxwell monthly",
               "Carnot compliance %", "Main conclusion"]
    tableS4 = df_out[s4_cols].copy()
    tableS4.columns = ["Chain", "Proxy", "Unit",
                       "State-variable (ADF p)",
                       "Maxwell daily", "Maxwell weekly", "Maxwell monthly",
                       "Carnot compliance %",
                       "Main conclusion"]
    tableS4.to_csv(TABLES_DIR / "tableS4_proxy_robustness.csv", index=False)

    # LaTeX version
    try:
        latex = tableS4.to_latex(index=False, escape=False, na_rep="--")
        (TABLES_DIR / "tableS4_proxy_robustness.tex").write_text(latex, encoding="utf-8")
    except Exception as e:
        print(f"  [WARN] LaTeX export failed: {e}")

    print(f"  Saved: tables/tableS4_proxy_robustness.csv")
    print(f"  Saved: tables/tableS4_proxy_robustness.tex")

    print("\n" + "=" * 72)
    print("  Table S4 summary:")
    print("=" * 72)
    print(tableS4.to_string(index=False))


if __name__ == "__main__":
    main()
