# Supplementary material for: Landauer-Based Economic Temperature in Blockspace Markets: Evidence from Bitcoin and Ethereum
Source: Entropy (Basel). 2026 May 1;28(5):508. doi: 10.3390/e28050508 (PMC13205438; doi:10.3390/e28050508)
Supplement: Supplementary file 1 [file entropy-28-00508-s001.zip › entropy_submission_entropy_optimized/data/btc_daily_clean.csv]

date	T_star_corrected	utxo_count	mempool_size_bytes	avg_block_size_mb	fee_rate_corrected	confirmed_transactions_per_day	market_price_usd	hash_rate_ths	difficulty	miners_revenue_usd	transaction_fees_usd	mempool_tx_count	total_bitcoins	btc_price_usd	confirmed_transactions	btc_return_1d	btc_vol_30d	fee_share_revenue	batching_ratio	eta_carnot_proxy	mining_profit_margin_baseline	energy_cost_usd_eff_25p0	log_T_star_corrected	T	S	P	V
2017-01-01	0.0001039125546332	44001123.384	3402010.2430555555	0.698539769230769	59.721151087299184	180502.0	964.84	2463610.66220928	317688400354.0	1970085.32495516	63820.9079231173	4319.458333333333	16076393.75	964.84	180502.0			0.0323949968636865	3.1275996941862134	1.0	0.9699877689843872	73908.3198662784	-9.171960833344889	-9.171960833345628	17.599725723011158	15.039877062825697	0.698539769230769
2017-01-02	0.000135143870426	44085317.66666666	8794070.739583334	0.944877641509434	75.13803862661113	290951.0	997.36	2526780.16636849	317688400354.0	2138666.02144959	114872.988608787	10399.338541666666	16078362.5	997.36	290951.0	0.0331495035533961		0.0537124485341222	2.688081498259157	1.0	0.9716446030447802	75803.4049910547	-8.909170640128416	-8.90917064012901	17.601637352254023	15.98958827276415	0.944877641509434
2017-01-03	0.0001444432051841	44164931.220858894	4632546.3125	0.906573518292683	79.03566175874892	301664.0	1013.42	2589949.6705277	317688400354.0	2245225.0916189	120759.971352001	5806.463541666667	16080386.1196319	1013.42	301664.0	0.015974240354061		0.0537852404210074	2.6444487907075422	1.0	0.9723151178362052	77698.490115831	-8.842624171381976	-8.842624171382361	17.603441620837817	15.348617234393352	0.906573518292683
2017-01-04	0.0002398449631445	44291595.03289474	8295824.885416667	0.986063189542484	128.15035986637002	328642.0	1037.83	2432025.91012967	317688400354.0	2332472.03537403	214902.266037795	10361.057291666666	16082359.128289474	1037.83	328642.0	0.0238012454289631		0.0921349807322915	2.402632651943453	1.0	0.9749756391682732	72960.77730389009	-8.335517830259459	-8.335517830259636	17.606305488637563	15.931262920353465	0.986063189542484
2017-01-05	0.0001669305828729	44320482.24460432	18391247.58333333	0.984196892857143	83.45592186348605	288501.0	1109.16	2210932.64557243	317688400354.0	2009800.81508544	121958.044759229	22318.9375	16084191.54676259	1109.16	288501.0	0.0664709772449434		0.0606816575273626	2.3481478400421487	1.0	0.9735981878923248	66327.9793671729	-8.697932503382148	-8.697932503382592	17.60695748131442	16.727385434591216	0.984196892857143
2017-01-06	0.0001453440481299	44365913.49068323	25224872.557291668	0.984330583850932	80.62407216320254	346405.0	999.65	2542572.54240829	317688400354.0	1998357.99063241	119093.589730972	22636.69270833333	16086075.0	999.65	346405.0	-0.103953033346845		0.0595957232333947	2.3046953710252467	1.0	0.9694640593407952	76277.1762722487	-8.836406880336279	-8.836406880336503	17.60798201838521	17.043341071952995	0.984330583850932
2017-01-07	0.0001255481943256	44464801.48550725	18320593.713541668	0.987245739130435	78.05224680415232	282060.0	891.95	2195140.26953263	317688400354.0	1591509.29207556	92359.2237175121	10228.854166666666	16087943.75	891.95	282060.0	-0.113995140520565		0.0580324753222535	2.5376444728072056	1.0	0.966897229735884	65854.20808597891	-8.98282085457774	-8.982820854578003	17.61020845629466	16.723536324629546	0.987245739130435
2017-01-08	0.0001101678368459	44497712.736526944	11135502.135416666	0.810419437125748	67.41637282434493	260101.0	906.16	2637326.79864711	317688400354.0	1990960.48636603	83380.7036458248	4717.546875	16089850.0	906.16	260101.0	0.0158058136951817		0.0418796376004498	2.4616898820073727	1.0	0.9682083880614524	79119.8039594133	-9.113505565497656	-9.113505565497812	17.610948346636317	16.225648952889596	0.810419437125748
2017-01-09	0.0001334790835032	44547105.07407408	10285334.015625	0.923003161764706	81.29306232380998	269947.0	910.49	2147763.14141322	317688400354.0	1630568.17954383	91626.5638893789	12553.979166666666	16091747.037037035	910.49	269947.0	0.0047670252385039		0.0561930283191301	2.4412051254505505	1.0	0.9683875129905098	64432.89424239661	-8.921565770277466	-8.921565770277883	17.612057728267438	16.146229556538458	0.923003161764706
2017-01-10	0.0001263399923065	44623050.03144654	15079576.234375	0.9597204875	78.1092712475829	323888.0	896.92	2679581.83959097	319489481520.344	1939796.80987879	109500.419721858	14716.6875	16093599.056603774	896.92	323888.0	-0.0150162442256327		0.05644942767418	2.371501877192113	1.0	0.966847061598064	80387.4551877291	-8.976533933388788	-8.976533933388925	17.613761100335037	16.528851818980474	0.9597204875
2017-01-11	0.0001290361744125	44667469.118421055	11676934.984375	0.923016352941176	79.18116148488515	303058.0	903.66	2562350.13410886	336899932795.0	1724412.85485079	94522.4708487502	8294.395833333334	16095545.065789474	903.66	303058.0	0.0074865115464826	0.3176214766829757	0.0548142926346539	2.26136581116486	1.0	0.9643377726826712	76870.50402326579	-8.95541777111086	-8.95541777111112	17.614756034423486	16.273126085206005	0.923016352941176
2017-01-12	0.0001077534307967	44697878.51176471	8298560.416666667	0.801678482558139	76.51384188126964	295125.0	780.92	2897297.86405773	336899932795.0	1782924.4669254	82809.3215618879	6114.817708333333	16097588.529411765	780.92	295125.0	-0.1459804716372108	0.3792293337265027	0.0464457822516116	2.270475222363409	1.0	0.9609993861056286	86918.93592173191	-9.135664989146605	-9.135664989146706	17.615436597870588	15.931592613948615	0.801678482558139
2017-01-13	0.0001117607108285	44738613.469798654	5105002.598958333	0.840487986666666	76.9357648308405	272747.0	805.52	2528855.36111398	336899932795.0	1590739.0391092	77975.0474038766	6272.885416666667	16099600.0	805.52	272747.0	0.0310153197927576	0.3702044894338287	0.0490181264725494	2.342867199272588	1.0	0.9618463323181388	75865.6608334194	-9.09915048272322	-9.099150482723518	17.616347522705592	15.445731518681328	0.840487986666666
2017-01-14	0.0001011487264047	44766883.33928572	3342968.942708333	0.742766639534884	67.98638014512402	242269.0	825.0	2880550.47756029	336899932795.0	1922419.87738231	72980.3188068564	3727.2135416666665	16101611.38392857	825.0	242269.0	0.0238953547273217	0.3593448266339281	0.037962736270825	2.4682150832339262	1.0	0.96403844327932	86416.51432680871	-9.198918585584336	-9.19891858558451	17.616979212857256	15.022369875113293	0.742766639534884
2017-01-15	0.0001074761845191	44769253.86826348	2387826.3854166665	0.677067658682635	72.71972597330803	235999.0	819.55	2796813.54507307	336899932795.0	1759094.94140748	66665.1682178586	2950.083333333333	16103725.0	819.55	235999.0	-0.0066279771993116	0.3453383797956761	0.037897424777152	2.389069445209512	1.0	0.9618420111946618	83904.4063521921	-9.138241274296885	-9.138241274297235	17.617032164191816	14.6858940479273	0.677067658682635
2017-01-16	0.0001198817422275	44813849.94578313	4830970.328125	0.758334798816568	80.87073551477582	267640.0	822.01	2830308.31806796	336899932795.0	1890860.27174246	87273.201464851	7428.854166666667	16105822.138554215	822.01	267640.0	0.0029971512969337	0.3334211313617071	0.0461552885578516	2.3812434613660174	1.0	0.9640759284814658	84909.2495420388	-9.029004782525575	-9.02900478252582	17.618027800183537	15.39055790154397	0.758334798816568
2017-01-17	0.0001151938735573	44840940.4967742	5770036.171875	0.900242	76.90840750724728	292697.0	830.56	2646087.06659608	336899932795.0	1911475.33973285	98873.3995784105	7284.828125	16107877.5	830.56	292697.0	0.0103476116466154	0.3233998187205368	0.0517262229457949	2.440602397701379	1.0	0.9667764013072848	79382.61199788241	-9.06889399204282	-9.068893992042854	17.618632130452603	15.568188907420438	0.900242
2017-01-18	0.0001316178699864	44911773.653333336	4075845.6458333335	0.893842506666667	80.50346833658463	297100.0	906.6	2528855.36111398	336899932795.0	1743249.94841247	94644.5577242677	5567.442708333333	16109793.75	906.6	297100.0	0.0876011664278308	0.3385908108612034	0.0542920180840721	2.3537832379670163	1.0	0.9651842647567512	75865.6608334194	-8.935607758120883	-8.935607758121495	17.620210537789603	15.220588803577607	0.893842506666667
2017-01-19	0.0001236191513501	44959929.84393064	3004238.109375	0.83436874137931	77.41802152292718	300605.0	885.44	2914045.25055518	336899932795.0	2054585.92331712	100366.119498005	3570.286458333333	16111814.739884391	885.44	300605.0	-0.0236166419081884	0.3294899194184035	0.0488498039234905	2.3356530995825096	1.0	0.9659604958743164	87421.35751665541	-8.99830507874491	-8.998305078745386	17.621282203137696	14.91553455283112	0.83436874137931
2017-01-20	0.000125090530403	44992155.10752688	2708721.9375	0.722272793650793	76.80757255107396	298377.0	903.1	3165256.04801683	336899932795.0	2264569.90227644	94202.1317988106	3800.5260416666665	16114076.747311829	903.1	298377.0	0.0197485926581926	0.3216855193238997	0.0415982441982094	2.347158125458732	1.0	0.9664544931573807	94957.68144050492	-8.986472839575466	-8.986472839575537	17.62199870159334	14.811987471834417	0.722272793650793
2017-01-21	0.0001217849151335	45064502.938547485	2017823.984375	0.693088834254144	75.40071507260724	263562.0	895.64	3031276.95603728	336899932795.0	2201839.33023417	87526.4559545329	2556.114583333333	16116401.606145252	895.64	263562.0	-0.0082947427336153	0.3131612053384839	0.0397515180843028	2.4624642399131904	1.0	0.9669591482239726	90938.3086811184	-9.013254059836878	-9.013254059837111	17.623605420033808	14.517530253284326	0.693088834254144
2017-01-22	0.0001234051107466	45111113.333333336	2149993.395833333	0.674559781609196	74.22024497509241	236886.0	921.99	3398969.89226469	339477557142.08	2075068.61317516	79858.096930676	2629.5260416666665	16118618.75	921.99	236886.0	0.028995830987653	0.3077264873486343	0.0384845572930147	2.4562025615697	1.0	0.960687913210961	101969.09676794067	-9.000038031251297	-9.000038031251744	17.62463918949087	14.580975328393702	0.674559781609196
2017-01-23	0.0001445947363976	45149838.35507246	8727013.109375	0.908683579710145	86.93238546534423	235530.0	922.33	2715269.05186662	392963262344.0	1683925.09571495	100128.290432324	12199.302083333334	16120568.75	922.33	235530.0	0.0003686995790879	0.3003248557853827	0.0594612496049369	2.433392773744321	1.0	0.9613008574961994	81458.07155599858	-8.841575650025158	-8.841575650025245	17.62549725764528	15.981933728307148	0.908683579710145
2017-01-24	0.0001637204989903	45009557.63087248	31972496.822916668	0.973657704697987	98.68356774680062	278177.0	919.97	2910612.14912321	392963262344.0	1810841.27035711	129298.07314202	56870.32291666666	16122362.5	919.97	278177.0	-0.00256201627412	0.2934205000359094	0.0714022124736098	2.357139519083175	1.0	0.9614241774127552	87318.36447369629	-8.717349858517007	-8.717349858517329	17.622385416979814	17.280386616920357	0.973657704697987
2017-01-25	0.0001461578037716	45026676.12080537	29612140.057291668	0.987840489932886	91.72477696773484	304727.0	883.59	2930146.45884887	392963262344.0	1783698.25711042	120543.207126331	40618.25	16124225.0	883.59	304727.0	-0.0403479066720002	0.2901443680361651	0.0675804927463517	2.330778040672471	1.0	0.9605743209469204	87904.3937654661	-8.830823672200307	-8.83082367220063	17.622765674781053	17.203694972281735	0.987840489932886
2017-01-26	0.0001292790600421	45039456.21935484	11439870.328125	0.993137709677419	80.26460888427607	313755.0	893.14	3066886.62692848	392963262344.0	1864867.30879591	111834.410345692	10087.546875	16126125.0	893.14	313755.0	0.0107501893608503	0.2844740203546039	0.0599690979718552	2.323140667081001	1.0	0.96053055426565	92006.5988078544	-8.953537233931803	-8.953537233931876	17.623049468440296	16.252615208897577	0.993137709677419
2017-01-27	0.000132152132532	44988934.50588235	3452946.395833333	0.837679805882353	80.0838232398596	263332.0	915.05	3320832.65336205	392963262344.0	2050038.68072294	104430.616230815	3911.2916666666665	16128156.25	915.05	263332.0	0.0242353650866817	0.2802675862985235	0.0509408028310899	2.391669071742133	1.0	0.961122692742274	99624.97960086152	-8.93155677983644	-8.93155677983646	17.62192711762698	15.054738452311097	0.837679805882353
2017-01-28	0.0001520964453601	44958334.17880794	5074769.546875	0.877465684210526	91.87283125422	246395.0	918.01	2969215.07830019	392963262344.0	1879276.99660809	112768.347888836	8144.494791666667	16130173.427152315	918.01	246395.0	0.0032295752160562	0.2748810607493422	0.0600062407470382	2.513508796850585	1.0	0.9620805437368606	89076.4523490057	-8.790995729385045	-8.790995729385664	17.6212467116802	15.439791672378325	0.877465684210526
2017-01-29	0.0001378297423249	44880078.92727273	6195476.739583333	0.862491646706587	83.1998408829506	241627.0	918.62	3262229.72418507	392963262344.0	2072803.25974792	112530.843129101	5694.53125	16132155.075757576	918.62	241627.0	0.0006642601094712	0.2697551258663537	0.054289205982234	2.5561588729736333	1.0	0.9622281984494934	97866.8917255521	-8.88949138577292	-8.889491385773567	17.61950457780624	15.639330025626558	0.862491646706587
2017-01-30	0.0001616547795802	44837675.2027972	16384418.515625	0.9551118125	98.26948744460913	247408.0	912.19	2852009.21994623	392963262344.0	1795537.90492621	124777.378185502	14404.755208333334	16134112.5	912.19	247408.0	-0.007024242207529	0.2649485210939443	0.0694930348410717	2.4752756580223747	1.0	0.9618787099448494	85560.27659838692	-8.730047486767539	-8.730047486768141	17.61855930832097	16.611841350661688	0.9551118125
2017-01-31	0.0001736932851768	44841460.30496454	28512292.166666668	0.959546324137931	104.69131382828706	307683.0	920.0	2832474.91022057	392963262344.0	1941511.11537906	142783.967213906	24888.046875	16135900.0	920.0	307683.0	0.0085253683337969	0.2605504296822079	0.0735426988199492	2.3478872735900262	1.0	0.9649863463016944	84974.2473066171	-8.65821954305308	-8.658219543053384	17.618643722653207	17.16584585634757	0.959546324137931
2017-02-01	0.000145779966835	44912326.848958336	18097346.38020833	0.962289427083333	83.84771122816522	350560.0	964.1	3750587.46732655	392963262344.0	2481667.38481435	150441.567752353	13604.270833333334	16138018.75	964.1	350560.0	0.0468213536272479	0.2627850886855503	0.0606211648962003	2.5569260611592863	1.0	0.963728378844544	112517.6240197965	-8.83341214951018	-8.833412149510576	17.620222855099144	16.71127587665966	0.962289427083333
2017-02-02	0.0001758754320318	44928167.986928105	14267228.078125	0.913956592356688	99.17029130395709	259559.0	983.42	3066886.62692848	392963262344.0	2186504.05543344	144923.453645228	22906.546875	16140208.66013072	983.42	259559.0	0.0198412687049289	0.2630737690017727	0.0662808986267803	2.588051271579871	1.0	0.9663365458374636	92006.5988078544	-8.645734586061396	-8.64573458606195	17.62057550538592	16.47347572238012	0.913956592356688
2017-02-03	0.00020424512643	45004421.946308725	35824265.385416664	0.970819201342282	112.28404415959191	323563.0	1008.67	2910612.14912321	392963262344.0	2050478.54314309	164452.736800788	62656.1875	16142112.5	1008.67	323563.0	0.0253516179921309	0.2632295026312939	0.0802021251823028	2.46990539709423	1.0	0.9659324932647771	87318.36447369629	-8.496189685316631	-8.496189685316669	17.622271308380387	17.394136025827418	0.970819201342282
2017-02-04	0.0001852109150322	45089273.625	22201585.39583333	0.952156423611111	101.1202076018599	284778.0	1015.65	3043000.84286989	393567551403.428	1975355.92149189	141416.558783904	22798.86458333333	16143943.75	1015.65	284778.0	0.0068961702323697	0.2540250805743549	0.0715904193493894	2.379516676147736	1.0	0.9630284246832236	91290.0252860967	-8.59401530102961	-8.594015301029916	17.624154940819736	16.91567425851936	0.952156423611111
2017-02-05	0.0001667270285917	45064609.59493671	20643301.203125	0.957944603773585	89.40699936483504	292101.0	1034.07	3336807.82080216	422170566883.0	2203638.3140676	140057.660424084	10851.953125	16145840.82278481	1034.07	292101.0	0.0179736704363744	0.2321896639538306	0.0635574629148454	2.329321022523032	1.0	0.96365856085002	100104.23462406482	-8.699152642228109	-8.699152642228277	17.623607786780493	16.842901427800147	0.957944603773585
2017-02-06	0.0002307939782696	45054447.344	27333185.33333333	0.97920132	126.57688438328496	230027.0	1011.08	2623276.58868094	422170566883.0	1757705.55725816	158629.231198942	28340.09895833333	16147612.5	1011.08	230027.0	-0.0224834055715676	0.2012201830154555	0.0902478976321764	2.5206519234698543	1.0	0.9641813511549956	78698.29766042822	-8.37398511435683	-8.373985114357007	17.623382257323687	17.12361210191161	0.97920132
2017-02-07	0.000220812434037	45090533.42666667	43946026.161458336	0.945680754966887	119.57929300784592	325268.0	1023.96	3168918.11912658	422170566883.0	2175238.10451828	179475.811119473	62444.60416666666	16149341.583333334	1023.96	325268.0	0.0126583968719229	0.2010565950908059	0.08250858181763	2.2732608187709813	1.0	0.9650364552271024	95067.54357379742	-8.418196931573076	-8.418196931573513	17.624182880592684	17.59847276074838	0.945680754966887
2017-02-08	0.000212624345573	45158601.51369863	39303928.07291666	0.961128719178082	111.9866005489135	308316.0	1052.84	3063987.05557934	422170566883.0	2085023.01932909	165317.92846318	42033.890625	16151193.75	1052.84	308316.0	0.0278138114337807	0.2024548327761297	0.0792882989447163	2.29339379078608	1.0	0.9647314736325712	91919.6116673802	-8.455983585098489	-8.455983585098958	17.625691329399068	17.486835022809526	0.961128719178082
2017-02-09	0.0002042761915709	45210936.68263473	32388680.838541668	0.956030319526627	107.80886360936134	346544.0	1050.7	3546669.94789663	422170566883.0	2395178.56798342	179530.832257603	23622.39583333333	16153166.991017964	1050.7	346544.0	-0.002034666075545	0.2015517700655158	0.0749550929761182	2.269330878618588	1.0	0.9644619069795768	106400.0984368989	-8.496037599539665	-8.496037599540035	17.626849577539566	17.293319562888108	0.956030319526627
2017-02-10	0.0001746320767132	45264908.25517242	27766798.59895833	0.967545204081633	98.2773309591362	301789.0	985.34	3105959.48099823	422170566883.0	1972446.17663961	138503.961123423	14203.895833333334	16155132.327586208	985.34	301789.0	-0.0642251284177701	0.2131608127770323	0.0702193868526174	2.328434767337444	1.0	0.9622078267955814	93178.78442994691	-8.65282921600732	-8.652829216007413	17.6280426380515	17.13935156992076	0.967545204081633
2017-02-11	0.0001572461076924	45292119.48201439	17857112.802083332	0.963661302158273	87.40640640024287	262686.0	997.59	2917083.5666132	422170566883.0	1853403.10750002	117022.29420763	9644.713541666666	16156925.0	997.59	262686.0	0.0123556109808875	0.1474479723351673	0.0631391485932472	2.427262967954136	1.0	0.9622262392269588	87512.50699839601	-8.757698415043551	-8.757698415043645	17.628643612450528	16.697912463126514	0.963661302158273
2017-02-12	0.0001532348086464	45306908.82857143	7017599.822916667	0.872459214285714	83.92570616276873	237744.0	1012.46	2959055.9920321	422170566883.0	1849457.27798897	102344.535603223	5741.489583333333	16158668.75	1012.46	237744.0	0.0147959217696183	0.1457294987104667	0.0553376046158301	2.39979557843731	1.0	0.9616009817290876	88771.67976096302	-8.783539115980055	-8.783539115980536	17.62897009159637	15.763931811971533	0.872459214285714
2017-02-13	0.0001663241380419	45323839.12345679	9291949.541666666	0.910462159509203	92.16148637435762	288290.0	1000.74	3420752.67163994	422170566883.0	2178384.19906273	136273.964270975	8551.723958333334	16160567.052469136	1000.74	288290.0	-0.0116432867103277	0.1459572097991337	0.0625573598677442	2.367081757952061	1.0	0.9623124037740074	102622.58014919818	-8.701572034721892	-8.701572034722215	17.629343701998245	16.044658942559227	0.910462159509203
2017-02-14	0.0001702544791385	45319381.83030303	7828094.244791667	0.884733266272189	94.29597458457768	315084.0	1001.2	3546669.94789663	422170566883.0	2357500.75735773	145522.240156598	9089.510416666666	16162638.787878787	1001.2	315084.0	0.0004595542404821	0.1454721843876237	0.0617273354854393	2.3055121808787487	1.0	0.963893933656708	106400.0984368989	-8.678216304096791	-8.678216304097178	17.629245353923	15.873229646872701	0.884733266272189
2017-02-15	0.0001863066659111	45395078.782608695	13485316.0625	0.940088316546763	102.58405703287828	294786.0	1007.08	2917083.5666132	422170566883.0	1906440.00391577	136151.016883954	11688.927083333334	16164560.235507246	1007.08	294786.0	0.0058557738981948	0.1454255340064439	0.0714163658989026	2.2990406600042057	1.0	0.9632771000110582	87512.50699839601	-8.588116500475357	-8.588116500475637	17.630914260277372	16.417111952360646	0.940088316546763
2017-02-16	0.0002106522132639	45420707.72847682	16783057.026041668	0.973947523178808	115.5108926201308	283203.0	1011.25	3189904.33183602	422170566883.0	2102990.20200481	173889.74581279	20113.213541666668	16166375.0	1011.25	283203.0	0.0041321349168876	0.1454001145509255	0.0826869025100632	2.366814617076796	1.0	0.9635957866607838	95697.1299550806	-8.465302062763344	-8.465302062763683	17.631478676389	16.635880425130082	0.973947523178808
2017-02-17	0.0002115801289685	45495501.33774834	22310105.588541668	0.969075198675497	113.3355253918437	319767.0	1035.2	3168918.11912658	422170566883.0	2146125.84434262	173401.910737006	26682.541666666668	16168262.5	1035.2	319767.0	0.0234074553739338	0.1204108178640935	0.0807976434346145	2.5181116250269726	1.0	0.9645621737143126	95067.54357379742	-8.460906770856113	-8.460906770856251	17.633124007335212	16.920550299187372	0.969075198675497
2017-02-18	0.00019929957917	45577414.2885906	19872987.828125	0.961979033112583	104.79840037061028	286143.0	1054.55	3330515.74407375	432944392642.632	2210588.07426995	163956.933982991	13701.46875	16170151.593959732	1054.55	286143.0	0.0185194908849881	0.1176005672692056	0.0741689217866327	2.418458602866396	1.0	0.9638411249983028	99915.4723222125	-8.520701442287677	-8.520701442288146	17.634922851093908	16.804871972027218	0.961979033112583
2017-02-19	0.0001976195712776	45575766.57251909	13401466.901041666	0.930882358208955	103.77230958677316	251721.0	1056.0	2936112.56385449	440779902286.0	2008419.45710556	141917.651450758	10780.526041666666	16171945.03816794	1056.0	251721.0	0.0013740496345828	0.1167828661652148	0.0706613605781747	2.4246487182237475	1.0	0.9649143502951016	88083.37691563471	-8.529166732627955	-8.529166732628006	17.634886698409908	16.410874729156703	0.930882358208955
2017-02-20	0.0002152422816248	45631862.170068026	17154118.536458332	0.951329385135135	113.57795399665063	282728.0	1050.87	3242870.59291391	440779902286.0	2148454.96743745	171232.82773411	19417.14583333333	16173695.23809524	1050.87	282728.0	-0.0048697927618768	0.1164227043367888	0.0797004500114547	2.437119775897681	1.0	0.963774481937239	97286.1177874173	-8.443746273023471	-8.443746273023844	17.636116762284942	16.657748850643777	0.951329385135135
2017-02-21	0.000247352696506	45681942.08029197	35043027.729166664	0.949667442028985	126.52570830916456	279090.0	1084.06	3023757.71501432	440779902286.0	2107035.34411835	184439.90503433	51206.302083333336	16175476.186131386	1084.06	279090.0	0.0310948595169815	0.1168821534095158	0.0875352687125926	2.368436705005553	1.0	0.9655581547965398	90712.7314504296	-8.304695318769179	-8.304695318769221	17.637213637300853	17.372087228095378	0.949667442028985
2017-02-22	0.0002738727453379	45734119.321167886	52754784.578125	0.977160297101449	134.99315289828894	282194.0	1125.0	3045669.00280428	440779902286.0	2152117.27459859	204151.855455649	82499.65104166667	16177200.091240875	1125.0	282194.0	0.0370697836172091	0.1209401955089143	0.0948609343297646	2.361269197785919	1.0	0.9660352821242344	91370.0700841284	-8.202846992531786	-8.202846992532006	17.63835517076318	17.781165029110035	0.977160297101449
2017-02-23	0.0002993024035906	45824731.44295302	61139955.4375	0.96071238	146.87347346212655	325913.0	1130.01	3286693.16849383	440779902286.0	2411188.06820923	244210.303047034	93748.52083333331	16179007.130872482	1130.01	325913.0	0.0044434465862304	0.1205923118208873	0.1012821464517311	2.2931395801947123	1.0	0.9672855729986936	98600.7950548149	-8.114056112430726	-8.114056112430884	17.640334491180848	17.928676145566705	0.96071238
2017-02-24	0.0003066681741502	45909642.09876543	56638695.338541664	0.971179024539877	143.21333340947493	343805.0	1187.41	3637273.77313317	440779902286.0	2699193.33772453	269884.025490658	66175.92708333333	16180956.558641976	1187.41	343805.0	0.0495479823381934	0.1176626322551719	0.0999869189504503	2.300306859993312	1.0	0.9676590152564666	109118.21319399508	-8.08974426089419	-8.089744260894205	17.642185720480914	17.852202972807284	0.971179024539877
2017-02-25	0.000252289579887	45958063.36419753	42265766.151041664	0.966332389221557	118.54445132499872	326521.0	1180.14	3659185.06092313	440779902286.0	2897863.03706052	232807.277539046	36570.6875	16183037.654320989	1180.14	326521.0	-0.0061413890730879	0.1187366968286235	0.0803375710175718	2.404163897574735	1.0	0.9696947577097236	109775.5518276939	-8.284933003657507	-8.284933003657665	17.643239872637473	17.5594880054976	0.966332389221557
2017-02-26	0.0002037885598582	45918667.88068182	18108593.78125	0.921750853932584	98.23306636724772	265203.0	1150.37	3900209.22661268	440779902286.0	2837916.15793509	190142.631567022	7961.651041666667	16185185.511363637	1150.37	265203.0	-0.0255494457490614	0.1226267649090725	0.0670007924777357	2.5673691474078346	1.0	0.9670162836992292	117006.2767983804	-8.498427572910975	-8.498427572911192	17.642382299987766	16.711897178100987	0.921750853932584
2017-02-27	0.0003056113768145	45902138.67361111	16656318.651041666	0.945149270833333	143.5600794172027	284555.0	1180.46	3155225.44175408	440779902286.0	2365572.16922033	231694.253852582	19976.890625	16187193.75	1180.46	284555.0	0.0258205632632186	0.1238630795498289	0.0979442761743964	2.4042171109275867	1.0	0.967988543495988	94656.7632526224	-8.093196273568589	-8.093196273568706	17.64202226814162	16.62830020096042	0.945149270833333
2017-02-28	0.0003305328424723	45976479.869281046	35700063.276041664	0.968234019607843	153.48428303655467	325414.0	1194.17	3352427.03186371	440779902286.0	2548889.19696578	270857.871246027	39927.29166666666	16189050.0	1194.17	325414.0	0.0115471903731325	0.1236395223399694	0.1062650630590213	2.321141684131601	1.0	0.968433995145608	100572.81095591128	-8.014804531529757	-8.014804531530034	17.64364051650173	17.390663019186437	0.968234019607843
2017-03-01	0.0003497035142227	46068879.07638889	45619462.609375	0.979145951388889	162.8335143735697	315883.0	1190.89	3155225.44175408	440779902286.0	2448421.99923073	277269.809676637	50281.265625	16190906.25	1190.89	315883.0	-0.0027504566491156	0.123148547707002	0.1132442894908444	2.341436544543392	1.0	0.9690717488137708	94656.7632526224	-7.958424864695276	-7.958424864695509	17.645648205736762	17.635844995035548	0.979145951388889
2017-03-02	0.0003713837942606	46165837.63461538	52885910.35416666	0.955612331210191	168.11613570665784	329428.0	1224.98	3440072.18302354	440779902286.0	2775953.23922825	316054.909397288	61699.520833333336	16192791.666666666	1224.98	329428.0	0.0282235905869052	0.1246549210094304	0.1138545509092059	2.340784632757385	1.0	0.9702582409437422	103202.1654907062	-7.898274544190845	-7.898274544190991	17.647750637389368	17.783647516440638	0.955612331210191
2017-03-03	0.0003958538813011	46284249.443708606	64640477.088541664	0.985290046357615	174.54516649976705	337310.0	1257.6	3458650.32318652	445545600358.477	2741612.92575066	331593.739397727	76730.88541666667	16194712.5	1257.6	337310.0	0.0262806253600063	0.1199021936475227	0.1209484155415323	2.33550146749281	1.0	0.9697230754287648	103759.5096955956	-7.834465401415251	-7.834465401415488	17.650312276379378	17.984351352851327	0.985290046357615
2017-03-04	0.0003928802555196	46364772.37404581	57665892.119791664	0.985903795454546	169.27666909783082	265780.0	1287.0	3069265.84971519	460769358090.0	2424004.59063409	286888.883283261	60997.40625	16196477.576335875	1287.0	265780.0	0.0231087859211847	0.1202558026122194	0.1183532755638116	2.453506659643313	1.0	0.9696112867616744	92077.9754914557	-7.842005685857612	-7.842005685857809	17.652050512769403	17.87017643225504	0.985903795454546
2017-03-05	0.0003412401981778	46395374.20408163	51956309.921875	0.98330131292517	149.91581762679758	280739.0	1262.2	3367030.44707561	460769358090.0	2599170.73441836	274142.548871055	41473.11979166666	16198225.0	1262.2	280739.0	-0.0194576984459882	0.1222718418308293	0.1054730823338553	2.4771228792579567	1.0	0.9689098027845032	101010.91341226832	-7.982923935166037	-7.9829239351661245	17.65271031834917	17.765913729574958	0.98330131292517
2017-03-06	0.0003995323215607	46466714.43571428	54979809.302083336	0.965532563380282	174.3043191291697	287731.0	1271.04	3252505.60193699	460769358090.0	2635445.79832531	306799.966237505	49908.49479166666	16200036.964285716	1271.04	287731.0	0.0069792328265592	0.1222714638880705	0.1164129296198998	2.490131407460441	1.0	0.9703806716510388	97575.1680581097	-7.825215890997336	-7.825215890997539	17.654246795650344	17.82247657219924	0.965532563380282
2017-03-07	0.0004173371248511	46550565.14666667	59984872.07291666	0.97486177124183	180.8681837802502	327902.0	1279.5	3504460.26124197	460769358090.0	2870767.75288175	345902.344989837	59343.796875	16201881.083333334	1279.5	327902.0	0.0066339136231459	0.1217892853686177	0.1204912325779789	2.3499521198406845	1.0	0.9707022463989368	105133.8078372591	-7.781616209907126	-7.781616209907139	17.65604970225096	17.909602956277674	0.97486177124183
2017-03-08	0.0003739493564271	46610240.97872341	56379040.078125	0.979427084507042	168.0564995491832	297108.0	1233.88	3252505.60193699	460769358090.0	2442222.93782909	282134.483999017	48859.161458333336	16203723.84751773	1233.88	297108.0	-0.0363057005956628	0.1259749029339754	0.1155236402168134	2.3908107489532435	1.0	0.9680372609570704	97575.1680581097	-7.891390180341191	-7.891390180341316	17.657330838443333	17.847608017576334	0.979427084507042
2017-03-09	0.0003358684772474	46680897.574324325	51395102.96875	0.991798216216216	161.23575281523887	303632.0	1155.11	3389935.41610334	460769358090.0	2451454.02995886	278221.309889894	42201.802083333336	16205531.25	1155.11	303632.0	-0.0659680984879083	0.1451635485228991	0.1134923626916075	2.4368446013595406	1.0	0.9668121657627634	101698.06248310022	-7.9987909113960605	-7.998790911396129	17.65884559343951	17.755053452905116	0.991798216216216
2017-03-10	0.0003583582157648	46706748.12820513	49707223.182291664	0.991821346153846	166.69545882468387	308482.0	1192.09	3573175.16832514	460769358090.0	2659880.94752163	311720.411040918	32410.89583333333	16207431.25	1192.09	308482.0	0.0315124916144924	0.1458363387447443	0.1171933696248196	2.4184198753898087	1.0	0.9677593825694688	107195.2550497542	-7.933977469137659	-7.933977469137792	17.659399211733373	17.721660816166445	0.991821346153846
2017-03-11	0.0002917998571453	46747977.85234899	53962720.38541666	0.997576389261745	146.4407104589228	280681.0	1104.94	3412840.38513106	460769358090.0	2432383.77414662	254307.482139954	22761.78125	16209337.5	1104.94	280681.0	-0.0759170342956707	0.1663453861914536	0.1045507229751092	2.4832104773746693	1.0	0.9663259679193172	102385.2115539318	-8.139442411439237	-8.13944241143945	17.66028155826826	17.803804002885094	0.997576389261745
2017-03-12	0.0002717873368025	46671712.42857143	35710714.895833336	0.960146464516129	128.09126456392406	221110.0	1176.59	3550270.19929742	460769358090.0	2573064.17280145	229987.080871281	14956.369791666666	16211236.282467533	1176.59	221110.0	0.0628293894940412	0.1627563767073999	0.0893825670196481	2.648446474605399	1.0	0.9668852080395768	106508.10597892264	-8.21049064746301	-8.210490647463196	17.658648809529936	17.390961338855917	0.960146464516129
2017-03-13	0.0003429315321928	46625845.47183099	23894362.776041668	0.982872310344828	154.89510273986878	273079.0	1227.68	3321220.50902016	460769358090.0	2616524.97282541	288098.083820948	22251.84375	16213105.36971831	1227.68	273079.0	0.0425057851002197	0.1667350032378967	0.1101071408884166	2.5281658421189483	1.0	0.9695362004779908	99636.6152706048	-7.977979745321972	-7.97797974532223	17.657665569207943	16.98915312196949	0.982872310344828
2017-03-14	0.0003822936937854	46664351.43506493	24813495.651041668	0.962449358974359	170.85936939406082	310395.0	1240.72	3573175.16832514	460769358090.0	2813129.1106143	326658.02979505	21466.53645833333	16215001.948051948	1240.72	310395.0	0.010565646821842	0.1665818309242796	0.1161191033012054	2.4112727331303643	1.0	0.9695157240681794	107195.2550497542	-7.869321412858396	-7.869321412858592	17.658491078568996	17.02689824260074	0.962449358974359
2017-03-15	0.0003801530326278	46729175.48571429	28359428.84375	0.983983570422535	169.08496069515968	292434.0	1246.72	3252505.60193699	460769358090.0	2585616.41375917	302074.609605713	22497.140625	16216854.82142857	1246.72	292434.0	0.0048242463228636	0.1655085925903342	0.116828856746981	2.439538494155946	1.0	0.9698098549997222	97575.1680581097	-7.874936668870924	-7.874936668871168	17.659879270303406	17.16047011992434	0.983983570422535
2017-03-16	0.000396613428622	46820533.32450331	29465052.4375	0.988260130718954	174.96355119911038	327034.0	1257.0	3504460.26124197	460769358090.0	2731477.73133023	329136.571756524	21708.69270833333	16218708.69205298	1257.0	327034.0	0.0082118270161863	0.1653573756976804	0.1204976222142709	2.4406483729520474	1.0	0.9692082255311496	105133.8078372591	-7.832548483092056	-7.832548483092237	17.661832410916954	17.198715455906395	0.988260130718954
2017-03-17	0.0003366654086084	46854960.13071896	26756701.41145833	0.995548701298702	159.53421894993585	292196.0	1170.2	3641704.83720129	469886043903.468	2500138.20176983	281564.203226626	20191.55208333333	16220622.630718954	1170.2	292196.0	-0.071553255236112	0.1833359007387908	0.1126194556074174	2.492802776218704	1.0	0.9650415660898424	109251.14511603872	-7.996420973610603	-7.996420973610793	17.662567433631985	17.102295519985898	0.995548701298702
2017-03-18	0.0002827361060621	46830451.03205128	13680482.03125	0.942046318471339	146.75857699857994	263530.0	1068.3	3712647.13922469	475705205061.0	2307093.25713339	226386.767937738	14084.609375	16222564.182692308	1068.3	263530.0	-0.091106074402294	0.2070124701527388	0.098126405266785	2.566060790042879	1.0	0.961378444037366	111379.41417674068	-8.170996582770778	-8.170996582770965	17.66204421237645	16.431480705740384	0.942046318471339
2017-03-19	0.0002517566734213	46839598.56707317	6032791.53125	0.889056042424243	144.26473632602605	269336.0	967.69	3925474.04529489	475705205061.0	2330150.15719242	215622.642841169	6232.911458333333	16224571.798780488	967.69	269336.0	-0.0989120908994687	0.2288129465693968	0.0925359433063193	2.5624535895684217	1.0	0.9595685381921516	117764.22135884671	-8.287047518588404	-8.287047518588635	17.662239526355467	15.612720402085277	0.889056042424243
2017-03-20	0.0003307707261342	46872050.058823526	6074190.901041667	0.977387352941177	181.424383016006	277033.0	1010.99	3216051.02506088	475705205061.0	2014133.75075982	250236.198721811	9849.979166666666	16226456.25	1010.99	277033.0	0.0437735397223457	0.2325472523798287	0.1242401099864449	2.51513718582263	1.0	0.9616782030625606	96481.53075182642	-8.014085092883525	-8.014085092883539	17.66293210819611	15.619559353307258	0.977387352941177
2017-03-21	0.0003316786113955	46958622.27659574	9168579.369791666	0.982003845070423	178.305065896948	288055.0	1031.5	3357935.62910768	475705205061.0	2221575.56090287	271402.322753204	12812.932291666666	16228195.921985816	1031.5	288055.0	0.0200840047365877	0.233529245929746	0.1221665954242418	2.519793095068648	1.0	0.9637237389009484	100738.06887323044	-8.011344095864288	-8.0113440958645	17.66477739482111	16.031292910725256	0.982003845070423
2017-03-22	0.0003417096072229	47034257.51592357	9516178.166666666	0.982097226415094	170.24621801749558	316593.0	1113.0	3807236.87525589	475705205061.0	2425381.94528102	283406.328432445	9478.84375	16230070.859872611	1113.0	316593.0	0.0760450187642387	0.2457617893141102	0.1168501847652732	2.454362541180634	1.0	0.9623260636602312	114217.10625767671	-7.981549283279949	-7.981549283280124	17.666386777485418	16.068503873082456	0.982097226415094
2017-03-23	0.0003069626498451	47094477.89189189	8470402.463541666	0.965088912162162	165.22639897294405	287871.0	1030.2	3499820.23315448	475705205061.0	2160694.82563264	244603.254471252	8824.526041666666	16231993.75	1030.2	287871.0	-0.0773061141440605	0.2561350455715845	0.1132058315545016	2.5403739869594366	1.0	0.9611256135761264	104994.6069946344	-8.088784479520493	-8.088784479520813	17.667666309902877	15.95208858185612	0.965088912162162
2017-03-24	0.0002809069897075	47131455.80113637	2612672.703125	0.869937534090908	151.23244918133688	289521.0	1029.99	4161948.3853729	475705205061.0	2405463.76315141	229193.511157601	3308.828125	16234018.75	1029.99	289521.0	-0.0002038646927973	0.2529915897217067	0.0952803840442532	2.537902259248898	1.0	0.9584750505166256	124858.451561187	-8.177486940904384	-8.177486940904492	17.66845118747731	14.775884279529597	0.869937534090908
2017-03-25	0.0002436378450253	47170901.466165416	4576978.385416667	0.939924932330827	145.59450420356717	242975.0	927.93	3145108.72303748	475705205061.0	1714220.76165261	169042.041345497	4075.9270833333335	16235950.0	927.93	242975.0	-0.1043480735320327	0.2723567052757058	0.0986115937497633	2.638333161847925	1.0	0.9559668095023364	94353.2616911244	-8.31982767694831	-8.319827676948503	17.669287766084093	15.336549597189991	0.939924932330827
2017-03-26	0.0002387792348246	47265375.896341465	1016350.3229166666	0.67674308433735	137.664739102287	221915.0	961.81	3925474.04529489	475705205061.0	2211048.92844111	152313.359763909	1847.1510416666667	16237815.472560976	961.81	221915.0	0.0358606270548271	0.2697710187535162	0.0688873763961871	2.778829732104634	1.0	0.957390641213218	117764.22135884671	-8.33997113657246	-8.339971136572645	17.671288574763377	13.831728653708971	0.67674308433735
2017-03-27	0.0002834835550175	47350159.583333336	8285838.078125	0.900950257575758	163.83697407570494	232291.0	959.47	3121461.28902967	475705205061.0	1843886.29357483	195595.527269995	15375.291666666666	16239681.25	959.47	232291.0	-0.0024358772870503	0.2698090030841671	0.1060778682240674	2.650567607010173	1.0	0.9593711004860984	93643.8386708901	-8.168356443471728	-8.168356443471882	17.673080747882832	15.930058359807134	0.900950257575758
2017-03-28	0.0002865840239429	47385947.35483871	11457706.041666666	0.985683722580645	152.65112440601814	294001.0	1041.04	3665352.27120909	475705205061.0	2264423.9847332	243041.20098677	15404.802083333334	16241475.0	1041.04	294001.0	0.0815944437940707	0.2830947045975266	0.1073302537975924	2.5255458314767654	1.0	0.9611519507379784	109960.5681362727	-8.157478787519215	-8.157478787519247	17.67383627340239	16.254173078329767	0.985683722580645
2017-03-29	0.0002981629679506	47453172.308823526	15473550.520833334	0.973170391304347	158.5552484880694	283931.0	1042.77	3263345.89307648	475705205061.0	2063813.43903711	223105.092121135	15056.286458333334	16243310.661764706	1042.77	283931.0	0.0016604204773624	0.2815479542261968	0.1081033236343429	2.5391767718213227	1.0	0.9620506873574888	97900.3767922944	-8.117870348621414	-8.11787034862159	17.67525393660893	16.5546427062891	0.973170391304347
2017-03-30	0.0002416100010245	47466720.04968944	6347805.401041667	0.962550097560976	128.85256624463557	288788.0	1039.77	4073274.03319987	482855238676.823	2413075.13239019	214200.896080094	5890.578125	16245201.863354037	1039.77	288788.0	-0.0028810991147176	0.281085953719477	0.0887667744799659	2.4735723090987154	1.0	0.9594879680766653	122198.2209959961	-8.328185697791326	-8.328185697791405	17.67553939291574	15.66361970499814	0.962550097560976
2017-03-31	0.0003126697066461	47474314.9389313	8711841.473958334	0.96052782962963	167.559870582576	259403.0	1034.74	3352999.96635355	499635929816.0	2209101.93465589	244492.135990518	12510.052083333334	16247082.156488547	1034.74	259403.0	-0.0048493474190927	0.2810793866738302	0.1106749001279573	2.485129316160569	1.0	0.9635725278539398	100589.9989906065	-8.070363174924617	-8.070363174924704	17.67569938462552	15.980193747143606	0.96052782962963
2017-04-01	0.0002889818626926	47538256.50381679	10915295.78125	0.967154984848485	149.33097008331032	255871.0	1073.09	3278488.85599014	499635929816.0	2025106.75893696	208450.958161709	12512.572916666666	16248729.29389313	1073.09	255871.0	0.0363921496815962	0.2821852546455718	0.1029333180790583	2.5925681300342744	1.0	0.9611458841878208	98354.6656797042	-8.14914663067021	-8.149146630670396	17.67704534492462	16.20567564620186	0.967154984848485
2017-04-02	0.0002709903725012	47589278.65605096	2186988.4375	0.824273556962025	138.77685847611983	244203.0	1082.81	3924251.81247304	499635929816.0	2378690.40697005	198867.525756953	3081.765625	16250542.197452229	1082.81	244203.0	0.0090171769196985	0.2807672612075372	0.0836037868460016	2.7607564198638017	1.0	0.9604059262090684	117727.5543741912	-8.213427263541124	-8.21342726354146	17.678118055513433	14.598036012722204	0.824273556962025
2017-04-03	0.0002784995464146	47655000.42196532	4875727.729166667	0.878287340909091	142.99478727362003	288141.0	1079.99	4371318.47465352	499635929816.0	2916926.0233745	255961.69739349	6986.557291666667	16252629.190751445	1079.99	288141.0	-0.0026077321972097	0.2792788036008866	0.0877504932735235	2.6230178974876863	1.0	0.964033491918895	131139.55423960558	-8.186094127270932	-8.186094127271152	17.67949812320845	15.399779929051043	0.878287340909091
2017-04-04	0.0003389534880568	47709310.89516129	15530995.125	0.977861424	163.87009683695223	256015.0	1146.98	3104629.59847551	499635929816.0	2045569.04519407	231282.085715637	19887.578125	16254518.346774194	1146.98	256015.0	0.0601806193695786	0.2865240456142739	0.1130649127972575	2.5323828681913185	1.0	0.9635743850648936	93138.8879542653	-7.989647663369214	-7.989647663369339	17.68063713377367	16.558348270663746	0.977861424
2017-04-05	0.0003104851094359	47771473.3607595	15331218.203125	0.966858444444444	150.86310609527334	316555.0	1141.23	4023599.95962426	499635929816.0	2673677.81014339	274597.350905929	17577.8125	16256312.89556962	1141.23	316555.0	-0.0050257730741281	0.2863346753806257	0.102703979463854	2.5372241790526155	1.0	0.9638825595722008	120707.9987887278	-8.077374614468669	-8.077374614468882	17.681939227694777	16.545401712995755	0.966858444444444
2017-04-06	0.0003153400388035	47862654.93835616	13173013.4375	0.977744884353741	154.26291942117143	290465.0	1133.53	3651044.4078072	499635929816.0	2432718.25899512	260906.63156465	12932.130208333334	16258238.356164385	1133.53	290465.0	-0.0067699708181683	0.2861531974826584	0.1072490127452828	2.5522420945724926	1.0	0.9639805943563856	109531.332234216	-8.061859013101865	-8.061859013102051	17.68384611191797	16.393680858290395	0.977744884353741
2017-04-07	0.0003060455784161	47914939.40127389	22794358.46875	0.977586104938272	142.1659033798352	295463.0	1193.73	4023599.95962426	499635929816.0	2835523.66877157	278822.793833646	9431.234375	16260164.49044586	1193.73	295463.0	0.0517462014344687	0.2894103207943562	0.0983320283672468	2.5114515184642383	1.0	0.9659440687818988	120707.9987887278	-8.09177651803122	-8.091776518031482	17.684937901046144	16.942023627726297	0.977586104938272
2017-04-08	0.0002759249695774	47903362.02222222	27289921.45833333	0.974429496350364	128.5521094982316	226959.0	1190.22	3402674.03992916	499635929816.0	2302445.27107197	207868.700942155	6383.817708333333	16262033.24074074	1190.22	226959.0	-0.0029446947598179	0.2815533206038307	0.0902817120362542	2.726369079877863	1.0	0.9645315447952956	102080.2211978748	-8.195381578561749	-8.195381578562104	17.684696248273426	17.122028014642027	0.974429496350364
2017-04-09	0.0002438683181985	47895078.210191086	4472907.182291667	0.925461893081761	114.21105018435055	238286.0	1184.03	3949088.84926085	499635929816.0	2639028.47971234	202473.858064056	3258.458333333333	16263894.74522293	1184.03	238286.0	-0.0052142900072809	0.2798257451555174	0.0767228772332635	2.7882670404471943	1.0	0.9640859759146702	118472.6654778255	-8.318882157864614	-8.318882157864822	17.684523305748858	15.313549131538311	0.925461893081761
2017-04-10	0.0003181223689768	47964894.69863014	6318957.041666667	0.917565965986395	146.2505583772485	273384.0	1206.18	3675881.444595	499635929816.0	2501424.10992396	242663.595873513	8772.526041666666	16265794.434931507	1206.18	273384.0	0.0185344669204532	0.2691324095151416	0.0970101770870392	2.687454276768209	1.0	0.9647316285470032	110276.44333785	-8.053074441100524	-8.053074441100602	17.685979940852437	15.659064727452165	0.917565965986395
2017-04-11	0.0003071661818245	48036900.48795181	9351649.635416666	0.962831892215569	140.7690132282308	307893.0	1209.99	4147785.14356328	499635929816.0	2847416.31547419	277087.791711817	8741.104166666666	16267763.554216867	1209.99	307893.0	0.0031537542125814	0.2619100795977258	0.0973120053453344	2.617100746038397	1.0	0.96503958943252	124433.5543068984	-8.088121647957198	-8.088121647957283	17.687480033693088	16.051063317298013	0.962831892215569
2017-04-12	0.0003342899796666	48138737.4751773	15922236.609375	0.982567295774648	152.0558166470707	278093.0	1219.09	3526859.22386818	499635929816.0	2459161.23770251	261215.307257471	16572.0	16269694.237588651	1219.09	278093.0	0.0074925836710946	0.2584787023230427	0.1062213014960797	2.7162172366798143	1.0	0.96557988143473	105805.7767160454	-8.003501739062827	-8.003501739062834	17.68959776386763	16.58322721905127	0.982567295774648
2017-04-13	0.0003832960639937	48245671.86614173	27912967.71875	0.972980299212598	175.34212929010397	228679.0	1212.17	3287972.00662321	517807877351.858	2152057.9103319	257830.566724432	33468.65625	16271375.0	1212.17	228679.0	-0.0056925369453368	0.2582872276065516	0.1198065189076014	2.7493866948867165	1.0	0.9633321539443208	98639.1601986963	-7.866702854365853	-7.866702854365943	17.69181667946965	17.144601931595624	0.972980299212598
2017-04-14	0.0003605687797181	48358588.11594203	39899399.10416666	0.995109366906475	170.24580983766953	290208.0	1174.43	3598646.52693406	520808749422.0	2375849.27766758	283173.491550717	52227.208333333336	16273036.956521738	1174.43	290208.0	-0.0316292183264712	0.2600360970829173	0.119188323187199	2.8373304664240795	1.0	0.9636477290633494	107959.3958080218	-7.927827829650535	-7.927827829650642	17.69415438799812	17.50187182170074	0.995109366906475
2017-04-15	0.0002859714589458	48482540.1	20346606.890625	0.991701113333333	135.4935647075708	270705.0	1170.36	3909321.04724491	520808749422.0	2472770.08792718	240067.938549713	16026.177083333334	16274843.75	1170.36	270705.0	-0.003471529721188	0.2598242532918956	0.097084617660897	2.9011285347518507	1.0	0.962057246813218	117279.6314173473	-8.15961854601974	-8.159618546019967	17.696714293154752	16.8284247183892	0.991701113333333
2017-04-16	0.0002518775116869	48532572.29861111	5572854.072916667	0.927419253424658	117.3209152942469	211829.0	1190.5	3779873.33044872	520808749422.0	2422454.87110332	191455.752493483	4237.9375	16276699.045138888	1190.5	211829.0	0.0170619931549929	0.2503578445498857	0.0790337746957834	3.0874384527142187	1.0	0.9625516408941596	113396.1999134616	-8.286567653355005	-8.28656765335513	17.697745724275322	15.533417881553667	0.927419253424658
2017-04-17	0.0002946125331549	48605097.32089552	6052780.59375	0.930786485507246	140.7009537259415	245184.0	1161.1	3572756.98357482	520808749422.0	2405342.14992486	225744.074968285	9310.484375	16278466.697761197	1161.1	245184.0	-0.0250055552939567	0.2334743819140776	0.0938511284040555	2.8355887823022683	1.0	0.9643517793888596	107182.70950724462	-8.129849511884233	-8.129849511884458	17.69923896651687	15.616028326694977	0.930786485507246
2017-04-18	0.0003350264464653	48710869.062937066	14604235.786458334	0.955539787671233	157.84438806799662	303091.0	1176.97	3779873.33044872	520808749422.0	2573482.22738259	274363.861319617	20818.140625	16280236.538461538	1176.97	303091.0	0.0135755077723169	0.208560367752016	0.1066119122177362	2.4126945372841826	1.0	0.9647493349806286	113396.1999134616	-8.001301084582433	-8.001301084582638	17.701412747194848	16.496822166961373	0.955539787671233
2017-04-19	0.0003224922182123	48798144.47183099	17491857.072916668	0.984213174825175	148.87417369726114	310104.0	1201.2	3702204.70037101	520808749422.0	2444733.65965674	255487.164791615	16365.09375	16282052.816901408	1201.2	310104.0	0.0203777177038979	0.2055281727532811	0.104505111950513	2.41450610117896	1.0	0.9636553812486144	111066.1410111303	-8.039431551593568	-8.039431551593834	17.70320284698226	16.677246020484347	0.984213174825175
2017-04-20	0.0003692220341832	48837444.83211679	23993687.16145833	0.973990101449275	169.90885443632382	267915.0	1205.0	3598646.52693406	520808749422.0	2424413.35644996	281117.046687716	24541.291666666668	16283808.120437955	1205.0	267915.0	0.0031585098155799	0.2050029828292087	0.1159526059942816	2.3690200250079334	1.0	0.9643759112213092	107959.3958080218	-7.904112376230092	-7.90411237623017	17.704007888723464	16.993301318773227	0.973990101449275
2017-04-21	0.0003344002628736	48871983.22289157	23780001.166666668	0.975939323353292	149.94855333569132	330354.0	1236.63	4323553.74099272	520808749422.0	2938953.71533901	307542.297045435	19184.75520833333	16285709.71385542	1236.63	330354.0	0.0259103709733707	0.1928453439720407	0.1046434639104072	2.5052943206378635	1.0	0.9646931187645956	129706.6122297816	-8.003171890648538	-8.003171890648773	17.704714850024963	16.984355498287744	0.975939323353292
2017-04-22	0.0002866595872563	48909498.85416666	23777233.869791668	0.973032510344827	127.8196763854805	268712.0	1243.61	3753983.78708949	520808749422.0	2504139.26343094	225561.874085169	7979.963541666667	16287661.892361112	1243.61	268712.0	0.0056285024249369	0.1737819200341495	0.0900756109610792	2.567689570990503	1.0	0.9640213257282236	112619.51361268468	-8.15721515330732	-8.15721515330733	17.705482186177353	16.984239120753347	0.973032510344827
2017-04-23	0.0002602641815444	48918138.3630137	17600086.364583332	0.947631065359478	117.02596973065684	245039.0	1233.24	3961100.13396339	520808749422.0	3003304.22483801	223598.910438968	5897.276041666667	16289509.075342463	1233.24	245039.0	-0.008373587898081	0.1742883251254603	0.0744509692324054	2.5872657005619493	1.0	0.968346062836758	118833.00401890172	-8.253813359948166	-8.253813359948452	17.705658813337433	16.68341436707494	0.947631065359478
2017-04-24	0.0003521929844646	48922049.76612903	14013120.411458334	0.963089903225806	157.39116997820213	222671.0	1240.84	3210303.37654549	520808749422.0	2166919.0113154	234576.264717036	18923.541666666668	16291256.25	1240.84	222671.0	0.0061437171840177	0.1317503243035547	0.10825336041269	2.5697733427343485	1.0	0.964443857553162	96309.10129636472	-7.95133128128089	-7.951331281281137	17.705738768276035	16.455504620954823	0.963089903225806
2017-04-25	0.0004295002815469	48991040.52380952	31947659.010416668	0.966010324324325	189.9898109903529	325387.0	1253.57	3831652.4171672	520808749422.0	2730056.14610532	349896.38935949	50698.505208333336	16292951.44557823	1253.57	325387.0	0.0102069110679643	0.1289457747950012	0.1281645397141922	2.3481792450220835	1.0	0.96631583634527	114949.572515016	-7.752888161017595	-7.752888161017711	17.707147992903582	17.279609465693916	0.966010324324325
2017-04-26	0.0003918086240923	49105133.3618421	30566122.94270833	0.971854882352941	170.71576644922172	334471.0	1272.67	3961100.13396339	520808749422.0	2834899.00327354	331998.298824818	36017.28125	16294835.85526316	1272.67	334471.0	0.0151215751095303	0.1285534690681228	0.1171111557912468	2.373506223260012	1.0	0.9664656825144932	118833.00401890172	-7.84473704123023	-7.8447370412302835	17.70947413642089	17.23540286026651	0.971854882352941
2017-04-27	0.0004187783927102	49166862.96575342	32209406.78645833	0.967617979591837	180.292270111687	297884.0	1288.02	3814281.63369607	521839702599.075	2802873.46151354	341309.837712615	39501.38541666666	16296713.099315068	1288.02	297884.0	0.0119890997075575	0.1047685952391526	0.1217714043816694	2.463908769856723	1.0	0.967339674635446	114428.44901088208	-7.778168673636271	-7.778168673636506	17.710730437591867	17.287769104076574	0.967617979591837
2017-04-28	0.0004419190597599	49285838.5882353	42568047.302083336	0.996674536764706	184.20388944597403	305271.0	1330.33	3528859.19852154	521974519553.0	2599659.64724063	332826.050942546	55486.552083333336	16298481.25	1330.33	305271.0	0.0323208762457483	0.1075718421833424	0.1280267789269334	2.456188108271009	1.0	0.9674216504247344	105865.7759556462	-7.724383815370578	-7.724383815370746	17.713147348017277	17.566614466469982	0.996674536764706
2017-04-29	0.0003660351846575	49371980.947674416	29306454.182291668	0.971570312138729	152.53100246853788	341319.0	1330.7	4488916.48047225	521974519553.0	3282240.04874294	346182.888042601	27168.859375	16300412.572674418	1330.7	341319.0	0.0002780878098969	0.1072836774646023	0.1054715325209638	2.5087821070611387	1.0	0.967176686064569	134667.4944141675	-7.912781096239319	-7.912781096239394	17.71489363395255	17.193318328988482	0.971570312138729
2017-04-30	0.0003264699387016	49377850.48	14396953.755208334	0.971893516556292	135.80898277487572	281489.0	1333.0	3918071.61012318	521974519553.0	2841932.31112448	272892.431013592	9051.09375	16302435.083333334	1333.0	281489.0	0.0017269216290118	0.1066544156224196	0.0960235505769718	2.505032168219716	1.0	0.9669120484415232	117542.1483036954	-8.027172684844459	-8.027172684844656	17.71501251075968	16.482527197390276	0.971893516556292
2017-05-01	0.0003795275976422	49385657.05405405	13899985.317708334	0.977420893333333	155.34011470350268	294786.0	1354.8	3892124.1160164	521974519553.0	3028192.09419664	329418.915707681	13390.338541666666	16304308.783783784	1354.8	294786.0	0.0162218007649075	0.103032174148519	0.1087840221031531	2.4538784067085966	1.0	0.9691528886283632	116763.723480492	-7.876583242712816	-7.876583242712822	17.71517059696511	16.447398341820385	0.977420893333333
2017-05-02	0.0004416029535473	49470106.4556962	27517969.83333333	0.980238126582278	176.06133884259472	333161.0	1390.86	4099704.06887061	521974519553.0	3252918.8674867	394551.405650326	22334.166666666668	16306243.75	1390.86	333161.0	0.0262684188980406	0.1046792008506854	0.1212914990268933	2.426571537484878	1.0	0.969752428000482	122991.12206611827	-7.725099374737269	-7.7250993747372965	17.716879135125897	17.130349797717148	0.980238126582278
2017-05-03	0.0004914677849589	49567638.29545455	41648930.578125	0.995290871212121	188.2681825044367	295149.0	1447.55	3425069.22209443	521974519553.0	2801412.84630984	365516.12784188	42919.078125	16308056.25	1447.55	295149.0	0.0399502113232559	0.1086484151499424	0.1304756377923218	2.409271249436725	1.0	0.9706570699000876	102752.07666283291	-7.618114164860885	-7.618114164861088	17.718848725033926	17.544786249851924	0.995290871212121
2017-05-04	0.0005095534337055	49692399.030120485	55040284.489583336	0.971046744047619	188.24545018929692	354737.0	1501.0	4359179.00993837	521974519553.0	3837374.260237	488688.800052392	62295.833333333336	16309939.68373494	1501.0	354737.0	0.0362590804685485	0.0994055212057792	0.1273497883998967	2.514101996690509	1.0	0.972736488769782	130775.37029815112	-7.581975836010304	-7.58197583601048	17.72136254235109	17.82357592035477	0.971046744047619
2017-05-05	0.0005841955617708	49830030.6640625	78788948.29166667	0.961245868217055	210.7341160591833	267193.0	1537.23	3347226.73977411	521974519553.0	2992751.47780483	414847.86643166	99784.953125	16311792.87109375	1537.23	267193.0	0.0238505428699147	0.0993948449976722	0.1386175462641318	2.5572526226360712	1.0	0.9731573295175504	100416.8021932233	-7.445274765145253	-7.445274765145277	17.72412838563092	18.18228329488639	0.961245868217055
2017-05-06	0.0005010683822347	49920393.833333336	74455117.18229167	0.964933172619048	182.947364036862	363022.0	1518.75	4359179.00993837	521974519553.0	3736751.78381375	462580.127225945	82403.78645833333	16313643.75	1518.75	363022.0	-0.012094467414518	0.100457188312615	0.1237920402499502	2.425313066425728	1.0	0.97200234259827	130775.37029815112	-7.598767974707055	-7.598767974707098	17.725940171283856	18.125707047872528	0.964933172619048
2017-05-07	0.0004818506434175	49963396.096969694	57109964.234375	0.964836443113773	171.93555632332487	316011.0	1554.04	4333231.51583159	521974519553.0	3798375.63516212	443000.729828115	47368.880208333336	16315741.363636363	1554.04	316011.0	0.0229703635332052	0.0917578429881221	0.1166289941750869	2.42947239178383	1.0	0.9726205182506864	129996.94547494769	-7.637876360361122	-7.637876360361239	17.726801217231817	17.860489164382315	0.964836443113773
2017-05-08	0.0005104463840534	50010202.87570622	49800480.25	0.968144155555555	181.5899877766137	365096.0	1558.74	4670548.93921968	521974519553.0	4358595.02512714	534330.624363859	35966.932291666664	16317892.23163842	1558.74	365096.0	0.003019810954651	0.0911604950303112	0.1225923999094805	2.4709364112452628	1.0	0.9742822689662474	140116.4681765904	-7.580224952215222	-7.580224952215265	17.727737600089643	17.723535185522678	0.968144155555555
2017-05-09	0.0005891835014482	50104495.03870968	59958412.265625	0.987786522580645	197.87578359215905	332879.0	1651.1	4021861.58655028	521974519553.0	3851908.9605326	521244.425727922	55132.22916666666	16320000.0	1651.1	332879.0	0.0575639298610717	0.1020109362333064	0.1353210657543292	2.41359773371105	1.0	0.9749410801069762	120655.8475965084	-7.436772875383236	-7.436772875383262	17.729621283361904	17.909161750955228	0.987786522580645
2017-05-10	0.0006620532241251	50240562.32191781	89702405.07291667	0.960165790540541	213.40975233183403	311391.0	1720.26	4119773.00240534	555092980096.736	3872761.35724353	542282.049908583	100022.09375	16321896.489726027	1720.26	311391.0	0.0410337097364665	0.1061097110089443	0.1400246490515896	2.547527064044884	1.0	0.9744692370799468	123593.1900721602	-7.320164606278541	-7.320164606278577	17.732333272774913	18.312008139076678	0.960165790540541
2017-05-11	0.0006894536959706	50373952.03703704	103858702.84375	0.961242696296296	215.44660437240788	294743.0	1774.52	3757901.04949136	559970892890.0	3603539.08867485	512665.3127092	118124.421875	16323662.5	1774.52	294743.0	0.0310545216292847	0.1074088249785099	0.1422671712707091	2.498746365477723	1.0	0.974971930935552	112737.0314847408	-7.279611018938696	-7.279611018938699	17.734984774779733	18.458541906833457	0.961242696296296
2017-05-12	0.0007225849246951	50514899.53896104	110121287.71354169	0.954580519480518	219.07389973429625	317698.0	1829.0	4286790.82682718	559970892890.0	4010123.29189492	574141.433117175	150983.11979166666	16325468.75	1829.0	317698.0	0.030239405587328	0.1086553794433547	0.1431730127294599	2.5060371799633585	1.0	0.9743441853641271	128603.7248048154	-7.232675602054704	-7.232675602054716	17.7377788911052	18.517092931900255	0.954580519480518
2017-05-13	0.0006093351926044	50618981.73417722	102372718.11458331	0.955090025316455	199.5931056045196	329266.0	1692.88	4398136.0431084	559970892890.0	3887658.1693149	514824.973337636	150353.86979166666	16327418.75	1692.88	329266.0	-0.0773381488643503	0.1406674211779184	0.1324254733610904	2.445363323270548	1.0	0.9728486249465697	131944.081293252	-7.403142043302735	-7.403142043302813	17.739837196999375	18.444130810410055	0.955090025316455
2017-05-14	0.0005940458060819	50713329.13207547	93299663.515625	0.975085658536585	186.02266799599755	369098.0	1770.8	4565153.86753024	559970892890.0	4502606.74509519	560074.121573774	104298.17708333331	16329433.25471698	1770.8	369098.0	0.0450002013314705	0.1374029129106115	0.1243888603382646	2.39922459617771	1.0	0.9756666084729526	136954.6160259072	-7.428554126958787	-7.428554126958815	17.741699336022055	18.351327059333308	0.975085658536585
2017-05-15	0.0006366725353781	50797966.4852071	88295458.75	0.970711982352941	198.3405720617308	329229.0	1780.0	4732171.69195208	559970892890.0	4329595.85547557	575517.822815162	69971.59895833333	16331518.121301776	1780.0	329229.0	0.0051819424281447	0.1365548179439236	0.1329264536520917	2.59373262987161	1.0	0.9737684244908872	141965.15075856238	-7.359255107762675	-7.359255107762832	17.743366881928736	18.29619923446681	0.970711982352941
2017-05-16	0.0008275250803268	50902331.5546875	107830156.80208331	0.973960871212121	267.1137259908744	233977.0	1717.91	3674392.13728044	559970892890.0	3642086.24030577	617615.920650182	125696.59375	16333403.61328125	1717.91	233977.0	-0.0355049286100763	0.1451721365469851	0.1695775113217336	2.465344884326236	1.0	0.9757871160987864	110231.7641184132	-7.097071142620213	-7.097071142620327	17.745419287047056	18.496067925017297	0.973960871212121
2017-05-17	0.000984038731925	50860625.883116886	100123519.96875	0.981881941935484	319.2920602674648	317527.0	1708.99	4314627.13089748	559970892890.0	4421399.76340616	884050.731096719	166138.48958333334	16335203.409090908	1708.99	317527.0	-0.005205882952656	0.141215625745265	0.1999481563313025	2.456304503239092	1.0	0.9765795773549856	129438.81392692444	-6.923845299974244	-6.923845299974274	17.744599623881683	18.421915181408338	0.981881941935484
2017-05-18	0.0009113081841285	50930494.72340426	98171869.9375	0.974609492957747	283.2635784929914	288904.0	1783.98	3952755.1779835	559970892890.0	4037060.37897186	726444.480262071	170734.78125	16337061.258865248	1783.98	288904.0	0.0429442705913833	0.1443827047294873	0.1799439225744447	2.504333619472213	1.0	0.9765011876548242	118582.655339505	-7.0006294257842585	-7.0006294257843145	17.74597241260517	18.402230275439827	0.974609492957747
2017-05-19	0.0009424962658214	51019534.835365854	91835411.53125	0.971260817073171	277.9966401278239	319502.0	1879.99	4565153.86753024	559970892890.0	4815456.24257254	855524.387937065	172874.39583333334	16338968.75	1879.99	319502.0	0.0524196343461298	0.1493482650537674	0.1776621663329707	2.548838504923288	1.0	0.9772474948786588	136954.6160259072	-6.966978600643159	-6.966978600643166	17.747719153336607	18.33550852773743	0.971260817073171
2017-05-20	0.0008576494141729	51045685.38787879	96005315.31770831	0.967212927272727	242.9685695543596	352805.0	1957.38	4592990.17160055	559970892890.0	4886339.56454024	773438.339689938	171785.47395833334	16341025.0	1957.38	352805.0	0.0403403866429679	0.1509361533081278	0.1582858353321811	2.294641515851532	1.0	0.9774408301628572	137789.7051480165	-7.061315150169385	-7.061315150169479	17.748231581625657	18.37991411579216	0.967212927272727
2017-05-21	0.000877874062572	51109617.97278912	100918871.453125	0.990363700680272	242.3272859395622	326057.0	2008.84	4091936.69833503	559970892890.0	4467333.32139705	719454.194504975	139566.59375	16342975.0	2008.84	326057.0	0.0259505967267505	0.1509388437979208	0.1610477980362528	2.3496137178468794	1.0	0.9780167554792332	122758.10095005092	-7.038007411323252	-7.038007411323336	17.749483256108604	18.429827499085675	0.990363700680272
2017-05-22	0.0010481588351952	51185359.0625	109968527.88020831	0.966800397260275	288.08340468175226	327868.0	2017.55	4064100.39426473	559970892890.0	4964459.57266732	887456.327238477	140860.66666666666	16344818.055555556	2017.55	327868.0	0.0043264629538359	0.1510385163117978	0.178761920456462	2.358192931301621	1.0	0.980352663158067	121923.0118279419	-6.8607201442665735	-6.860720144266625	17.75096409330603	18.515704772639438	0.966800397260275
2017-05-23	0.0010788200119605	51299769.14545455	108705578.22395831	0.978685166666667	284.8716843482692	367710.0	2099.98	4976737.78165219	584152236544.97	5849528.14907328	1066192.03593239	141222.09375	16346768.181818182	2099.98	367710.0	0.0400439168721726	0.150673081417056	0.1822697504415468	2.415009110440294	1.0	0.9795809672650988	149302.1334495657	-6.831887416666317	-6.831887416666358	17.75319681004227	18.504153668382447	0.978685166666667
2017-05-24	0.0012875184062532	51424545.26143791	107227715.28125	0.970548168831169	316.4231148820991	338642.0	2256.32	4562009.63318118	595921917085.0	5777645.70954402	1134189.41485181	153728.69791666666	16348778.83986928	2256.32	338642.0	0.0718073466740367	0.1594938615432955	0.1963065012758149	2.4730659516539624	1.0	0.981049680665693	136860.2889954354	-6.655038629409544	-6.655038629409582	17.75562615071141	18.49046531125713	0.970548168831169
2017-05-25	0.0013681571473902	51566462.154320985	103944861.75520831	0.976875766871166	313.30602869357847	350114.0	2421.49	4828620.58576969	595921917085.0	6652086.79657236	1307021.98710468	149111.65625	16350756.48148148	2421.49	350114.0	0.0706478856323897	0.1669590786034284	0.1964830025636696	2.4381258675745605	1.0	0.9825788662110984	144858.61757309068	-6.59429059255596	-6.594290592556026	17.758382060887765	18.45937114108227	0.976875766871166
2017-05-26	0.0013150761966119	51698424.57615894	108304258.10416669	0.958775267973856	320.2590618058109	333340.0	2277.01	4532386.19400468	595921917085.0	5857614.17179412	1139936.99605205	153757.80208333334	16352743.791390728	2277.01	333340.0	-0.0615198743654472	0.1866317889843207	0.1946077298059562	2.447720045599089	1.0	0.981429765521276	135971.5858201404	-6.63386067083952	-6.6338606708395504	17.760937866599644	18.50045502887297	0.958775267973856
2017-05-27	0.001305312915724	51803361.815476194	103756434.453125	0.991460916666667	317.48961489332737	331914.0	2279.82	4976737.78165219	595921917085.0	5550225.48785938	1117682.28717988	140179.97395833334	16354743.75	2279.82	331914.0	0.0012333136659394	0.1873815376007578	0.2013760142943218	2.576390269768671	1.0	0.9784798460853672	149302.1334495657	-6.641312484786578	-6.641312484786644	17.76296560503647	18.457556733977295	0.991460916666667
2017-05-28	0.0009645637765318	51826137.4601227	97334192.53125	0.977982139393939	261.196492625418	308143.0	2047.76	4887867.46412269	595921917085.0	5637036.09336445	943717.056449774	88315.41145833333	16356821.088957056	2047.76	308143.0	-0.1073499796711505	0.2253440451134943	0.1674136976984511	2.54298815809543	1.0	0.9791896278122056	146636.0239236807	-6.943834603873199	-6.943834603873218	17.763405164142178	18.39366089890134	0.977982139393939
2017-05-29	0.0013160378054451	51865196.30463576	92743199.72395831	0.977900741721854	335.15799515182584	321638.0	2177.38	4473139.31565167	595921917085.0	5363911.6870551	1114427.04510492	78577.84375	16358800.0	2177.38	321638.0	0.0613758063456559	0.2296314427746903	0.2077638690052266	2.498520075364231	1.0	0.9799856243280954	134194.17946955012	-6.633129718949733	-6.63312971894977	17.764158531756273	18.345344938423825	0.977900741721854
2017-05-30	0.0013843349213794	51977929.19428571	100582934.83854169	0.980603117318436	335.21029430479695	347961.0	2290.02	5302595.6125937	595921917085.0	6715480.58337219	1389016.45457791	79997.61979166667	16360859.57142857	2290.02	347961.0	0.0504382319965381	0.2315668526123474	0.2068379823801699	2.4563931015257454	1.0	0.9810494136462318	159077.868377811	-6.582535455846413	-6.5825354558464495	17.766329747874728	18.426493167428756	0.980603117318436
2017-05-31	0.0014159979868606	52045074.969512194	98991656.58854169	0.976696451219512	356.1157290462556	321634.0	2204.89	4858244.02494618	595921917085.0	5896299.59870206	1284200.85602271	80620.00520833333	16363006.25	2204.89	321634.0	-0.0378829301193492	0.2382305461010023	0.2177977618887273	2.570636188960121	1.0	0.98022524896388	145747.32074838542	-6.559920705420221	-6.559920705420235	17.767620727405493	18.410546127663952	0.976696451219512
2017-06-01	0.0014188191740828	52100525.22352941	100246139.44791669	0.977746641176471	342.36596367810427	319709.0	2298.01	5035984.6600052	595921917085.0	6453340.2971392	1363584.7277589	82521.08333333333	16365093.75	2298.01	319709.0	0.0413659099940764	0.2393640749947982	0.2112990583130079	2.544576474231255	1.0	0.9812711516400732	151079.539800156	-6.557930320860364	-6.557930320860382	17.768685587738606	18.42313911416174	0.977746641176471
2017-06-02	0.0014251737896146	52173725.68493151	101149724.89583331	0.981988616438356	327.9282615111082	271539.0	2409.93	4325022.11976917	595921917085.0	5582333.53083948	1143678.83295357	84235.51041666667	16367068.75	2409.93	271539.0	0.0475541704103861	0.2402460666957582	0.2048746866584271	2.6210967853604847	1.0	0.9814055304468972	129750.66359307508	-6.55346151507343	-6.553461515073469	17.770089586765955	18.432112401809952	0.981988616438356
2017-06-03	0.0013002425750575	52156954.42631579	92420304.6875	0.981052463541667	289.6799411631017	305320.0	2488.98	5687700.32188822	595921917085.0	7556602.02583455	1392479.70234702	65978.05208333333	16369184.539473685	2488.98	305320.0	0.0322752865600293	0.2399483860029113	0.1842732616573432	2.714830341936324	1.0	0.9819356891816408	170631.0096566466	-6.6452044357234055	-6.645204435723475	17.769768084811933	18.34185726017114	0.981052463541667
2017-06-04	0.0012807333905679	52068379.20625	83855326.93229167	0.982358670807454	279.46019186196634	266044.0	2541.29	5432357.04184814	628336862170.783	6277178.51580928	1126248.42988557	53846.505208333336	16371389.84375	2541.29	266044.0	0.0207988381242278	0.2398757827074129	0.1794195317289569	2.7338222248951305	1.0	0.9792300683060076	162970.7112554442	-6.660322403749139	-6.660322403749141	17.768068397446054	18.244603573521395	0.982358670807454
2017-06-05	0.0013712088544414	52044804.67484663	67663358.203125	0.964430121951219	300.5932489956479	289930.0	2529.53	5533581.08610618	678760110082.0	6653843.25890711	1244642.58832389	48835.05729166666	16373420.935582822	2529.53	289930.0	-0.0046383113909174	0.2390625813379234	0.1870561929239556	2.537598730728107	1.0	0.9800407161847752	166007.43258318538	-6.592062552701781	-6.592062552701847	17.767615533919507	18.030055353592747	0.964430121951219
2017-06-06	0.0016648813502107	52061410.62416107	68808394.71875	0.990044397350993	342.03972075799084	297416.0	2699.12	5094943.56098801	678760110082.0	6998125.22728295	1479118.20197193	56302.796875	16375390.939597316	2699.12	297416.0	0.0648922792280419	0.243774039836052	0.2113592074925191	2.592335314845198	1.0	0.9825269423606487	152848.3068296403	-6.398001419223637	-6.39800141922364	17.767934553286555	18.046836311721094	0.990044397350993
2017-06-07	0.0021141085074699	52125849.68484849	70340173.24479167	0.992122860606061	408.1435369148314	339720.0	2872.3	5567322.4341922	678760110082.0	7719493.89799982	1889446.02387488	60065.24479166666	16377362.5	2872.3	339720.0	0.0621873085962967	0.2470698785453848	0.2447629402705337	2.42904745084187	1.0	0.982691127140442	167019.673025766	-6.159122064814458	-6.15912206481448	17.769171538858746	18.06885364796971	0.992122860606061
2017-06-08	0.0014846041832457	52139768.14545455	58575463.473958336	0.969814206060606	306.83196352311023	307377.0	2683.03	5567322.4341922	678760110082.0	7029707.6002043	1351092.33048279	39640.036458333336	16379425.0	2683.03	307377.0	-0.06816634966105	0.2591861962085962	0.1921975147932929	2.514888882382222	1.0	0.9809927032503132	167019.673025766	-6.512607085525328	-6.5126070855253335	17.769438519690556	17.88582645481438	0.969814206060606
2017-06-09	0.0015698303992232	52149251.84666666	54739486.88541666	0.973540092715232	309.8952343149858	282184.0	2809.01	5094943.56098801	678760110082.0	6703956.91372409	1297746.89720793	36999.52604166666	16381395.25	2809.01	282184.0	0.0458853552073241	0.2597122761129672	0.1935792419177442	2.5680938678309166	1.0	0.9817602280209486	152848.3068296403	-6.456787691429567	-6.45678769142963	17.76962039312726	17.818095887864928	0.973540092715232
2017-06-10	0.0014614831006082	52145351.657142855	50269611.942708336	0.966455241134752	286.8595228902189	254993.0	2825.14	4757530.08012788	678760110082.0	6249243.42805614	1130401.72077919	31084.0	16383226.517857144	2825.14	254993.0	0.0057258127910646	0.2594632544609386	0.1808861718690973	2.5360617742447817	1.0	0.9817288727447468	142725.9024038364	-6.528303536525864	-6.528303536525875	17.769545601347154	17.732911316178217	0.966455241134752
2017-06-11	0.001348563150158	52104968.15172414	48001076.333333336	0.945474835616438	257.98470183199913	222892.0	2898.63	4926236.82055794	678760110082.0	6463254.63954548	1043606.13760921	26108.03125	16385017.413793104	2898.63	222892.0	0.0256802906841784	0.2592353044203271	0.161467588051366	2.6089271934389737	1.0	0.9817074074460874	147787.10461673822	-6.608715586552851	-6.608715586552908	17.768770860175856	17.686733992231872	0.945474835616438
2017-06-12	0.0015355550243152	52053254.11724138	43965751.109375	0.967594673469388	288.1570337869234	269098.0	2954.96	4959978.16864396	678760110082.0	6495311.58752569	1162585.10904361	30231.640625	16386853.362068966	2954.96	269098.0	0.0192469028106518	0.2408523286725074	0.178988350809277	2.521152145315088	1.0	0.9816730153059828	148799.3450593188	-6.4788633839385845	-6.478863383938603	17.767777870134253	17.59892150490667	0.967594673469388
2017-06-13	0.0016673468326243	52142773.62411348	55652206.088541664	0.977147936170213	347.9803704367325	291776.0	2656.97	4757530.08012788	678760110082.0	6081318.61351558	1300251.72424207	50121.35416666666	16388650.0	2656.97	291776.0	-0.1062987386031117	0.2694943894156401	0.2138108207901314	2.620609645755647	1.0	0.981224348010758	142725.9024038364	-6.396521638891533	-6.396521638891549	17.769496160760838	17.834632277102102	0.977147936170213
2017-06-14	0.0016351809276742	52227434.8057554	60890056.114583336	0.969356292857143	335.0838284472447	287644.0	2706.0	4723788.73204186	678760110082.0	5950179.96751802	1221060.62646559	51814.0	16390406.564748202	2706.0	287644.0	0.0182851539642827	0.2693932711429238	0.2052140663192288	2.487168166205449	1.0	0.9809466385575064	141713.6619612558	-6.416001821627206	-6.416001821627239	17.77111848578029	17.92458043715739	0.969356292857143
2017-06-15	0.0012618561609173	52265824.64052288	56997415.880208336	0.994383816993464	286.1847166337918	293141.0	2445.0	5162426.25716004	678760110082.0	5519035.46403947	1021993.68737945	42233.895833333336	16392237.5	2445.0	293141.0	-0.1014264068217603	0.2892492446564292	0.1851761406569104	2.5015777390402563	1.0	0.9775507457817352	154872.7877148012	-6.675171498445127	-6.67517149844513	17.771853266888623	17.8585164893362	0.994383816993464
2017-06-16	0.0011280917916226	52250178.30405405	46402864.8125	0.983088047297297	257.97876765952725	269937.0	2424.8	4993719.51672997	678760110082.0	5412747.31911236	912836.387919763	26853.760416666668	16394118.75	2424.8	269937.0	-0.0082960761653794	0.2894532352309714	0.1686456681058334	2.510363529267941	1.0	0.977857959861098	149811.58550189913	-6.787227753665124	-6.78722775366513	17.771553861321152	17.652871756939252	0.983088047297297
2017-06-17	0.0009735907230411	52217908.35664336	40028171.645833336	0.985705317241379	217.8718337636205	236554.0	2477.94	5129905.64429561	679668719408.648	5553872.73489071	808563.585898518	22403.67708333333	16395944.667832168	2477.94	236554.0	0.0216785230772922	0.2878524399382626	0.1455855444470189	2.531933512009941	1.0	0.977832092786419	153897.1693288683	-6.934519544847922	-6.9345195448479595	17.770936065983484	17.505094055327422	0.985705317241379
2017-06-18	0.0009707317301585	52119968.87586207	27573455.265625	0.93663735862069	204.6909107567089	209359.0	2629.76	5129905.64429561	711697198173.0	5352903.24473236	712073.727589854	16114.765625	16397762.5	2629.76	209359.0	0.0594650174341042	0.2889863559173816	0.1330257049369583	2.591295334807675	1.0	0.9769998205022198	153897.1693288683	-6.937460409865923	-6.93746040986594	17.769058713057696	17.13236410215573	0.93663735862069
2017-06-19	0.0011823069550739	52016660.30872484	14130650.119791666	0.986316271523179	259.95645756253845	269774.0	2522.0	5342177.6019906	711697198173.0	5967196.34476597	1010154.48170922	12251.828125	16399615.10067114	2522.0	269774.0	-0.0418403497301254	0.2920786784022079	0.1692846059264097	2.505756670398185	1.0	0.9785138187114902	160265.328059718	-6.740287702448278	-6.7402877024482954	17.767074615784008	16.463856763495542	0.986316271523179
2017-06-20	0.0013654471925324	52044431.02222222	15984578.203125	0.965675224637681	291.2171912945709	269438.0	2600.0	4882255.02698479	711697198173.0	5831891.72450183	1056232.6048559	14996.567708333334	16401422.407407409	2600.0	269438.0	0.0304592074847089	0.2923927962470599	0.1811132055861557	2.683749137092763	1.0	0.9799080425043996	146467.6508095437	-6.596273290421943	-6.596273290421974	17.767608354452353	16.587134953085396	0.965675224637681
2017-06-21	0.0016612344029757	52137736.99280576	27390099.041666668	0.983057978571429	336.1985234078294	280203.0	2740.0	4953012.34621645	711697198173.0	6054325.83660712	1258270.52630809	23524.52083333333	16403151.258992806	2740.0	280203.0	0.0524464753725419	0.2956074558805168	0.2078299979660877	2.658561828388703	1.0	0.980365725347909	148590.3703864935	-6.400194336708817	-6.400194336708839	17.769399563011522	17.12569215721179	0.983057978571429
2017-06-22	0.0015537548481895	52225065.007246375	29140657.697916668	0.992577848920864	324.0635929134777	269685.0	2658.69	4917633.68660062	711697198173.0	5940316.94676479	1217680.08596585	24025.78125	16404902.898550725	2658.69	269685.0	-0.0301244001180753	0.2966059734914519	0.2049857098330454	2.564402914511376	1.0	0.9801318331098996	147529.01059801862	-6.467080794829159	-6.467080794829177	17.77107311015953	17.18764492875517	0.992577848920864
2017-06-23	0.0010925159785758	52176720.20625	16011332.947916666	0.94888029375	223.262930337887	259938.0	2713.48	5660585.53853309	711697198173.0	6351539.58948352	920491.015777427	9428.359375	16406768.75	2713.48	259938.0	0.0203984236576229	0.2895111492027547	0.144924077510517	2.5053089582900507	1.0	0.9786108468646354	169817.56615599268	-6.819272005402736	-6.81927200540281	17.77014698031696	16.588807338716244	0.94888029375
2017-06-24	0.0010726742152138	52146579.30344828	17138656.411458332	0.949838753424658	221.52916569443903	227127.0	2685.05	5165284.30391144	711697198173.0	5726988.95952891	828199.386623137	8308.401041666666	16408686.637931034	2685.05	227127.0	-0.0105325941781551	0.2820884929079754	0.1446134072329804	2.6261915139987746	1.0	0.9783539266148557	154958.52911734322	-6.837600481925983	-6.837600481926009	17.76956914384549	16.65684707899822	0.949838753424658
2017-06-25	0.0010539338947855	52038848.25409836	12886969.869791666	0.927724532786885	228.55887607889616	180719.0	2557.0	4316196.47313148	711697198173.0	4568837.75041699	661056.921609119	8733.869791666666	16410356.25	2557.0	180719.0	-0.0488646534523216	0.2793440755513359	0.1446882024971855	2.6758116191435346	1.0	0.9773271188398622	129485.8941939444	-6.855225549249623	-6.855225549249678	17.767501079428584	16.371727271236576	0.927724532786885
2017-06-26	0.0012071730127238	52014330.70921986	16824960.442708332	0.987224345070423	267.5422981235552	261906.0	2502.03	5023769.66544811	711697198173.0	5353248.87332519	925454.832506721	10985.671875	16412000.177304965	2502.03	261906.0	-0.0217322939285402	0.2805095550355376	0.1728772292127474	2.495528930226876	1.0	0.9774771405507507	150713.0899634433	-6.71947400602571	-6.719474006025759	17.767029829139517	16.63837408239027	0.987224345070423
2017-06-27	0.0012431664948809	52073331.091603056	18981537.609375	0.98994879389313	283.68637066446394	259737.0	2430.0	4634604.40967396	711697198173.0	4795574.54295835	879485.839771391	11671.026041666666	16413712.5	2430.0	259737.0	-0.0292111450280518	0.2587183573832932	0.1833953016250777	2.7476370328447626	1.0	0.9768055933995432	139038.1322902188	-6.690093529421167	-6.690093529421195	17.768163496428826	16.758977359949842	0.98994879389313
2017-06-28	0.0011657494763928	52113014.20512821	15365199.453125	0.97258723566879	252.6978004232667	279811.0	2558.11	5554449.55968559	711697198173.0	6013686.13596844	987298.219841884	11942.260416666666	16415509.294871794	2558.11	279811.0	0.0513774472252022	0.2566778744262976	0.164175215919028	2.4857528831961573	1.0	0.9778327657249796	166633.48679056772	-6.754391071434963	-6.754391071435027	17.76892526833533	16.547615734466376	0.97258723566879
2017-06-29	0.001357580948914	52106821.051724136	20706794.010416668	0.966836958333333	294.2589710735011	231054.0	2558.3	4245439.15389981	711697198173.0	4992120.70897841	900556.595829777	20767.171875	16417244.612068966	2558.3	231054.0	7.427082664879237e-05	0.2524362347254157	0.1803955970475856	2.4876305971764183	1.0	0.979589728367276	127363.17461699432	-6.602050877058118	-6.602050877058159	17.768806420451988	16.84597241744908	0.966836958333333
2017-06-30	0.0011116368452017	52137397.986928105	20857975.70833333	0.956314383116883	242.52460215309216	267360.0	2541.69	5448313.58083809	711697198173.0	5808462.21420621	906293.06660495	16202.947916666666	16418958.741830066	2541.69	267360.0	-0.0065137612932124	0.2490175576367119	0.156029777449246	2.6080789946140044	1.0	0.9774880990668572	163449.4074251427	-6.801921714547991	-6.801921714547998	17.769393060869323	16.853246961041528	0.956314383116883
2017-07-01	0.0007875518515285	52064143.99386503	7068651.536458333	0.882732609756098	176.33295096377157	221856.0	2476.63	5802100.17699641	711697198173.0	5723792.55869157	629563.755648134	4897.104166666667	16420946.472392635	2476.63	221856.0	-0.0259304490043525	0.2478684186496609	0.1099906660125448	2.5553331890956303	1.0	0.9756716542711767	174063.00530989232	-7.146581346221239	-7.146581346221262	17.767987054705916	15.771180289336055	0.882732609756098
2017-07-02	0.0005894712268978	51914605.89361702	5610033.078125	0.77958329787234	135.00089009704217	196539.0	2421.26	6622798.79067395	708707940675.899	6234521.40998292	484518.951860204	2858.484375	16423143.75	2421.26	196539.0	-0.0226106992781129	0.2445827185690625	0.0777155005169083	2.6505222881972514	1.0	0.974505313154966	198683.9637202185	-7.436284648511654	-7.4362846485117355	17.76511073231299	15.540067173760463	0.77958329787234
2017-07-03	0.0009253782073349	51846261.639053255	4397002.869791667	0.815769535294118	204.21721420007967	253244.0	2512.71	5988701.03412006	708659466230.0	6150160.47587895	720794.484352419	3549.9479166666665	16425385.28106509	2512.71	253244.0	0.0370737861533276	0.2452806686754985	0.1171992970231247	2.5031432136595524	1.0	0.9766300691855784	179661.03102360177	-6.985308031222988	-6.985308031223066	17.763793390504414	15.296433700833116	0.815769535294118
2017-07-04	0.0009848376945139	51865097.74509804	9627419.119791666	0.89702977124183	214.16665438235808	255483.0	2549.93	5389830.93070805	708659466230.0	5722827.44966135	762757.328956999	5560.0	16427400.0	2549.93	255483.0	0.0147040558312001	0.244829471463609	0.1332833001984247	2.715049533628459	1.0	0.9773964978894046	161694.9279212415	-6.9230337075126185	-6.923033707512679	17.76415663145244	16.080125743679453	0.89702977124183
2017-07-05	0.0007809590446847	51857994.10135135	10762963.880208334	0.909539919463088	166.63100322245705	237008.0	2598.89	5248920.31814053	708659466230.0	5452524.49486299	587728.236284937	5205.567708333333	16429289.27364865	2598.89	237008.0	0.0190185229797528	0.2454965488247664	0.1077901138892004	2.5794530142442453	1.0	0.9768961904244432	157467.6095442159	-7.154987849083794	-7.1549878490838426	17.764019658216657	16.19162152831851	0.909539919463088
2017-07-06	0.0008339255683832	51816285.92907801	20714987.640625	0.956304661971831	177.85635585282785	225106.0	2600.0	5002326.74614734	708659466230.0	5302487.88461233	629197.347950463	7861.833333333333	16431111.968085106	2600.0	225106.0	0.0004270142345257	0.2364095847251391	0.1186607799286776	2.574289445861061	1.0	0.977358582514458	150069.8023844202	-7.089366406131118	-7.0893664061311625	17.763215057991584	16.846368036854553	0.956304661971831
2017-07-07	0.0008135230950776	51820919.04054054	18565077.994791668	0.937060209459459	173.5270214060995	243614.0	2599.67	5213692.66499864	708659466230.0	5325202.36289879	612505.060885404	7074.854166666667	16432918.75	2599.67	243614.0	-0.0001269311323381	0.2271435779936627	0.1150200535387701	2.8720434786178144	1.0	0.9765025598216228	156410.77994995922	-7.1141362419384295	-7.114136241938526	17.76330446818876	16.736792846758295	0.937060209459459
2017-07-08	0.0006128138508425	51841191.63975155	8429926.979166666	0.858895296969697	135.7711395506183	220835.0	2502.86	5812562.76841065	708659466230.0	6009727.18023164	501016.252621687	3843.2708333333335	16434869.720496897	2502.86	220835.0	-0.0379504358903064	0.2201216948573697	0.0833675535671114	2.6050580750333965	1.0	0.9767873811475616	174376.88305231952	-7.397449337243522	-7.397449337243555	17.76369559662202	15.947298667919961	0.858895296969697
2017-07-09	0.0007003430126717	51807176.2189781	5048875.078125	0.749616797101449	151.98878641742377	188124.0	2555.14	4861416.13357982	708659466230.0	4856461.58253827	404166.560455681	3443.8385416666665	16436775.0	2555.14	188124.0	0.0206729386702591	0.2158119841042145	0.0832224354268318	2.651113095617783	1.0	0.9759755152546816	145842.4840073946	-7.263940324838057	-7.263940324838105	17.76303923468025	15.43467601963063	0.749616797101449
2017-07-10	0.0006325033322887	51822156.79591837	8381885.354166667	0.746657908629442	139.75817514347892	251722.0	2509.58	6939847.66895089	708659466230.0	6632606.65260221	505801.633750463	4489.973958333333	16438868.75	2509.58	251722.0	-0.0179916082099893	0.2161051122932004	0.0762598568320072	2.9268002002208777	1.0	0.9748882524204152	208195.4300685267	-7.365825068935771	-7.365825068935845	17.763328353149102	15.941583429750931	0.746657908629442
2017-07-11	0.0005657004054487	51856506.25	19529894.125	0.890107624277456	134.79964799931142	265759.0	2327.09	6094383.99354571	708659466230.0	5605340.88589458	489719.933863217	5412.994791666667	16441172.093023255	2327.09	265759.0	-0.0754968484854279	0.2252466777013344	0.0873666640142369	2.6924506789986444	1.0	0.9739060979835924	182831.5198063713	-7.477445938895042	-7.477445938895074	17.76399096692766	16.787456881691213	0.890107624277456
2017-07-12	0.0005938618333314	51833583.66477273	15384175.744791666	0.881564158192091	142.49974007551103	257138.0	2310.93	6235294.60611324	708659466230.0	5756410.92076747	522404.869735189	6946.916666666667	16443361.292613637	2310.93	257138.0	-0.006968519063923	0.2235672641489411	0.0907518377207059	2.548028684986272	1.0	0.9740034072260488	187058.8381833972	-7.42886386947715	-7.4288638694772855	17.763548830449245	16.548849990053913	0.881564158192091
2017-07-13	0.0006759792186645	51793660.81528662	31094103.75	0.855335471337579	156.969209224266	245895.0	2388.0	5530741.54327559	708659466230.0	5143505.4391091	497649.950987943	9031.546875	16445450.0	2388.0	245895.0	0.0328061546146454	0.2027258669598151	0.0967530717871935	2.5602879277740507	1.0	0.9741931259507708	165922.2462982677	-7.29934822401436	-7.299348224014405	17.762778321657635	17.252528769142845	0.855335471337579
2017-07-14	0.0007258763073075	51810391.28985507	30220674.78125	0.900208978417266	172.12444469568686	227903.0	2338.49	5559049.84406697	761764941640.259	4517081.23146398	489859.345711048	11865.989583333334	16447301.992753625	2338.49	227903.0	-0.020950773601152	0.2021486654555577	0.1084459899235164	2.6793504254002785	1.0	0.9704638483522762	166771.4953220091	-7.22813093326443	-7.228130933264555	17.763101291162666	17.22403684352219	0.900208978417266
2017-07-15	0.0012211629351248	51841056.43650793	35464081.354166664	0.97498737007874	305.5622563913536	221851.0	2216.1	5079131.8719173	804525194568.0	4159161.40474086	808375.637704434	11842.869791666666	16448963.888888888	2216.1	221851.0	-0.053756527708539	0.1833383728282201	0.1943602469437707	2.6229631599587098	1.0	0.9706914079393344	152373.95615751902	-6.7079516487557305	-6.707951648755773	17.763692988591313	17.384030949397363	0.97498737007874
2017-07-16	0.0004334903902076	51766237.226993866	30092574.30208333	0.840269717791411	121.8776718524302	203165.0	1972.29	6518885.7883663	804525194568.0	4283016.91517419	322179.439381773	7877.604166666667	16450775.0	1972.29	203165.0	-0.116553590028781	0.2155386951147819	0.075222546574666	2.589200895823591	1.0	0.9634712488838192	195566.573650989	-7.743640929907072	-7.743640929907267	17.762248703736947	17.21978899835596	0.840269717791411
2017-07-17	0.0004878157605818	51677802.76351351	31651372.73958333	0.94528775	141.5531959140968	230315.0	1910.96	5918988.32317922	804525194568.0	4205460.83287287	408143.837455158	9860.317708333334	16452718.75	1910.96	230315.0	-0.0315895706023168	0.2148171864215523	0.0970509187161644	2.636684540737688	1.0	0.96622112881283	177569.6496953766	-7.625572763188542	-7.62557276318861	17.760538900348898	17.270292078112583	0.94528775
2017-07-18	0.0005678151695431	51647121.58282208	30235992.151041668	0.959427872727273	141.8259726397923	260575.0	2220.07	6598872.11705791	804525194568.0	5318674.73797644	518217.218724547	13062.6875	16454680.444785276	2220.07	260575.0	0.1499329933290445	0.259002553985555	0.0974335232467533	2.7169720809747657	1.0	0.9702232344312064	197966.1635117373	-7.473714597932877	-7.473714597933036	17.759945022699583	17.224543565804332	0.959427872727273
2017-07-19	0.0005974738164852	51621421.718120806	34663978.854166664	0.939300073825503	144.04712722298314	253768.0	2300.01	5958981.48752502	804525194568.0	4764906.23361071	464935.706630895	10637.822916666666	16456637.5	2300.01	253768.0	0.0353747438331275	0.259349403042923	0.0975749959886576	2.6120984521295028	1.0	0.9699856516185362	178769.4446257506	-7.422800096900757	-7.422800096900903	17.759447293877034	17.36121163237881	0.939300073825503
2017-07-20	0.0006220145528592	51579904.04320987	33920999.46875	0.929456129629631	152.2676073588312	230199.0	2265.21	6478892.62402049	804525194568.0	5545614.34077037	576652.630432185	15570.026041666666	16458581.25	2265.21	230199.0	-0.0152460008827448	0.2572554198638724	0.103983543571131	2.60134926737301	1.0	0.971961010372948	194366.77872061467	-7.382547068619025	-7.382547068619055	17.75864269806696	17.3395448339241	0.929456129629631
2017-07-21	0.0008505310557873	51553739.39215686	36498896.473958336	0.976516766233766	166.06850797116903	268443.0	2840.0	6158947.30925405	804525194568.0	6018796.60358341	687669.376785744	18568.48958333333	16460553.676470589	2840.0	268443.0	0.2261365823041208	0.3418287446333495	0.1142536327571405	2.679276419947621	1.0	0.9754411479307852	184768.41927762152	-7.069649632053895	-7.0696496320539115	17.758135304926512	17.412792584505492	0.976516766233766
2017-07-22	0.0005566079101667	51498872.44025157	20713408.416666668	0.92575418125	115.47128187491508	223358.0	2672.95	6398906.29532888	804525194568.0	6110647.80474536	481494.807773031	5598.458333333333	16462514.229559748	2672.95	223358.0	-0.0606213207655459	0.3460536191083054	0.0787960332780291	2.604339222235157	1.0	0.974867844458548	191967.1888598664	-7.4936494973911	-7.493649497391182	17.757070471030232	16.8462917981338	0.92575418125
2017-07-23	0.0005435337766361	51421965.54651163	6556474.90625	0.683351726744186	106.67069798073037	181031.0	2825.51	6878824.26747855	804525194568.0	6298100.87074725	347032.166686876	2379.2760416666665	16464593.75	2825.51	181031.0	0.0555061478705312	0.3499348247196053	0.0551010810733016	2.6129613160176968	1.0	0.9737870533026416	206364.7280243565	-7.517418706809448	-7.517418706809463	17.755575984402284	15.695963654637515	0.683351726744186
2017-07-24	0.0005197762780156	51330336.50857143	13101800.921875	0.894424112359551	104.87169413861533	240072.0	2748.36	7118783.25355338	804525194568.0	6819394.90780593	467145.124699815	4158.182291666667	16466774.714285716	2748.36	240072.0	-0.0276845091315083	0.350956112778853	0.0685024303498085	2.6161359925355723	1.0	0.9749463404898704	213563.4976066014	-7.562112073551499	-7.562112073551639	17.75379249030248	16.388260253674854	0.894424112359551
2017-07-25	0.0006064324571992	51295511.02758621	18128530.72395833	0.934254324324324	121.85823869072044	244036.0	2759.58	5918988.32317922	804525194568.0	5561050.82150866	453381.42453004	7508.338541666667	16468813.01724138	2759.58	244036.0	0.0040741240897981	0.347182299870798	0.0815280131547227	2.728072907275974	1.0	0.9744552379908368	177569.6496953766	-7.40791720066346	-7.407917200663479	17.753113801976717	16.712997538297454	0.934254324324324
2017-07-26	0.0005448319901122	51287216.551020406	22233423.078125	0.967338823129251	117.8173405062394	237853.0	2564.3	5878995.15883341	804525194568.0	5002271.53846552	417652.389803596	6853.322916666667	16470662.5	2564.3	237853.0	-0.0733929573422926	0.354681339486837	0.0834925466544572	2.585142924411296	1.0	0.97179363760503	176369.8547650023	-7.515033085850892	-7.515033085851029	17.752952089049412	16.917107258706974	0.967338823129251
2017-07-27	0.0005305949262431	51214770.18543047	7221605.828125	0.923606636363636	116.89808684224911	225369.0	2516.93	6585327.48529789	836351931635.429	5771434.9816966	445560.807312926	3788.4375	16472547.350993378	2516.93	225369.0	-0.0186456320136239	0.3539124519583866	0.0772010442335342	2.638716948648661	1.0	0.9726155002788078	197559.8245589368	-7.541511678607305	-7.541511678607334	17.751538528591517	15.79258790000644	0.923606636363636
2017-07-28	0.0006563816742483	51141213.91946309	3698890.2447916665	0.916863406666667	137.01154720676664	247207.0	2656.53	6414280.01814729	860221984436.0	5722925.45554355	518182.845760005	4542.427083333333	16474449.748322148	2656.53	247207.0	0.0539808550193923	0.3543038640520458	0.0905450979198171	2.634828301787573	1.0	0.973100694455767	192428.40054441872	-7.328768117711511	-7.328768117711652	17.750101264727114	15.123543398785213	0.916863406666667
2017-07-29	0.0005738293636922	51075511.34615385	5143316.932291667	0.872203152866242	114.2626272811814	211134.0	2784.8	6713613.08566083	860221984436.0	5834980.15888111	430910.774939431	3273.848958333333	16476366.907051282	2784.8	211134.0	0.0471552976152258	0.3572569189289453	0.0738495698710414	2.604218174240057	1.0	0.972386073359544	201408.3925698249	-7.463178481637385	-7.4631784816374775	17.74881571028997	15.453208746869974	0.872203152866242
2017-07-30	0.0005655094027624	50932983.15753425	2164028.6041666665	0.810337360544218	115.94805695775024	184145.0	2704.53	6285994.41778435	860221984436.0	5356955.02068304	371806.595167658	2230.1197916666665	16478260.44520548	2704.53	184145.0	-0.0292479126238642	0.3585927183219345	0.069406331345349	2.5615466072931654	1.0	0.9718377575610876	188579.8325335305	-7.4777836352033615	-7.4777836352034495	17.74602127082565	14.58748213705277	0.810337360544218
2017-07-31	0.0007162896868323	50845554.11111111	5997711.005208333	0.926722013793103	145.01896423174674	231012.0	2738.92	6200470.68420905	860221984436.0	5611505.18567494	543451.115084965	5600.078125	16480083.680555556	2738.92	231012.0	0.0126355372231081	0.3575498181599545	0.0968458723823846	2.524630755112286	1.0	0.9734810373514572	186014.1205262715	-7.241425882280319	-7.24142588228041	17.744303245193247	15.606888455271077	0.926722013793103
2017-08-01	0.0003628278313401	50698876.7114094	4691923.828125	0.725291630872483	70.27645766799313	131875.0	2862.9	6371518.15135964	860221984436.0	5340232.19381795	210567.031471858	1483.6927083333333	16481925.0	2862.9	131875.0	0.0442714149948448	0.3587784424990614	0.0394303138570675	2.6724094786729866	1.0	0.9713652084623486	191145.5445407892	-7.9215821300410365	-7.921582130041244	17.74141431272247	15.361353254208762	0.725291630872483
2017-08-02	0.0004816600600287	50529449.33774834	8879136.541666666	0.878083467105263	97.78681895252308	209321.0	2731.34	6499803.75172259	860221984436.0	5580585.36103613	355486.450508482	3870.59375	16483809.27152318	2731.34	209321.0	-0.0470427658452408	0.3609950425696503	0.0637005667882983	2.636176016739837	1.0	0.9720467872186836	194994.1125516777	-7.638271962383301	-7.63827196238331	17.738066879479607	15.9992148739418	0.878083467105263
2017-08-03	0.0005038681239301	50447015.08759124	11365475.0	0.868854710144928	103.50627941163572	213017.0	2699.39	5901137.61669551	860221984436.0	5137047.94922252	344285.107793851	6637.989583333333	16485621.532846715	2699.39	213017.0	-0.0117665097046888	0.361061111453526	0.0670200300244341	2.656731622358776	1.0	0.9724302159137668	177034.1285008653	-7.5931959830002915	-7.59319598300041	17.736434137257163	16.246090809379997	0.868854710144928
2017-08-04	0.0003451276316781	50374902.70391061	23613449.66145833	0.924147648044693	68.59476554294822	235792.0	2790.0	7654374.1549891	860221984436.0	6640166.26029489	320645.527108361	5643.28125	16487600.0	2790.0	235792.0	0.0330157742740233	0.362017730869753	0.0482887799098755	2.626068738549232	1.0	0.9723342801191276	229631.224649673	-7.971596262453243	-7.9715962624533505	17.73500364679324	16.97732700857324	0.924147648044693
2017-08-05	0.000375067938517	50245410.834285714	9461848.833333334	0.881231593220339	72.80951202205522	239771.0	2856.52	7568850.42141381	860221984436.0	7486508.3617512	363308.396255469	3377.6979166666665	16489833.0	2856.52	239771.0	0.0235625048999494	0.3626283390770382	0.0485284165461729	2.5333547426502765	1.0	0.9757360305583844	227065.51264241428	-7.888403379024148	-7.888403379024386	17.732429774052044	16.062778358860168	0.881231593220339
2017-08-06	0.0004680591224296	50196837.92857143	2188364.7135416665	0.786434007142857	79.84172637190021	199627.0	3250.77	5986661.3502708	860221984436.0	5937807.54411719	283867.865993673	2247.375	16491806.25	3250.77	199627.0	0.129287790623505	0.3838928297653957	0.0478068485521918	2.6275103067220344	1.0	0.9758025380009414	179599.84050812403	-7.666915940047692	-7.666915940047809	17.73146259320735	14.598665116723433	0.786434007142857
2017-08-07	0.0004884655243367	50163429.50993378	28487220.359375	0.943697823529411	84.3756777757741	249002.0	3210.2	6542565.61851024	860221984436.0	6910134.93728859	414032.82051825	8335.510416666666	16493631.456953645	3210.2	249002.0	-0.0125586508597486	0.3816193588362107	0.0599167489890883	2.6038545875133545	1.0	0.9772766268286712	196276.9685553072	-7.624241663512926	-7.624241663512981	17.730796823361885	17.164966136230767	0.943697823529411
2017-08-08	0.0006038080658929	50142846.24390244	36986271.91666666	0.979247707317074	99.04519650300968	275574.0	3380.5	7012946.15317437	860221984436.0	7561715.6925808	543829.530996042	13521.973958333334	16495618.75	3380.5	275574.0	0.0516903870516145	0.3839136025189414	0.0719188016457193	2.6748604730489816	1.0	0.977741730247631	210388.38459523107	-7.41225418223005	-7.412254182230082	17.73038641501673	17.426057372480827	0.979247707317074
2017-08-09	0.0007373972813428	50186790.2867647	41416931.651041664	0.954165920289855	119.95595957823336	260955.0	3408.75	6333394.73736857	888074709977.536	6474128.57297675	534570.83656342	18956.46875	16497505.42279412	3408.75	260955.0	0.0083220276290667	0.3828767273549321	0.0825703151455376	2.6562855664769804	1.0	0.9765217091407012	190001.8421210571	-7.212383758985687	-7.212383758985781	17.731262408336192	17.539200332265512	0.954165920289855
2017-08-10	0.0008850032605496	50242059.4962406	46919824.85416666	0.981281641791045	146.91882472997938	257965.0	3340.28	6149818.07831441	923233068448.0	6425354.78193725	665233.303607226	24357.421875	16499201.5037594	3340.28	257965.0	-0.0202910193674572	0.3739695049946652	0.1035325404096453	2.721663791599633	1.0	0.97702918533083	184494.54234943227	-7.029919228726286	-7.029919228726295	17.732363072441675	17.663950848881683	0.981281641791045
2017-08-11	0.0010384195688351	50321750.42857143	52254765.942708336	0.967170902777778	168.69408512341394	284001.0	3413.41	6608759.72594982	923233068448.0	7518972.01439316	858255.500751744	24872.572916666668	16500951.607142856	3413.41	284001.0	0.0216571558183051	0.3735590504518979	0.1141453245349008	2.652434322414356	1.0	0.9789053299946884	198262.7917784946	-6.870055367011743	-6.870055367011836	17.733947955692845	17.771641658863945	0.967170902777778
2017-08-12	0.001048643086221	50412877.87407407	23840710.244791668	0.97991502962963	159.31265723349335	260521.0	3650.0	6195712.24307795	923233068448.0	7177458.75281039	797290.847985491	16931.84375	16502687.5	3650.0	260521.0	0.0670153759658909	0.3769858397483202	0.1110826095201599	2.5481631039340407	1.0	0.9792827658151784	185871.3672923385	-6.860258249388018	-6.8602582493880835	17.7357572137781	16.98690519186495	0.97991502962963
2017-08-13	0.0009094223878523	50413505.51724138	25052889.28645833	0.983320155405406	130.35756601034964	263310.0	3868.52	6792336.38500398	923233068448.0	8678087.32745057	787606.801826002	9099.572916666666	16504446.465517242	3868.52	263310.0	0.0581448373621249	0.3776659687452631	0.090758109720173	2.677543579810866	1.0	0.9812152070970244	203770.09155011945	-7.002700898609018	-7.00270089860907	17.73576966375689	17.036499719620693	0.983320155405406
2017-08-14	0.0014741495943765	50447040.52713178	38480384.630208336	0.955262761538461	200.66035015625508	255362.0	4073.76	5966241.41926025	923233068448.0	7951134.22504383	1065159.56280601	29097.260416666668	16506192.34496124	4073.76	255362.0	0.0516944009508133	0.3719710543718388	0.1339632224357448	2.634710724383424	1.0	0.9819912744509786	178987.2425778075	-6.519674001642416	-6.519674001642439	17.736434641539407	17.465659179299358	0.955262761538461
2017-08-15	0.0018402593321644	50590211.43708609	46368525.536458336	0.975069901315789	236.45432079245296	311002.0	4315.66	6975913.04405814	923233068448.0	9519693.7153427	1475001.5293553	33437.78125	16507951.324503312	4315.66	311002.0	0.0576838617404646	0.3455268758880991	0.1549421203518417	2.731320055819575	1.0	0.9824130987756924	209277.39132174425	-6.297848775898801	-6.297848775898852	17.7392686656839	17.652131458071665	0.975069901315789
2017-08-16	0.0020844723038942	50730820.421875	60482784.901041664	0.966727707692308	276.527554101982	274866.0	4179.97	5966241.41926025	923233068448.0	8485087.62084421	1484989.51780446	51547.265625	16509725.29296875	4179.97	274866.0	-0.0319461981703863	0.3455886525246918	0.1750116892318801	2.578667423399041	1.0	0.9831245356016723	178987.2425778075	-6.173239547421916	-6.173239547421929	17.742044181733707	17.917869335419645	0.966727707692308
2017-08-17	0.0016455712865672	50772208.76704545	49186595.739583336	0.978681603351955	208.5329489820384	347319.0	4375.8	8215055.49267373	923233068448.0	11714248.9006644	1646412.62171783	30554.50520833333	16511653.622159092	4375.8	347319.0	0.0457852907586886	0.3218583657087588	0.1405478606165223	2.474347789784028	1.0	0.9831691017071535	246451.66478021187	-6.409667668387825	-6.4096676683878675	17.742859691335635	17.71113170002543	0.978681603351955
2017-08-18	0.0018235723069953	50840781.25675676	48563116.421875	0.959987362416107	236.27402337797872	312250.0	4279.79	6838230.54976752	923233068448.0	9384491.83962616	1433877.83708099	27989.776041666668	16513695.43918919	4279.79	312250.0	-0.0221854172667086	0.3246333646702289	0.1527922727820401	2.520947958366692	1.0	0.9825118359098112	205146.9164930256	-6.306957895638853	-6.306957895638902	17.744209371137494	17.698374879383522	0.959987362416107
2017-08-19	0.001348794592342	50906204.78807947	48365669.38541666	0.966455158940397	182.2127592617104	266832.0	4104.71	6930018.8792946	923233068448.0	8768479.01278978	1083816.24615974	16676.338541666668	16515575.0	4104.71	266832.0	-0.0417688481147227	0.3287290633470963	0.1236036768268335	2.7610256640882644	1.0	0.9810320064790627	207900.56637883803	-6.608543979961013	-6.608543979961079	17.745495375625342	17.694300809788682	0.966455158940397
2017-08-20	0.001250150956545	50863994.21705426	40935189.536458336	0.961449	167.2011192817378	210852.0	4146.09	5966241.41926025	923233068448.0	7630711.0097859	874990.665605242	13367.114583333334	16517330.329457363	4146.09	210852.0	0.0100306265933483	0.2500304194163763	0.1146669903345995	2.6600459089788098	1.0	0.9812350652673631	178987.2425778075	-6.684490969723416	-6.684490969723462	17.744665848438437	17.527500630962944	0.961449
2017-08-21	0.0019401420752351	50941946.0173913	55927758.369791664	0.976487	265.33892553345964	236772.0	4054.6	5277828.94780714	923233068448.0	6995369.37030488	1200404.69607832	31871.83333333333	16518862.5	4054.6	236772.0	-0.0223136823960654	0.2412020204880048	0.1715999016683807	2.6583717669319005	1.0	0.9818926080894208	158334.8684342142	-6.24499407393114	-6.244994073931159	17.746197228933354	17.8395713867847	0.976487
2017-08-22	0.0027042211079013	51064066.483146064	85097599.15625	0.998175235955055	376.17492731118	196283.0	3986.28	4084580.66395509	923233068448.0	5699902.8638271	1319154.00072583	67423.86979166667	16520137.5	3986.28	196283.0	-0.0169935738679676	0.2391486413443803	0.2314344704183444	2.7800930289429058	1.0	0.9828014725378844	122537.4199186527	-5.912941353470882	-5.9129413534709006	17.748591607874452	18.25930938111567	0.998175235955055
2017-08-23	0.0025490551392384	51201003.27044025	83441299.8125	0.986510666666666	345.52293175420306	315734.0	4090.89	7297172.19740292	923233068448.0	10516192.9367837	2253478.29962295	56484.296875	16521687.5	4090.89	315734.0	0.0259040851104046	0.2360558765254534	0.2142865115892558	2.6745963374232726	1.0	0.983346432136568	218915.1659220876	-5.972032522108348	-5.972032522108351	17.75126968494354	18.23965394634586	0.986510666666666
2017-08-24	0.0030346459530843	51249112.38383839	76446299.86979167	0.938809564356435	407.08741363061336	203805.0	4133.67	4459277.5076504	891643263404.624	7293876.044236	1697961.01052658	50147.96875	16523319.696969695	4133.67	203805.0	0.0104030819443874	0.2358859201192469	0.2327926880342855	2.5346679423959166	1.0	0.98532705251165	133778.325229512	-5.797660515942788	-5.797660515942807	17.75220885649307	18.152099089819355	0.938809564356435
2017-08-25	0.0035460711565731	51359243.188118815	95900167.30729169	0.92875899009901	453.9390086257758	208169.0	4331.77	4459277.5076504	888171856257.0	7365237.84019435	1858336.67324371	80167.453125	16524575.0	4331.77	208169.0	0.0468106022310017	0.2202012966506827	0.2523118348062299	2.7058255551979395	1.0	0.985469218712863	133778.325229512	-5.641915004815969	-5.6419150048159725	17.75435548180359	18.378818284453725	0.92875899009901
2017-08-26	0.0031889136748543	51493423.29523809	99118302.515625	0.998218152380952	405.7830537682069	226485.0	4357.77	4635882.55745833	888171856257.0	7490392.364138	1833325.54154962	78595.265625	16525862.5	4357.77	226485.0	0.0059842241569327	0.2173810591913246	0.2447569436184803	2.745656445239199	1.0	0.9851461477623404	139076.4767237499	-5.748074960980577	-5.748074960980594	17.756964654474157	18.41182466958994	0.998218152380952
2017-08-27	0.00182869766637	51537805.83225807	72527699.71875	0.990802012903226	233.6606829851857	261891.0	4339.82	6843445.68005754	888171856257.0	9978452.55324677	1559972.01151143	30829.010416666668	16527487.5	4339.82	261891.0	-0.0041275860288774	0.2152698061733301	0.1563340611369494	2.6051105230802114	1.0	0.9835402638390118	205303.37040172625	-6.304151223198646	-6.304151223198681	17.757826190149135	18.09947911194283	0.990802012903226
2017-08-28	0.0023376757370477	51480315.434108526	65454353.473958336	0.981300232558139	298.7480386163807	223771.0	4339.05	5695512.85630595	888171856257.0	8575624.62760921	1629916.98506807	22408.166666666668	16529262.5	4339.05	223771.0	-0.0001774424555325	0.2134613307346923	0.1900639377125434	2.75268913308695	1.0	0.9840603670884496	170865.3856891785	-6.058598118002743	-6.058598118002744	17.756710067987115	17.996863564134955	0.981300232558139
2017-08-29	0.0024504723734275	51502439.88590604	33828614.572916664	0.99817711409396	310.47200681456985	281116.0	4376.66	6578538.10534563	888171856257.0	10414805.8736964	2072473.79217771	14710.192708333334	16531000.0	4376.66	281116.0	0.0086304462738819	0.208686075605715	0.1989930313931192	2.6073435877004503	1.0	0.9848403401423882	197356.14316036893	-6.011474467529471	-6.011474467529477	17.7571397409371	17.336817587299826	0.99817711409396
2017-08-30	0.0019484424173087	51442429.3313253	23635314.697916668	0.983372113095238	235.15866537951035	271466.0	4594.54	7417412.09193333	888171856257.0	11654892.529929	1809518.78954983	8261.713541666666	16532980.94879518	4594.54	271466.0	0.0485827655663122	0.2111598642529991	0.1552582990279064	2.572215305047408	1.0	0.984725908904843	222522.36275799992	-6.240724985939994	-6.240724985940023	17.755973863281714	16.978252537031626	0.983372113095238
2017-08-31	0.002134146547233	51367804.95092025	21255990.91145833	0.981641533742331	258.2470190404124	280724.0	4582.52	7196655.77967341	888171856257.0	11477924.6362609	1935660.53430893	10987.046875	16535050.0	4582.52	280724.0	-0.0026195768304049	0.2101549838569118	0.1686420320441744	2.582572206152661	1.0	0.9849520062044572	215899.67339020228	-6.149688455905103	-6.149688455905132	17.754522171355685	16.872149338846345	0.981641533742331
2017-09-01	0.0019317618122333	51322793.71929824	26835636.010416668	0.971879586206896	226.33121191376983	283670.0	4732.87	7682319.66664524	888171856257.0	12687490.9230696	1868928.17840569	10045.927083333334	16537148.245614037	4732.87	283670.0	0.0322827186717891	0.200408100770626	0.1473047893975181	2.5867486868544423	1.0	0.985467916933502	230469.5899993572	-6.249322836385618	-6.249322836385634	17.753645533472813	17.105241264091664	0.971879586206896
2017-09-02	0.0019381066038398	51280324.76829268	7303234.416666667	0.809001018292683	218.9536942637177	236811.0	4908.41	7240807.04212539	888171856257.0	11028567.4852437	1367183.37337861	5204.145833333333	16539268.75	4908.41	236811.0	0.0364182766180665	0.1987091161744089	0.123967448647153	2.7506365836046447	1.0	0.984242797693941	217224.2112637617	-6.246043759885083	-6.24604375988512	17.75281770379167	15.803827878768002	0.809001018292683
2017-09-03	0.0016768891996238	51290558.571428575	6661176.229166667	0.765766662337663	202.78063941114732	195289.0	4585.57	6799294.41760555	888171856257.0	9941124.52617333	1098888.70658031	3394.270833333333	16541256.25	4585.57	195289.0	-0.0680356440307559	0.2167048758677633	0.1105396782514008	2.701913574241253	1.0	0.9835850495994796	203978.83252816653	-6.390814868911846	-6.390814868911897	17.753017249760987	15.711806637908674	0.765766662337663
2017-09-04	0.0016640603655175	51224464.93678161	9693861.994791666	0.927660777142857	200.4437890214996	269280.0	4603.54	7726470.92909722	888171856257.0	11230260.0600448	1439268.72322534	5061.614583333333	16543316.091954025	4603.54	269280.0	0.0039111563377662	0.2169390924532982	0.1281598747963097	2.601678550207962	1.0	0.983487888855034	231794.1278729166	-6.39849465988683	-6.398494659886861	17.75172780668147	16.087003459139193	0.927660777142857
2017-09-05	0.0014204456554223	51210073.04615384	6037470.682291667	0.763565624365482	187.40880032065405	277948.0	4202.91	8697798.70304087	888171856257.0	12122198.042234	1232605.27005293	3457.739583333333	16545636.474358974	4202.91	277948.0	-0.0910484302314813	0.2095808083464667	0.1016816641469234	2.6782275821376675	1.0	0.9827797592362622	260933.9610912261	-6.556784614760319	-6.556784614760328	17.751446809841813	15.613495720996047	0.763565624365482
2017-09-06	0.0014717465234194	51246439.310559005	7013269.197916667	0.904135802469136	186.11307646617024	276225.0	4385.02	7430760.7659943	903315386418.901	10596679.5576122	1254377.82016688	5608.828125	16547880.97826087	4385.02	276225.0	0.042417044299686	0.2110545526866363	0.1183746109662992	2.6314598606208714	1.0	0.983170364130172	222922.822979829	-6.521305472267309	-6.521305472267357	17.75215669670202	15.763314512340115	0.904135802469136
2017-09-07	0.0015012938788304	51253134.4	7782402.880208333	0.810041318181818	180.5013953328638	256374.0	4612.12	8072925.27663579	922724699725.0	11388138.0706551	1185976.30368216	6196.75	16549990.0	4612.12	256374.0	0.0504934343318144	0.2108155394811545	0.104141370285822	2.526172700819894	1.0	0.9829866651214464	242187.75829907373	-6.501427956800385	-6.5014279568004465	17.752287333137044	15.867375701966367	0.810041318181818
2017-09-08	0.0011338046415586	51207341.77906977	7932159.510416667	0.913187714285714	136.2671424413761	279488.0	4613.84	8027056.38301854	922724699725.0	11151766.5641362	990389.634588025	5313.489583333333	16552194.985465117	4613.84	279488.0	0.0003728609315309	0.2110446019088066	0.0888101117336057	2.705951597206321	1.0	0.982724768126693	240811.69149055623	-6.782176362275221	-6.782176362275253	17.75139347385224	15.886435878154455	0.913187714285714
2017-09-09	0.0009108948877079	51223299.00598802	6133704.90625	0.731735857988166	117.13286735052294	217890.0	4312.26	7751843.02131504	922724699725.0	9960595.28251571	641001.082917442	3275.203125	16554340.419161675	4312.26	217890.0	-0.0675983534455859	0.2230503679420846	0.0643536921977565	2.581155628987103	1.0	0.9813219765250244	232555.29063945124	-7.0010830485819735	-7.001083048581988	17.751705045212624	15.629309514616818	0.731735857988166
2017-09-10	0.0010337406292071	51199241.59854015	6523634.557291667	0.784202855072464	132.3585150448258	193240.0	4330.87	6329907.31918033	922724699725.0	7986083.41753111	605229.545254715	5234.026041666667	16556251.55109489	4330.87	193240.0	0.0043063169845201	0.2226672102000957	0.0757855275999384	2.6085800041399287	1.0	0.9809771864733048	189897.2195754099	-6.874571376521442	-6.874571376521534	17.751235277371517	15.690942226024102	0.784202855072464
2017-09-11	0.0008449568475411	51184160.66091954	7704302.390625	0.82935225862069	110.69012841090404	253492.0	4232.93	7981187.48940129	922724699725.0	9856433.08844799	673739.477943152	3782.265625	16558206.25	4232.93	253492.0	-0.0228740209525675	0.2160397592280545	0.0683553037794973	2.6208637747936847	1.0	0.9805661441591756	239435.6246820387	-7.076224999909767	-7.0762249999098135	17.750940680055997	15.857289482809342	0.82935225862069
2017-09-12	0.0008432040860215	51192186.75531915	4998511.848958333	0.71123920212766	111.36396454285588	256230.0	4198.59	8623352.00004277	922724699725.0	10615411.2036899	632767.512264991	2973.770833333333	16560468.75	4198.59	256230.0	-0.0081456700279254	0.2092134513239971	0.0596083844632454	2.6483823127658743	1.0	0.980503774745053	258700.5600012831	-7.078301534337893	-7.078301534337992	17.751097475929626	15.42465079588938	0.71123920212766
2017-09-13	0.0007415321513804	51226044.823529415	5364755.302083333	0.713780389473684	98.60878957949318	263320.0	4169.94	8715089.78727727	922724699725.0	10157696.5552383	532509.712322508	3418.1197916666665	16562825.935828878	4169.94	263320.0	-0.0068471074209668	0.2031420600767638	0.0524242587309712	2.54044508582713	1.0	0.9794085052888502	261452.69361831807	-7.20679203740665	-7.206792037406679	17.751758648631434	15.495361322957061	0.713780389473684
2017-09-14	0.0007675708020936	51247293.45294118	11010421.651041666	0.80235058045977	110.11834510870813	268068.0	3865.22	7981187.48940129	922724699725.0	8831890.22231134	569962.928543835	12240.703125	16565104.779411765	3865.22	268068.0	-0.0758830457118691	0.2082813064184461	0.0645346482119966	2.54986794395452	1.0	0.9783117209426204	239435.6246820387	-7.172279832472828	-7.172279832472897	17.75217336391394	16.214352805062884	0.80235058045977
2017-09-15	0.0006673215408723	51249667.53888889	6377794.192708333	0.844177233333334	115.04731508724367	292079.0	3216.43	8256400.85110478	922724699725.0	8179314.31459802	595769.807178054	8275.994791666666	16567318.75	3216.43	292079.0	-0.1837465526596489	0.2744153218418366	0.0728386004331383	2.72142468304808	1.0	0.9757738102724748	247692.02553314343	-7.312238557933826	-7.312238557933882	17.75221968891568	15.668332857719863	0.844177233333334
2017-09-16	0.0006767105192066	51322160.297619045	4467211.916666667	0.701067230769231	101.2132139594573	228257.0	3707.5	7751843.02131504	922724699725.0	8409604.1044016	450182.471550784	3257.536458333333	16569506.026785716	3707.5	228257.0	0.1420857461834828	0.3089339354482769	0.0535319458516671	2.638687970138923	1.0	0.9778771711245972	232555.29063945124	-7.298266969987051	-7.298266969987154	17.75363319147928	15.312275039698507	0.701067230769231
2017-09-17	0.0006462544469057	51360696.64772727	4885264.260416667	0.581463914772727	97.13984083902469	197683.0	3689.11	8072925.27663579	922724699725.0	8420246.46027889	364641.659759167	2934.234375	16571656.25	3689.11	197683.0	-0.0049725584810058	0.3084527723968951	0.0433053428399398	2.680544103438332	1.0	0.9769899601450808	242187.75829907373	-7.344317251073194	-7.344317251073318	17.75438378126737	15.40173393829406	0.581463914772727
2017-09-18	0.0009639823724851	51370120.20472441	16801808.859375	0.911992409448819	145.3149303874227	218204.0	3678.53	6965995.45167762	1052185622754.52	6915897.47097349	667925.247667348	20235.479166666668	16573550.0	3678.53	218204.0	-0.0028720206938537	0.306093262544731	0.0965782460585451	2.668392880057194	1.0	0.9758261467088044	208979.86355032865	-6.944437549324719	-6.944437549324754	17.754567242419775	16.63699710877836	0.911992409448819
2017-09-19	0.0008588253621485	51388564.03896104	12893239.3125	0.956767608974359	116.37970579518102	282917.0	4092.07	8556655.83040715	1103400932964.0	8616020.84684647	696964.28756147	11248.666666666666	16575307.224025974	4092.07	282917.0	0.1065377386373374	0.3251755347526893	0.0808916668088801	2.5280382585705348	1.0	0.9761653617626824	256699.67491221448	-7.05994496031781	-7.059944960317812	17.75492621615655	16.372213647649396	0.956767608974359
2017-09-20	0.0009279664217688	51413683.940170944	11109685.619791666	0.948245384615384	131.96400608375146	235723.0	3899.35	6417491.87280536	1103400932964.0	6356831.37323994	578629.830555105	13852.541666666666	16577025.0	3899.35	235723.0	-0.0482410819139271	0.3280013391931868	0.0910248827727185	2.4850650975933624	1.0	0.9757709783531936	192524.7561841608	-6.982515009271502	-6.982515009271503	17.75541491951088	16.22332786416699	0.948245384615384
2017-09-21	0.000709012841411	51439644.64204545	5662879.572916667	0.767394573863636	100.95319570362936	255257.0	3894.48	9653662.98815166	1103400932964.0	8852045.82866589	516549.025533005	3536.411458333333	16578856.25	3894.48	255257.0	-0.0012497066612482	0.327599753867924	0.0583536320903633	2.55303478455047	1.0	0.9738266253699956	289609.8896445498	-7.251636919591919	-7.2516369195919355	17.755919729666928	15.549443079271498	0.767394573863636
2017-09-22	0.0006824948267653	51498075.62589928	6670262.213541667	0.802007748201439	105.099666733875	227615.0	3600.92	7624199.74632432	1103400932964.0	6725660.40718536	423047.576633365	6635.083333333333	16580825.0	3600.92	227615.0	-0.0783707975483913	0.3353188429039278	0.0629005258994941	2.7177822199767148	1.0	0.9727936317277786	228725.9923897296	-7.28975561076481	-7.289755610764948	17.757054998448428	15.713169729494158	0.802007748201439
2017-09-23	0.0006192444351166	51545647.46666667	4885477.104166667	0.630479656626506	95.25715157410788	203861.0	3604.79	9105159.40927941	1103400932964.0	8189263.43790887	373093.801119506	3004.255208333333	16582729.393939396	3604.79	203861.0	0.0010741482441272	0.3350266939280022	0.0455588959798777	2.55230279455119	1.0	0.973315814361138	273154.78227838234	-7.387010476124258	-7.387010476124324	17.757978331626216	15.40177750586833	0.630479656626506
2017-09-24	0.0005985638596781	51589716.8	5289812.015625	0.656781524137931	87.86333230361646	185277.0	3777.62	7953301.89364767	1103400932964.0	6998744.17063086	308618.376074552	3044.067708333333	16584675.0	3777.62	185277.0	0.0468306650889012	0.3350298770990715	0.0440962504915697	2.5151529871489715	1.0	0.9727266434100365	238599.05680943007	-7.420977339112466	-7.42097733911254	17.758832923769827	15.481293267404395	0.656781524137931
2017-09-25	0.0008505953578589	51639773.548387095	11010800.333333334	0.916413568	128.64984665176848	226603.0	3666.31	6856294.73590317	1103400932964.0	6662197.50759276	573033.826523079	11740.708333333334	16586363.20564516	3666.31	226603.0	-0.0299084750302007	0.3357827857807902	0.0860127346675034	2.7905014496718934	1.0	0.9753007812401028	205688.84207709512	-7.069574032649703	-7.069574032649758	17.75980273873533	16.214387197549545	0.916413568
2017-09-26	0.000801449821361	51672748.7080292	9353866.067708334	0.962231108695652	113.0265533469984	263648.0	3931.98	7569349.3884371	1103400932964.0	7447375.63477086	592609.177594578	10847.104166666666	16588008.48540146	3931.98	263648.0	0.0699574091303052	0.3442219516615649	0.0795728866995455	2.555081017113729	1.0	0.975606925951966	227080.4816531129	-7.129088193787136	-7.129088193787162	17.760441096216915	16.05130029898162	0.962231108695652
2017-09-27	0.0008047457764083	51738148.4829932	7295471.057291667	0.848984285714286	114.9821728389484	257961.0	3881.0	8063002.60942212	1103400932964.0	7976853.33046631	580626.683615869	7804.848958333333	16589787.5	3881.0	257961.0	-0.0130502634152254	0.3443422317378363	0.0727889381390853	2.596179267408641	1.0	0.9757408022174556	241890.0782826636	-7.1249841361267885	-7.124984136126809	17.761705949060467	15.802764310478244	0.848984285714286
2017-09-28	0.0006824647231824	51782265.86931818	7148082.385416667	0.843941966101694	90.00782468454767	275976.0	4204.51	9708513.34603889	1103400932964.0	9951711.28319571	566251.821770095	4339.526041666667	16591815.767045457	4204.51	275976.0	0.0800649063053082	0.3542592410239331	0.0568999447086309	2.536724207902135	1.0	0.9765865072172684	291255.40038116666	-7.2897997198857825	-7.289799719885847	17.762558290876754	15.782354680854894	0.843941966101694
2017-09-29	0.0006190846351618	51784617.964497045	6007180.640625	0.83281401183432	81.94372807248898	254438.0	4189.38	9269710.48294108	1103400932964.0	9243216.05366442	478235.673119215	3798.8229166666665	16593975.0	4189.38	254438.0	-0.0036050070672555	0.350475443424815	0.0517390992856454	2.7120634496419576	1.0	0.9759312072444324	278091.3144882324	-7.38726856577027	-7.387268565770319	17.76260371263885	15.608466085067352	0.83281401183432
2017-09-30	0.0007021329556574	51835692.60869565	7871533.447916667	0.786213398550725	93.496623147333	212678.0	4164.27	7569349.3884371	1103400932964.0	7783987.87833436	433354.740111619	11084.390625	16595893.75	4164.27	212678.0	-0.0060117614756602	0.3504872774345327	0.0556725867107014	2.67855161323691	1.0	0.9766617846582047	227080.4816531129	-7.261387776348102	-7.261387776348169	17.763589516446082	15.878763448670842	0.786213398550725
2017-10-01	0.0007877522382745	51837297.73846154	10555395.088541666	0.912847292307692	100.3230460873784	203653.0	4354.16	7130546.52533929	1103400932964.0	7508761.40733887	513020.440499597	10993.791666666666	16597568.75	4354.16	203653.0	0.0445907198061075	0.3519888238821229	0.0683229114189437	2.476172705533432	1.0	0.977208875429058	213916.3957601787	-7.146326935979576	-7.1463269359796096	17.763620481690946	16.172147669974883	0.912847292307692
2017-10-02	0.0009543360654971	51829903.72666667	14157025.453125	1.00150239333333	120.13509219838215	295002.0	4405.01	8380132.03961296	1123590453769.76	9042032.79197735	793916.972561755	13536.666666666666	16599318.75	4405.01	295002.0	0.0116108195778572	0.3499995144015734	0.0878029300298675	2.588697703744381	1.0	0.9777568635750624	251403.9611883888	-6.954494678635351	-6.954494678635363	17.763477832681367	16.46572155729301	1.00150239333333
2017-10-03	0.000754105978694	51814663.744444445	10400551.828125	0.875862234972678	95.16579079990942	282132.0	4394.07	10223761.0883278	1123863285132.0	10862816.3669827	672331.332274611	6269.067708333333	16601399.791666666	4394.07	282132.0	-0.0024866248828541	0.3435965605793774	0.0618929115213756	2.5798668708264216	1.0	0.9774119107024892	306712.8326498341	-7.189977644536104	-7.1899776445362065	17.763183751038618	16.157369423100583	0.875862234972678
2017-10-04	0.0009466516202862	51834078.26515152	11007644.1875	0.837474365671642	121.84190191074254	232826.0	4308.33	7486251.28872091	1123863285132.0	7937087.7926728	597234.159535318	13983.151041666666	16603376.231060604	4308.33	232826.0	-0.0197055466185798	0.3440287169281852	0.0752460064869964	2.588181732280759	1.0	0.9773632299878092	224587.5386616273	-6.962579409667312	-6.962579409667318	17.763558372487132	16.21410051554965	0.837474365671642
2017-10-05	0.0009569898545061	51921938.05691057	14266760.875	1.018034224	126.00298122551132	273243.0	4211.55	6983443.36634413	1123863285132.0	7562750.52994914	703042.182222192	18286.578125	16605001.62601626	4211.55	273243.0	-0.0227196070743449	0.332363328809593	0.0929611758893916	2.486738910054416	1.0	0.9778384015010758	209503.3009903239	-6.951717767919549	-6.951717767919552	17.76525195741596	16.473442975249963	1.018034224
2017-10-06	0.0007930174463285	51970824.91772152	7341284.354166667	0.92043579245283	101.82565696269744	283699.0	4318.58	8882939.96198973	1123863285132.0	9444311.29584243	662191.152107888	6186.125	16606770.490506329	4318.58	283699.0	0.0250958935600635	0.3305264950534828	0.0701153457742755	2.629649734401601	1.0	0.9774265637366693	266488.1988596919	-7.139665336157164	-7.139665336157182	17.766193059818463	15.809024365415159	0.92043579245283
2017-10-07	0.0006451875441778	52020879.01273885	9173549.994791666	0.836508069620253	81.87715078221298	231226.0	4369.57	8827072.41505898	1123863285132.0	9178387.06113139	472005.811924313	5481.807291666667	16608755.0955414	4369.57	231226.0	0.0117379615793336	0.3265887190374367	0.0514257906950952	2.650134500445451	1.0	0.9769186310677008	264812.1724517694	-7.345969517265535	-7.345969517265659	17.767155715434075	16.03183490070067	0.836508069620253
2017-10-08	0.0006433377219143	52014439.17222222	6239105.817708333	0.764419901098901	80.35711155730792	238385.0	4439.46	10167893.5413971	1123863285132.0	10982026.6986365	511134.590048381	4363.494791666667	16610878.333333334	4439.46	238385.0	0.0158681413292587	0.3270626543903908	0.0465428289399298	2.5719151792268806	1.0	0.9777791976207972	305036.80624191306	-7.348840743128268	-7.3488407431282745	17.767031914389637	15.64634743163323	0.764419901098901
2017-10-09	0.0008360208699151	51993509.69375	9222213.78125	0.921536217391304	100.65623756351046	296946.0	4605.66	8994675.05585124	1123863285132.0	10167276.2906667	699616.977438457	9018.578125	16613025.46875	4605.66	296946.0	0.0367532344871524	0.3217794762849546	0.0688106585714295	2.4622422932115606	1.0	0.978767941858864	269840.2516755372	-7.086856981177852	-7.086856981177891	17.766629455174108	16.03712567313809	0.921536217391304
2017-10-10	0.000933296795789	51997407.19496855	10736477.276041666	0.9642725875	108.40950557652867	303101.0	4773.84	8938807.50892049	1123863285132.0	10589103.2255027	809338.585096403	11917.104166666666	16615031.367924528	4773.84	303101.0	0.0358650305696226	0.3235365462634059	0.0764312678666876	2.5410407751871498	1.0	0.9797403636884552	268164.2252676148	-6.976787298604228	-6.976787298604295	17.766704413667348	16.189157592872547	0.9642725875
2017-10-11	0.0009036784805141	52085612.39855073	15694621.588541666	1.01609507194245	104.91065690795392	292459.0	4776.5	7765589.02337467	1123863285132.0	9171956.33224448	721857.602298102	16291.609375	16616902.355072465	4776.5	292459.0	0.0005570482451471	0.3224262075421506	0.0787026863353431	2.572387924461206	1.0	0.9796800017564644	232967.6707012401	-7.009036923983341	-7.009036923983356	17.768399315007493	16.56882863764843	1.01609507194245
2017-10-12	0.0010141031260986	52112873.99346405	10496262.552083334	0.977542986928104	116.61517078863812	293164.0	4822.17	8547734.68040521	1123863285132.0	10642773.5937714	898840.574461627	16040.072916666666	16618725.0	4822.17	293164.0	0.0095159734904868	0.3222200846675709	0.0844554820735514	2.472285137329276	1.0	0.9807244201408376	256432.0404121563	-6.893750676717553	-6.893750676717606	17.76892257780102	16.166529804342797	0.977542986928104
2017-10-13	0.0019788070912447	52246917.44117648	42653823.44791666	1.02549508088235	201.8642588299052	309819.0	5435.75	7597986.38258241	1123863285132.0	11205665.7502199	1595124.93183988	60394.84375	16620531.25	5435.75	309819.0	0.1197734713146179	0.3418414303401264	0.1423498583123967	2.631423508564677	1.0	0.9837268327249188	227939.5914774723	-6.225261095008518	-6.22526109500854	17.771491450727723	17.568627474962838	1.02549508088235
2017-10-14	0.0016034272205444	52362603.00714286	30499612.203125	1.02322143971631	157.75212654584894	293140.0	5636.24	7877324.11723618	1123863285132.0	11510644.7555848	1310093.78903519	28624.64583333333	16622259.19642857	5636.24	293140.0	0.036219670989233	0.3313200988270313	0.1138158475787858	2.5530122125946644	1.0	0.9835755700199208	236319.72351708543	-6.435611927734858	-6.435611927734901	17.77370321142848	17.23322452684517	1.02322143971631
2017-10-15	0.0009808483998293	52313284.34020618	9220362.760416666	0.893767861538462	93.3571534312186	283473.0	5825.99	11601113.0653046	1182954806242.91	14834968.3667177	920173.86120893	6346.369791666667	16624365.786082476	5825.99	283473.0	0.033111765569977	0.2621397497415909	0.0620273558030189	2.523545452300572	1.0	0.9812317285291984	348033.391959138	-6.927092646702428	-6.927092646702455	17.77276089946274	16.036924939706363	0.893767861538462
2017-10-16	0.0012432148058513	52321759.93641619	13163968.911458334	0.917763637931035	121.1212609971765	314725.0	5691.69	10351762.4275025	1196792694098.0	13619475.7440538	1106412.21894671	7783.963541666667	16626662.572254336	5691.69	314725.0	-0.0233217257511384	0.2328703781942896	0.0812375042724948	2.5555294304551586	1.0	0.9817583067858888	310552.872825075	-6.690054668953183	-6.690054668953259	17.77292290247592	16.39299402740921	0.917763637931035
2017-10-17	0.0013436450795586	52396867.95061728	10481734.244791666	0.986573225609756	129.25815699128933	334438.0	5764.24	9756833.55235872	1196792694098.0	13032444.8256605	1195890.74672984	10915.104166666666	16628779.089506174	5764.24	334438.0	0.0126660986809081	0.2320276564306149	0.0917625789119142	2.5187957110137	1.0	0.9820322273841092	292705.0065707616	-6.612369149465159	-6.612369149465213	17.774357375570073	16.165144704539887	0.986573225609756
2017-10-18	0.0012621090690088	52509714.78145696	16012121.833333334	1.01752149006623	125.09462133429018	329579.0	5594.66	8983426.01467175	1196792694098.0	11245621.2524095	1037421.99310134	18393.182291666668	16630750.0	5594.66	329579.0	-0.0298607436479461	0.2357037687737731	0.0922511944708311	2.540841497789604	1.0	0.9808278956304056	269502.7804401525	-6.674971093075514	-6.674971093075557	17.776508753899748	16.58885660794233	1.01752149006623
2017-10-19	0.0010875820029671	52641066.333333336	24776527.526041668	0.99404132022472	108.23621286513672	356985.0	5571.92	10589733.9775601	1196792694098.0	13803228.0972498	1084184.51666222	19769.635416666668	16632810.875706214	5571.92	356985.0	-0.0040728730613697	0.2158898104172935	0.0785457219879048	2.493054330013868	1.0	0.98158737842548	317692.019326803	-6.823798392817023	-6.823798392817032	17.779007101868363	17.02540729222485	0.99404132022472
2017-10-20	0.0009362168855941	52635976.81564246	27203717.203125	0.993012631284916	91.12415233445032	312409.0	5697.16	10649226.8650745	1196792694098.0	13887260.4956728	946357.226968976	15893.677083333334	16635037.5	5697.16	312409.0	0.0222281067481837	0.2074623773268325	0.0681457100386254	2.618977046115828	1.0	0.9815959782102868	319476.80595223507	-6.973663392950219	-6.973663392950232	17.778910413786278	17.118864183808437	0.993012631284916
2017-10-21	0.0011381584585151	52699139.40789474	37036519.739583336	1.04007875163399	105.42644062919054	312257.0	5986.44	9102411.78970051	1196792694098.0	12830906.7197494	1038479.22667397	22592.307291666668	16637113.24013158	5986.44	312257.0	0.0495291065129173	0.2101428704011305	0.0809357631035955	2.446289434664396	1.0	0.9829740884471896	273072.35369101533	-6.778343709987923	-6.77834370998801	17.78010968335728	17.42741500381329	1.04007875163399
2017-10-22	0.0009205553997513	52588060.03296703	34677791.432291664	1.00528622527473	84.89838987959077	289131.0	6012.65	10827705.5276176	1196792694098.0	14386157.8993985	919206.621183729	18456.39583333333	16639206.25	6012.65	289131.0	0.0043686715718358	0.1874476992793212	0.0638952128575039	2.5164890655100964	1.0	0.9819364604170174	324831.16582852806	-6.990533374690006	-6.990533374690092	17.777999656369577	17.361610023658717	1.00528622527473
2017-10-23	0.0012047851548734	52571677.1754386	38396146.833333336	0.972171251461988	111.67168630867889	316096.0	5982.49	10173283.7649594	1196792694098.0	13668326.7206145	1090236.02541525	26016.375	16641412.5	5982.49	316096.0	-0.0050287138886346	0.1880853551325478	0.0797636790296329	2.528874139501926	1.0	0.9821368909779729	305198.512948782	-6.721454022646738	-6.721454022646782	17.777688075947335	17.46346766964133	0.972171251461988
2017-10-24	0.0012228784138485	52572475.861445785	43175647.32291666	1.04101164071856	114.9220297938657	347220.0	5900.59	9935312.21490186	1196792694098.0	13135948.051234	1149798.65819721	27207.08333333333	16643521.310240963	5900.59	347220.0	-0.0137845233449898	0.1878693472789449	0.0875306946794142	2.543764760094464	1.0	0.9818477134480412	298059.3664470558	-6.706547843532772	-6.706547843532804	17.777703268156966	17.580787174887902	1.04101164071856
2017-10-25	0.0007865212406656	52582335.85945946	17303410.255208332	0.969675556756756	79.14334580608535	315415.0	5510.76	11006184.1901607	1196792694098.0	13615215.0956177	786708.132233387	6690.854166666667	16645725.0	5510.76	315415.0	-0.0683498012243113	0.2008323990026564	0.0577815426865054	2.4989014472995903	1.0	0.9805990269923184	330185.525704821	-7.147890829262674	-7.1478908292627805	17.777890801145354	16.666414164620026	0.969675556756756
2017-10-26	0.0008833963692941	52579911.76836158	3288013.052083333	0.732356488888889	85.45517321072735	265827.0	5732.35	12999790.2869909	1233777273049.23	14196709.0848065	671986.848096686	6095.270833333333	16648000.77683616	5732.35	265827.0	0.0394230241258934	0.1941767944642383	0.0473339873404784	2.596493207988654	1.0	0.9780234302876796	389993.708609727	-7.031736568733134	-7.031736568733205	17.77784469921899	15.005794004762048	0.732356488888889
2017-10-27	0.0016494773723393	52715820.59615385	28453039.640625	1.03194846153846	155.29582772097308	246692.0	5889.82	7510989.94359475	1452839779145.0	8529517.93616475	968200.774430907	53293.614583333336	16649781.25	5889.82	246692.0	0.0270998681112839	0.1928437976823757	0.1135117812843539	2.7066868808068363	1.0	0.97886589136744	225329.69830784248	-6.407296785280411	-6.4072967852804235	17.780426169525803	17.16376555432771	1.03194846153846
2017-10-28	0.0021261252779169	52884292.83529412	40321015.880208336	1.00780690588235	204.33217852061247	207066.0	5769.89	6138789.85774571	1452839779145.0	7127115.61427759	1007552.64835507	66182.98958333333	16650962.5	5769.89	207066.0	-0.0205724207113711	0.1831419820464903	0.14136892157841	2.592337708749871	1.0	0.9793281090753246	184163.6957323713	-6.153454074214777	-6.153454074214806	17.783616930910426	17.512383376851663	1.00780690588235
2017-10-29	0.0018375808637585	52997219.94771242	26869483.244791668	1.0180084025974	177.87283143709482	334025.0	5728.65	11122042.8010922	1452839779145.0	13129615.2522256	1656236.38165228	34210.84375	16652451.14379085	5728.65	334025.0	-0.0071731153396275	0.183461745949434	0.1261450811646237	2.589593593293918	1.0	0.9796696992182642	333661.284032766	-6.299305320357942	-6.2993053203579645	17.7857500163239	17.106501748727982	1.0180084025974
2017-10-30	0.0019293427972556	53118608.97278912	24307806.838541668	1.02850913605442	174.34312061147827	316077.0	6136.49	10616495.4010426	1452839779145.0	12873410.4360565	1614750.54849163	21531.109375	16654337.5	6136.49	316077.0	0.0687730165868067	0.1915903147763945	0.1254330044483748	2.592178488153202	1.0	0.9802075843933804	318494.862031278	-6.250575853611935	-6.250575853611976	17.78803787628335	17.006308125790706	1.02850913605442
2017-10-31	0.0017922699789267	53160304.15942029	24072227.03645833	1.03699717391304	162.04460769916784	277535.0	6133.16	9966505.88669303	1452839779145.0	12195846.9847584	1451538.98066074	23222.447916666668	16656118.75	6133.16	277535.0	-0.0005428027827623	0.1891740722033311	0.1190191204001478	2.68211937233142	1.0	0.9803870824568752	298995.17660079093	-6.3242723178939455	-6.324272317893954	17.78882251337723	16.996569328805297	1.03699717391304
2017-11-01	0.0021099999072476	53299050.77272727	43835822.734375	1.04378681410256	182.3596671096697	351529.0	6416.07	7872095.2293445	1452839779145.0	14990408.2326317	1977416.51752933	37578.5625	16657955.762987014	6416.07	351529.0	0.0450956660512176	0.1921492497915265	0.1319121191926457	2.601520784913903	1.0	0.9873965883668868	236162.85688033505	-6.161067375452644	-6.161067375452646	17.79142907983541	17.595961911720558	1.04378681410256
2017-11-02	0.0021721255768666	53414893.04666667	46450064.145833336	1.03739566	178.38947620428615	341474.0	6751.98	10833158.5724924	1452839779145.0	15012708.8262624	1937226.46812226	26640.046875	16659868.75	6751.98	341474.0	0.0510300144748239	0.1952487141040903	0.1290391021727793	2.517058399761036	1.0	0.9826816193700504	324994.757174772	-6.13204906234479	-6.132049062344818	17.793600161051156	17.653888404188365	1.03739566
2017-11-03	0.0027642731821189	53601818.87394958	57855901.140625	1.04660597478992	218.21132284250868	277598.0	7024.56	8594305.80084399	1452839779145.0	12745769.1613126	1969863.09009544	44430.41666666666	16661550.0	7024.56	277598.0	0.0395767846023353	0.1935541232572963	0.1545503504076153	2.876663376537294	1.0	0.9838171132232388	257829.1740253197	-5.890977542172317	-5.890977542172334	17.797093559680754	17.873466014018216	1.04660597478992
2017-11-04	0.0026590173770666	53793813.1171875	63895949.005208336	1.02824800769231	204.41759901219828	294121.0	7213.04	9388737.42949343	1452839779145.0	14231239.1618025	2002177.43249969	48613.61979166666	16663098.92578125	7213.04	294121.0	0.0264779192426338	0.1895055025571178	0.1406889034563943	2.4467583069552994	1.0	0.9841665440552332	281662.1228848029	-5.929798631553929	-5.929798631553966	17.800669020697462	17.972766521488527	1.02824800769231
2017-11-05	0.0017859182604763	53777812.942446046	43017789.01041666	1.04266716312057	134.4453855581909	251728.0	7365.99	10183169.0581429	1452839779145.0	15064674.2892577	1501793.07182871	20922.88020833333	16664801.52877698	7365.99	251728.0	0.0209829613840994	0.1893893311290132	0.0996897140285075	2.7185891120574603	1.0	0.9837768774350666	305495.07174428704	-6.327822564385701	-6.327822564385745	17.80037154123293	17.577124286025114	1.04266716312057
2017-11-06	0.0023063039447265	53802189.38345864	43477664.588541664	1.04455337593985	172.99759641057955	271029.0	7392.51	9605400.60094328	1452839779145.0	13802573.4124617	1737286.74679633	27860.171875	16666512.5	7392.51	271029.0	0.0035938650329043	0.1898335050788247	0.1258668724216177	2.69452346427873	1.0	0.983298070038555	288162.01802829845	-6.072109059781669	-6.072109059781677	17.800824719163824	17.587757906459675	1.04455337593985
2017-11-07	0.0023058571126062	53968094.442307696	49216216.744791664	1.02638008333333	183.6971466604385	335636.0	6960.58	11266484.9153921	1452839779145.0	15916555.6435329	2085777.29699265	30389.953125	16668318.75	6960.58	335636.0	-0.0602045212583011	0.205145953064957	0.1310445138826331	2.67723664922714	1.0	0.9830116738806316	337994.547461763	-6.072302822365445	-6.072302822365483	17.80390358625068	17.711733735787522	1.02638008333333
2017-11-08	0.0022793549283574	54048470.32867133	49265784.432291664	1.02683100694444	177.30489317304676	301346.0	7128.64	10399832.2295927	1452839779145.0	15423711.1757483	1959013.87661759	26657.265625	16670188.374125874	7128.64	301346.0	0.0238576686867393	0.2041336102745475	0.1270131328507937	2.6213455629077544	1.0	0.983817385409636	311994.966887781	-6.083862802205956	-6.083862802205979	17.805391800606852	17.71274037032161	1.02683100694444
2017-11-09	0.0031037756779598	54190912.64473684	63788633.333333336	1.02479402614379	230.44955683044148	341281.0	7468.44	11049821.7439423	1452839779145.0	16678466.0012752	2653878.50127518	38552.942708333336	16672055.83881579	7468.44	341281.0	0.0465656690998521	0.205564312317682	0.1591200594270642	2.5748019960091537	1.0	0.9840995135982926	331494.652318269	-5.775135947971164	-5.775135947971191	17.80802378897156	17.971085571522938	1.02479402614379
2017-11-10	0.0032480021281848	54316528.36666667	75786555.89583333	1.05001306666667	253.9436206658948	271745.0	7092.42	8139094.7449613	1423367213138.33	12713071.4989362	2226673.57449544	57715.755208333336	16673756.25	7092.42	271745.0	-0.05165953387759	0.2157190670540151	0.1751483561373632	2.7217354505142666	1.0	0.9846348481643152	244172.84234883904	-5.7297152014536055	-5.72971520145361	17.810339128396684	18.143431472030148	1.05001306666667
2017-11-11	0.0044368192879114	54485534.02469136	104843908.88541669	1.05829409876543	374.5185918656756	197081.0	6569.22	5426063.16330753	1364422081125.0	8785091.45149512	2122954.68046365	108977.640625	16675012.5	6569.22	197081.0	-0.0766315041292529	0.2336850056840896	0.2416542493820423	2.7848474572787887	1.0	0.985176532693098	162781.8948992259	-5.417817535854855	-5.417817535854862	17.81344579366089	18.46798322001876	1.05829409876543
2017-11-12	0.0079167642740775	54652572.63291139	101331166.765625	1.05300510126582	692.3296680099539	183519.0	6340.89	5426063.16330753	1364422081125.0	9479344.92774956	3495448.32867095	148882.109375	16676012.5	6340.89	183519.0	-0.0353759668414976	0.2086648112296397	0.3687436584819776	2.919834808513384	1.0	0.9862621819427456	162781.8948992259	-4.83877270788844	-4.838772707888444	17.816506846189025	18.43390458987143	1.05300510126582
2017-11-13	0.00570524667485	54782855.24460432	98374574.05208331	1.0417878	537.1167314632455	309299.0	5890.08	9495610.53578818	1364422081125.0	16209519.4612957	4999532.24721179	116557.359375	16677379.856115108	5890.08	309299.0	-0.0737495572316735	0.2203668671070414	0.3084318606205093	2.736597919812218	1.0	0.9859406903823972	284868.31607364543	-5.166369058241759	-5.166369058241762	17.818887842467266	18.404292934853416	1.0417878
2017-11-14	0.0054771432995863	54940772.43307087	104924852.640625	1.0274114609375	467.7157689158236	271995.0	6493.63	8681701.06129205	1364422081125.0	14792712.3267353	4087483.47519606	94745.45833333331	16679061.811023625	6493.63	271995.0	0.0975521164734196	0.2386062877619838	0.2763173774297383	2.767047188367433	1.0	0.9859146300645332	260451.0318387616	-5.207171609639975	-5.207171609639984	17.82176629810794	18.468754962757163	1.0274114609375
2017-11-15	0.0045133191222936	55082311.15231788	103764233.44270831	1.04591063157895	379.61747859658976	321788.0	6592.73	10309520.0102843	1364422081125.0	17885007.8421946	4328589.0085673	81218.22916666667	16680812.168874172	6592.73	321788.0	0.0151458303795504	0.2372103678388765	0.2420233218100818	2.7183642646711497	1.0	0.9861655928568795	309285.60030852904	-5.400722448850477	-5.400722448850484	17.82433919086306	18.457631897474656	1.04591063157895
2017-11-16	0.0042445377472751	55162198.41447368	98351419.046875	1.02278934868421	323.3162949763907	310396.0	7279.78	10309520.0102843	1364422081125.0	17978355.3482826	3762661.59828264	59969.53125	16682706.25	7279.78	310396.0	0.0991331152045678	0.2552153485413943	0.2092884207365537	2.684254951739071	1.0	0.9862374240883798	309285.60030852904	-5.462122358605121	-5.462122358605134	17.82578846532494	18.404057531234905	1.02278934868421
2017-11-17	0.003295011428813	55234235.65060241	91794399.09375	1.0345285748503	232.2017679301431	306617.0	7868.77	11326906.8534045	1364422081125.0	19741865.1639389	3186513.11135271	46508.53125	16684697.138554215	7868.77	306617.0	0.0778011185353051	0.2614217317332312	0.1614089188073928	2.8011427937785585	1.0	0.9862299857574618	339807.20560213504	-5.715345642501636	-5.7153456425016635	17.827093530057567	18.335061841678755	1.0345285748503
2017-11-18	0.0028325166942262	55263098.8	92901652.15625	1.04777965441176	203.5035070863053	270874.0	7718.2	9224307.3776228	1364422081125.0	15573684.4202293	2271701.56678967	44106.58854166666	16686593.611111112	7718.2	270874.0	-0.0193205842782937	0.262794557199643	0.145867959404575	2.747986148541385	1.0	0.9857847782779402	276729.221328684	-5.866589671266153	-5.866589671266171	17.8276159526155	18.34705198786974	1.04777965441176
2017-11-19	0.0020833949396153	55181783.974842764	65770127.119791664	1.042986825	148.27813878425548	264855.0	7791.3	10852126.3266151	1364422081125.0	17836891.9126454	1950293.49139473	24559.734375	16688439.544025157	7791.3	264855.0	0.0094265503470509	0.262533427063304	0.1093404333527455	2.7772781333182324	1.0	0.9853981829842162	325563.789798453	-6.1737565333238	-6.1737565333238065	17.826143456329444	18.001676298068606	1.042986825
2017-11-20	0.0026792206755675	55215542.17919076	63527306.776041664	1.01868253714286	184.5623706034548	336204.0	8049.72	11869513.1697352	1364422081125.0	20867770.6104635	2699608.37113705	22478.807291666668	16690534.393063584	8049.72	336204.0	0.0326295816410375	0.2604658812499249	0.1293673589541671	2.7246047042866848	1.0	0.986348885973914	356085.395092056	-5.922229319446446	-5.922229319446461	17.826755032833628	17.96698039939655	1.01868253714286
2017-11-21	0.0025250526204936	55308484.48538012	68747921.27604167	1.05589415606936	169.86761598636133	371091.0	8242.81	11733861.5906525	1364422081125.0	20674487.3514705	2564518.2893872	28635.640625	16692707.967836255	8242.81	371091.0	0.0237039969881038	0.2607608107545699	0.1240426543976576	2.65546456260055	1.0	0.9863787346506742	352015.84771957505	-5.981493376672495	-5.981493376672514	17.828436881222657	18.04595705806899	1.05589415606936
2017-11-22	0.0023738257102732	55394827.36054422	66531848.234375	1.06551948648649	162.59239002718596	312033.0	8095.88	8342572.11358533	1364422081125.0	17481272.6055298	2114533.29714738	29517.557291666668	16694718.452380951	8095.88	312033.0	-0.0179860149040784	0.2618793886332414	0.1209599177853044	2.6702464162444377	1.0	0.9885465014336134	250277.16340755988	-6.043252401549879	-6.043252401549903	17.829996778415115	18.01319131179778	1.06551948648649
2017-11-23	0.0023804429326224	55550637.39102564	70804380.796875	1.0568942611465	160.2577052254872	352207.0	8236.72	10648648.957991	1364422081125.0	18447902.2439344	2203950.72252536	32592.203125	16696619.551282052	8236.72	352207.0	0.0172469161218629	0.2607898340067529	0.1194689072710156	2.6327159880411246	1.0	0.9861465237828972	319459.4687397301	-6.040468702470471	-6.040468702470489	17.832805548169965	18.075431432411804	1.0568942611465
2017-11-24	0.0021680696308607	55662690.20945946	68344058.140625	1.04861197315436	149.46994228881067	305735.0	8043.31	9977010.84137572	1361966821649.11	17352431.9783599	1911321.92191824	32628.546875	16698539.442567568	8043.31	305735.0	-0.0237615164112838	0.250336550753903	0.1101472072791777	2.820720558653734	1.0	0.986200881784661	299310.3252412716	-6.1339180783648	-6.133918078364822	17.83482064579843	18.040065184518852	1.04861197315436
2017-11-25	0.0017725733668855	55779148.0	61987729.546875	1.0478601025641	119.6821764705626	336689.0	8212.78	10445729.4715075	1347001430558.0	18139440.136098	1654673.31888089	25755.854166666668	16700443.75	8212.78	336689.0	0.0208507875864185	0.2489634719224545	0.0912196466079481	2.593874465753258	1.0	0.9861794242029948	313371.884145225	-6.3353229086597	-6.335322908659741	17.836910665755102	17.942447012888216	1.0478601025641
2017-11-26	0.0018963165479874	55860567.59333333	59818385.901041664	1.04222337254902	119.91848085819252	329677.0	8768.8	10244850.0585939	1347001430558.0	19771137.9101486	1781026.08074635	24525.40625	16702380.166666666	8768.8	329677.0	0.0655084893215054	0.2542815569593475	0.0900821231858457	2.6526175620379946	1.0	0.9875638720177028	307345.50175781705	-6.26784193339529	-6.2678419333953	17.838369279427415	17.906823628204943	1.04222337254902
2017-11-27	0.0022304367100202	56016873.6	60082278.317708336	1.04739664705882	132.82394552813685	379256.0	9311.7	11383166.7317709	1347001430558.0	22731345.2947229	2277109.06148339	31888.578125	16704393.75	9311.7	379256.0	0.0600717070558989	0.2559622593333266	0.1001748480769425	2.6740934883034155	1.0	0.9879815295566372	341495.00195312704	-6.105557878593301	-6.105557878593326	17.841163517599107	17.911225486101095	1.04739664705882
2017-11-28	0.0025919572182787	56213419.62820513	77253045.16145833	1.06280574358974	147.90973955633302	365977.0	9717.32	10445729.4715075	1347001430558.0	21683705.0389404	2422847.62826291	53404.46875	16706431.25	9717.32	365977.0	0.0426381863146705	0.2561531132830043	0.1117358691197777	2.674577910633728	1.0	0.9884384376717	313371.884145225	-5.955342005922005	-5.955342005922034	17.844666069779716	18.162596892531003	1.06280574358974
2017-11-29	0.0028258227644786	56403354.333333336	94134287.703125	1.06440900578035	157.97649617586302	398090.0	9919.0	11584046.1446846	1347001430558.0	26294380.2040648	3123773.98414658	68030.59895833333	16708482.30994152	9919.0	398090.0	0.0205422494739107	0.2506703254450105	0.1188000614543362	2.699228817604058	1.0	0.9894267480231592	347521.38434053806	-5.868955712723816	-5.868955712723831	17.84803918869505	18.360232913353144	1.06440900578035
2017-11-30	0.0026388501954821	56621676.39759036	103860275.64583331	1.06830241317365	151.6935688975422	384386.0	9646.35	11182287.3188573	1347001430558.0	23742417.1937056	2715543.30444149	72343.78645833333	16710617.771084337	9646.35	384386.0	-0.027872504305094	0.2540045271217746	0.1143751827072356	2.6952672573923104	1.0	0.9886963954233048	335468.61956571904	-5.937411988709867	-5.937411988709884	17.851902445079563	18.45855705039034	1.06830241317365
2017-12-01	0.0022766844756269	56829515.7704918	98411942.33333331	1.06808466666667	126.39546707104408	412908.0	9988.19	12253644.1877299	1347001430558.0	25856448.1705625	2523605.5165762	55059.44791666666	16712800.0	9988.19	412908.0	0.034823789605225	0.2529550279229501	0.0976006255742936	2.6813188410009	1.0	0.9886261462299244	367609.32563189697	-6.085035071714419	-6.085035071714438	17.85556639256996	18.404672719834476	1.06808466666667
2017-12-02	0.0022378292522046	56918218.583850935	87629935.28125	1.03629842236025	114.05604008428313	326354.0	10879.88	10780528.4930301	1347001430558.0	24108052.6110006	2084782.73600058	41316.911458333336	16714950.0	10879.88	326354.0	0.0855118168912199	0.2603138205719906	0.0864766130072773	2.631967127720208	1.0	0.9892677899784132	323415.854790903	-6.102248966817715	-6.102248966817746	17.857126033855884	18.288633224486173	1.03629842236025
2017-12-03	0.0020012292031705	56965634.66091954	84147028.15625	1.04737503977273	101.68884114495155	353044.0	10912.87	11784925.5575982	1347001430558.0	27678238.9264086	2209646.0137761	40404.380208333336	16717054.66954023	10912.87	353044.0	0.0030276147067347	0.259439613522499	0.0798333311469398	2.6209339345803904	1.0	0.9897812063067172	353547.766727946	-6.213993685627127	-6.2139936856271465	17.8579587432955	18.248076161949538	1.04737503977273
2017-12-04	0.0023576242500373	57057950.72625698	80979423.296875	1.06830039779006	116.94102084763344	400686.0	11179.52	12119724.5791208	1347001430558.0	28891001.9578248	2628671.19487894	38262.067708333336	16719285.195530726	11179.52	400686.0	0.0241407063329539	0.2593402137199763	0.0909858093089427	2.6706722970106247	1.0	0.9899320421519642	363591.73737362406	-6.050100840693882	-6.050100840693918	17.85957798873836	18.209705646992855	1.06830039779006
2017-12-05	0.0024368435044087	57253909.0	85733616.22395833	1.05865853370787	116.577285534859	405709.0	11591.22	11918845.1662072	1347001430558.0	29210388.2872577	2608177.87031886	39994.880208333336	16721530.397727272	11591.22	405709.0	0.0361643819748813	0.2601693826075222	0.0892893940563129	2.717711463142301	1.0	0.9902071728326268	357565.354986216	-6.017051722893155	-6.017051722893156	17.863006477543667	18.26675556131155	1.05865853370787
2017-12-06	0.0027161010566348	57480799.46524064	99921485.328125	1.05904622340426	129.16580391408957	443587.0	11660.41	14867776.0589056	1407975304733.0	33116592.8460115	3264282.32250783	60688.703125	16723817.647058824	11660.41	443587.0	0.0059514282846251	0.2600720692368197	0.0985693889974244	2.6769968461654647	1.0	0.9892251407905112	446033.281767168	-5.908557862085804	-5.9085578620858366	17.86696152765946	18.4198952888445	1.05904622340426
2017-12-07	0.0057292927109373	57766177.40789474	99537298.64583331	1.04525619736842	229.48645878382104	374917.0	13843.93	11941671.1962486	1590896927258.0	34256501.8456203	5616087.21212116	134910.70833333334	16725943.75	13843.93	374917.0	0.1716475261638148	0.2919350096410239	0.1639422273012729	2.71060528063545	1.0	0.9916337018297562	358250.13588745805	-5.162163192010941	-5.1621631920109525	17.87191399641281	18.416042992648222	1.04525619736842
2017-12-08	0.0118916113203516	58085441.59615385	86267170.10416667	1.05135289102564	391.08928402391626	385092.0	16860.88	12337090.7722833	1590896927258.0	41311081.4101853	10208103.2795171	173930.28125	16727868.75	16860.88	385092.0	0.1971492763367024	0.3399888351374268	0.2471032694147841	2.746450198913512	1.0	0.9928326693848832	370112.7231684991	-4.431922058508271	-4.431922058508274	17.877425615485883	18.272959667734707	1.05135289102564
2017-12-09	0.0088755304750153	58346116.15028901	76822623.64583333	1.05126628735632	310.0192399741627	403399.0	15875.27	13760601.2460083	1590896927258.0	42165253.3814881	8662237.31368736	134096.38541666666	16729932.803468209	15875.27	403399.0	-0.0602335932467799	0.350784699183457	0.2054354384003384	2.5858318934851114	1.0	0.992167616617497	412818.03738024895	-4.724457173574204	-4.724457173574213	17.881903353218284	18.157009733459898	1.05126628735632
2017-12-10	0.0069864495228032	58434134.322981365	75038618.94270833	1.05645892682927	264.4016108714387	341420.0	14652.37	12969762.0939389	1590896927258.0	38120250.2377464	6991555.21904185	82788.67708333333	16732038.742236026	14652.37	341420.0	-0.0801604553851582	0.3583163901433537	0.1834079046028628	2.580841778454688	1.0	0.9918344111512072	389092.862818167	-4.963782788431838	-4.963782788431841	17.883410768881507	18.133513458211276	1.05645892682927
2017-12-11	0.0072477461002609	58491311.17058823	117849506.47395831	1.06044797076023	266.7076219542952	368598.0	15068.95	13523349.5003875	1590896927258.0	44253709.9617747	8125731.32931001	83442.23958333333	16734140.44117647	15068.95	368598.0	0.0280342382373213	0.3428025292901393	0.1836169518064999	2.8170283072615714	1.0	0.9926659168623456	405700.48501162505	-4.927064741172232	-4.92706474117224	17.884388774172365	18.584918999590155	1.06044797076023
2017-12-12	0.0098043770165098	58724982.27741936	119831308.23958331	1.06131315384615	324.9143611386812	372977.0	16732.72	12337090.7722833	1590896927258.0	42937956.7643401	9282311.14537737	95183.140625	16736177.177419355	16732.72	372977.0	0.1047297486110654	0.3447701278176648	0.2161796192660549	2.7980652962515133	1.0	0.99310423222605	370112.7231684991	-4.624926358679296	-4.6249263586793035	17.888375786719838	18.601595547062036	1.06131315384615
2017-12-13	0.0093764675823744	58993608.36956522	114308798.29166669	1.05706467204301	307.3523157256491	424579.0	16916.8	14709608.2284917	1590896927258.0	50475052.9011524	10426814.1329204	97630.86458333331	16738321.05978261	16916.8	424579.0	0.0109411270247576	0.3277939279224792	0.2065736147585561	2.690262589529864	1.0	0.993005839970586	441288.246854751	-4.66955217725716	-4.669552177257166	17.89293966328235	18.554414101232737	1.05706467204301
2017-12-14	0.0098022046516757	59258883.24590164	112713237.10416669	1.04183730810811	334.4445444410359	490644.0	16252.31	14630524.3132847	1590896927258.0	49974171.3334026	10815786.4124489	108942.72916666669	16740642.144808743	16252.31	490644.0	-0.0400721584771268	0.3295846355114092	0.2164275289387271	2.577840552416822	1.0	0.9929737187401018	438915.729398541	-4.625147954149613	-4.625147954149615	17.89742625494228	18.540357426453216	1.04183730810811
2017-12-15	0.009809227044772	59572667.26190476	107549624.20833331	1.05793876923077	331.5054077178051	405676.0	16408.15	13365181.6699736	1590896927258.0	48342967.7609509	10559331.866578	114287.203125	16742853.05059524	16408.15	405676.0	0.0095431100913021	0.3299035282463287	0.218425395784396	2.74846182667942	1.0	0.993364818608872	400955.450099208	-4.624431801091011	-4.624431801091019	17.902707423856892	18.493462919560642	1.05793876923077
2017-12-16	0.0093318576052639	59733720.35294118	102683617.46875	1.05658370175439	295.5632859058994	364222.0	17507.86	13523349.5003875	1590896927258.0	49815223.7422835	9962630.74029451	117111.36979166669	16744970.44117647	17507.86	364222.0	0.0648717603418482	0.3242492027166956	0.1999916891237038	2.681037938400203	1.0	0.9934847148396162	405700.48501162505	-4.674321183698057	-4.67432118369806	17.905407248938904	18.44716314385647	1.05658370175439
2017-12-17	0.0096659750298887	59856288.58378378	112986577.25	1.04107442162162	278.0073896370927	391910.0	19279.9	14630524.3132847	1590896927258.0	55498368.9347384	10427661.2122327	105746.04166666669	16747200.0	19279.9	391910.0	0.0964131794948066	0.3276484145007213	0.1878913094634328	2.671735857722436	1.0	0.9936731008449684	438915.729398541	-4.639143288855695	-4.639143288855702	17.907457056859293	18.542779584222842	1.04107442162162
2017-12-18	0.0105546654866564	59959671.640883975	111263467.44270831	1.04203505494505	309.58311597213896	394239.0	18905.26	16946489.2356708	1718045833483.09	54532107.9700656	11204852.4091812	107408.97395833331	16749490.400552489	18905.26	394239.0	-0.0196229122232285	0.3276955068599468	0.2054725706794958	2.7564218659239685	1.0	0.9925417197904882	508394.6770701241	-4.551187290589897	-4.551187290589904	17.909182754880874	18.52741152734877	1.04203505494505
2017-12-19	0.0152253257659444	60248354.72857143	107105152.890625	1.0601594	446.4259227823938	378622.0	18911.79	13035760.950516	1873105475221.0	44228748.1746236	12117323.339276	121387.11979166669	16751506.25	18911.79	378622.0	0.0003453468773955	0.3284064072507124	0.273969394101648	2.7260830062701054	1.0	0.9929263595348174	391072.82851548	-4.184795068837126	-4.1847950688371265	17.913985822552583	18.48932164715158	1.0601594
2017-12-20	0.0195862084996322	60577605.5882353	105401709.78645831	1.07280013970588	624.8022578173479	370277.0	17382.94	12663310.6376441	1873105475221.0	44203326.9660163	15419911.8839014	124677.734375	16753231.25	17382.94	370277.0	-0.0842962716158393	0.3475336890052429	0.3488405272244845	2.6849331716525704	1.0	0.9931245117468848	379899.3191293231	-3.93292960840004	-3.9329296084000442	17.919435837992463	18.47328941582287	1.07280013970588
2017-12-21	0.0242848876545949	60934946.76335878	106199101.359375	1.03869209090909	823.268542027752	335482.0	16357.24	12290860.3247722	1873105475221.0	46165232.3021406	18712398.6488643	125725.8125	16754903.339694656	16357.24	335482.0	-0.060818652699309	0.3581425709360182	0.4053353078870273	2.90688323069494	1.0	0.9936103289621948	368725.809743166	-3.717901029318457	-3.717901029318461	17.925317406576582	18.48082620496018	1.03869209090909
2017-12-22	0.0254293722066651	61267145.176470585	101393870.67708331	1.06231906451613	908.5094080992804	380648.0	15521.07	14432449.6237856	1873105475221.0	48973790.4176209	21285645.3877237	133462.13541666666	16756706.699346405	15521.07	380648.0	-0.0524721571084132	0.3638250471216717	0.434633407098199	2.792842731342343	1.0	0.9929272619493584	432973.488713568	-3.671850386967857	-3.6718503869678583	17.930754289466968	18.4345232003228	1.06231906451613
2017-12-23	0.0179676476472233	61487491.1942446	116434750.14583331	1.06003796402878	723.2098060679598	308211.0	13776.61	12942648.372298	1873105475221.0	41645027.4925059	15842853.8998328	98628.28125	16758537.5	13776.61	308211.0	-0.1192262290654273	0.3901915850455689	0.3804260641365587	2.896278847932098	1.0	0.9925411608626972	388279.45116894	-4.019182491194838	-4.019182491194841	17.9343443168736	18.572841589478948	1.06003796402878
2017-12-24	0.013872620410755	61589416.38157895	118682112.27604169	1.06414286184211	544.7436771904031	279523.0	14121.53	14153111.8891317	1873105475221.0	38398460.7292659	12193075.3861145	84413.80208333333	16760356.25	14121.53	279523.0	0.0247283565232834	0.3879391364980318	0.3175407335227213	2.829309216057355	1.0	0.991153950473846	424593.3566739511	-4.277838135985337	-4.277838135985344	17.936000601755023	18.59195915130773	1.06414286184211
2017-12-25	0.0118795015592188	61541518.38059702	120081464.29166669	1.05074595555555	485.9999815397492	228926.0	13554.31	12570198.0594261	1873105475221.0	33837650.8285438	9798349.38333829	84622.52604166667	16762147.854477612	13554.31	228926.0	-0.0409960052059901	0.3924977962054656	0.2895694335575116	3.029834968505107	1.0	0.9910843469910228	377105.941782783	-4.432940922222534	-4.432940922222542	17.93522260062167	18.603680939516153	1.05074595555555
2017-12-26	0.0120560583859588	61497680.52112676	115754630.890625	1.05031311971831	486.52408809839744	247440.0	13740.94	13221986.1069519	1873105475221.0	38650262.934002	11223846.0586507	97766.39583333331	16763881.25	13740.94	247440.0	0.013675119916245	0.3892389647510331	0.2903950764271952	2.9248262204978976	1.0	0.9917897669387477	396659.583208557	-4.418187974773279	-4.418187974773286	17.934510016961884	18.566983257824717	1.05031311971831
2017-12-27	0.0133233183151305	61526239.66883117	114224979.4375	1.06759478846154	471.2349236520972	307642.0	15677.99	14525562.2020035	1873105475221.0	43901419.4766467	12506704.1391592	104630.86458333331	16765750.649350649	15677.99	307642.0	0.1318781200841954	0.40418222692355	0.2848815434273629	2.872588918288141	1.0	0.992059174919537	435766.8660601051	-4.318239522138265	-4.318239522138271	17.93497430306451	18.553680565396085	1.06759478846154
2017-12-28	0.0135414518945848	61616571.463087246	112410205.765625	1.08320304026846	486.89423234545256	305053.0	15422.19	13873774.1544777	1873105475221.0	37806663.7832782	11228111.8367905	107602.55208333331	16767650.0	15422.19	305053.0	-0.0164504365327413	0.4046791067751913	0.2969876395641307	2.881473055501832	1.0	0.9911928071300824	416213.2246343311	-4.3019997872183104	-4.3019997872183176	17.936441409583004	18.537665289928476	1.08320304026846
2017-12-29	0.0116511090511207	61746449.42073171	112179465.72395831	1.04775371515152	454.5337108489905	353824.0	14214.01	15363575.4059653	1873105475221.0	41872625.551997	11519201.2284322	105802.25	16769613.26219512	14214.01	353824.0	-0.0815792834609414	0.4160610294667402	0.2751010015870099	2.847780252328842	1.0	0.9911941082059618	460907.262178959	-4.452353905980328	-4.452353905980334	17.93854703255981	18.53561051936561	1.04775371515152
2017-12-30	0.0132772069457319	61986082.41496599	111167114.42708331	1.03688201360544	510.8007365377273	344407.0	14413.54	13687548.9980418	1873105475221.0	34517255.3487837	10337002.5734554	108957.546875	16771562.5	14413.54	344407.0	0.0139399446393095	0.414012555308352	0.2994734798292602	2.770303739471033	1.0	0.990482986766079	410626.469941254	-4.321706477405789	-4.321706477405789	17.942420440632624	18.526545162473568	1.03688201360544
2017-12-31	0.0073351413948838	62022086.9382716	104853269.97916669	1.03705696932515	322.4938086616825	290422.0	12612.54	15177350.2495293	1873105475221.0	34803527.1470655	7307039.10502047	94007.5	16773500.925925924	12612.54	290422.0	-0.133476485443909	0.438482243741477	0.2099511085225329	2.796306753620593	1.0	0.9895339226840572	455320.5074858789	-4.915078590833541	-4.915078590833545	17.94300112051049	18.46807250203778	1.03705696932515
2018-01-01	0.0071750468366488	61920337.787096776	115189579.890625	1.0433825	288.3945192930514	241757.0	13796.0	14975580.9596883	1922580604979.83	32858099.4405417	6333640.74595254	84275.08333333333	16775496.532258064	13796.0	241757.0	0.0896871379430095	0.4392671593609086	0.1927573674008006	2.911675773607384	1.0	0.9890616332304036	449267.42879064905	-4.937145989601827	-4.937145989601827	17.941359242448836	18.56208984979668	1.0433825
2018-01-02	0.0087929082667083	61862376.2202381	118380209.54166669	1.04136759649123	364.54810842280864	340980.0	13374.98	16415540.6673506	1931136454487.0	39946758.985841	9290166.31953244	85306.43229166667	16777534.598214287	13374.98	340980.0	-0.0309928976207451	0.4409728720450889	0.2325637061776478	2.9266848495512914	1.0	0.9901375484264928	492466.220020518	-4.733809761175988	-4.733809761175993	17.940422737355057	18.589412117301876	1.04136759649123
2018-01-03	0.0119556972830544	62143876.04487179	115270183.97395831	1.06551321019108	448.1471062687095	395963.0	14793.46	15071578.2735325	1931136454487.0	41037010.8705439	11324841.6128776	93390.98958333331	16779584.775641024	14793.46	395963.0	0.1007993937613331	0.4506516189555301	0.2759665329573626	2.777936322333149	1.0	0.991185569540972	452147.348205975	-4.426547354130362	-4.426547354130364	17.944962835987603	18.56278935660228	1.06551321019108
2018-01-04	0.0117879263609623	62509769.29166666	116345461.94270831	1.06583270238095	434.6372780406096	425008.0	15039.24	16127548.7258182	1931136454487.0	42724771.8663199	11552478.5891142	89364.06770833333	16781618.75	15039.24	425008.0	0.0164775941148374	0.4498685654840115	0.2703929847831689	2.933883597485223	1.0	0.9909405913124428	483826.4617745461	-4.44067946107544	-4.440679461075446	17.95083341115837	18.572074443451346	1.06583270238095
2018-01-05	0.0125672362247957	62912146.020979024	109641403.52083331	1.0676357972028	459.38771767583455	342707.0	15169.66	13727615.8797143	1931136454487.0	39205380.0155258	11059353.333874	83123.015625	16783562.5	15169.66	342707.0	0.0086345951226949	0.449859728699611	0.2820876453561823	3.0454090520473764	1.0	0.9915964905586256	411828.4763914291	-4.376662151295289	-4.376662151295295	17.95724980352168	18.512725630491982	1.0676357972028
2018-01-06	0.0119565893783025	63195541.684523806	104876587.77604169	1.05460916071429	391.9743899752876	358847.0	16914.73	16127548.7258182	1931136454487.0	46563789.9760972	11572011.1365599	70350.25520833333	16785506.25	16914.73	358847.0	0.1088874594888	0.4303059429771501	0.2485195286401775	2.9776506421956985	1.0	0.9916875071892058	483826.4617745461	-4.426472740166325	-4.426472740166326	17.961744313662418	18.46829486233708	1.05460916071429
2018-01-07	0.0125062670867768	63425076.61728395	107145117.10416669	1.04773831481481	404.22984541358585	368187.0	17155.95	15551564.8427532	1931136454487.0	44912742.3337695	11362529.6274721	65526.29166666666	16787568.75	17155.95	368187.0	0.0141602122766038	0.3828003658931111	0.2529912233599842	2.879395524556816	1.0	0.9916897179545984	466546.945282596	-4.381525393374146	-4.381525393374149	17.96536987144706	18.489694708189084	1.04773831481481
2018-01-08	0.0116287399123145	63670107.442424245	112889447.109375	1.0506483373494	398.2201239276086	345672.0	16192.91	15935554.0981299	1931136454487.0	42902516.8338494	10728074.7655743	57941.765625	16789619.62121212	16192.91	345672.0	-0.0577715600993737	0.3824034706668364	0.2500570026490851	3.060054039667658	1.0	0.9910855276897562	478066.622943897	-4.454275666359934	-4.454275666359942	17.969225739480777	18.541919553620765	1.0506483373494
2018-01-09	0.0117387106398521	63897343.22981367	132438928.19270831	1.05459934756098	435.03871623758846	360265.0	14962.63	15743559.4704415	1931136454487.0	43234479.1223377	11613675.7472945	40824.86979166666	16791676.164596274	14962.63	360265.0	-0.0790177328847612	0.3821552554789992	0.26862069309155	3.006950439259989	1.0	0.9912605532676494	472306.784113245	-4.44486329686122	-4.4448632968612225	17.972788341485195	18.701632177834284	1.05459934756098
2018-01-10	0.0106765080616277	64119911.975903615	135196883.984375	1.05819497590362	410.06725363079113	347393.0	14437.42	15935554.0981299	1931136454487.0	39636974.2597653	10220302.3856084	37554.614583333336	16793743.75	14437.42	347393.0	-0.0357323120928647	0.3827562941392522	0.257847693384175	2.98463411755562	1.0	0.990351097542192	478066.622943897	-4.539709459435077	-4.539709459435085	17.976265512902184	18.722242673854694	1.05819497590362
2018-01-11	0.0091748256272776	64207220.432291664	136713285.515625	1.05711745595855	341.84314120681654	337959.0	14882.86	18527481.5719221	1931136454487.0	43029257.7252294	9628849.11285315	34160.682291666664	16795993.619791668	14882.86	337959.0	0.0303867680960205	0.3683760985332848	0.2237744646756352	2.877431877831335	1.0	0.9896661113569382	555824.4471576631	-4.691291890423456	-4.6912918904234555	17.977626230128866	18.73339648435749	1.05711745595855
2018-01-12	0.0078824374410853	64101506.31460674	133388993.05729169	1.05466875842697	329.0004125220853	300091.0	13285.55	17087521.8642597	1931136454487.0	38771602.2774424	8444052.3487506	34409.260416666664	16798306.25	13285.55	300091.0	-0.1135332368070507	0.3838898236974762	0.2177896154078576	2.948625583572984	1.0	0.9894226572890222	512625.655927791	-4.843118103007203	-4.843118103007215	17.975978421062635	18.70878017722669	1.05466875842697
2018-01-13	0.008693736138991	64056049.22818792	130185322.33333331	1.01463759060403	349.5587367456308	265735.0	13791.19	16501289.1137539	2134254177773.12	34057401.8694134	7527208.00610091	37730.71354166666	16800350.0	13791.19	265735.0	0.0373530040682155	0.3850157381701492	0.2210153327303871	2.9046644213219976	1.0	0.9883716632217396	495038.67341261706	-4.745152496658593	-4.745152496658594	17.975269027252295	18.68446954968922	1.01463759060403
2018-01-14	0.0077510112847651	64007477.74193549	124360217.52604169	1.05065776774194	301.70005537053487	235045.0	14246.18	17165770.5545763	2227847638503.0	33285730.8286788	6725499.08350436	38762.390625	16802250.0	14246.18	235045.0	0.0324588181036844	0.38661895075484	0.2020535201140816	2.9437426875704644	1.0	0.9876229698716764	514973.116637289	-4.859931955772957	-4.859931955772959	17.97451047421646	18.63869289231735	1.05065776774194
2018-01-15	0.007864199158907	63997700.64666667	120124246.22916669	1.05933004666667	321.0315485019079	273623.0	13583.83	16612036.0205577	2227847638503.0	33038806.9201573	7067805.76946109	39752.96354166666	16804156.25	13583.83	273623.0	-0.0476086858345112	0.3820120506305703	0.2139243643555709	2.9167431100455743	1.0	0.9879327099959492	498361.080616731	-4.845434571062851	-4.845434571062863	17.974357713282707	18.604037150347775	1.05933004666667
2018-01-16	0.0088775732094549	64074578.57232705	55212844.16666666	1.05005422012579	363.19322895281744	303725.0	13554.14	17608758.1817911	2227847638503.0	31344417.4170149	7302138.45046067	30346.078125	16806087.5	13554.14	303725.0	-0.0021880790527468	0.3664167280921813	0.2329645612266764	2.92230800888962	1.0	0.9865172100428456	528262.745453733	-4.724227046551363	-4.724227046551364	17.975558253092927	17.8267061683593	1.05005422012579
2018-01-17	0.0077603410318705	64091801.77300613	119412466.22916669	1.06221141317365	380.5734545243688	315771.0	11307.27	18494733.4362209	2227847638503.0	31114647.1407057	7634951.75878622	61590.515625	16808128.680981595	11307.27	315771.0	-0.1812461540337206	0.40375410106341	0.2453812741073256	2.900361337804928	1.0	0.9857342556236608	554842.003086627	-4.858728998346676	-4.858728998346677	17.975827016254318	18.59809416075217	1.06221141317365
2018-01-18	0.0072273106991892	64119325.23255814	113695005.20833331	1.05084887283237	361.3360454392903	309495.0	11091.26	19159214.8770432	2227847638503.0	32739932.5047795	7636110.19048479	52605.067708333336	16810247.38372093	11091.26	309495.0	-0.0192884709023761	0.4033520237575739	0.2332353675246594	2.919287872178874	1.0	0.9859553419365812	574776.446311296	-4.929888276158158	-4.9298882761581595	17.976256362140557	18.549030028189723	1.05084887283237
2018-01-19	0.0057259391072442	64055075.01840491	110591620.83854169	1.04835652121212	284.1329738282542	243619.0	11174.82	18273239.6226134	2227847638503.0	30328455.6576096	5792083.75757471	54787.35416666666	16812351.226993866	11174.82	243619.0	0.0075056222087219	0.3981056671019505	0.1909785260075199	2.875412016304147	1.0	0.9855397269187136	548197.1886784021	-5.162748706794423	-5.1627487067944395	17.9752538184281	18.52135488322899	1.04835652121212
2018-01-20	0.0045237146374098	63733596.49717514	101184054.59375	1.10656858988764	218.00528894188807	240611.0	11506.51	19712949.4110618	2227847638503.0	33422916.9660763	5403087.25045328	66323.72395833333	16814507.132768363	11506.51	240611.0	0.0292499291715913	0.3975065392366983	0.1616581597571906	2.850651050866336	1.0	0.9858447188692212	591388.4823318541	-5.39842180021334	-5.398421800213355	17.97022239904472	18.432451739100372	1.10656858988764
2018-01-21	0.0039165819852725	63408533.844919786	109153895.95833331	1.07749285561497	170.4108105891931	215622.0	12744.58	20709671.5722952	2227847638503.0	31881234.2280697	4066809.78597951	64526.22916666666	16816787.5	12744.58	215622.0	0.1021931210264863	0.4109670368620469	0.1275612404741502	2.887928875532181	1.0	0.9844098846933136	621290.147168856	-5.542535948075295	-5.542535948075301	17.965109013581426	18.50826933394057	1.07749285561497
2018-01-22	0.0036183242705618	63078728.415662654	127296695.27604169	1.08103810179641	174.2683766589996	245562.0	11513.42	18494733.4362209	2227847638503.0	27049040.6377818	3517957.86539083	66842.86458333333	16818993.975903615	11513.42	245562.0	-0.1015927716589999	0.4063185892869797	0.1300585078968378	2.8354102019042053	1.0	0.9835900426779164	554842.003086627	-5.621744269004328	-5.621744269004345	17.959894161575377	18.662031103065306	1.08103810179641
2018-01-23	0.002931740438569	62883594.36158192	118934836.515625	1.07034465536723	150.94040246099712	271936.0	10770.49	19602202.504258	2227847638503.0	26654950.1831213	3063102.60779686	51652.755208333336	16821150.0	10770.49	271936.0	-0.0667033246428498	0.4094448776900821	0.1149168385891978	2.6727060779006853	1.0	0.9823502630141812	588066.0751277399	-5.83215902596755	-5.832159025967551	17.956795866690424	18.594086308786707	1.07034465536723
2018-01-24	0.0029405525457372	62638818.30113637	120272551.40625	1.06999395454545	150.5414827593335	250423.0	10831.49	19491455.5974543	2227847638503.0	27243321.4419195	3107500.58856931	49245.96354166666	16823356.25	10831.49	250423.0	0.0056476454600353	0.4083330222340767	0.1140646743530976	2.7794651449747048	1.0	0.9828290050706114	584743.6679236289	-5.82915777456325	-5.829157774563254	17.952895744544488	18.605270987049064	1.06999395454545
2018-01-25	0.0025863307597154	62422185.79113924	114523149.6875	1.11032681012658	125.89207536091187	236580.0	11392.03	20445148.5647756	2460585023617.37	24802466.4469755	2488929.52292101	43187.46354166666	16825443.75	11392.03	236580.0	0.0504563557494996	0.4119444305742463	0.1003500812405904	2.7652929241694126	1.0	0.9802163399110474	613354.4569432681	-5.957515102822537	-5.957515102822549	17.949431311674413	18.556287541199666	1.11032681012658
2018-01-26	0.0026022584374166	62276084.6038961	102190346.109375	1.04262729677419	129.40773516378175	220459.0	11150.79	20056949.5413938	2603077300218.0	23885798.1844209	2304911.19049579	37883.364583333336	16827405.60064935	11150.79	220459.0	-0.0214036406789404	0.3865082893585989	0.0964971391242486	2.806725967186644	1.0	0.97984715497984	601708.4862418141	-5.951375581219585	-5.951375581219605	17.947088035322093	18.442347770502852	1.04262729677419
2018-01-27	0.0020645392023924	62121066.5477707	82944028.859375	1.03854792993631	103.19081089241298	193578.0	11094.24	20315748.890315	2603077300218.0	23938854.8917502	1891789.4019741	30409.557291666668	16829350.0	11094.24	193578.0	-0.0050842926998271	0.3865205017511173	0.079025893699955	3.260949074791556	1.0	0.9796323602122008	609472.4667094501	-6.182848224011221	-6.182848224011246	17.944595725250153	18.233676587192036	1.03854792993631
2018-01-28	0.00196589557535	61972175.73076923	79098038.28125	1.03100884177215	95.36249638173928	213446.0	11431.37	20445148.5647756	2603077300218.0	25365404.7629694	1852191.13189476	27755.46875	16831318.910256412	11431.37	213446.0	0.0299352759272277	0.3815033428544822	0.0730203656989833	2.83930361777686	1.0	0.9806554017119036	613354.4569432681	-6.231807373952649	-6.231807373952671	17.94219606374216	18.18619863194046	1.03100884177215
2018-01-29	0.0020481738524226	61867229.51351351	55543280.19791666	1.01817389189189	96.72260487336747	232176.0	11742.33	19151151.8201696	2603077300218.0	22393670.4573925	1633654.09632724	19782.010416666668	16833231.25	11742.33	232176.0	0.0268389308466829	0.3824617871038816	0.072951600294178	2.7665176417889885	1.0	0.9794751090689404	574534.5546050881	-6.190806686529485	-6.19080668652951	17.94050118734686	17.832673098198278	1.01817389189189
2018-01-30	0.0019608424918632	61722595.57575758	48986896.35416666	0.987508670658683	97.20277949867544	236609.0	11186.12	21609745.6349211	2603077300218.0	24473743.4213841	1723703.86380988	15063.75	16835199.09090909	11186.12	236609.0	-0.0485265374510746	0.3622633177573955	0.0704307401663687	2.7098673338714927	1.0	0.9788085587763028	648292.369047633	-6.2343810553082815	-6.234381055308311	17.93816063862161	17.7070633989679	0.987508670658683
2018-01-31	0.0024172473947546	61660679.5	51453597.984375	1.04283131623932	132.94360666897083	204276.0	10082.52	15139761.9118908	2603077300218.0	16505765.2319171	1626015.23191709	17706.177083333332	16836973.16810345	10082.52	204276.0	-0.103870492638757	0.3621887598497986	0.0985119568266289	2.8109567447962527	1.0	0.9779862199189188	454192.857356724	-6.025125826373616	-6.025125826373626	17.93715700047184	17.756190949468323	1.04283131623932
2018-02-01	0.0023354969515182	61617189.49367089	49453119.651041664	1.053963175	126.91831651518564	257664.0	10204.0	20703947.9136968	2603077300218.0	21564268.9326553	2061375.78705802	16043.411458333334	16838711.15506329	10204.0	257664.0	0.0119765688811348	0.3622167647719834	0.095592194360757	2.7576689021361167	1.0	0.976957496148814	621118.437410904	-6.059530583303114	-6.0595305833031174	17.936451439798407	17.716535701020682	1.053963175
2018-02-02	0.0026206234997962	61458218.33928572	56214087.083333336	1.02247852380952	159.72071967025664	235918.0	9098.27	21739145.3093817	2603077300218.0	20349765.9537948	2347594.242634	19592.828125	16840756.25	9098.27	235918.0	-0.1146955147200472	0.3587141004712166	0.1153622232297086	2.796395357709032	1.0	0.97436140107902	652174.3592814511	-5.944343012499715	-5.944343012499721	17.93386812529891	17.84467794329978	1.02247852380952
2018-02-03	0.0014897110585689	61287514.25477707	44108995.04166666	0.996566860759494	93.31259578422014	194891.0	8852.73	20445148.5647756	2603077300218.0	19143008.6973898	1316506.72015388	12588.015625	16842791.321656052	8852.73	194891.0	-0.0273583995319093	0.3572581637386948	0.0687721946411375	2.768342304159761	1.0	0.9743674793596306	613354.4569432681	-6.50917309825328	-6.5091730982533225	17.93108669753025	17.602174288816975	0.996566860759494
2018-02-04	0.001050326043755	61016164.47457627	37586488.614583336	0.990487949438202	63.1380402355881	173687.0	9224.62	23033142.0539877	2603077300218.0	20590452.2721636	974897.36720038	10057.234375	16844889.194915254	9224.62	173687.0	0.0411501106386271	0.3611923175068798	0.0473470594192994	2.7857525318532765	1.0	0.973152828214316	690994.2616196311	-6.85865464515142	-6.858654645151494	17.926649378420066	17.442155198423283	0.990487949438202
2018-02-05	0.0012598925606952	60658778.46195652	17456362.989583332	1.10273347027027	85.17772132897157	216363.0	8202.06	23938939.775212	2603077300218.0	19165215.2614707	1314099.47186097	6528.583333333333	16847158.08423913	8202.06	216363.0	-0.1174906544341709	0.3506302890353152	0.0685669038376419	2.764257289832367	1.0	0.9700220140099276	718168.19325636	-6.676728830943846	-6.676728830943906	17.920774922566565	16.675214781384117	1.10273347027027
2018-02-06	0.0011304850644294	60311284.28235294	25212457.41145833	1.06752445882353	90.51731264920234	244120.0	6925.46	24293141.3193202	2607870187292.06	15587109.3084814	1116858.0477034	7034.619791666667	16849381.25	6925.46	244120.0	-0.1691808663719918	0.3768717743033316	0.0716526730903006	2.9219441258397496	1.0	0.9625950277164966	728794.2395796059	-6.78510847780677	-6.785108477806852	17.915029779883792	17.04284877205957	1.06752445882353
2018-02-07	0.0011368728833071	60167299.56737588	28548506.453125	1.07172239007092	81.74091582425713	213719.0	7712.37	20149017.2119067	2874674234415.0	15016975.9975587	983807.150465148	6944.505208333333	16851325.0	7712.37	213719.0	0.1076210574757254	0.3999566291281305	0.065513000128993	2.753657840435338	1.0	0.967798016513819	604470.516357201	-6.779473870545495	-6.779473870545539	17.912639566139134	17.167115179322245	1.07172239007092
2018-02-08	0.0008763947670804	59912682.47328244	20841982.625	1.04830522900763	64.06928908481422	173289.0	7585.17	18720008.8990056	2874674234415.0	14093910.2289136	721166.982765556	5933.942708333333	16853025.0	7585.17	173289.0	-0.0166305081299036	0.3960423187268822	0.0511686942127731	2.7458234509980444	1.0	0.9681223871673004	561600.266970168	-7.039693921186758	-7.03969392118685	17.908398768108352	16.852479905880962	1.04830522900763
2018-02-09	0.000904340875586	59677866.68888889	27675672.078125	1.07619254814815	60.82088500561158	177860.0	8245.08	19291612.224166	2874674234415.0	14654771.0556346	731673.05190602	6505.817708333333	16854687.5	8245.08	177860.0	0.0834216336088076	0.4096595101948896	0.0499272932431585	3.022202856179019	1.0	0.9684062827305674	578748.36672498	-7.008304193883586	-7.008304193883645	17.90447176739127	17.13606432092987	1.07619254814815
2018-02-10	0.000940264683492	59461933.30714285	33649378.260416664	1.03479242657343	60.00711847976625	181783.0	8688.86	20434818.874487	2874674234415.0	17003760.4952525	776390.203188731	7403.192708333333	16856427.23214286	8688.86	181783.0	0.0524250865866324	0.4129692265027793	0.0456599117239684	2.7610227579036533	1.0	0.9711572241255328	613044.56623461	-6.969349144152853	-6.969349144152942	17.900846889421096	17.33150513722508	1.03479242657343
2018-02-11	0.0006291886146804	59045641.23333333	26340253.80208333	1.00691915231788	40.75414688061137	147208.0	8561.0	21578025.5248079	2874674234415.0	16243960.9275333	514636.550392491	5278.098958333333	16858265.083333332	8561.0	147208.0	-0.0148247396409875	0.4009541819564859	0.0316817156042396	2.944717678387045	1.0	0.9681190680705466	647340.7657442371	-7.371079481857395	-7.371079481857407	17.89382128303702	17.086608889847387	1.00691915231788
2018-02-12	0.0005889541272324	58642683.127272725	22873778.44270833	1.04129159036145	40.479016439754496	186918.0	8068.02	23721537.9941597	2874674234415.0	18718332.5740756	608894.014190361	5332.984375	16860244.696969695	8068.02	186918.0	-0.059308906742352	0.3996347817021425	0.0325292870922521	2.7681710696669124	1.0	0.9695850626861752	711646.139824791	-7.4371622598032765	-7.437162259803409	17.886973370418012	16.945501766288295	1.04129159036145
2018-02-13	0.0006493736735886	58219847.80487805	24686103.61458333	1.03295615853659	40.47892973050762	182984.0	8895.72	23435736.3315795	2874674234415.0	18275325.065837	591710.612465598	5878.979166666667	16862306.25	8895.72	182984.0	0.0976621631747445	0.4132179397023959	0.032377569774215	2.7149696148297124	1.0	0.9692231098526756	703072.0899473851	-7.3395022387097235	-7.3395022387098265	17.879736882140204	17.021751036578642	1.03295615853659
2018-02-14	0.0005392464369189	57772384.46927375	45197632.744791664	1.01583483240223	35.064056781104235	196417.0	8527.87	25579248.8009313	2874674234415.0	20752674.9936762	574753.705668146	8393.239583333334	16864450.0	8527.87	196417.0	-0.0422306387878794	0.4128230990576181	0.0276954034042978	2.722269457328033	1.0	0.9704181763840364	767377.464027939	-7.525337880192187	-7.52533788019222	17.872021442122435	17.62655527052811	1.01583483240223
2018-02-15	0.0007853492492805	57478493.50769231	10644494.953125	1.06389496183206	45.97831994405684	198183.0	9471.64	18720008.8990056	2874674234415.0	16956455.4438234	634974.513080313	2888.661458333333	16866390.480769232	9471.64	198183.0	0.1049624472577566	0.4299526370760375	0.0374473612827856	2.824601504669925	1.0	0.9735038838120031	561600.266970168	-7.149382035580046	-7.1493820355800635	17.866921409849247	16.180553410667986	1.06389496183206
2018-02-16	0.0006784590160127	57263963.84713376	8694839.979166666	0.989634394904459	37.49513525422127	187738.0	10033.77	22435430.5125487	2874674234415.0	20250868.4877061	582971.814553841	2376.890625	16868187.5	10033.77	187738.0	0.0576543330717509	0.3978086560724378	0.0287874969366252	2.6780087142720186	1.0	0.9734110004897788	673062.9153764611	-7.295686484326984	-7.295686484326999	17.86318208065102	15.978240301825052	0.989634394904459
2018-02-17	0.0006158087439355	56938864.66442953	34269572.65625	0.973017181208054	33.548643000434026	173789.0	10178.56	21292223.8622277	2874674234415.0	20350444.8424035	518618.330287271	4633.197916666667	16870100.0	10178.56	173789.0	0.01432714355143	0.3978909983913517	0.0254843731576149	2.7176921439216506	1.0	0.9748893266633324	638766.7158668311	-7.392574123263869	-7.392574123264031	17.85748870045889	17.34976842386496	0.973017181208054
2018-02-18	0.0005655896569181	56593814.93125	37722291.234375	0.972766672839506	28.29102564601268	159495.0	11085.83	23149934.6689992	2874674234415.0	23072914.4326253	487058.572459239	5147.619791666667	16872052.8125	11085.83	159495.0	0.0853841689379137	0.4074958939916053	0.0211095383672265	2.8113922066522443	1.0	0.9759198850375675	694498.0400699761	-7.477641730468968	-7.477641730469027	17.851410260369224	17.445761757107828	0.972766672839506
2018-02-19	0.0005850936450847	56230604.74842768	28940260.55208333	1.00658407407407	31.21925014512496	187367.0	10392.46	23149934.6689992	2874674234415.0	23360784.6795428	560303.42954282	4925.354166666667	16874061.556603774	10392.46	187367.0	-0.0645871730159797	0.4112515223898369	0.0239847863515253	2.7629198311335497	1.0	0.9762166194467552	694498.0400699761	-7.4437386464755075	-7.443738646475521	17.844971735117678	17.180744282308954	1.00658407407407
2018-02-20	0.0007382981177857	55996849.93617021	15517739.0	1.01084026241135	36.645852944180426	198455.0	11171.78	21079198.6660777	2967853337743.98	20908106.0649931	600792.581522344	4237.880208333333	16875962.5	11171.78	198455.0	0.0723104125939446	0.4043423116903465	0.0287349116966775	2.723075760247916	1.0	0.9758036061987984	632375.959982331	-7.211162861291855	-7.211162861291948	17.84080599597745	16.557494379116857	1.01084026241135
2018-02-21	0.0004955930494014	55826952.0887574	16106251.369791666	0.985094627218935	24.43674450053741	205201.0	11245.98	25265138.8267172	3007383866429.0	23304639.0999643	440373.143014955	3986.65625	16877900.0	11245.98	205201.0	0.0066197756566506	0.3917144832159562	0.0188963725688259	2.7198356733154325	1.0	0.973981003128165	757954.164801516	-7.609755432921416	-7.609755432921434	17.83776732308195	16.59471803843002	0.985094627218935
2018-02-22	0.0005192989461606	55737452.72483221	5499427.380208333	0.918956355704698	27.46199904243575	183235.0	10485.78	22275181.5691176	3007383866429.0	19598925.7553184	385009.987559137	3816.8489583333335	16879887.5	10485.78	183235.0	-0.0699906778828367	0.3923001300631364	0.0196444433927538	3.1917264714710587	1.0	0.97272277244513	668255.447073528	-7.563030836462049	-7.563030836462103	17.836162879742265	15.520154532093203	0.918956355704698
2018-02-23	0.0008820559962606	55560589.28571428	10952955.567708334	1.00629297297297	49.652484526428815	185193.0	9850.78	22125683.7062376	3007383866429.0	19432244.5627423	736940.178236701	3787.2708333333335	16881738.18027211	9850.78	185193.0	-0.0624694137094241	0.3970107566154716	0.0379235746986041	2.739299001582132	1.0	0.9726734393839492	663770.5111871279	-7.033255016148876	-7.0332550161489396	17.832984682088526	16.20911989266553	1.00629297297297
2018-02-24	0.0011827760890343	55260535.21379311	62457407.786458336	1.02789404137931	64.48244856393217	154534.0	10171.3	21677190.1175976	3007383866429.0	18950033.89873	963926.256838823	11104.473958333334	16883575.0	10171.3	154534.0	0.0320193889672211	0.3948570711436957	0.0508667299483524	2.79715790699781	1.0	0.9725460880121588	650315.703527928	-6.739890985751342	-6.7398909857514155	17.827569562787108	17.949995406980044	1.02789404137931
2018-02-25	0.0005969238652639	55063908.83529412	10421433.916666666	0.710161315789473	34.12505828734987	144869.0	9699.76	25564134.5524772	3007383866429.0	21134989.7819502	401597.040921979	2018.984375	16885551.911764707	9699.76	144869.0	-0.0474688858980876	0.3969156254455945	0.0190015251989831	2.92580883418813	1.0	0.9709704506323712	766924.036574316	-7.423720981575325	-7.423720981575359	17.824005047445393	16.15937519678601	0.710161315789473
2018-02-26	0.0005762826156649	55006950.2	35761071.505208336	0.982314460992908	33.34891098089013	186474.0	9582.29	21079198.6660777	3007383866429.0	18189790.7038972	469262.203247795	8435.109375	16887494.55357143	9582.29	186474.0	-0.0121845398518889	0.396987218339094	0.0257981089989812	2.8734729774660264	1.0	0.972187653160986	632375.959982331	-7.4589123654027905	-7.4589123654028056	17.8229701024858	17.39237047161286	0.982314460992908
2018-02-27	0.0005785365758521	54857479.03125	73097617.94270833	1.01619215	31.087750436765337	219624.0	10319.46	23919658.0607974	3007383866429.0	21628887.7869834	533925.286983465	7942.953125	16889381.25	10319.46	219624.0	0.0741148300196794	0.4034022089856648	0.0246857486266487	2.7849415364441046	1.0	0.9734580992276162	717589.741823922	-7.455008788001336	-7.455008788001435	17.82024908965174	18.107306337906003	1.01619215
2018-02-28	0.000601740726984	54730806.54248366	34489690.630208336	1.0542164	31.39412497680137	189223.0	10628.61	23172168.7463975	3007383866429.0	21634661.2243493	550051.771515995	8423.265625	16891350.89869281	10628.61	189223.0	0.0295179887064147	0.4036188687769532	0.0254245613468134	2.997103946137624	1.0	0.974294395269401	695165.0623919251	-7.415683891500309	-7.415683891500428	17.81793729976437	17.3561710150325	1.0542164
2018-03-01	0.0005502883661084	54520088.87730061	29108480.729166668	1.06824052121212	29.53353938007126	233744.0	10332.14	24667147.3751973	3007383866429.0	23098876.8038155	571658.030179525	6081.880208333333	16893347.929447852	10332.14	233744.0	-0.0282899965321128	0.4017773519970851	0.0247483042156014	2.752767985488397	1.0	0.9743705487486324	740014.4212559192	-7.50506811512067	-7.505068115120763	17.814079794969206	17.186540123675066	1.06824052121212
2018-03-02	0.000616568591185	54484847.41290323	6008952.90625	0.861064474358974	31.27751085720097	195073.0	10931.12	23321666.6092775	3007383866429.0	22178930.8207862	463417.415901214	2417.3854166666665	16895355.241935484	10931.12	195073.0	0.0563543419267595	0.3918437603528168	0.0208944885416612	3.22777114208527	1.0	0.9747634363826913	699649.9982783251	-7.3913409825300285	-7.391340982530047	17.813433191855168	15.608761066082824	0.861064474358974
2018-03-03	0.0004298844814181	54242631.2849162	33619487.479166664	0.976833516666666	21.59122551265178	177024.0	11040.53	26909615.3183971	3007383866429.0	26214536.4268542	434170.509325304	6548.546875	16897459.63687151	11040.53	177024.0	0.0099592797389629	0.3917995124970868	0.0165622043531748	2.9719077639190163	1.0	0.9753636395805214	807288.4595519132	-7.751994033233628	-7.751994033233852	17.808977712309797	17.330616441306436	0.976833516666666
2018-03-04	0.0004657139538683	53858155.48648649	29294935.59375	1.00285364189189	22.547715448683235	160231.0	11453.34	22125683.7062376	3007383866429.0	21193664.6514841	376575.397663029	5332.635416666667	16899506.25	11453.34	160231.0	0.0367083435769366	0.3737364824967042	0.0177683002848051	2.8753611972714403	1.0	0.974944568686826	663770.5111871279	-7.671938945211693	-7.671938945211818	17.801864398316567	17.192925212417904	1.00285364189189
2018-03-05	0.0006109096465988	53531479.134228185	29397117.369791668	1.01606051677852	29.41436482899349	201438.0	11516.83	24372959.7309369	3233581400367.21	21974887.3290891	513277.821881213	7204.953125	16901362.5	11516.83	201438.0	0.0055280532694776	0.3719904458046764	0.0233574722907345	2.726109274317656	1.0	0.9733809313885236	731188.791928107	-7.400561487634636	-7.400561487634732	17.795780433862053	17.196407178855285	1.01606051677852
2018-03-06	0.0004818930905225	53287194.08974359	23908185.078125	1.02220948717949	23.353177774539017	206016.0	11442.48	25517998.1075581	3290605988755.0	21958387.1614346	410975.364433379	4925.520833333333	16903268.75	11442.48	206016.0	-0.0064766981150814	0.3707485293940395	0.0187160997486724	2.719905250077664	1.0	0.9721094290724136	765539.9432267431	-7.637788272410965	-7.637788272411024	17.79120659928836	16.989731430159704	1.02220948717949
2018-03-07	0.0004199075139238	52968222.615384616	21074802.010416668	1.02232191082803	21.70515437133421	213978.0	10727.69	25681575.018504	3290605988755.0	21157511.2468039	362763.413064963	4454.411458333333	16905229.407051284	10727.69	213978.0	-0.0645044964584879	0.3558013292647574	0.0171458452193786	2.8079335258764915	1.0	0.970868133153553	770447.2505551201	-7.775476075878673	-7.775476075878862	17.78520271840582	16.86358866728454	1.02232191082803
2018-03-08	0.0003859863137238	52693661.875	20149039.06770833	1.01942307407407	21.575235430003445	196422.0	9920.46	26499459.5732334	3290605988755.0	20427544.5522535	348946.870801581	4201.869791666667	16907208.828125	9920.46	196422.0	-0.0782289580264379	0.3183507110817006	0.0170821740179774	2.7318884849965883	1.0	0.9688662027817024	794983.7871970021	-7.859708645802002	-7.859708645802139	17.780005738252246	16.818667156272333	1.01942307407407
2018-03-09	0.0003891842074629	52412246.48965517	16340329.109375	1.03122834246575	23.1443561474746	198180.0	9324.5	23882228.9980992	3290605988755.0	16855150.3795833	311626.562887563	4390.119791666667	16909142.24137931	9324.5	198180.0	-0.0619539464000578	0.3107211377822561	0.018488506828455	2.9910586335654474	1.0	0.9659941630275416	716466.869942976	-7.851457785395111	-7.851457785395268	17.774650833619603	16.609146788525916	1.03122834246575
2018-03-10	0.000474289461607	52149890.62142857	14150220.234375	1.01314555714286	28.393350009261844	156228.0	9262.8	22900767.5324239	3290605988755.0	16539689.0997224	373957.849722365	4118.114583333333	16910931.25	9262.8	156228.0	-0.0066389660276939	0.3101175074489708	0.0226097266682383	2.703068592057764	1.0	0.9667697247835572	687023.025972717	-7.653692744161494	-7.653692744161651	17.769632642024938	16.465240746199182	1.01314555714286
2018-03-11	0.000404475614631	51744544.87417219	10109769.713541666	1.01315076470588	25.553087714132666	150884.0	8777.37	25027267.3747204	3290605988755.0	18210037.1103318	357879.669563471	3254.828125	16912755.13245033	8777.37	150884.0	-0.0538295604061698	0.3053080731507289	0.0196528797495103	2.756614352747806	1.0	0.9670152008283116	750818.0212416119	-7.812919108496737	-7.812919108496798	17.76182957149393	16.129012812650352	1.01315076470588
2018-03-12	0.0003775861588878	51348346.242236026	2595475.0729166665	0.947042919254658	21.949864938860667	188394.0	9538.93	26335882.6622875	3290605988755.0	19331971.3140078	316996.401101394	1627.296875	16914725.0	9538.93	188394.0	0.0832045014852251	0.3120354226530757	0.0163975207676674	2.8022920050532423	1.0	0.9673048767956264	790076.4798686249	-7.8817117798525	-7.881711779852575	17.75414328821626	14.769280130241317	0.947042919254658
2018-03-13	0.0007083856115669	51155575.79617834	4892910.6875	0.892580943037975	43.02435832699605	196140.0	9130.0	25845151.9294498	3290605988755.0	18857575.5936039	562265.201137159	4383.328125	16916718.869426753	9130.0	196140.0	-0.043815625233849	0.3150911006958959	0.0298164097683833	2.703018252268786	1.0	0.9671069251066832	775354.5578834941	-7.252521963432227	-7.252521963432255	17.75038205314383	15.403297916987974	0.892580943037975
2018-03-14	0.0005702194421746	51080965.97887324	1006026.6927083334	0.744636687499999	34.5436627703689	191042.0	9153.54	23555075.1762075	3290605988755.0	16628207.7251464	325713.865590286	1993.2395833333333	16918615.580985915	9153.54	191042.0	0.0025749951056557	0.3086158343213616	0.019588032034127	2.6905497220506485	1.0	0.9660022406760016	706652.255286225	-7.469489284952487	-7.46948928495265	17.748922500047552	13.821519162797104	0.744636687499999
2018-03-15	0.0004893547817163	51111975.020833336	1285894.6979166667	0.770433131944445	33.03180037859468	206186.0	8214.99	23555075.1762075	3290605988755.0	14891789.5575998	297619.91817914	2010.640625	16920406.25	8214.99	206186.0	-0.1081801555094958	0.3127528857436116	0.0199855038931337	2.754294665981203	1.0	0.9620380208810784	706652.255286225	-7.622422806573185	-7.62242280657321	17.74952937254987	14.066965297003017	0.770433131944445
2018-03-16	0.0004143023641392	51152860.65384615	858160.5572916666	0.683671737179487	27.80207670045872	186979.0	8263.34	25517998.1075581	3290605988755.0	16433524.3290414	246331.386641185	1588.328125	16922281.25	8263.34	186979.0	0.0058683299525537	0.3101441129344973	0.0149895653366251	2.9331261799453414	1.0	0.962732768557801	765539.9432267431	-7.788914502550884	-7.788914502551073	17.750328975559476	13.662546490674087	0.683671737179487
2018-03-17	0.000419225703389	51208887.63758389	513876.71875	0.515427899328859	28.01532575846252	154496.0	8297.89	24372959.7309369	3290605988755.0	15253956.5768365	173710.886450546	1156.953125	16924187.5	8297.89	154496.0	0.0041724014609059	0.2902430601962766	0.0113879232299854	2.761883802816904	1.0	0.9616525043456104	731188.791928107	-7.777101111500742	-7.777101111500795	17.751423661616872	13.149738668879577	0.515427899328859
2018-03-18	0.0003431138538527	51235448.88666666	1157220.09375	0.69528042384106	24.12945972992703	164401.0	7885.08	25990711.2963892	3381698122495.93	14858429.9832526	195469.781016705	1273.5989583333333	16926068.25	7885.08	164401.0	-0.05102889940642	0.286526039980824	0.0131554801709887	2.817123983430758	1.0	0.9580186418204064	779721.338891676	-7.977448230446056	-7.977448230446099	17.751942211506094	13.961531216045012	0.69528042384106
2018-03-19	0.0004338618086347	51248714.04545455	901360.4010416666	0.678044703225806	29.287874251777577	191528.0	8214.46	26679206.9598697	3462542391191.0	16605902.4023534	257964.538041811	1796.84375	16927979.13961039	8214.46	191528.0	0.0409236497041334	0.2898878267384137	0.0155345088626591	2.700148281191264	1.0	0.9614413627442416	800376.208796091	-7.74278448785211	-7.742784487852244	17.752201083871977	13.711660457767463	0.678044703225806
2018-03-20	0.0004830012986928	51262860.21428572	1580921.25	0.793882708661417	31.1229369014467	195168.0	8605.64	21859737.3155061	3462542391191.0	14186967.874644	271549.849746511	2885.9322916666665	16929743.154761903	8605.64	195168.0	0.0465217863467444	0.2794733171100396	0.0191407954219622	2.637204869650763	1.0	0.9630200265336604	655792.1194651831	-7.635491215510345	-7.635491215510347	17.752477075515323	14.273518304704359	0.793882708661417
2018-03-21	0.0004893091843408	51302683.48344371	984672.0	0.670269184210526	30.4525418479748	194846.0	8909.95	26162835.2122593	3462542391191.0	17547837.7941897	279023.931714987	1869.0260416666667	16931484.271523178	8909.95	194846.0	0.03475082753374	0.2764669256911503	0.0159007585428772	2.656631390944644	1.0	0.9642173552970652	784885.0563677792	-7.622515989477771	-7.622515989477893	17.753253618391682	13.800063869775247	0.670269184210526
2018-03-22	0.0003904386866271	51274074.25174825	1311783.8020833333	0.79781906993007	24.301140594586226	185187.0	8909.26	24613719.9694282	3462542391191.0	15970290.9102052	243433.397605638	1931.9479166666667	16933325.0	8909.26	185187.0	-7.744451076696635e-05	0.264718358262253	0.0152428906257481	2.74886466112632	1.0	0.9630107377136884	738411.5990828462	-7.848239613490709	-7.8482396134909	17.75269580718632	14.086898449910173	0.79781906993007
2018-03-23	0.000374032723333	51257102.924812034	2563055.4166666665	0.830547676691729	23.77065752998324	179818.0	8725.37	22892480.8107269	3462542391191.0	14416156.914284	223574.135069727	3179.4322916666665	16935050.0	8725.37	179818.0	-0.0208563112177913	0.2646235319251788	0.0155085808512671	2.8640514297790016	1.0	0.9618886265789004	686774.424321807	-7.89116726883424	-7.891167268834473	17.752364760034446	14.756710626909832	0.830547676691729
2018-03-24	0.000376108462733	51234161.87012987	653483.5364583334	0.596552	23.38764050186184	157087.0	8917.48	26851330.8757398	3462542391191.0	17932503.4804805	193868.513880537	1239.421875	16936856.493506495	8917.48	157087.0	0.0217785214012096	0.2583880464867293	0.0108110121986906	2.7529840152272307	1.0	0.9640634704619342	805539.9262721941	-7.885632991456654	-7.885632991456901	17.751917091540722	13.390072618857351	0.596552
2018-03-25	0.0004054891412021	51222033.84328358	1252024.53125	0.568772859259259	26.348400233610167	135274.0	8533.76	23236728.6424672	3462542391191.0	14782031.2754538	172790.98496436	1702.0416666666667	16938677.891791046	8533.76	135274.0	-0.0439833338998969	0.2548006844898466	0.0116892585155929	2.8044857104839065	1.0	0.9622730139703284	697101.8592740162	-7.810416463553597	-7.810416463553801	17.75168034593801	14.040272424100388	0.568772859259259
2018-03-26	0.0003851675400293	51213644.62416107	2318134.59375	0.71241346	25.252216318315984	187850.0	8457.96	25818587.3805191	3462542391191.0	15836955.2390767	224263.128034661	2177.505208333333	16940455.704697985	8457.96	187850.0	-0.0089220517787484	0.2519565539824588	0.0141607477352278	2.704210806494544	1.0	0.9608734073072632	774557.6214155729	-7.861832149427518	-7.861832149427745	17.75151655107148	14.656273365799256	0.71241346
2018-03-27	0.0003483935623287	51187290.06578948	3156031.421875	0.763199125	23.71452922883892	187065.0	8146.5	26162835.2122593	3462542391191.0	15343941.6498773	219491.595633637	2469.9479166666665	16942343.75	8146.5	187065.0	-0.037519622627828	0.2504606370684085	0.0143047725703122	2.711196642878142	1.0	0.959077787219085	784885.0563677792	-7.962177790973041	-7.962177790973233	17.751001818290312	14.964825917132496	0.763199125
2018-03-28	0.0003463453624546	51166855.45522388	1131276.4010416667	0.724552822222222	24.63107495442068	177521.0	7797.25	23236728.6424672	3462542391191.0	13721935.6203732	191960.62037316	1997.4270833333333	16944134.79477612	7797.25	177521.0	-0.0438172797332256	0.2532743406421687	0.0139893252441844	2.6981934531689227	1.0	0.9593583949926704	697101.8592740162	-7.968074123351033	-7.968074123351148	17.75060252599525	13.938857111661333	0.724552822222222
2018-03-29	0.0003774820028907	51201272.52	898042.4322916666	0.679723552631579	26.32759861352297	192411.0	7950.61	26162835.2122593	3462542391191.0	14889676.7701514	206334.254315446	1636.609375	16945935.25	7950.61	192411.0	0.0194775478547803	0.2407866540739004	0.0138575375074007	2.731891627817535	1.0	0.9578293031617072	784885.0563677792	-7.881987664873313	-7.88198766487338	17.751274943607132	13.70797259816317	0.679723552631579
2018-03-30	0.0003255539326013	51250443.88271605	706226.3072916666	0.62542812345679	25.42908993618165	185940.0	7099.17	27884074.3709606	3462542391191.0	14139824.0095985	177562.645877025	1349.71875	16947893.75	7099.17	185940.0	-0.1132707794771104	0.2589950452108346	0.0125576277156271	2.9678390878778145	1.0	0.9526714204894792	836522.2311288182	-8.029982418485483	-8.029982418485528	17.752234837071452	13.467691013682428	0.62542812345679
2018-03-31	0.0002866274622589	51299258.31496063	1306019.3489583333	0.6763264765625	23.18873767267701	148617.0	6854.19	22031861.2313763	3462542391191.0	11496221.1522506	141903.567837474	1932.265625	16949705.511811025	6854.19	148617.0	-0.0351177316983104	0.2594892149711239	0.0123434966984515	2.710665670818276	1.0	0.9540053498840776	660955.836941289	-8.157327226299003	-8.157327226299248	17.753186852238443	14.082494404143937	0.6763264765625
2018-04-01	0.0003115529996137	51309352.06790123	584354.3541666666	0.453174049382716	24.90236720429385	135129.0	6937.56	28274794.2168317	3494288842678.95	13925230.1575455	123603.961225588	1111.484375	16951518.75	6937.56	135129.0	0.0120899835767964	0.2507591335190512	0.0088762598411066	2.8438159092422794	1.0	0.9512686646090184	848243.826504951	-8.073941090987118	-8.073941090987331	17.75338359504464	13.278262848632707	0.453174049382716
2018-04-02	0.0002979876402314	51347499.45806452	541424.1666666666	0.566611865384615	24.20189909316	168178.0	6827.54	27227579.6162083	3511060552899.0	13937108.1865593	149694.627711169	1152.5052083333333	16953503.70967742	6827.54	168178.0	-0.0159856946754093	0.2494095917332102	0.0107407236642915	2.761134036556508	1.0	0.9531135224006378	816827.388486249	-8.118458548052395	-8.118458548052569	17.75412679710767	13.20195829252605	0.566611865384615
2018-04-03	0.0002906679938918	51380772.68518519	1093100.3802083333	0.675785785276073	22.81301409512064	198919.0	7065.29	28449329.9836022	3511060552899.0	15280200.9895155	184306.183693692	1924.4479166666667	16955505.787037037	7065.29	198919.0	0.0342296297025193	0.2488792405099881	0.0120617643589998	2.6929252610358967	1.0	0.9553157762731692	853479.899508066	-8.14332885659218	-8.143328856592316	17.754774588170246	13.904528602107622	0.675785785276073
2018-04-04	0.0003125998032143	51393218.48630137	1365481.7447916667	0.723346340136055	23.341089963660128	185710.0	7426.48	25656757.7152732	3511060552899.0	13317444.6543738	176547.936384232	2063.4322916666665	16957435.188356165	7426.48	185710.0	0.049857928714271	0.2566903601694916	0.0132568928173656	2.817758871358572	1.0	0.9537627374359446	769702.731458196	-8.07058676948958	-8.070586769489893	17.75501678565689	14.12701785092456	0.723346340136055
2018-04-05	0.0002980328682245	51411253.224358976	819669.5208333334	0.646244717948718	24.26538699478129	181832.0	6810.71	27227579.6162083	3511060552899.0	13335649.4596023	165113.304926636	1509.21875	16959331.25	6810.71	181832.0	-0.086555618254831	0.2663691392938649	0.0123813471122508	2.67431475207884	1.0	0.9509988686513896	816827.388486249	-8.11830678148553	-8.118306781485662	17.755367640788823	13.616656514630705	0.646244717948718
2018-04-06	0.0003713711506303	51469571.03649635	3253155.1875	0.824647615942029	30.343628942747976	172889.0	6786.66	24085935.8143381	3511060552899.0	11856536.2728565	232442.647113699	2339.333333333333	16961165.145985402	6786.66	172889.0	-0.0035374524748927	0.2621345007032506	0.019604599670971	3.210221587261189	1.0	0.951245250194402	722578.074430143	-7.898308589417689	-7.898308589417853	17.756501337350887	14.995135910281322	0.824647615942029
2018-04-07	0.0003351222975241	51426647.60335196	660710.5364583334	0.538825088888889	28.00907663026827	154639.0	6634.68	31416438.0187018	3511060552899.0	15810472.7254065	187903.97540654	1181.1510416666667	16963162.290502794	6634.68	154639.0	-0.0226484831625182	0.2540922935092293	0.0118847790746059	2.634367785616824	1.0	0.9523104384325448	942493.140561054	-8.00101502552377	-8.001015025523918	17.755667031946828	13.4010711053077	0.538825088888889
2018-04-08	0.0003770410154329	51443077.9875	398883.5833333333	0.431451763975155	30.256483743013323	138535.0	6910.12	28100258.4500611	3511060552899.0	14381384.2556293	147840.128286383	918.6770833333334	16965292.578125	6910.12	138535.0	0.0406765662318822	0.2545349960634476	0.0102799651033949	2.78734615801061	1.0	0.9531056127272668	843007.7535018331	-7.883156582181954	-7.883156582182204	17.75598647256346	12.89642488220413	0.431451763975155
2018-04-09	0.0002618635160757	51462701.10204082	1495408.2864583333	0.738487775510204	20.656323843734896	176563.0	7029.71	25656757.7152732	3511060552899.0	12870549.029244	154038.389414718	2496.21875	16967212.5	7029.71	176563.0	0.0171584494287788	0.255967389423917	0.0119682842639204	2.679417545012263	1.0	0.952157271320171	769702.731458196	-8.247687120943425	-8.247687120943654	17.7563678527921	14.217909828831472	0.738487775510204
2018-04-10	0.0002510594215206	51426720.70552147	922687.3958333334	0.683104451219512	20.52011953051849	186415.0	6784.41	28623865.7503728	3511060552899.0	14212196.9640589	155806.93057078	1297.765625	16969162.423312884	6784.41	186415.0	-0.0355181202094474	0.2533053765944021	0.0109629025663519	2.763688544376795	1.0	0.9516631538567734	858715.972511184	-8.289820907724641	-8.289820907724879	17.75566845343007	13.735045773381588	0.683104451219512
2018-04-11	0.0002734861910924	51456765.08125	980444.5625	0.63829051552795	22.14137880108009	183248.0	6849.3	28100258.4500611	3511060552899.0	14153735.4143258	157784.567104789	1793.5052083333333	16971192.109375	6849.3	183248.0	0.009519124287225	0.2357956993820301	0.0111479098969934	2.6436414039989526	1.0	0.9523513628692776	843007.7535018331	-8.204259426984079	-8.204259426984194	17.756252500060153	13.795761382989493	0.63829051552795
2018-04-12	0.0003522137235844	51423908.20915033	3145880.453125	0.825766454545454	28.08032360160584	210879.0	6955.36	26878508.0826671	3511060552899.0	14467514.3872462	266496.022480929	4064.0052083333335	16973160.375816993	6955.36	210879.0	0.0153661280872441	0.2347105076638811	0.0184203046458248	2.651368794427134	1.0	0.9554115394865144	806355.242480013	-7.951272397344857	-7.951272397344999	17.755613762537042	14.961604362235953	0.825766454545454
2018-04-13	0.0004366889381537	51455915.32121212	1883523.3177083333	0.722759496969697	30.49209654274795	217282.0	7941.46	28798401.5171434	3511060552899.0	16743292.6560078	291705.827494888	2958.046875	16975150.0	7941.46	217282.0	0.1325845520899307	0.2740865178616329	0.0174222498219439	2.855036312257804	1.0	0.9587200886581028	863952.045514302	-7.736289428332362	-7.736289428332396	17.756235985865118	14.448654686026098	0.722759496969697
2018-04-14	0.0003090769618189	51472072.83211679	18158944.55208333	0.798910270072993	21.707819224045792	161843.0	7895.25	26146926.5194725	3796188328004.62	13886865.8879943	190064.499643426	2109.8229166666665	16977037.5	7895.25	161843.0	-0.0058358246311485	0.2523758025442033	0.0136866375160822	2.736781942994136	1.0	0.9548115289995088	784407.7955841749	-8.081920244703554	-8.081920244703577	17.756549943445116	16.714673810069755	0.798910270072993
2018-04-15	0.0002542647396546	51376932.82098766	5205960.119791667	0.847521674846626	17.593697698869185	174031.0	8013.91	31109116.953825	3839316899029.0	17099064.2208301	200151.720830125	1377.5260416666667	16978916.89814815	8013.91	174031.0	0.0149174689865922	0.252804424458743	0.0117054195624518	2.796386850618569	1.0	0.956335691985865	933273.50861475	-8.277134551639666	-8.277134551639872	17.754699851892703	15.465314704075434	0.847521674846626
2018-04-16	0.0002846238654502	51231160.10638298	3272657.375	0.967547255319149	18.86079084685312	196106.0	8368.1	26910340.4324498	3839316899029.0	14466032.4235628	207744.923562785	2539.302083333333	16980812.5	8368.1	196106.0	0.0432480757339721	0.2566260048318482	0.014360877777683	2.687306864654832	1.0	0.955354159905876	807310.2129734941	-8.164342019709398	-8.164342019709702	17.751858500718193	15.001112865755047	0.967547255319149
2018-04-17	0.0003225771454876	51135801.242236026	2142633.703125	0.727804469135803	22.16806123242769	201820.0	8069.03	30918263.4755807	3839316899029.0	16690427.1207468	211565.624097147	2046.2291666666667	16982701.47515528	8069.03	201820.0	-0.0363935807456829	0.2540028369153903	0.0126758663853583	2.7714795362203968	1.0	0.955541082439313	927547.904267421	-8.039168239520238	-8.039168239520528	17.749995421254393	14.57754633269948	0.727804469135803
2018-04-18	0.0003345477380404	51158784.95625	788040.7135416666	0.674461025	23.46126210554568	200740.0	7907.19	30536556.519092	3839316899029.0	16302064.2693652	204008.0193652	1452.1041666666667	16984718.75	7907.19	200740.0	-0.020260804651107	0.2513519889193791	0.0125142445762878	2.776217993424332	1.0	0.9550438923348236	916096.69557276	-8.002730973958608	-8.002730973958723	17.75044478451505	13.577305034436375	0.674461025
2018-04-19	0.0003662809394148	51216739.64044944	755555.75	0.625799629213483	24.842254653717976	213523.0	8175.96	33971919.1274899	3839316899029.0	18490345.7646953	227189.514695335	1604.90625	16986831.25	8175.96	213523.0	0.0334256689402945	0.2491071477506178	0.0122869262471619	2.8468549055605235	1.0	0.9559053102935204	1019157.5738246972	-7.912109924982838	-7.912109924983028	17.751576982677033	13.535208850163023	0.625799629213483
2018-04-20	0.0003868782423534	51316381.89781022	2056413.8802083333	0.818439788321168	25.8841390237866	207777.0	8288.12	26146926.5194725	3839316899029.0	14670398.2209767	245248.2209767	3826.4166666666665	16988800.0	8288.12	207777.0	0.0136250230953152	0.246793714309026	0.0167172163483625	2.9889833812212148	1.0	0.9572250032333776	784407.7955841749	-7.857400533679234	-7.85740053367937	17.753520594404318	14.536474188901616	0.818439788321168
2018-04-21	0.0003741682427586	51321593.07692308	2072695.0208333333	0.764312911949686	23.374381374950207	193975.0	8876.51	30345703.0408477	3839316899029.0	18417858.1100073	256724.378217089	2338.505208333333	16990657.532051284	8876.51	193975.0	0.0685852975574476	0.2568137256305715	0.0139388834838291	2.7593298105425963	1.0	0.9604570266189298	910371.0912254312	-7.890805014752394	-7.890805014752418	17.753622139258816	14.54436026088097	0.764312911949686
2018-04-22	0.0003915628728023	51348964.65408805	674949.2447916666	0.55884723125	24.312874950832104	171870.0	8930.6	30536556.519092	3839316899029.0	18212921.6189653	194722.228340286	1260.6354166666667	16992649.92138365	8930.6	171870.0	0.006075120146793	0.2559752211572506	0.0106914328416984	2.836242508872985	1.0	0.9597605825253728	916096.69557276	-7.845364460785429	-7.845364460785465	17.754155331605645	13.422392774126305	0.55884723125
2018-04-23	0.0003968206726159	51412701.39215686	1022669.9270833334	0.762616058823529	24.96880708533237	226353.0	8812.76	29200582.1713817	3839316899029.0	17276582.7361094	259411.219703122	2141.046875	16994600.0	8812.76	226353.0	-0.0132829106317657	0.2553996877865847	0.0150151927418454	2.7383953382548505	1.0	0.9594356139279556	876017.465141451	-7.832026085584066	-7.832026085584266	17.75539580869587	13.837927340947983	0.762616058823529
2018-04-24	0.0006867258015841	51391657.974683546	2499278.859375	0.967178522012579	42.53493284118886	254493.0	8952.68	30345703.0408477	3839316899029.0	19313819.5456429	611131.000327029	3633.125	16996546.28164557	8952.68	254493.0	0.01575225755467	0.2518135567196297	0.0316421616595717	2.7105696423870205	1.0	0.9622914115325965	910371.0912254312	-7.283575469744908	-7.283575469744973	17.754986421041554	14.731512791976924	0.967178522012579
2018-04-25	0.0012453648204186	51356375.1300813	6844924.65625	1.04303137398374	71.5022805945888	213155.0	9658.11	23474977.824052	3839316899029.0	15079053.7777244	843086.825112277	10376.791666666666	16998312.5	9658.11	213155.0	0.0758450481041954	0.2622033940925196	0.0559111226433671	2.776632028336187	1.0	0.9626369481744582	704249.3347215601	-6.6883267635411725	-6.688326763541242	17.754299637169925	15.739018009522121	1.04303137398374
2018-04-26	0.0008666989348375	51335420.07092199	1849715.25	0.884706510638298	54.18177598793057	216732.0	8870.14	26910340.4324498	3839316899029.0	16228099.344968	598851.897461186	2701.5	16999962.5	8870.14	216732.0	-0.0851073971711784	0.2741254828234136	0.0369021587020834	2.7754369451673027	1.0	0.9602018599560116	807310.2129734941	-7.05081889081102	-7.050818890811115	17.75389152161582	14.430542266288857	0.884706510638298
2018-04-27	0.0006868903735487	51385568.02816901	2993604.8697916665	0.955995035211267	40.979712095564174	211119.0	9294.67	28391145.8892854	3943557223451.08	16863598.9093141	513813.606966268	2737.21875	17001731.25	9294.67	211119.0	0.0467505378476307	0.2731395262971635	0.0304687990819372	2.940313283029949	1.0	0.9595941824158006	851734.376678562	-7.283335851184219	-7.28333585118432	17.754867913337883	14.911988861234894	0.955995035211267
2018-04-28	0.0006249906375361	51403646.08730159	3654955.3177083335	0.844274703125	38.81575380410194	203681.0	8928.55	25592018.8297784	4022059196164.0	15653776.3788926	391014.93494543	2605.515625	17003418.154761903	8928.55	203681.0	-0.0401871099004207	0.2765565604421018	0.024978952393409	2.8936032325057326	1.0	0.9607629215437832	767760.564893352	-7.377773888282296	-7.377773888282313	17.755219663460203	15.11159442611409	0.844274703125
2018-04-29	0.0005970854983852	51468280.66242039	812425.2604166666	0.623489734177215	35.413411520850026	180798.0	9349.41	31590148.2430077	4022059196164.0	19062958.9541718	327891.732791383	1558.0625	17005207.404458597	9349.41	180798.0	0.0460592320211645	0.251506192621788	0.0172004636625221	2.904462438743792	1.0	0.960228443042088	947704.4472902312	-7.423450241450167	-7.423450241450184	17.756476266416247	13.607779201775463	0.623489734177215
2018-04-30	0.0005364977822328	51512866.86451613	995847.7239583334	0.748396935483871	31.65406240478296	215107.0	9398.4	30990335.3016848	4022059196164.0	18355130.6040407	341436.854040725	2092.848958333333	17007162.5	9398.4	215107.0	0.0052262223168373	0.2473573056673153	0.0186017120447816	2.749273617316035	1.0	0.959479010894278	929710.059050544	-7.530448129671145	-7.53044812967131	17.75734217645808	13.8113496372862	0.748396935483871
2018-05-01	0.000497438778526	51573548.89171974	845503.90625	0.673271550632912	29.85411946136237	199959.0	9239.55	31590148.2430077	4022059196164.0	18261853.150436	288833.77954851	1635.109375	17009114.012738854	9239.55	199959.0	-0.0170462788532201	0.2488776330019586	0.0158162360177348	2.961752159192636	1.0	0.9584837556415196	947704.4472902312	-7.606038067176939	-7.606038067177109	17.758519480640548	13.647688067357409	0.673271550632912
2018-05-02	0.000517751972153	51596272.18705036	1923236.4583333333	0.877978135714286	31.636726007308063	212296.0	9074.98	27991270.5950701	4022059196164.0	16550285.1275183	356386.540646268	3567.8385416666665	17010983.00359712	9074.98	212296.0	-0.0179720068772066	0.2490963053241399	0.0215335589629027	2.7244272148321182	1.0	0.959409128658171	839738.117852103	-7.566014248612168	-7.5660142486123005	17.758959983405028	14.469519980263419	0.877978135714286
2018-05-03	0.0004999147549996	51592642.0	6291919.557291667	0.867924701986755	30.063856163553016	228521.0	9220.76	30190584.7132542	4022059196164.0	18065019.7593026	370633.57115484	3188.6197916666665	17012800.0	9220.76	228521.0	0.0159362873807253	0.2478852197602248	0.0205166435516341	2.7340944595901475	1.0	0.9598907699647004	905717.541397626	-7.60107296407791	-7.601072964077955	17.75888962338466	15.654776758159898	0.867924701986755
2018-05-04	0.0005153953634314	51569577.02919708	2776622.302083333	0.973819028985508	29.302329397482133	219069.0	9753.35	27591395.3008549	4022059196164.0	17306276.9658842	389636.542291556	3911.2708333333335	17014608.120437957	9753.35	219069.0	0.0561533520674437	0.2490391774921789	0.0225141746581107	2.8599528002592787	1.0	0.9617368028648856	827741.8590256469	-7.570576255845007	-7.5705762558450695	17.75844246411639	14.836745747706216	0.973819028985508
2018-05-05	0.0004810506597059	51566080.537974685	1201208.4270833333	0.726489360248447	27.51109223838461	202703.0	9696.13	32189961.1843307	4022059196164.0	20833828.1418501	318625.409028612	2226.203125	17016468.433544304	9696.13	202703.0	-0.0058839789120703	0.2292712429747517	0.0152936563966643	2.788034710882423	1.0	0.9629180454420638	965698.8355299212	-7.639537971770367	-7.639537971770559	17.758374660384757	13.998838630620593	0.726489360248447
2018-05-06	0.0005341490566462	51556078.875912406	1472980.5208333333	0.758401058394161	30.107495292752144	171761.0	9837.92	27391457.6537472	4022059196164.0	16838802.1726855	302058.507925822	2642.2447916666665	17018337.5	9837.92	171761.0	0.0145174697781573	0.2287341482148651	0.0179382419739924	2.799616909542912	1.0	0.9609595161848088	821743.7296124161	-7.534835625657936	-7.534835625657996	17.758180683413162	14.202798471211594	0.758401058394161
2018-05-07	0.0004790830244818	51505501.758389264	2620975.0625	0.867701386666667	27.582587664874755	205063.0	9631.44	29990647.0661466	4022059196164.0	18103183.2869905	337085.845697492	4487.421875	17020134.56375839	9631.44	205063.0	-0.0212115592645805	0.2285109382046375	0.0186202526016367	2.723275286131579	1.0	0.9602403887660592	899719.411984398	-7.643636646800922	-7.6436366468010295	17.757199190188004	14.779056967761997	0.867701386666667
2018-05-08	0.0004553877470787	51434274.90647482	2409853.0416666665	0.915397129496403	26.952318709399133	217810.0	9369.16	27791332.9479625	4022059196164.0	16408115.8781141	317340.88501723	3770.046875	17021937.5	9369.16	217810.0	-0.0276093029218547	0.2299753591259819	0.0193404829277512	2.797819200220374	1.0	0.95934987321483	833739.9884388751	-7.694361310540331	-7.694361310540478	17.75581533516929	14.69507632504602	0.915397129496403
2018-05-09	0.0004313037284501	51430704.05063291	889010.7708333334	0.7329255875	26.03392197540109	206579.0	9186.69	31990023.537223	4022059196164.0	19367520.3701015	295323.127549282	1639.4895833333333	17023806.09177215	9186.69	206579.0	-0.0196677470325177	0.2317556567435144	0.0152483705660733	2.7399735694334866	1.0	0.960358344784365	959700.7061166902	-7.748698009668505	-7.748698009668732	17.75574590715055	13.697864630095689	0.7329255875
2018-05-10	0.0003971047583013	51445930.56291391	872891.8177083334	0.733376694805195	23.651222763737803	208961.0	9310.37	30790397.6545772	4022059196164.0	19067802.4806501	251880.12776094	1805.5833333333333	17025773.509933773	9310.37	208961.0	0.0133731353249082	0.2271693131724022	0.0132097093000909	2.7515230114710416	1.0	0.961245164750382	923711.929637316	-7.831310437271408	-7.831310437271561	17.756041922129064	13.679566906992182	0.733376694805195
2018-05-11	0.0004595929203981	51435444.35433071	9402744.515625	1.07557120472441	28.267060961704104	213624.0	9015.88	26161151.1691398	4138123233245.81	14126392.4253011	334592.443029314	11604.28125	17027525.0	9015.88	213624.0	-0.0321413657347431	0.2311500659898464	0.0236856256683087	2.955084634685241	1.0	0.955553575948038	784834.535074194	-7.685169415941844	-7.685169415941865	17.755838071653155	16.0565121743727	1.07557120472441
2018-05-12	0.0004044003866214	51435304.87116564	913902.0	0.644236684848484	26.70617247737865	182054.0	8396.83	33988897.1882526	4143878474754.0	18033347.7293567	240517.78796073	1551.828125	17029358.665644173	8396.83	182054.0	-0.0711332133064299	0.2445445956147345	0.0133373897941971	2.9455271512847845	1.0	0.9547652746034436	1019666.915647578	-7.813105114781112	-7.813105114781322	17.75583535983923	13.72547862368114	0.644236684848484
2018-05-13	0.000417605200658	51461035.60810811	1101944.78125	0.576345047297297	27.360896404646443	158794.0	8463.52	30487010.8112811	4143878474754.0	15995382.6618611	199732.661861075	2259.223958333333	17031306.25	8463.52	158794.0	0.0079109090620033	0.2067979403239699	0.012486894879815	2.7951056085242523	1.0	0.954256282894978	914610.3243384332	-7.780974067790256	-7.780974067790441	17.756335489141378	13.91258715968094	0.576345047297297
2018-05-14	0.0004797243530418	51482553.32824428	2682559.786458333	0.872704272727272	30.606557034784448	209697.0	8691.46	27191117.750602	4143878474754.0	14739381.0305533	307860.381048598	5232.916666666667	17033057.729007635	8691.46	209697.0	0.026575771638539	0.2080438467530382	0.0208869273689603	2.768070120221082	1.0	0.9557249504126598	815733.53251806	-7.642298883511396	-7.6422988835115975	17.75675353791298	14.80228204082794	0.872704272727272
2018-05-15	0.0005120740858571	51520534.76027397	1743911.8802083333	0.791380506849315	32.7456425789461	214779.0	8671.51	30075024.1786962	4143878474754.0	16103188.3153369	326596.529517555	3438.5416666666665	17034793.75	8671.51	214779.0	-0.0022979949604575	0.2077531076410851	0.0202814823451142	2.7373951829555025	1.0	0.9551765422999334	902250.725360886	-7.577041244452898	-7.5770412444529995	17.757491019370207	14.37164135477103	0.791380506849315
2018-05-16	0.0004552630152878	51563009.10795455	796733.4114583334	0.606597139664805	29.801632896942245	208463.0	8471.06	36872803.6163467	4143878474754.0	19398271.8614679	271759.28963365	1537.3125	17036817.400568184	8471.06	208463.0	-0.0233872909975101	0.2049429146839484	0.0140094587587188	2.7126876232233075	1.0	0.9543800966853055	1106184.1084904012	-7.694635250445488	-7.694635250445509	17.758315095619245	13.588275411803451	0.606597139664805
2018-05-17	0.0007162644766613	51578328.85496184	2308553.484375	0.860254946969697	47.604999242076445	192683.0	8343.27	27191117.750602	4143878474754.0	14350337.7490409	460375.249040895	3474.21875	17038768.034351144	8343.27	192683.0	-0.0152004225575197	0.2020818945067362	0.0320811438094315	2.6913842944110296	1.0	0.954524636463134	815733.53251806	-7.241461078396005	-7.241461078396054	17.75861215880308	14.652131689114338	0.860254946969697
2018-05-18	0.0008211528361311	51507567.12244898	2102543.864583333	0.839280155405405	56.46722767241437	211496.0	8063.86	30487010.8112811	4143878474754.0	15763512.3289478	567346.296835895	3491.927083333333	17040512.925170068	8063.86	211496.0	-0.0340628757886349	0.2040538414970457	0.035991109404852	2.908225214661272	1.0	0.953583424543838	914610.3243384332	-7.104801307333989	-7.104801307334023	17.757239289256646	14.558658533671458	0.839280155405405
2018-05-19	0.0005224941464196	51555703.96753247	553833.09375	0.580258701298701	35.16561018461974	173274.0	8239.08	31722970.7090357	4143878474754.0	16144063.7583699	259719.592740856	1183.0989583333333	17042406.25	8239.08	173274.0	0.0214963371353675	0.2024140044524204	0.0160876218421897	2.7047623994367287	1.0	0.9528401703305877	951689.1212710708	-7.556896777212613	-7.556896777212751	17.758173411530752	13.22461864551755	0.580258701298701
2018-05-20	0.0004647049560319	51601066.284722224	564345.4895833334	0.555049555555556	31.26485749971075	158663.0	8242.07	29663037.5461113	4143878474754.0	15235623.0821206	208829.332120575	1280.5625	17044268.75	8242.07	158663.0	0.0003628387621983	0.2019418028175896	0.0137066486217844	2.815041944246611	1.0	0.9532731351209311	889891.126383339	-7.674107856916265	-7.67410785691644	17.759052894670887	13.243421913118882	0.555049555555556
2018-05-21	0.0004054039293618	51632287.6516129	1535869.171875	0.755369968152866	26.383580538443784	202647.0	8520.59	32340950.657913	4143878474754.0	17282837.0820059	265937.08200591	1819.0208333333333	17046149.596774194	8520.59	202647.0	0.0332340613051638	0.1923545052691662	0.015387351089642	2.6916361949597074	1.0	0.9550893865337632	970228.51973739	-7.810626631438273	-7.81062663143834	17.75965776444702	14.244607014501648	0.755369968152866
2018-05-22	0.0003812208116879	51607095.682119206	1428425.953125	0.697712556291391	25.17601759680227	203337.0	8396.63	31104990.7601584	4143878474754.0	15794378.6165236	218410.225417231	2787.067708333333	17048075.0	8396.63	203337.0	-0.014655152395278	0.1926419743846422	0.0138283518915227	2.6500931950407445	1.0	0.9527350966841572	933149.722804752	-7.872131792480419	-7.872131792480629	17.75916973421708	14.172083663905193	0.697712556291391
2018-05-23	0.000366338518838	51632121.12345679	979308.1770833334	0.748044364197531	25.432771343107127	223196.0	7987.38	33370917.2393752	4143878474754.0	15983293.2896781	240499.627178108	1806.1822916666667	17050031.25	7987.38	223196.0	-0.0499676387580265	0.1982646809492913	0.0150469382510437	2.6873958314665134	1.0	0.9498913021722362	1001127.517181256	-7.911952737174903	-7.911952737175169	17.75965453917012	13.794601659600843	0.748044364197531
2018-05-24	0.0003881492678554	51683240.06338028	795497.9166666666	0.726173153846154	28.652587227529487	206825.0	7511.91	30616246.3183454	4219142059012.62	13875883.1127304	224856.200639036	1788.1666666666667	17051942.517605633	7511.91	206825.0	-0.0613730351131014	0.2054764116594283	0.016204820897687	2.6858020065272576	1.0	0.9470455389634872	918487.389550362	-7.854120581355537	-7.854120581355765	17.76064411019824	13.586723507858581	0.726173153846154
2018-05-25	0.0003772933998154	51733311.51136363	1502305.3958333333	0.625061960227273	27.612770208553336	196181.0	7576.78	37681533.9302713	4306949573981.0	16707898.3872744	227233.563224089	2607.9635416666665	17053931.25	7576.78	196181.0	0.008598546285965	0.1880864957408306	0.0136003677995289	2.905806372686448	1.0	0.9458724973444108	1130446.017908139	-7.882487424347528	-7.882487424347653	17.761612455228768	14.22251141675899	0.625061960227273
2018-05-26	0.0003830228777146	51793920.47826087	456231.96875	0.48846938271605	28.451382191082107	158783.0	7465.12	34684139.1858179	4306949573981.0	15506006.4825006	168775.232500645	1020.1458333333334	17056039.673913043	7465.12	158783.0	-0.0148468014107869	0.1706380946411481	0.0108845067678204	2.7796867422834928	1.0	0.9463163296494772	1040524.1755745368	-7.867415837631157	-7.867415837631277	17.76278333505733	13.030756662549935	0.48846938271605
2018-05-27	0.000349967855563	51855756.94478528	504569.9635416667	0.44872718902439	26.45822205596457	144304.0	7334.71	35112338.4350255	4306949573981.0	15313094.104962	142632.374167849	1133.015625	17058076.226993866	7334.71	144304.0	-0.0176236315343238	0.1620776999124383	0.0093144059058339	2.8457007428761494	1.0	0.9449689189745428	1053370.153050765	-7.957669248946944	-7.9576692489470515	17.763976517234024	13.131461788133342	0.44872718902439
2018-05-28	0.0003482225359705	51880821.32258064	1307938.2604166667	0.710101115384616	26.290965723245616	189063.0	7344.56	33399541.438195	4306949573981.0	14547701.9131361	210965.079268113	2504.0885416666665	17060076.129032258	7344.56	189063.0	0.0013420287900363	0.1588054135595695	0.014501608606485	2.7223094947186914	1.0	0.9448992700494592	1001986.24314585	-7.962668811384712	-7.9626688113847734	17.764459748485752	14.083962608368944	0.710101115384616
2018-05-29	0.0003172648432925	51844578.51798561	2444069.411458333	0.832153323741007	24.75759918931645	204769.0	7106.06	29759847.8199301	4306949573981.0	12836137.4531791	208500.629476556	3767.6510416666665	17061925.0	7106.06	204769.0	-0.0330119620024067	0.1512327728046927	0.016243253099858	2.689806562516788	1.0	0.944357377732705	892795.4345979032	-8.055773665096023	-8.055773665096266	17.76376092628549	14.709174999630694	0.832153323741007
2018-05-30	0.0002797912006246	51849611.26011561	655925.296875	0.62599008045977	20.805789107010373	204077.0	7457.02	37253334.6810636	4306949573981.0	16513656.6717777	169206.671777695	1294.390625	17063875.14450867	7457.02	204077.0	0.0482079294697754	0.1612353043974536	0.010246469037162	2.693821449746909	1.0	0.9458581433466802	1117600.040431908	-8.181466945031437	-8.181466945031563	17.7638579952176	13.393802184726841	0.62599008045977
2018-05-31	0.0002400376686292	51852851.964497045	957711.4375	0.706883535294118	18.01951970438992	209526.0	7386.72	36396936.1826484	4306949573981.0	16302254.4158229	163059.025169801	1672.7760416666667	17066026.47928994	7386.72	209526.0	-0.0094720772002645	0.1609594016367924	0.0100022377893659	2.690172102746199	1.0	0.9464168300835912	1091908.085479452	-8.334714694316382	-8.334714694316391	17.763920495264014	13.772301798113556	0.706883535294118
2018-06-01	0.0002296376637375	51915697.572289154	1241944.375	0.721915084337349	17.001861144033366	205481.0	7489.66	35540537.6842331	4306949573981.0	15642337.9880188	152192.214982363	1776.6197916666667	17068131.25	7489.66	205481.0	0.0138396092388042	0.1619507897506134	0.0097295055955787	3.222808921506125	1.0	0.9454702420395898	1066216.1305269932	-8.379007866303475	-8.379007866303509	17.765131760445158	14.032188753838149	0.721915084337349
2018-06-02	0.000233101376482	51987713.4868421	989490.34375	0.622946710526316	17.19171735353727	174497.0	7518.67	32543142.9397797	4306949573981.0	14536335.5297674	123728.535983432	1572.6927083333333	17070118.75	7518.67	174497.0	0.0038658579774271	0.1606734096390726	0.0085116730918918	2.749405433904307	1.0	0.946270129156326	976294.2881933912	-8.364037106826254	-8.364037106826313	17.766517969528206	13.804945285260617	0.622946710526316
2018-06-03	0.0001676930682222	51987946.29813664	11079912.5	0.771284349693251	12.17586451867482	163443.0	7637.14	34898238.8104217	4306949573981.0	16165187.1658882	118893.415888165	2084.390625	17072090.372670807	7637.14	163443.0	0.0156339269261582	0.148929483162845	0.0073549049985053	2.798504677471657	1.0	0.9481875636294804	1046947.1643126508	-8.693375224382738	-8.69337522438296	17.766522447716564	16.220644342140318	0.771284349693251
2018-06-04	0.0001491009657859	51788049.2021858	27403096.6875	1.0558923715847	10.718270544878305	209916.0	7713.85	39180231.302498	4306949573981.0	17479742.989664	156812.954484511	3931.4791666666665	17074250.0	7713.85	209916.0	0.0099942268884376	0.1500221531424349	0.0089711247228999	2.6705586996703468	1.0	0.9462048411228942	1175406.9390749398	-8.810886858777264	-8.81088685877727	17.762669970229464	17.126166582764238	1.0558923715847
2018-06-05	0.0001686711210475	51632244.78857143	7964119.713541667	0.848479485714286	12.478354205516238	212901.0	7495.47	42980660.1034435	4415593341673.57	16505061.8327038	138693.08270385	2712.265625	17076487.5	7495.47	212901.0	-0.0287185763715598	0.149650904072636	0.0084030635031634	2.682063494300168	1.0	0.9375018492545896	1289419.8031033054	-8.687559768320543	-8.68755976832111	17.759656934287033	15.890456975889217	0.848479485714286
2018-06-06	0.0001834056785414	51521278.09589041	14681733.96875	0.991682972789116	13.347678656245954	206417.0	7619.43	36103754.4868926	4940704885521.0	14329592.5450201	148442.55092027	3602.0	17078500.08561644	7619.43	206417.0	0.0164027256902716	0.1512115677899611	0.0103591606288803	2.7326043882044604	1.0	0.9395314203831602	1083112.6346067782	-8.603810036017833	-8.603810036018187	17.757505447214513	16.502114691937553	0.991682972789116
2018-06-07	0.0001843060394213	51416065.17482518	41141265.28125	1.08251348951049	13.352691844231511	207627.0	7653.96	35121339.3988139	4940704885521.0	13918250.6520602	159150.65206016	4883.40625	17080312.5	7653.96	207627.0	0.0045215972131948	0.1502703878818539	0.0114346735116889	2.6507438820577285	1.0	0.9394383556782142	1053640.1819644172	-8.598912924311731	-8.598912924312112	17.75546123363058	17.53252219721566	1.08251348951049
2018-06-08	0.0001906531195902	51341354.125	4709737.479166667	0.897163089655172	13.752497648372788	200379.0	7687.37	35612546.9428532	4940704885521.0	14114417.177542	138039.547766099	2301.53125	17082114.930555556	7687.37	200379.0	0.0043555614562968	0.1500525119852993	0.0097800388092353	2.944734727691026	1.0	0.9394448161849414	1068376.408285596	-8.565054908876737	-8.565054908877185	17.754007108692473	15.365142727531952	0.897163089655172
2018-06-09	0.0002847623186991	51360567.90845071	757965.15625	0.630925118881118	20.73467655199902	171306.0	7615.54	35121339.3988139	4940704885521.0	13978762.823424	143056.57886512	1670.9583333333333	17083913.028169014	7615.54	171306.0	-0.0093878259152475	0.1487426185072002	0.0102338512121689	2.712374347658576	1.0	0.9397005188356812	1053640.1819644172	-8.163855695118375	-8.163855695118475	17.754381274692378	13.538392695560033	0.630925118881118
2018-06-10	0.0002341651937078	51398787.74603175	1087254.7135416667	0.759267440944882	17.319864353295838	179809.0	7497.1	31191679.046499	4940704885521.0	11638700.4682901	120291.621283215	2057.333333333333	17085600.595238097	7497.1	179809.0	-0.0156746174045316	0.1467265639496837	0.0103354856163668	2.7847827416870112	1.0	0.9356800787892467	935750.37139497	-8.359483735659865	-8.359483735660067	17.755125145439717	13.899166465738293	0.759267440944882
2018-06-11	0.0002709636202354	51427341.06428572	1601863.6666666667	0.793075614285714	22.220040449034457	213196.0	6762.1	34384528.0827548	4940704885521.0	11987207.9874201	166594.389707846	3132.1197916666665	17087268.75	6762.1	213196.0	-0.1031827864003158	0.1639052325996029	0.0138976807512372	2.6872220867183265	1.0	0.9311575577188494	1031535.842482644	-8.213525988769533	-8.213525988769728	17.75568051632294	14.286678301033175	0.793075614285714
2018-06-12	0.0001793686900033	51406363.645833336	12395975.369791666	1.04493148965517	14.45829907436404	214595.0	6879.31	35612546.9428532	4940704885521.0	12573789.8257324	149936.554920795	3885.0416666666665	17089044.791666668	6879.31	214595.0	0.017184863517679	0.1650490988193216	0.0119245316645859	2.660639809874415	1.0	0.9320251778919256	1068376.408285596	-8.626067149750599	-8.626067149751089	17.75527252910119	16.332882410939728	1.04493148965517
2018-06-13	0.000338634799628	51324454.32394366	5015185.291666667	0.913050265734265	28.65542580212273	211829.0	6553.0	35121339.3988139	4940704885521.0	11932624.9425915	240059.382924568	7730.875	17090843.926056337	6553.0	211829.0	-0.0485953961607688	0.1663858725457084	0.0201179023123165	2.765490088703626	1.0	0.9293607106879812	1053640.1819644172	-7.990588318507806	-7.990588318507839	17.75367788903377	15.427980926186493	0.913050265734265
2018-06-14	0.000279670930091	51307509.777777776	1336782.0104166667	0.743882065359477	24.61669859977448	210029.0	6299.89	37577377.1190106	4940704885521.0	12563621.7041841	181353.587719954	2972.770833333333	17092700.0	6299.89	210029.0	-0.0393907871297667	0.1688609794571802	0.0144348176019624	2.6767255950368773	1.0	0.9282167935257152	1127321.3135703178	-8.181896895617427	-8.181896895617491	17.753347688857477	14.105775798973989	0.743882065359477
2018-06-15	0.0002264423431355	51343241.99333333	1409213.84375	0.801346516339869	18.91796609867845	205861.0	6637.41	37577377.1190106	4940704885521.0	13178785.7305518	155557.440838437	2317.395833333333	17094615.833333332	6637.41	205861.0	0.0521896542265007	0.1795390785144652	0.011803624705561	2.908812256814065	1.0	0.9315675154528448	1127321.3135703178	-8.393020201138969	-8.393020201139143	17.754043878926858	14.158542549237184	0.801346516339869
2018-06-16	0.0002409279401935	51355835.77108434	451826.0625	0.473838945783132	20.903688527690385	159090.0	6391.16	40770226.1552664	4940704885521.0	13504867.2356099	106135.98560995	1013.75	17096606.25	6391.16	159090.0	-0.0378060415935674	0.1818678844725883	0.0078590913748554	2.736733924193852	1.0	0.927545720320278	1223106.784657992	-8.331012672530191	-8.331012672530505	17.754289134835446	13.021052567275246	0.473838945783132
2018-06-17	0.0003565676005396	51403230.98709677	511002.9635416667	0.490980267515924	30.472000714234696	144908.0	6488.68	38559792.2070893	4940704885521.0	13246220.7271786	153476.98211175	1111.8645833333333	17098627.177419353	6488.68	144908.0	0.0151433346384468	0.1814769546888366	0.0115864732494488	2.826296684793111	1.0	0.930135920876561	1156793.766212679	-7.938986713254075	-7.938986713254082	17.75521158812095	13.14413066866348	0.490980267515924
2018-06-18	0.0001914588791614	51436430.46341463	927388.2135416666	0.648707695121951	16.470804327650935	196305.0	6445.79	40279018.6112271	4940704885521.0	13469448.2687865	114096.148228802	2005.40625	17100631.25	6445.79	196305.0	-0.0066319156795717	0.1790320482382522	0.008470736584898	2.708647258093273	1.0	0.9282304347306022	1208370.558336813	-8.560837502628937	-8.560837502629086	17.755857243250556	13.74012754171669	0.648707695121951
2018-06-19	0.0007203467393097	51391658.41935484	3042390.9010416665	0.908624083870968	59.50764232439291	191805.0	6712.5	39122596.140543	5024546460933.97	13569989.109128	563164.114086415	5423.989583333333	17102625.0	6712.5	191805.0	0.0405442553155808	0.1854114100327581	0.0415007049421724	2.73340632413128	1.0	0.9308074383979098	1173677.88421629	-7.235777879503083	-7.235777879503165	17.754986429694153	14.928154244874408	0.908624083870968
2018-06-20	0.0014795151160702	51013308.72727273	14204880.322916666	1.07800025806452	121.6620945545286	198889.0	6743.41	39122596.140543	5077499034879.0	14482144.8535347	1375763.60886518	9265.005208333334	17104559.82142857	6743.41	198889.0	0.0045942718655158	0.1811708928393988	0.0949972274672693	2.7132068641302407	1.0	0.9351655216220364	1173677.88421629	-6.516040869163502	-6.516040869163564	17.74759711208237	16.469096148237867	1.07800025806452
2018-06-21	0.00085494344029	50834023.23529412	687118.5104166666	0.616743429411765	70.12176140210741	198113.0	6760.83	42908653.8315633	5077499034879.0	14808109.3756117	495149.473954311	1413.9114583333333	17106593.75	6760.83	198113.0	0.0025799318824848	0.1813157434039901	0.0334377239791191	2.718680752903646	1.0	0.9304565042142674	1287259.614946899	-7.064475242923188	-7.064475242923237	17.744076437093387	13.440262060572852	0.616743429411765
2018-06-22	0.0006956627443096	50889540.21192053	2070684.4114583333	0.795271688741722	57.40615939948049	204144.0	6719.79	38112980.7562709	5077499034879.0	12460024.7147648	437681.301883796	2916.895833333333	17108600.0	6719.79	204144.0	-0.0060887595362171	0.1758414471210265	0.0351268405884584	2.9163286699584607	1.0	0.9265883046711302	1143389.422688127	-7.270645577841897	-7.270645577841898	17.745167963584535	14.543389744149074	0.795271688741722
2018-06-23	0.0004081413386499	50909416.92307692	673061.1197916666	0.53442266875	37.351115561890175	163295.0	6059.3	40384615.3708831	5077499034879.0	13084984.3584379	201681.165588916	1321.7239583333333	17110544.871794872	6059.3	163295.0	-0.1034626221886707	0.1937385345354752	0.0154131759018008	2.850466946324136	1.0	0.9259280147112914	1211538.461126493	-7.803897025289288	-7.803897025289505	17.74555847272075	13.419591421429955	0.53442266875
2018-06-24	0.0003628781459513	50972903.30357143	503437.1197916667	0.484736935672515	32.61059483448524	158022.0	6170.46	43161057.6776313	5077499034879.0	13455402.0964478	171152.438234909	1087.8645833333333	17112619.56845238	6170.46	158022.0	0.0181791075751434	0.1947789351031308	0.0127199794556933	2.830245155737809	1.0	0.9230149068130326	1294831.7303289392	-7.92144346613905	-7.921443466139182	17.7468047417215	13.129214097128648	0.484736935672515
2018-06-25	0.0002663195765743	50953315.05128205	3118866.3541666665	0.920947834394904	23.9853778608456	200173.0	6157.04	39627403.832679	5077499034879.0	12514807.2617257	216951.011725725	2348.984375	17114657.852564104	6157.04	200173.0	-0.0021772468548117	0.1946524346803515	0.0173355455812116	2.6527353838929324	1.0	0.924005406388244	1188822.1149803705	-8.23081355461186	-8.23081355461203	17.74642038031093	14.952980145735273	0.920947834394904
2018-06-26	0.0002338686117496	50806973.23287671	13020214.635416666	1.06759165068493	20.75074885906472	195404.0	6249.62	36850961.5259308	5077499034879.0	11522845.2247558	200646.150853391	2646.505208333333	17116556.25	6249.62	195404.0	0.0149245193214877	0.1954343636803246	0.0174128999339781	2.662693701254836	1.0	0.9232461202618398	1105528.845777924	-8.360751088549511	-8.360751088549703	17.743544171491987	16.382013679663864	1.06759165068493
2018-06-27	0.0002685979813032	50674349.14049587	16518360.125	1.08804307438017	24.426949378189004	188510.0	6097.46	30540865.3742303	5077499034879.0	9410792.753692	195909.749147366	5059.119791666667	17118225.0	6097.46	188510.0	-0.0246483708790936	0.1962420986442616	0.0208175606747378	2.6643414142485806	1.0	0.9221127498856068	916225.961226909	-8.22229478952805	-8.2222947895281	17.740930406421057	16.619983055088746	1.08804307438017
2018-06-28	0.0002780116820672	50622016.56774194	1140866.1614583333	0.689429566878981	25.091660745435515	187624.0	6143.97	39627403.832679	5077499034879.0	12428430.3582216	167124.10822154	1701.5208333333333	17119956.451612905	6143.97	187624.0	0.0075988220001281	0.1946988428502835	0.0134469199572723	2.6709855881976714	1.0	0.9234772481663256	1188822.1149803705	-8.18784742333176	-8.18784742333207	17.7398971496592	13.947298322628729	0.689429566878981
2018-06-29	0.0002577684121192	50656103.16	842954.4322916666	0.746513298013246	24.316732585185367	197881.0	5878.14	38112980.7562709	5077499034879.0	11427014.5125669	161852.012566865	1748.578125	17121881.916666668	5878.14	197881.0	-0.0442307276828159	0.1905393303979628	0.0141639806608163	2.861810886340779	1.0	0.919951835438334	1143389.422688127	-8.263449003596298	-8.263449003596378	17.740570278142165	13.644668181301974	0.746513298013246
2018-06-30	0.0001902860047577	50603302.34042553	3347618.677083333	0.987340127659574	16.955201462618664	181065.0	6223.28	35588942.2955907	5077499034879.0	11359646.682706	150324.235207567	2155.1875	17123712.5	6223.28	181065.0	0.0570567136124342	0.2012936339652322	0.0132331787604293	2.610112390577968	1.0	0.924809755184154	1067668.2688677208	-8.56698232941568	-8.566982329415989	17.73952739577289	15.02375980837112	0.987340127659574
2018-07-01	0.0001872017907273	50513135.69863014	838489.7708333334	0.705291442176871	16.19724957141755	156247.0	6408.91	37103365.3719988	5077499034879.0	11937510.4443779	107541.699282375	1338.375	17125515.15410959	6408.91	156247.0	0.0293921107205417	0.2034457167430044	0.0090087208537708	2.815055649068463	1.0	0.9254048176060568	1113100.961159964	-8.583323428115255	-8.583323428115573	17.73774397326627	13.639357660807045	0.705291442176871
2018-07-02	0.0001935794605314	50463976.16428571	7181058.052083333	0.98755014893617	16.86286195387832	199294.0	6365.66	37594816.2562869	5172892177079.67	11654033.0293607	152027.821771764	3543.671875	17127315.80357143	6365.66	199294.0	-0.0067712909714039	0.2032336335095284	0.0130450824524652	2.7766114383774725	1.0	0.9225782535644332	1127844.487688607	-8.549822481046462	-8.549822481046471	17.736770296413738	15.786957291182231	0.98755014893617
2018-07-03	0.0002580690793249	50386384.8	24530686.4375	1.11381700862069	21.59589218027082	216747.0	6626.44	30929068.6931155	5363678461481.0	9914650.33867422	185331.593830405	7618.828125	17128919.782608695	6626.44	216747.0	0.0401497880442125	0.2073147122307127	0.0186927009525973	2.661794626915252	1.0	0.9251312327436017	927872.0607934648	-8.262283259559585	-8.26228325955979	17.7352315536893	17.015435399434658	1.11381700862069
2018-07-04	0.0002020794100226	50325111.62406016	4487442.765625	0.935352985074627	17.189313441409734	206788.0	6518.97	35728406.9385989	5363678461481.0	11310340.4852283	142217.792635156	2392.9791666666665	17130477.72556391	6518.97	206788.0	-0.0163513187449169	0.2070526221594855	0.0125741389325014	2.71347466971004	1.0	0.9241860342183088	1071852.208157967	-8.50684981888994	-8.506849818890306	17.73401474755146	15.316793557519063	0.935352985074627
2018-07-05	0.0002191808125534	50337523.408759125	1309351.9270833333	0.783748218978102	18.40862754355805	199600.0	6602.32	36528296.6461795	5363678461481.0	11406742.2965554	130297.514746554	1948.8802083333333	17132175.0	6602.32	199600.0	0.0127047144179179	0.2064126877144673	0.0114228507455543	2.6852805611222443	1.0	0.9231437778888854	1095848.899385385	-8.42561354069343	-8.425613540693451	17.734261349177928	14.085042860616777	0.783748218978102
2018-07-06	0.000233940841278	50430145.295597486	861328.484375	0.68545858125	19.78859732343602	200993.0	6555.51	42660784.4042972	5363678461481.0	13385359.5510441	143409.473361441	1489.953125	17134032.2327044	6555.51	200993.0	-0.0071151850241069	0.2053177633639191	0.0107139052047544	3.227052683426788	1.0	0.9235090531712112	1279823.532128916	-8.360442289620782	-8.360442289620966	17.736099675182952	13.666231225605085	0.68545858125
2018-07-07	0.0002363474078237	50520481.24025974	626850.609375	0.537210057692308	19.771751080180152	170160.0	6628.59	41594264.7941898	5363678461481.0	13246362.8842491	111506.63424911	1399.5052083333333	17136007.224025972	6628.59	170160.0	0.0110861945042977	0.2057376451575905	0.0084179057469201	2.7202103902209687	1.0	0.9246387582928473	1247827.9438256945	-8.350207768317249	-8.350207768317645	17.737889381138718	13.348463528666215	0.537210057692308
2018-07-08	0.0002043843303732	50544099.18471338	764584.78125	0.592209537974683	16.72003308741636	155685.0	6778.38	42127524.5992435	5363678461481.0	13573744.7619332	106173.208280658	1361.4166666666667	17137972.929936305	6778.38	155685.0	0.0223460234518526	0.2073456312529875	0.0078219540843595	2.8487201721424675	1.0	0.9255135109643946	1263825.737977305	-8.495508364152379	-8.49550836415263	17.738356764366042	13.547088195848085	0.592209537974683
2018-07-09	0.0001675415379189	50489349.669117644	9706224.854166666	1.06041535294118	13.816805924437627	206546.0	6724.04	36261666.7436526	5363678461481.0	11538923.6101558	133686.115459865	3233.65625	17139806.25	6724.04	206546.0	-0.0080489709803117	0.207315262591126	0.0115856660444656	2.641053324683124	1.0	0.9245787535085422	1087850.002309578	-8.694279249867193	-8.694279249867467	17.73727297436232	16.088277975191083	1.06041535294118
2018-07-10	0.0001903272858805	50365397.28082192	4883520.583333333	0.971490577181208	15.793043700037362	216063.0	6682.68	39727855.4765018	5363678461481.0	12706743.0565668	149913.164426001	3437.8229166666665	17141580.993150685	6682.68	216063.0	-0.0061700596735452	0.2069863010913789	0.0117979220763834	2.644349101882322	1.0	0.9249635782205186	1191835.6642950538	-8.566765410438148	-8.566765410438238	17.7348149353616	15.401376948733999	0.971490577181208
2018-07-11	0.0001717052418376	50265264.49253731	7524178.979166667	1.00659225925926	15.04337836965208	202603.0	6329.27	35995036.8411258	5363678461481.0	11007393.2006476	131280.700647625	2996.8229166666665	17143363.152985074	6329.27	202603.0	-0.0543341990439874	0.1875863740539416	0.0119265931773838	2.625716302325237	1.0	0.9215181225527408	1079851.1052337743	-8.66973126147839	-8.669731261478507	17.73282482977016	15.833632256888166	1.00659225925926
2018-07-12	0.00012941260056	49981071.91428571	36388131.786458336	1.1791594822695	11.207178833905187	203535.0	6403.18	37594816.2562869	5363678461481.0	11243498.5172732	118261.01727319	4665.609375	17145092.14285714	6403.18	203535.0	0.011609836313001	0.1870723818859705	0.0105181689748531	2.562011447662564	1.0	0.919751348855987	1127844.487688607	-8.952504803822082	-8.952504803822213	17.72715493000556	17.409753229618595	1.1791594822695
2018-07-13	0.0001380410758061	49664201.595744684	43265153.671875	1.11353270629371	12.268065396127886	207904.0	6239.47	38128076.0613406	5363678461481.0	11580161.27454	124542.52453998	6275.71875	17146869.59219858	6239.47	207904.0	-0.0258994990874761	0.1825966830730136	0.0107548177946189	2.848151069724489	1.0	0.920979181224009	1143842.281840218	-8.887959266327298	-8.887959266327432	17.720794941709457	17.58285810389174	1.11353270629371
2018-07-14	0.0001092000805139	49361113.4962406	37417937.677083336	1.15948982706767	9.735113959602668	176475.0	6220.1	35461777.0360721	5363678461481.0	10454811.3292918	93542.57929175	4140.010416666667	17148587.5	6220.1	176475.0	-0.0031092590843737	0.1783919710350897	0.0089473235188536	2.6427199320016994	1.0	0.9185941647286158	1063853.311082163	-9.12232875734661	-9.122328757346965	17.714673495982826	17.43766076443959	1.15948982706767
2018-07-15	0.0001672611252917	49165118.45454545	3856557.4427083335	0.773946090225564	14.842636702270768	161151.0	6248.84	35461777.0360721	5363678461481.0	10753180.2948952	97524.04489524	2370.96875	17150256.25	6248.84	161151.0	0.0046098627302288	0.1700238452592347	0.0090693210957819	2.707870258329144	1.0	0.920852936012822	1063853.311082163	-8.69595434223389	-8.695954342234291	17.710694955520154	15.165285489281779	0.773946090225564
2018-07-16	0.0002425328354889	49166623.68333333	2802099.09375	0.928807491666666	21.185704816711315	207842.0	6348.09	31995588.3032229	5363678461481.0	9907260.87328925	154561.981414834	4703.755208333333	17151831.25	6348.09	207842.0	0.0157581337349235	0.1667642660607411	0.015600879334019	2.6442634308753763	1.0	0.9224917836424744	959867.649096687	-8.324373452674768	-8.324373452675102	17.710725570838367	14.845879370617775	0.928807491666666
2018-07-17	0.0002094565869223	49143808.81528662	3778766.0572916665	0.909335534591195	17.25095378303392	233966.0	6732.81	40931868.4915103	5199615302174.91	14162648.5568392	176467.306839205	2392.015625	17153571.41719745	6732.81	233966.0	0.0588386096887791	0.176377414264474	0.0124600498367932	2.6431276339297174	1.0	0.9306369257237652	1227956.054745309	-8.470994062403282	-8.470994062403518	17.710261431522195	15.144908074432749	0.909335534591195
2018-07-18	0.0002307840246784	48999508.48538012	8585529.338541666	1.04647424712644	17.47889631247217	238769.0	7321.62	44793365.5190113	5178671069072.0	17110731.1022447	239218.618530275	3792.2447916666665	17155671.564327486	7321.62	238769.0	0.0838390250166565	0.1944792309900573	0.0139806193610799	2.6550054655336344	1.0	0.9371715465556444	1343800.965570339	-8.374028242890322	-8.374028242890592	17.70732082511398	15.965588708950081	1.04647424712644
2018-07-19	0.0003050424651838	48891649.61988304	1554953.7708333333	0.734628801169591	22.94789519550889	225039.0	7371.11	44021066.1135111	5178671069072.0	16004613.1001464	213038.10533793	2767.4479166666665	17157812.5	7371.11	225039.0	0.0067366904811994	0.1908565874651876	0.0133110437600007	2.6472344793569094	1.0	0.9339874334909976	1320631.9834053332	-8.09505956093764	-8.095059560937655	17.705117175443625	14.256956373785913	0.734628801169591
2018-07-20	0.0002478455512397	48915653.53896104	1728086.453125	0.815292727272728	18.388626559753728	225529.0	7473.9	39644702.8156767	5178671069072.0	14466795.3986963	171414.148696295	3113.78125	17159843.75	7473.9	225529.0	0.0138486458133755	0.1911546763331735	0.0118487988509011	2.7928958138421214	1.0	0.9342305713633038	1189341.0844703012	-8.302704783064552	-8.302704783064875	17.705608016490967	14.362525257838277	0.815292727272728
2018-07-21	0.0002344286260471	48931920.544117644	1076930.015625	0.715741226277372	17.72256444108149	184803.0	7334.99	35268339.5178422	5178671069072.0	12868685.0037298	128603.753729795	2156.505208333333	17161664.70588235	7334.99	184803.0	-0.0187609029899338	0.1924396091356781	0.0099935427506789	2.6717098748396952	1.0	0.9342248140984968	1058050.185535266	-8.358359382943592	-8.358359382943723	17.705940513345567	13.889624973177597	0.715741226277372
2018-07-22	0.0002403055995185	48975862.3	429936.4583333333	0.451292708791209	17.985409485398552	167129.0	7408.99	46852830.6003451	5178671069072.0	17426428.2747925	111728.274792465	1013.875	17163658.541666668	7408.99	167129.0	0.0100380794562973	0.1923519321741715	0.0064114271169428	2.7339659783759847	1.0	0.9354734133307836	1405584.918010353	-8.33359911329393	-8.333599113294008	17.706838128582195	12.971392705432658	0.451292708791209
2018-07-23	0.0002361385644332	48985526.806060605	2512663.296875	0.890057921686746	17.679092077498876	229480.0	7406.66	42733900.4376774	5178671069072.0	16326406.797981	201960.095250576	2415.052083333333	17165827.651515152	7406.66	229480.0	-0.0003145322708348	0.1576841600978052	0.0123701496446573	2.604013421648946	1.0	0.937180689958608	1282017.013130322	-8.3510917878072	-8.351091787807592	17.70703544113932	14.736853823018558	0.890057921686746
2018-07-24	0.0002827330001147	48929147.635220125	2699793.348958333	0.917435553459119	20.32124865583592	259358.0	7715.1	40931868.4915103	5178671069072.0	16222402.2983168	239989.80458152	3086.78125	17167862.5	7715.1	259358.0	0.0407998520409602	0.1609769153116106	0.0147937278442676	2.6292152160334368	1.0	0.939443935261168	1227956.054745309	-8.171007568153922	-8.17100756815413	17.70588384302815	14.80868579062258	0.917435553459119
2018-07-25	0.0002383907390367	48901215.050847456	4480197.697916667	0.965074491525424	15.703274833414234	250208.0	8418.11	45565664.9245115	5178671069072.0	18521932.1199499	221472.396324243	2395.130208333333	17169962.5	8418.11	250208.0	0.087205890005956	0.1792292350679786	0.0119573052578945	2.6966803619388657	1.0	0.940957781774268	1366969.947735345	-8.34159946985018	-8.341599469850184	17.705312801801995	15.315177732416767	0.965074491525424
2018-07-26	0.0002764948981079	48877159.93902439	1417395.34375	0.771370909090909	18.76259106180101	231679.0	8171.65	42476467.3025107	5178671069072.0	17302326.280585	196939.64725169	2268.53125	17172103.963414636	8171.65	231679.0	-0.0297144906344826	0.1835764701558714	0.0113822640989423	2.662274094760422	1.0	0.9410810316064744	1274294.019075321	-8.19331818886141	-8.19331818886145	17.704820768419136	14.164331480288695	0.771370909090909
2018-07-27	0.0002004849621375	48876603.81818182	1546922.375	0.886276053892216	14.001905461242258	229397.0	7939.81	42991333.5728441	5178671069072.0	17336563.9502542	166595.212624235	1891.421875	17174175.454545453	7939.81	229397.0	-0.0287815013636976	0.1844033984188969	0.0096094712367609	2.8876271267714912	1.0	0.9404846307083168	1289740.0071853232	-8.514771315838358	-8.514771315838406	17.70480939042567	14.251777950532844	0.886276053892216
2018-07-28	0.0002244389242665	48866914.013986014	1388287.46875	0.759045937931035	15.217699218622588	188238.0	8178.33	37327804.5991761	5178671069072.0	15379062.9397877	139843.480810519	2319.9322916666665	17176127.272727273	8178.33	188238.0	0.0295986277909712	0.1855637494270519	0.0090931080364282	2.6732912589381512	1.0	0.9417476010152416	1119834.137975283	-8.401906940059508	-8.401906940059929	17.704611120413656	14.143581508654993	0.759045937931035
2018-07-29	0.0002533649122022	48882620.03550296	781069.984375	0.539320923529412	17.092056812795633	168407.0	8219.92	50277183.1008373	5595791656327.32	17783188.6373367	128632.064382893	1629.7760416666667	17178096.301775146	8219.92	168407.0	0.0050725033679626	0.1771450330435981	0.0072333520723512	2.845808072111017	1.0	0.9321464547765822	1508315.4930251192	-8.280679767690744	-8.280679767690863	17.704932472772104	13.568420033481981	0.539320923529412
2018-07-30	0.0002984590480173	48907269.641791046	1983322.9270833333	0.911087888059701	20.131693220906484	230924.0	8220.91	39630250.2088953	5949437371609.0	13844660.4345173	200054.184517275	3392.833333333333	17179993.75	8220.91	230924.0	0.0001204318761534	0.1709314155162081	0.014449916302642	2.6447099478616334	1.0	0.9313001565107256	1188907.5062668591	-8.116877827114967	-8.116877827115239	17.705436606827096	14.5002842419912	0.911087888059701
2018-07-31	0.0002698977819415	48944803.24489796	3507040.6510416665	0.950214047619048	18.315277785782072	242977.0	8171.49	43474975.9754299	5949437371609.0	14743282.0602165	202219.56656257	3438.1875	17181750.0	8171.49	242977.0	-0.0060296417520842	0.1702887721768249	0.0137160481456325	2.668326631738808	1.0	0.9292288230565808	1304249.279262897	-8.217467256049073	-8.217467256049297	17.706203756747183	15.070283120455668	0.950214047619048
2018-08-01	0.000199817792817	48907390.38	6518011.786458333	0.990541166666667	14.324305231803418	241044.0	7735.28	44362220.3830918	5949437371609.0	14364964.4006987	161214.41249393	3279.6041666666665	17183606.25	7735.28	241044.0	-0.0548595843198196	0.1810806828801411	0.011222750575427	2.62109822273112	1.0	0.9258826364273888	1330866.611492754	-8.518104642576565	-8.518104642576677	17.70543907554107	15.690079946671709	0.990541166666667
2018-08-02	0.0002801306558258	48862168.42763158	1284209.40625	0.806938450980393	20.41844702331409	224873.0	7607.7	45249464.7907536	5949437371609.0	14896249.0194185	193030.280732095	2427.552083333333	17185503.125	7607.7	224873.0	-0.0166307901759168	0.1790549505930243	0.0129583145717062	2.649322061785988	1.0	0.927096603073538	1357483.9437226085	-8.180254435682592	-8.180254435682704	17.70451400323544	14.065653838914232	0.806938450980393
2018-08-03	0.0002278750021487	48893961.813253015	2775561.140625	0.834025710843374	16.767880089334184	229859.0	7535.88	49094190.5572882	5949437371609.0	15553038.2159899	171881.96598986	3220.864583333333	17187493.75	7535.88	229859.0	-0.0094852787085617	0.1783539953499584	0.0110513433840309	2.955042004011155	1.0	0.92424241765422	1472825.7167186458	-8.386713315535827	-8.386713315536154	17.705164466519207	14.83636349755825	0.834025710843374
2018-08-04	0.000227554407789	48953593.06818182	559003.296875	0.574082176136363	17.017784360991378	191657.0	7414.77	52051671.9161698	5949437371610.0	16086605.4056142	125027.929135194	1175.4947916666667	17189631.25	7414.77	191657.0	-0.0162016566779197	0.1793735950494981	0.0077721760422841	2.789441554443617	1.0	0.9223428377529488	1561550.157485094	-8.388121193049802	-8.388121193049813	17.706383327069855	13.233910649928431	0.574082176136363
2018-08-05	0.000186314171374	49008400.5408805	542390.5	0.57810536875	14.73547113637664	172181.0	7011.28	47319701.7419725	5949437371610.0	14248433.3225004	95829.1552113537	1161.6770833333333	17191728.93081761	7011.28	172181.0	-0.0559536762336438	0.1888648345917834	0.0067255924242579	2.7822756285536734	1.0	0.92029489726327	1419591.0522591749	-8.5880762157559	-8.588076215756425	17.707502280990617	13.203741500705675	0.57810536875
2018-08-06	0.0001635019065982	49001698.366412215	9546681.671875	1.05098670229008	12.892611017703146	218607.0	7032.3	38743005.80124	5949437371610.0	11561668.3213017	123908.765004891	3705.484375	17193550.0	7032.3	218607.0	0.0029935409200767	0.1886459892048652	0.0107172046076253	2.651699167913196	1.0	0.9195763004620536	1162290.1740372	-8.718685906543671	-8.718685906543886	17.70736551601326	16.07170418316199	1.05098670229008
2018-08-07	0.0001517317553152	48939052.95333333	8778062.588541666	1.01645843708609	12.12846492311213	233045.0	6937.23	44657968.5189865	5949437371610.0	13496173.2906021	131492.040602105	3095.036458333333	17195312.416666668	6937.23	233045.0	-0.0136112621926418	0.1880543212878334	0.0097429128813622	2.6225922032225544	1.0	0.9205855451484158	1339739.055569595	-8.793396363817541	-8.793396363818104	17.70608626461325	15.987766279364577	1.01645843708609
2018-08-08	0.0001969739160961	48912999.788461536	1181538.8177083333	0.812957789808917	16.25808161802935	235311.0	6718.23	46432457.3343105	5949437371610.0	12946324.4208638	134249.43027917	2362.114583333333	17197236.137820512	6718.23	235311.0	-0.032077832412348	0.1907363490065619	0.0103696945878182	2.722295175321172	1.0	0.9139231383521054	1392973.7200293152	-8.532439243596208	-8.532439243596235	17.70555376345957	13.982328229668074	0.812957789808917
2018-08-09	0.0001960035482977	48950383.248322144	3042528.328125	0.80435566442953	17.31356229156169	222326.0	6277.59	44066472.2472119	5949437371610.0	12039937.0283364	132699.52833635	4356.5	17199150.0	6277.59	222326.0	-0.0678385781195309	0.2024028722513626	0.0110216131549556	2.6732680838048646	1.0	0.9121593965612944	1321994.1674163572	-8.537377795337488	-8.53737779533793	17.70631775629364	14.928199414605732	0.80435566442953
2018-08-10	0.0001724449677062	48979370.70285714	1161893.8125	0.792378119318182	14.63847591587951	226148.0	6532.36	52051671.9161698	5949437371610.0	14364533.2889265	130895.7935981	1813.4375	17201178.57142857	6532.36	226148.0	0.0397821380135692	0.1991244644855468	0.0091124292704313	2.890354988768415	1.0	0.913033016746106	1561550.157485094	-8.66543240018307	-8.665432400183196	17.706909761362827	13.965561828827571	0.792378119318182
2018-08-11	0.0001638991619051	48969910.98224852	783105.5989583334	0.611510917647059	14.80462384125971	192438.0	6138.96	52376369.8984008	6197839919507.6	13368973.044828	95204.294828035	1585.2604166666667	17203340.680473372	6138.96	192438.0	-0.0621129401730033	0.2085073942963657	0.0071212870658652	2.657905403298724	1.0	0.905973864009852	1571291.096952024	-8.716259185680133	-8.71625918568028	17.7067166058751	13.57102283044956	0.611510917647059
2018-08-12	0.0001583581826444	49003942.54193548	605163.125	0.584546741935484	14.09995781126032	165044.0	6227.85	49230273.0794216	6389316883512.0	12290113.44632	80499.2894175841	1324.3489583333333	17205375.0	6227.85	165044.0	0.0143758221983301	0.207500172912221	0.0065499224046371	2.775750708901867	1.0	0.9038636576410204	1476908.192382648	-8.750651111894662	-8.750651111894747	17.707411312877664	13.31325332876903	0.584546741935484
2018-08-13	0.0001668011685613	49008184.36912752	1727228.2083333333	0.906496873333333	14.650412575425651	222229.0	6313.42	47642199.754279	6389316883512.0	12178415.4735653	128277.978463075	2976.786458333333	17207276.426174495	6313.42	222229.0	0.0136463576530285	0.2079217123292215	0.0105332240258609	2.65164312488469	1.0	0.9061115301424384	1429265.9926283702	-8.698708062300454	-8.698708062300978	17.707497870068664	14.362028489877378	0.906496873333333
2018-08-14	0.0002167729630045	48994170.52941176	3114322.984375	1.01179291911765	19.226160444929977	247622.0	6252.13	43195594.4438796	6389316883512.0	10463532.7086275	160161.565475781	5538.567708333333	17209068.75	6252.13	247622.0	-0.0097553208671374	0.2081238573373498	0.0153066435529678	2.6464207542140845	1.0	0.9009231111975858	1295867.833316388	-8.436660005564447	-8.436660005564484	17.70721188021004	14.951522346092258	1.01179291911765
2018-08-15	0.0001942542194028	49065842.8875	1121751.9166666667	0.791067155279503	17.401927891855003	246066.0	6189.97	51135961.0695928	6389316883512.0	13104013.770886	142342.926065755	2392.3229166666665	17210923.828125	6189.97	246066.0	-0.0099919655310767	0.2077017355593583	0.01086254399259	2.759779896450546	1.0	0.9063444920672388	1534078.832087784	-8.546342847445029	-8.54634284744509	17.708673686472423	13.930402232476544	0.791067155279503
2018-08-16	0.0002258854408879	49118716.55696203	1590850.78125	0.761947316455696	19.975135860251964	232335.0	6270.67	50183117.0745072	6389316883512.0	12659503.8533433	152509.179387397	2881.390625	17212918.75	6270.67	232335.0	0.0129529668320369	0.1989467032412437	0.0120470107797408	2.6088837239331126	1.0	0.9048624003167312	1505493.512235216	-8.395482585934559	-8.395482585934685	17.709750712735456	14.279779513637964	0.761947316455696
2018-08-17	0.0002237304951768	49164726.71710526	1400317.78125	0.833029453947368	19.65269170325427	233794.0	6312.75	48277429.084336	6389316883512.0	12438186.3901863	160857.428387609	2877.640625	17214856.25	6312.75	233794.0	0.0066881907875178	0.178244492775476	0.0129325468634659	2.755631025603737	1.0	0.9068466847435056	1448322.87253008	-8.40506837700279	-8.405068377003234	17.71068698769636	14.152209755435068	0.833029453947368
2018-08-18	0.0002067267371755	49212357.56603774	750645.7760416666	0.590060225	17.427512187421208	190935.0	6577.74	50818346.4045642	6389316883512.0	13176949.401446	107768.284958695	1735.59375	17216802.358490568	6577.74	190935.0	0.041119823516345	0.1838044955798355	0.008178545858791	2.670196663786104	1.0	0.9074413753477948	1524550.3921369258	-8.484112747074965	-8.484112747075352	17.71165531996604	13.528689149756966	0.590060225
2018-08-19	0.0002188057937362	49271922.145833336	895806.1458333334	0.619528075862069	18.97533307081984	167400.0	6394.18	46054126.4291363	6389316883512.0	11859087.978662	109303.826815916	1838.4010416666667	17218709.114583332	6394.18	167400.0	-0.028303019660667	0.1844507207136786	0.0092168830362491	2.9361230585424134	1.0	0.9067972987224624	1381623.792874089	-8.42732600816804	-8.427326008168306	17.712864946258332	13.705479313452201	0.619528075862069
2018-08-20	0.0002771020609165	49332192.16891892	2461402.0104166665	0.818181573333333	23.6886016670334	214983.0	6486.58	47642199.754279	6389316883512.0	12603282.3247694	189779.800552754	4189.114583333333	17220547.04391892	6486.58	214983.0	0.0143472256271781	0.1849036670426325	0.015057966302935	2.674695208458341	1.0	0.9092765864765616	1429265.9926283702	-8.191124668675918	-8.19112466867623	17.714087411081636	14.716241668497755	0.818181573333333
2018-08-21	0.0002422257493312	49318494.13513514	1695234.578125	0.779786689189189	21.44758059961484	217777.0	6262.64	47006970.4242219	6389316883512.0	11982908.8447179	158413.945151134	3247.2447916666665	17222418.75	6262.64	217777.0	-0.0351336058099871	0.186838884001261	0.0132199908389492	2.607281760700169	1.0	0.9058519675981158	1410209.1127266572	-8.325640418164154	-8.325640418164292	17.71380970325445	14.343331683395139	0.779786689189189
2018-08-22	0.0002285225746528	49345655.55414013	1329825.6510416667	0.7748982625	19.578460365143737	230333.0	6472.41	50818346.4045642	6389316883512.0	13754538.29512	161682.059575095	2542.130208333333	17224350.477707006	6472.41	230333.0	0.0329467061137336	0.1907328417398302	0.0117548154729743	2.6555335101787447	1.0	0.9113281531127614	1524550.3921369258	-8.383875557530095	-8.383875557530486	17.714360286617843	14.100558402162608	0.7748982625
2018-08-23	0.0001932635009413	49380628.99328859	1194989.6041666667	0.768391154362416	16.864719505189132	217352.0	6354.57	47324585.0892504	6389316883512.0	12091834.7282683	124090.982951965	2422.390625	17226275.0	6354.57	217352.0	-0.0183742884693831	0.185297755081977	0.0102623783520514	2.6079861238912008	1.0	0.9060696686924806	1419737.5526775122	-8.551456010368799	-8.551456010368842	17.715068779614857	13.993648043867788	0.768391154362416
2018-08-24	0.0001881206417461	49434466.510344826	1582556.1614583333	0.820710534246575	15.984810502239528	219848.0	6525.96	47211617.4407006	6505039002077.41	12238689.2251961	125616.192216679	2998.0260416666665	17228114.48275862	6525.96	219848.0	0.0266138297286282	0.1620603969167352	0.0102638599530797	2.782986426985917	1.0	0.9074182865723792	1416348.5232210178	-8.57842708952719	-8.578427089527628	17.716158441515375	14.274551921443942	0.820710534246575
2018-08-25	0.000246576081798	49477753.81481481	835233.6458333334	0.763551688888889	20.43384300025264	196420.0	6691.39	45145645.9144977	6727225469723.0	11462792.4453193	141286.195319345	1794.46875	17229875.0	6691.39	196420.0	0.0250335565300687	0.1638792125695853	0.0123256349614039	2.666021790041746	1.0	0.9054771769517316	1354369.377434931	-8.307839963835722	-8.307839963835859	17.717033708637906	13.635466780061234	0.763551688888889
2018-08-26	0.0003427831946243	49481671.53488372	702944.75	0.569715502890173	28.20892661139804	172747.0	6738.27	57853309.2089489	6727225469723.0	14782108.510734	191108.520188025	1396.78125	17231800.872093022	6738.27	172747.0	0.0069815900657115	0.1627841790676109	0.0129283667515531	2.6820668376295966	1.0	0.9060702727214772	1735599.276268467	-7.978412396291843	-7.978412396292124	17.717112886948755	13.463033575954665	0.569715502890173
2018-08-27	0.0003043722557886	49435813.23497268	2041832.5885416667	0.701549637837838	25.161124507666138	223656.0	6707.96	61866255.5124598	6727225469723.0	16066331.7938682	219469.612188182	2067.953125	17234038.93442623	6707.96	223656.0	-0.0045083345053225	0.1587052272233735	0.0136602190844797	2.615668705512036	1.0	0.907583750208264	1855987.665373794	-8.097259080057594	-8.097259080057674	17.716185683769194	14.529358290282044	0.701549637837838
2018-08-28	0.0004179886868986	49368401.49673203	4055358.5625	0.879880758169934	33.58548205165295	238039.0	6901.26	51165065.369764	6727225469723.0	13671393.3547545	315293.354754515	7654.588541666667	17236150.0	6901.26	238039.0	0.0284091227139633	0.1621599125476756	0.0230622692634957	2.5918946055058227	1.0	0.9101802181379496	1534951.96109292	-7.780056190641594	-7.7800561906416625	17.714821131682346	15.215549666406627	0.879880758169934
2018-08-29	0.0002391913684196	49362704.258992806	1429494.2864583333	0.907886179856115	18.73866879915591	237508.0	7078.19	46483294.6823347	6727225469723.0	12427793.5368428	166887.29520273	2941.609375	17237975.0	7078.19	237508.0	0.0253142216762274	0.1650474338039451	0.0134285538867365	2.6864779291644934	1.0	0.9102335367039384	1394498.8404700411	-8.338246621740918	-8.338246621741225	17.714705722507052	14.172831293855323	0.907886179856115
2018-08-30	0.0002426971408738	49379505.61688312	2230334.0260416665	0.817750818181818	19.137853131458304	231391.0	7032.13	51499477.5617233	6727225469723.0	13524159.9511415	166539.055672555	4176.708333333333	17239806.25	7032.13	231391.0	-0.0065285781752084	0.165051442982489	0.012314188553981	2.548776745854421	1.0	0.9086089290612808	1544984.3268516993	-8.323696225796263	-8.32369622579637	17.71504603002242	14.617661919681911	0.817750818181818
2018-08-31	0.000253709566122	49416018.78064516	1520187.2864583333	0.80918129032258	20.136785354531977	237076.0	6986.54	51833889.7536825	6727225469723.0	13715513.6566594	176232.417610505	3157.1875	17241737.5	6986.54	237076.0	-0.006504206279553	0.1568200493538229	0.012849129972244	2.710130928478631	1.0	0.909298814085292	1555016.6926104752	-8.279320385637035	-8.279320385637114	17.71578519640971	14.23434410000736	0.80918129032258
2018-09-01	0.000209335243806	49427428.27814569	1133205.8541666667	0.769296052980132	16.53850202297271	213331.0	7018.78	50496240.9858456	6727225469723.0	13547550.913617	136407.16361698	1898.9791666666667	17243650.0	7018.78	213331.0	0.0046039729114486	0.1564029342833936	0.0100687692179014	2.6514899381712	1.0	0.910543994897102	1514887.2295753683	-8.471573553743752	-8.471573553744047	17.716016056378493	13.940561212974101	0.769296052980132
2018-09-02	0.0002264295775361	49455522.47916666	782787.9635416666	0.648996729166667	17.445007261154178	187145.0	7197.43	48155355.6421309	6727225469723.0	13150417.7856014	118074.04117121	1715.140625	17245493.75	7197.43	187145.0	0.0251346040968911	0.1586612098750918	0.0089787292766083	2.626252371156053	1.0	0.9121146906316112	1444660.6692639273	-8.393076577340764	-8.393076577340981	17.71658428783926	13.57061713822548	0.648996729166667
2018-09-03	0.0002147861882615	49487033.57638889	3322534.770833333	0.846752486111111	16.333703516994202	222897.0	7291.84	48155355.6421309	6727225469723.0	13221829.9042709	144667.409790355	4984.208333333333	17247293.75	7291.84	222897.0	0.01303189686387	0.1585581762014692	0.0109415573213224	2.581084536803995	1.0	0.9125893659365698	1444660.6692639273	-8.445867497855343	-8.445867497855494	17.71722124527282	15.016238534776878	0.846752486111111
2018-09-04	0.0002617419228892	49480181.53968254	2881333.255208333	0.957670738095238	19.977831036685423	232265.0	7265.08	42135936.1868645	6727225469723.0	11701743.2339903	176736.98399027	5358.994791666667	17248981.25	7265.08	232265.0	-0.0036766060600541	0.1479254608280066	0.0151034747948406	2.57017200180828	1.0	0.9135801864505698	1264078.0856059352	-8.248151566801601	-8.248151566801688	17.71708277443257	14.87376368082662	0.957670738095238
2018-09-05	0.0003173138778477	49514408.05303031	5947147.302083333	1.00844393181818	23.909720475513023	246477.0	7359.19	44142409.33862	6727225469723.0	11985554.4900887	225073.525225562	8943.0625	17250593.75	7359.19	246477.0	0.0128705636749852	0.148379410029522	0.0187787327996951	2.5685844926707144	1.0	0.9116087766316568	1324272.2801585998	-8.055619123023694	-8.055619123023977	17.717774256964137	15.598422217523284	1.00844393181818
2018-09-06	0.0002836209697526	49510029.81333333	2476819.75	0.888037206666666	23.48996917629152	252261.0	6695.32	50161828.7938863	6727225469723.0	12250781.5532615	200958.4502189	4301.9375	17252356.25	6695.32	252261.0	-0.0945410974723017	0.1763484243011454	0.0164037248844257	2.5603006410027715	1.0	0.9017300336456686	1504854.8638165891	-8.16787182473976	-8.167871824740107	17.717685829505335	14.72248593634446	0.888037206666666
2018-09-07	0.0002420092747738	49534627.51655629	3449393.2916666665	0.889911335526316	20.642134314341703	230790.0	6501.19	52673943.1674501	6971177230937.86	12582725.3198711	182256.56987112	5796.614583333333	17254241.55629139	6501.19	230790.0	-0.0294235377960987	0.1758867513603469	0.0144846657014195	2.905901468867799	1.0	0.8995309359553155	1580218.2950235032	-8.326534507030408	-8.326534507030422	17.71818252875983	15.053708916054878	0.889911335526316
2018-09-08	0.0002037892689551	49537688.653333336	909512.5364583334	0.7105398	17.657408496094522	204428.0	6399.85	52338942.9548846	7019199231177.0	12048687.1478142	119780.897814245	1951.578125	17256131.25	6399.85	204428.0	-0.0157106844771703	0.1626501753989803	0.0099414065901756	2.599184064805214	1.0	0.8957451035530364	1570168.2886465385	-8.498424093345125	-8.498424093345573	17.718244324766957	13.720664060746728	0.7105398
2018-09-09	0.0002040268371492	49543295.57407408	730554.2447916666	0.616029116564417	18.294858320078152	188912.0	6184.06	56874984.6776413	7019199231177.0	13080457.3585849	117282.3585849	1475.1302083333333	17258082.561728396	6184.06	188912.0	-0.034299538894956	0.1610720809728555	0.0089662276608337	2.623766621495723	1.0	0.8956458788218501	1706249.540329239	-8.497259018119339	-8.49725901811967	17.718357503310557	13.501558764488752	0.616029116564417
2018-09-10	0.0001852258405351	49554522.86567164	2053577.28125	0.899061755555555	16.457513933229027	222866.0	6240.98	47105048.6593962	7019199231177.0	10889256.6129215	126012.86292146	2970.3125	17259944.402985074	6240.98	222866.0	0.0091622076361179	0.1487755489213466	0.011572219059649	2.5834671955345354	1.0	0.8961801335011244	1413151.459781886	-8.59393471775793	-8.59393471775796	17.71858409339745	14.535093845588314	0.899061755555555
2018-09-11	0.0001993304244826	49493981.74468085	4588520.182291667	0.941821382978723	17.526469515854004	237571.0	6306.59	49198606.3775916	7019199231177.0	11243962.7129766	146228.103815113	8038.104166666667	17261675.0	6306.59	237571.0	0.0104578971014035	0.1484501140577703	0.0130050327938522	2.5515067074685054	1.0	0.8949866178674284	1475958.191327748	-8.520546685684481	-8.520546685684884	17.71736163923182	15.339068129682369	0.941821382978723
2018-09-12	0.0002274898019026	49496637.91017964	1077641.1822916667	0.709051160714286	20.075806286897784	233275.0	6283.54	58619616.1094708	7019199231177.0	13463775.4691272	150980.541990679	2207.828125	17263606.586826347	6283.54	233275.0	-0.0036616025018396	0.147862532780864	0.0112138339158196	2.541065266316579	1.0	0.8955069631209097	1758588.4832841242	-8.388405147379528	-8.388405147379778	17.71741530422571	13.890285120025545	0.709051160714286
2018-09-13	0.0001910257620202	49513789.1554054	1487860.4895833333	0.819058952702703	16.744626130556426	234209.0	6326.04	51641090.3821529	7019199231177.0	12034014.0992328	130676.604334405	2462.84375	17265581.25	6326.04	234209.0	0.0067409320427476	0.1476749851854764	0.010858937280349	2.544312985410466	1.0	0.8970097459624313	1549232.7114645871	-8.56310225932569	-8.56310225932618	17.717761757541904	14.212849732979263	0.819058952702703
2018-09-14	0.0001776273814721	49538736.25954199	11539834.875	1.057485	15.20117521546621	223250.0	6479.6	46058269.8002985	7019199231177.0	11020990.7438311	140059.49383109	8788.567708333334	17267336.35496183	6479.6	223250.0	0.0239843320894088	0.1491051950332537	0.0127084304021838	2.6920627099664074	1.0	0.8997006257512827	1381748.0940089552	-8.635822564334125	-8.635822564334424	17.718265472203587	16.261315510016377	1.057485
2018-09-15	0.0001660945050438	49511574.77857143	1802706.0364583333	0.789859057142858	14.197725693701504	211071.0	6487.12	48849680.0912257	7019199231177.0	11500218.9046532	102279.192429919	2317.0104166666665	17269031.25	6487.12	211071.0	0.0011598925315094	0.1486357361721053	0.0088936735272521	2.588583936211037	1.0	0.8980547820950568	1465490.402736771	-8.702953624108586	-8.702953624108991	17.717717034114564	14.404799447549637	0.789859057142858
2018-09-16	0.0001763037409515	49564624.65217392	688904.0104166666	0.627328395683453	14.988915530994468	179483.0	6522.39	48500753.8048598	7019199231177.0	11508923.5203562	85286.025417265	1651.0364583333333	17270774.365942027	6522.39	179483.0	0.0054222005920614	0.1485921578725136	0.0074104259417848	2.6182368246574885	1.0	0.8988595163346251	1455022.614145794	-8.643302249548064	-8.643302249548478	17.71878792458023	13.442857223043028	0.627328395683453
2018-09-17	0.0001669382218503	49617595.45925926	1775057.7760416667	0.90764782962963	14.24733488205493	240152.0	6497.37	47105048.6593962	7019199231177.0	10885340.8378286	111626.428757833	3580.296875	17272487.5	6497.37	240152.0	-0.0038433935493333	0.1427492815651379	0.0102547481443952	2.5706344315267	1.0	0.8961427864622543	1413151.459781886	-8.697886743027873	-8.697886743028265	17.719856075949743	14.389343530244547	0.90764782962963
2018-09-18	0.0001612859953943	49632531.773049645	1391607.8697916667	0.936313514084507	14.300621903315616	244259.0	6253.99	49547532.6639575	7019199231177.0	11443545.954193	120983.454192985	2805.1979166666665	17274216.40070922	6253.99	244259.0	-0.0381778195803672	0.1450680703077731	0.0105721997951741	2.5246684871386504	1.0	0.8960863364646803	1486425.979918725	-8.732331399948123	-8.732331399948414	17.720157059219382	14.145970377454962	0.936313514084507
2018-09-19	0.0001557930848166	49644225.11111111	1599252.71875	0.804437243589743	13.62105294583626	251037.0	6342.39	54432500.67308	7019199231177.0	13390617.4929546	110586.242954615	3454.625	17276078.92156863	6342.39	251037.0	0.0140360089643056	0.145034919731054	0.0082584871842392	2.525253249520988	1.0	0.9024406442166492	1632975.0201924	-8.766981810514633	-8.766981810515237	17.720392629729186	14.285047027326572	0.804437243589743
2018-09-20	0.0001676390020006	49687789.57792208	1287737.2447916667	0.815061116883117	14.549137037066457	253674.0	6389.3	53827510.7460175	7031329605788.73	12451118.6507425	117083.462585404	2970.734375	17278018.75	6389.3	253674.0	0.0073690472009175	0.140776309661932	0.0094034492698711	2.5321357332639534	1.0	0.8962454463617707	1614825.3223805253	-8.69369768815413	-8.693697688154664	17.721269778345178	14.068397162344155	0.815061116883117
2018-09-21	0.0002058331423319	49745878.402777776	2276440.796875	1.01230172916667	17.570470814212673	273051.0	6496.02	51200543.8778585	7152633351906.0	12165754.7145117	171010.969391005	4209.130208333333	17279881.25	6496.02	273051.0	0.0165649654494313	0.1378124849092048	0.0140567497376071	2.676536617701455	1.0	0.898994095976402	1536016.316335755	-8.48844470607268	-8.488444706072869	17.72243817196162	14.638123727214106	1.01230172916667
2018-09-22	0.0002003244096168	49779650.50326797	1040355.1822916666	0.732038903225806	16.441898571757584	225537.0	6756.12	55111696.535195	7152633351906.0	13446563.414452	125988.41959022	2288.5885416666665	17281757.924836602	6756.12	225537.0	0.0392590791047826	0.1418042196208994	0.0093695627430582	2.567583146002652	1.0	0.9016342930102796	1653350.89605585	-8.515572457430983	-8.515572457431402	17.7231168340528	13.85507273424668	0.732038903225806
2018-09-23	0.0001783650102003	49822054.16666666	731336.421875	0.65563344	14.72108639242074	200319.0	6718.7	53333899.8727693	7152633351906.0	12664817.2593975	97098.5093975501	1743.421875	17283656.25	6718.7	200319.0	-0.0055540773373738	0.1396706213557085	0.0076667911908086	2.586824015694965	1.0	0.8989315383925756	1600016.9961830792	-8.631678488218327	-8.631678488218835	17.723968298716	13.502628854305737	0.65563344
2018-09-24	0.0001569992827133	49865664.30612245	1029921.0520833334	0.80711402027027	12.982896259298924	237670.0	6705.66	52622781.2077991	7152633351906.0	12554837.9484404	104869.198440365	2391.614583333333	17285515.39115646	6705.66	237670.0	-0.0019427375459724	0.1374501924428187	0.0083528914408164	2.5308789498043507	1.0	0.8994055714479321	1578683.4362339731	-8.759269321331448	-8.759269321331498	17.724843233821463	13.844992708805393	0.80711402027027
2018-09-25	0.0001857888512857	49906680.35329341	2088238.8541666667	0.768240781065089	15.648818591853534	252113.0	6583.45	60089527.1899868	7152633351906.0	14010771.0450735	132527.29507351	4222.4375	17287500.898203593	6583.45	252113.0	-0.0183930218528232	0.1384688646005723	0.0094589580150272	2.534962496975563	1.0	0.897068573319755	1802685.8156996043	-8.59089973722915	-8.590899737229295	17.725665426576814	14.551831615200182	0.768240781065089
2018-09-26	0.0001871174972592	49924390.49635036	2283151.802083333	0.898005352517986	16.130055999249596	243927.0	6432.71	49422747.2154329	7152633351906.0	11668565.4156512	131904.390486491	4887.46875	17289424.087591242	6432.71	243927.0	-0.0231630126842183	0.1402345256297	0.0113042508472863	2.5197825578964186	1.0	0.8983468926197734	1482682.4164629872	-8.583773810835373	-8.583773810835515	17.72602022880606	14.641067415672563	0.898005352517986
2018-09-27	0.0002196939292894	49946428.86013986	2487122.723958333	0.877031230769231	18.86013022030316	248686.0	6459.35	50844984.5453734	7152633351906.0	11811663.0811172	154145.691517297	4914.005208333333	17291187.5	6459.35	248686.0	0.0041327821802479	0.136959891463173	0.0130502953274821	2.5163740620702413	1.0	0.896688584773488	1525349.536361202	-8.423275210773923	-8.42327521077432	17.726461566211505	14.726637067751547	0.877031230769231
2018-09-28	0.0002647611673705	49983692.44444445	2369236.1354166665	0.855168668831168	21.958272313181983	254239.0	6686.08	54756137.2027098	7152633351906.0	13204326.5707306	193153.514955975	4410.130208333333	17293038.64379085	6686.08	254239.0	0.0344990596899386	0.1391594051227074	0.0146280473995644	2.662541938884279	1.0	0.9004760079337902	1642684.116081294	-8.236682393558217	-8.236682393558368	17.727207359082467	14.678078155428294	0.855168668831168
2018-09-29	0.0002167115905178	50045705.28289474	1042938.2552083334	0.693383605263158	18.128916307320832	218339.0	6628.66	54045018.5377396	7152633351906.0	12553831.9780196	124988.22801963	2305.911458333333	17294956.25	6628.66	218339.0	-0.0086250810703614	0.1392473109998132	0.0099561813666513	2.5732416105230844	1.0	0.8966785243599884	1621350.556132188	-8.436943164383246	-8.43694316438346	17.72844725151017	13.857552533005574	0.693383605263158
2018-09-30	0.000179554729416	50096683.83435583	753522.484375	0.626711306748466	15.102642273925692	208210.0	6592.64	57956171.195076	7152633351906.0	13520452.4014684	101669.200418012	1742.5104166666667	17296925.0	6592.64	208210.0	-0.0054487968834546	0.1392157521374077	0.0075196596533241	2.5853032995533365	1.0	0.8971226651757038	1738685.1358522803	-8.625030497254286	-8.62503049725479	17.729465372933355	13.532514136517221	0.626711306748466
2018-10-01	0.0001921254070227	50109645.43312102	1868945.625	0.857105917721519	16.115054462605507	242820.0	6611.02	56178374.5326503	7152633351906.0	13302756.841859	143575.59185899	3043.942708333333	17298933.359872613	6611.02	242820.0	0.0027840783346579	0.1391392064954405	0.0107929201116575	2.563730335227742	1.0	0.8986464982550797	1685351.235979509	-8.557362237577104	-8.557362237577115	17.72972407113999	14.440884992916574	0.857105917721519
2018-10-02	0.0002196489434048	50060129.90510949	4553284.552083333	1.01533580291971	18.49203025959443	244772.0	6586.58	48711628.5504627	7152633351906.0	11376483.8858544	168222.5877939	6461.145833333333	17300775.0	6586.58	244772.0	-0.0037037079374844	0.1362815594850197	0.0147868699575155	2.5277646135995946	1.0	0.8972372222436191	1461348.8565138811	-8.423479997912082	-8.423479997912352	17.72873543895274	15.33135941007615	1.01533580291971
2018-10-03	0.0002067211193348	50092942.8125	1857809.1770833333	0.838225668965517	17.577837707962445	242303.0	6521.31	51556103.2103437	7152633351906.0	12003041.5148518	138393.761514691	4061.9479166666665	17302543.489583332	6521.31	242303.0	-0.0099589696681192	0.1354279389844473	0.0115298910983063	2.8313805441946656	1.0	0.8969139217324846	1546683.0963103112	-8.484139922645724	-8.48413992264592	17.72939069410716	14.434908489681852	0.838225668965517
2018-10-04	0.0001826093535771	50206074.7114094	1167024.7447916667	0.798640053333333	15.617573042166851	243157.0	6483.73	54911962.6283177	7364268059355.9	12562461.6316862	123012.015364823	2718.6875	17304377.68456376	6483.73	243157.0	-0.0057793139581381	0.1354435216686475	0.0097920311298345	2.6482313895960203	1.0	0.8950932435283601	1647358.878849531	-8.608161366706085	-8.60816136670624	17.731646587528253	13.969968114807108	0.798640053333333
2018-10-05	0.0002018536912793	50293720.15384615	6327072.895833333	0.963110884615385	17.041575483580218	244719.0	6568.14	48176505.2061266	7454968648263.0	10781240.5783847	139715.578384735	10130.328125	17306131.25	6568.14	244719.0	0.0129347253478435	0.1354517024951914	0.0129591374358949	2.7386921326092395	1.0	0.8927548164294584	1445295.1561837983	-8.507967423592723	-8.507967423593	17.733390779439766	15.660348269452461	0.963110884615385
2018-10-06	0.0001820878383589	50342000.97580645	1364754.0416666667	0.92210188	15.250956090014697	214843.0	6620.63	46323562.6981987	7454968648263.0	10527206.7148305	115700.46483046	2734.6979166666665	17307727.01612903	6620.63	214843.0	0.0079598441921504	0.098020784539	0.0109906139363126	2.6435909012627827	1.0	0.8943912155547836	1389706.880945961	-8.611021358968953	-8.611021358969476	17.73435029610289	14.126484781109975	0.92210188
2018-10-07	0.0001311295119613	50376932.53571428	1905331.5989583333	0.831893478873239	11.061430566924708	219731.0	6573.62	52623567.2251537	7454968648263.0	12012909.058277	86934.06286407	4219.885416666667	17309394.82142857	6573.62	219731.0	-0.0071258614809117	0.0936221766308249	0.0072367203016634	2.49320305282368	1.0	0.8948659639994948	1578707.0167546114	-8.939325082220659	-8.939325082220744	17.735043940487127	14.460166619089579	0.831893478873239
2018-10-08	0.0001531675689445	50350207.35820896	1695351.1927083333	0.965177555555555	12.890429076300451	248041.0	6588.93	50029447.7140546	7454968648263.0	11390596.3257734	111758.82577343	3565.421875	17311125.83955224	6588.93	248041.0	0.0023262980052312	0.0921432199705214	0.009811499115332	2.488870791522368	1.0	0.8945878941894831	1500883.4314216382	-8.783978014029948	-8.783978014030271	17.734513295456193	14.343400470673362	0.965177555555555
2018-10-09	0.000158880653598	50374541.43076923	1675920.96875	0.966413523076923	13.265737686522144	235862.0	6641.33	48176505.2061266	7454968648263.0	10819341.6623845	109822.912384475	3309.755208333333	17312781.25	6641.33	235862.0	0.0079212765271883	0.0848057068156196	0.010150609511325	2.5547735540273564	1.0	0.8931324879990699	1445295.1561837983	-8.747357243891317	-8.747357243891885	17.734996475078407	14.331873404228578	0.966413523076923
2018-10-10	0.0001446600828739	50403491.67361111	1668298.0104166667	0.896905520833334	12.104783247987765	244945.0	6626.85	53364744.2283249	7454968648263.0	11849538.474848	101932.224848035	2950.8854166666665	17314493.75	6626.85	244945.0	-0.002182666461957	0.084625480492425	0.0086022105472207	2.567543734307703	1.0	0.8919152957561728	1600942.3268497472	-8.841123823655366	-8.841123823655844	17.735571009880218	14.327314509261784	0.896905520833334
2018-10-11	0.0001492906883215	50413089.23566879	2114026.786458333	0.920825635220126	12.579160494441668	262467.0	6581.07	58923571.7521087	7454968648263.0	12798532.0061516	118582.00615162	2644.8072916666665	17316388.614649683	6581.07	262467.0	-0.0069322320748295	0.0846142293565875	0.0092652818381532	2.512281543965528	1.0	0.8895056306949194	1767707.1525632609	-8.809615224275325	-8.809615224275738	17.735761406380476	14.564105116315172	0.920825635220126
2018-10-12	0.0001386265012488	50409095.91666666	5494665.161458333	1.12850302272727	12.382966368580044	243174.0	6207.79	48917682.2092978	7454968648263.0	10340801.3185147	114373.632294055	5530.578125	17318206.25	6207.79	243174.0	-0.058392391109594	0.103587916098722	0.0110604225698906	2.6544161793612795	1.0	0.8864667894816707	1467530.4662789342	-8.8837272827847	-8.883727282784845	17.735682191295062	15.519288208832817	1.12850302272727
2018-10-13	0.0001231322510235	50349869.342857145	1281502.4895833333	0.862022191489362	10.929889243854436	205097.0	6247.0	52252978.7235681	7454968648263.0	11153382.1683486	83113.418348625	2157.2291666666665	17319913.30357143	6247.0	205097.0	0.006296393522259	0.1035571449518035	0.0074518578395427	2.544922646357579	1.0	0.887561327099104	1567589.361707043	-9.002251568644525	-9.00225156864464	17.734506582147468	14.06354376749474	0.862022191489362
2018-10-14	0.0001285764324064	50341434.34210526	1795058.3020833333	0.957302087719298	11.37871866566383	191259.0	6265.9	42247089.1807572	7454968648263.0	8943885.14525063	77285.145250625	3336.7760416666665	17321506.25	6265.9	191259.0	0.003020884746629	0.1005241599835011	0.0086411155773467	2.554039287040088	1.0	0.8866342619709748	1267412.6754227162	-8.958987025735851	-8.958987025736146	17.734339040354623	14.40054805964631	0.957302087719298
2018-10-15	0.0001706781782529	50316136.63354037	2450165.317708333	0.943760956790123	15.106410439842842	266945.0	6265.16	60035337.2568655	7454968648263.0	13207214.2058592	148939.20585919	3886.3177083333335	17323233.229813665	6265.16	266945.0	-0.0001181065290349	0.1005023246931463	0.0112771098838629	2.56417988724269	1.0	0.8909044654151548	1801060.1177059652	-8.67573077316697	-8.675730773166986	17.733836391446005	14.711666056860112	0.943760956790123
2018-10-16	0.0001597221466484	50303289.85185185	3984237.015625	1.06627381481481	13.421197589681809	257967.0	6599.17	50029447.7140546	7454968648263.0	10986126.9450593	124361.505671581	6000.979166666667	17325087.5	6599.17	257967.0	0.0519397568194488	0.1135699746808908	0.0113198678927981	2.513019107095092	1.0	0.8907070024639308	1500883.4314216382	-8.742074835786447	-8.742074835786944	17.73358103754056	15.1978563877908	1.06627381481481
2018-10-17	0.0001553406625988	50264591.06569343	3007677.4947916665	1.04920780434783	13.018938229013138	260362.0	6616.45	51141213.2188113	7454968648263.0	11388324.9367584	123343.68675844	4406.8125	17326792.974452555	6616.45	260362.0	0.0026150887885254	0.1135045444051334	0.0108307136864632	2.480208325331654	1.0	0.8922239114121345	1534236.3965643393	-8.769890029507236	-8.769890029507426	17.73281143222094	14.916678742476602	1.04920780434783
2018-10-18	0.0001562447187459	50236153.05839416	2262354.1979166665	0.996208050724638	13.136280442437982	253450.0	6595.51	50951835.5499124	7427362643331.48	11365265.4685435	117209.21854353	4187.1875	17328522.627737228	6595.51	253450.0	-0.0031698578460357	0.1063003354320142	0.0103129327570868	2.4983152495561254	1.0	0.8924051482490704	1528555.0664973722	-8.76408706994498	-8.764087069945237	17.73224550590256	14.631916509569924	0.996208050724638
2018-10-19	0.0001433832567427	50218213.12765957	3343628.921875	1.01814784507042	12.214028201471692	253826.0	6509.61	50702736.5834647	7182852313938.0	11605843.6408558	113049.8908558	5182.71875	17330264.71631206	6509.61	253826.0	-0.0131095678991339	0.1065264033067086	0.0097407732134037	2.608991986636515	1.0	0.8951506055346595	1521082.097503941	-8.849989395731862	-8.849989395732088	17.73188833016981	15.022567278690472	1.01814784507042
2018-10-20	0.0001315116009186	50210391.866197184	1327034.984375	0.88788548951049	11.282527068612987	227821.0	6463.58	51059798.1087004	7182852313938.0	11688690.9616224	93047.21162238	2426.3385416666665	17332052.5528169	6463.58	227821.0	-0.0070962027315442	0.1065952060884422	0.0079604475751718	2.50859227200302	1.0	0.8951606164768755	1531793.943261012	-8.93641549032397	-8.936415490324295	17.73173257252529	14.098457676474746	0.88788548951049
2018-10-21	0.0001286529490762	50210282.55072464	1221430.8385416667	0.823540115942028	10.96713612747286	211505.0	6504.92	49274490.4825221	7182852313938.0	11177638.2230549	80181.97305486	2445.6822916666665	17333806.25	6504.92	211505.0	0.0063754697964277	0.1054763879875466	0.0071734271099844	2.529032410581311	1.0	0.8942005683149294	1478234.7144756631	-8.958392096248454	-8.958392096248575	17.731730395374555	14.015533547971891	0.823540115942028
2018-10-22	0.0001378912909843	50212074.04516129	3205895.203125	0.916539567741935	11.754919867493498	255324.0	6504.78	55344536.4115284	7182852313938.0	12520199.9094473	106949.909447255	5224.666666666667	17335637.5	6504.78	255324.0	-2.152240251440673e-05	0.0973722212027626	0.0085421886408182	2.5213924268772234	1.0	0.8939099308730353	1660336.092345852	-8.889044929732387	-8.889044929732956	17.731766074569855	14.980501923883443	0.916539567741935
2018-10-23	0.0001352704992484	50170228.383116886	3275726.677083333	0.932260415584416	11.550841195896846	253463.0	6493.89	54987474.8862927	7182852313938.0	12421483.0739698	106051.82909504	4603.067708333333	17337568.75	6493.89	253463.0	-0.0016755564296655	0.0972726285623003	0.0085377751161839	2.5175903386293057	1.0	0.893756696409581	1649624.2465887812	-8.908234086114518	-8.908234086115195	17.730932348634983	15.002050288570718	0.932260415584416
2018-10-24	0.0001533886713969	50171446.6460177	4466015.864583333	1.14165657522124	13.132423954065851	254091.0	6476.85	40347952.3516304	7182852313938.0	9185666.64055766	108885.39055766	5830.604166666667	17339237.5	6476.85	254091.0	-0.0026274537617734	0.0972809240999057	0.0118538365062037	2.4897497353310434	1.0	0.8945802308823673	1210438.5705489118	-8.782535521843407	-8.782535521843569	17.730956630926475	15.312007263678513	1.14165657522124
2018-10-25	0.0001447097880331	50175491.2189781	4016244.53125	1.03543029927007	12.364713273301826	254599.0	6489.77	48917428.9572864	7182852313938.0	11078368.7086216	112299.958621625	6524.463541666667	17340800.0	6489.77	254599.0	0.0019928098881223	0.0956671174691752	0.0101368677623293	2.684492083629552	1.0	0.8940260677493782	1467522.8687185922	-8.840780282985433	-8.840780282985676	17.731037242712915	15.205857827755505	1.03543029927007
2018-10-26	0.0001380756649012	50150437.049295776	4044446.7395833335	1.05804733566434	11.840700968281244	253002.0	6466.29	51059798.1087004	7182852313938.0	11721332.382434	115151.13243403	4484.984375	17342553.873239435	6466.29	253002.0	-0.003624562668838	0.0928273118806833	0.0098240651042879	2.6142955391656995	1.0	0.8954525718897546	1531793.943261012	-8.887708726680815	-8.887708726681103	17.730537787175635	15.212855322749984	1.05804733566434
2018-10-27	0.000122988350335	50115308.88148148	1992037.8802083333	0.913874301470588	10.537303967783236	233749.0	6472.17	48560367.4320507	7182852313938.0	11140721.6138833	85334.11388334	2987.8697916666665	17344296.574074075	6472.17	233749.0	0.0009089181254644	0.0927410094086567	0.0076596576811504	2.432040350974764	1.0	0.8953883905583941	1456811.0229615208	-9.00342091980055	-9.003420919800966	17.729837085875797	14.504668733114718	0.913874301470588
2018-10-28	0.0001658326448861	50105485.91428571	1240596.09375	0.828287614285715	14.241002568931648	219860.0	6457.21	49988613.5329934	7182852313938.0	11312884.7907702	105772.290770235	2375.2291666666665	17346018.75	6457.21	219860.0	-0.0023141104486104	0.0856359219926068	0.0093497187257251	2.5035204220867824	1.0	0.8939504160980533	1499658.4059898024	-8.70453144148239	-8.704531441482956	17.729641059347625	14.031102542838138	0.828287614285715
2018-10-29	0.0001587376808352	50088706.36986301	4983660.203125	0.983820609589041	13.648288241433692	269754.0	6449.37	52130982.6844074	7182852313938.0	11701707.396594	123938.646593985	8089.447916666667	17347806.25	6449.37	269754.0	-0.0012148843402801	0.0852876734469079	0.0105915010855646	2.496496808203029	1.0	0.8930802538448409	1563929.4805322222	-8.748257524240467	-8.7482575242407	17.72930611888457	15.421675159582094	0.983820609589041
2018-10-30	0.0001469278215747	50078235.568627454	2015800.234375	0.943664909090909	12.916996440157204	283327.0	6307.51	54987474.8862927	7182852313938.0	12343537.160952	118280.910952005	3515.0104166666665	17349685.70261438	6307.51	283327.0	-0.0222414646726107	0.0878267337975655	0.0095824162401502	2.456038429094296	1.0	0.8930858002805054	1649624.2465887812	-8.825569101466172	-8.82556910146619	17.729097051879606	14.516526813171883	0.943664909090909
2018-10-31	0.0001264280690682	50068611.68711656	1985682.9635416667	0.918292963190184	11.125189863322882	288283.0	6301.61	58201028.6134137	7182852313938.0	12904937.9077428	104562.90774283	3744.1875	17351662.5	6301.61	288283.0	-0.0009358306417244	0.0877188862136406	0.0081025502400979	2.463145589576907	1.0	0.8917604488523845	1746030.858402411	-8.97583703549134	-8.975837035491416	17.728904856482462	14.501473475165204	0.918292963190184
2018-11-01	0.0001323171672489	50052306.59477124	2197534.427083333	0.979455207792208	11.575132302212342	281941.0	6338.78	54988709.7918046	7183013626017.38	12416572.2474633	111400.549568779	3741.1145833333335	17353639.29738562	6338.78	281941.0	0.0058811646059275	0.0880040351781148	0.0089719245656979	2.4661329852699683	1.0	0.8937122896157649	1649661.293754138	-8.930308735254465	-8.930308735254663	17.7285791484732	14.602846574895809	0.979455207792208
2018-11-02	0.0001318442008823	50036557.22695036	6277279.911458333	1.11705493006993	11.471682277927943	292704.0	6373.08	51070835.0767129	7184404942702.0	11791348.731355	118011.23135497	9005.229166666666	17355492.55319149	6373.08	292704.0	0.0053965483009488	0.0877765105422181	0.0100082894708355	2.611518803979445	1.0	0.8960509039494535	1532125.0523013868	-8.93388962882214	-8.933889628822424	17.728264440775472	15.652447309496171	1.11705493006993
2018-11-03	0.0001098626999503	50029718.02484472	1324617.171875	0.88555050310559	9.533147520104896	249564.0	6390.42	57499331.7996558	7184404942702.0	12840788.9076941	86132.662384555	2204.78125	17357400.0	6390.42	249564.0	0.0027171247178419	0.087685713237223	0.0067077391431102	2.484104277860588	1.0	0.8925312164920908	1724979.9539896743	-9.116279154069735	-9.11627915407016	17.728127747327072	14.096634048768253	0.88555050310559
2018-11-04	0.0001161233632962	50003054.60483871	3889985.8802083335	1.03636299193548	10.122532421481385	229291.0	6361.3	44285199.6469399	7184404942702.0	9959012.66897705	83475.16897705	5089.447916666667	17359181.25	6361.3	229291.0	-0.0045672349485972	0.0866557967096629	0.0083818719537409	2.468386321144589	1.0	0.8932780962476947	1328555.989408197	-9.060857455256484	-9.060857455257262	17.727594653623147	15.173916085821546	1.03636299193548
2018-11-05	0.0001442840098618	49947848.0	4524089.927083333	1.04340288111888	12.396660010616715	293239.0	6454.0	51070835.0767129	7184404942702.0	11736833.1320736	118822.420313897	6558.4375	17360848.767605633	6454.0	293239.0	0.014467334649364	0.0875962584940495	0.0101238910851673	2.457879797355908	1.0	0.8955680780285099	1532125.0523013868	-8.84372691009246	-8.843726910093064	17.72648997904765	15.32492699380205	1.04340288111888
2018-11-06	0.000162307513204	49969387.1875	6803467.5625	1.0720384375	13.980390093580484	285451.0	6437.76	45713754.4742605	7184404942702.0	10388473.3176845	123104.56768455	11569.59375	17362543.75	6437.76	285451.0	-0.0025194401059884	0.0873756734746327	0.0118501115534451	2.4404188459665583	1.0	0.8943896688347279	1371412.634227815	-8.726017792438663	-8.726017792438771	17.726921119637023	15.732942975835094	1.0720384375
2018-11-07	0.0001597356618676	49980823.01550388	5120738.958333333	1.14416084615385	13.673733671523156	293734.0	6477.84	46428031.8879208	7184404942702.0	10876602.4539338	133696.208771525	8931.494791666666	17364161.7248062	6477.84	293734.0	0.0062064679391653	0.0876003877221564	0.0122920929893112	2.4256980805763053	1.0	0.8975532322681249	1392840.956637624	-8.741990222301984	-8.74199022230217	17.72714995013234	15.448809314400915	1.14416084615385
2018-11-08	0.0001748591129949	49991615.66115703	4766099.104166667	1.16996561157025	14.833257241529845	277597.0	6536.83	43213783.5264494	7184404942702.0	9902899.04333268	135561.543332685	8764.020833333334	17365725.0	6536.83	277597.0	0.0090652170164258	0.087722436530109	0.0136890765764147	2.4404154223568675	1.0	0.8952699810331749	1296413.505793482	-8.651529976882607	-8.651529976883094	17.72736586255456	15.3770387304168	1.16996561157025
2018-11-09	0.0001808170240378	50012863.85826772	4285169.588541667	1.13519577952756	15.55728705133549	283896.0	6444.97	45356615.7674304	7184404942702.0	10262802.9310726	142896.681072615	7159.557291666667	17367275.0	6444.97	283896.0	-0.0141523568701948	0.088766325471538	0.0139237479304964	2.5657247724518863	1.0	0.8939316300108902	1360698.4730229122	-8.61802495493769	-8.61802495493782	17.72779080746768	15.27067068648679	1.13519577952756
2018-11-10	0.0001529667252675	50056327.97674418	3829130.0104166665	0.9555543129771	13.300524268656185	252499.0	6377.4	46785170.594751	7184404942702.0	10836466.3614449	107203.86144495	7314.973958333333	17368879.166666668	6377.4	252499.0	-0.0105394908237226	0.0890914518375827	0.0098928800098868	2.4379304472492955	1.0	0.8963828191938108	1403555.11784253	-8.78529014213618	-8.785290142136224	17.728659488835294	15.158148184026818	0.9555543129771
2018-11-11	0.0001276517983458	50064243.7739726	1194598.265625	0.874062294520548	11.080164436102724	246991.0	6388.46	52142251.1972034	7184404942702.0	11660743.772251	89656.272250955	2292.973958333333	17370618.75	6388.46	246991.0	0.0017327469935004	0.0664743941906271	0.0076887267229307	2.445295577571651	1.0	0.8926814572745467	1564267.535916102	-8.966204326276937	-8.96620432627731	17.728817614125763	13.993320507433483	0.874062294520548
2018-11-12	0.0001483423424074	50081298.31654676	2369483.25	1.06687757142857	12.835776865815255	300006.0	6408.53	49999418.9562224	7184404942702.0	11404614.5659448	123252.06594484	4016.9010416666665	17372405.12589928	6408.53	300006.0	0.0031366776805015	0.0662866404886432	0.0108072101193916	2.438091238175236	1.0	0.894780656723586	1499982.568686672	-8.81598783097961	-8.815987830979672	17.729158209271247	14.678182451362895	1.06687757142857
2018-11-13	0.0001562219743601	50106724.891666666	4781056.072916667	1.11000326666667	13.567932472751222	279160.0	6384.75	42856644.8196192	7184404942702.0	9557212.46284918	113756.212849175	8725.760416666666	17374031.25	6384.75	279160.0	-0.003717581009317	0.0664008522628396	0.011902656061207	2.4361548932511803	1.0	0.8923787161090035	1285699.344588576	-8.764232649530449	-8.764232649530786	17.72966578642172	15.380172015821554	1.11000326666667
2018-11-14	0.0002003434494939	50136026.485074624	8082513.640625	1.09477666666667	17.47241736772288	292755.0	6358.25	48213725.4220716	7184404942702.0	10486098.1233794	157433.389744168	15171.697916666666	17375621.08208955	6358.25	292755.0	-0.0041591521935107	0.0665704691322278	0.0150135339085908	2.499851411589895	1.0	0.8896510983861741	1446411.762662148	-8.515477416729933	-8.515477416730326	17.73025039915112	15.905213476254287	1.09477666666667
2018-11-15	0.0002646964679606	50165616.01574803	8937997.432291666	1.19364507086614	25.496743551829653	291525.0	5756.77	45356615.7674304	7184404942702.0	8932985.47548184	211450.969125385	13748.078125	17377262.5	5756.77	291525.0	-0.09937662872459	0.1059315609267974	0.0236708063284945	2.5057336420547136	1.0	0.8781416603210571	1360698.4730229122	-8.23692679237663	-8.236926792376723	17.730840410058104	16.00582212119553	1.19364507086614
2018-11-16	0.0002582300862081	50212848.37301587	5717016.973958333	1.1581735952381	25.304823688841147	283124.0	5658.73	44946674.6331138	7175974755379.84	8908268.51787117	204226.142669641	9234.703125	17378843.75	5658.73	283124.0	-0.0171770681197127	0.1063942097663276	0.0229254587757358	2.5755110834828554	1.0	0.8789079843034956	1348400.2389934142	-8.261659563457847	-8.261659563458121	17.731781495599535	15.558957719274119	1.1581735952381
2018-11-17	0.0001639567293147	50253391.19580419	1717264.171875	0.914248868965516	16.25670365496043	262649.0	5592.58	47956936.4976083	6653303141406.0	10338423.7285062	120442.478506185	3081.083333333333	17380535.751748253	5592.58	262649.0	-0.011758766259895	0.106570203810244	0.0116499847238886	2.440881176018185	1.0	0.8886709902623713	1438708.094928249	-8.715908010595456	-8.715908010595534	17.732588589110016	14.35624298469894	0.914248868965516
2018-11-18	0.0001544286324746	50275089.31707317	2166907.552083333	0.954274699186991	15.367310721696708	239803.0	5572.44	40680711.6496954	6653303141406.0	8599720.95927254	99772.9211420937	4386.072916666667	17382212.5	5572.44	239803.0	-0.0036077000926724	0.1062914071771447	0.011601878899863	2.4597106791824968	1.0	0.8864687489028389	1220421.349490862	-8.775778494077612	-8.775778494077775	17.733020270191737	14.588811617902568	0.954274699186991
2018-11-19	0.000291889433875	50289524.13492064	10140917.703125	1.10071195238095	28.81935770777401	267971.0	5616.29	41672924.1289562	6653303141406.0	8462806.97951401	203451.956050315	17439.869791666668	17383768.75	5616.29	267971.0	0.0078382845071853	0.1070595228784474	0.0240407179961463	2.4974568143567764	1.0	0.8818181507015319	1250187.723868686	-8.139135478515204	-8.13913547851544	17.733307345683826	16.132089055298902	1.10071195238095
2018-11-20	0.0003817394373667	50271414.55725191	25273244.39583333	1.2037403030303	43.65660883262101	288450.0	4848.78	43657349.0874779	6653303141406.0	7923554.71569229	319205.96282372	31952.31770833333	17385380.534351144	4848.78	288450.0	-0.1469441766524042	0.1773711682214819	0.0402857018443433	2.5394002426763738	1.0	0.8677643537913117	1309720.472624337	-7.870772283228708	-7.87077228322881	17.73294717446625	17.04525686035284	1.2037403030303
2018-11-21	0.0003175518441017	50282852.47619048	20586820.71875	1.21354621904762	39.2005601842873	254942.0	4491.98	34727436.7741302	6653303141406.0	6049615.52431331	222056.629299946	20853.729166666668	17386862.5	4491.98	254942.0	-0.0764335424080062	0.1890880696261641	0.0367059077403355	2.526727647857159	1.0	0.862229512069078	1041823.103223906	-8.054869464452064	-8.054869464452354	17.733174671902717	16.84016165808459	1.21354621904762
2018-11-22	0.0002191689364478	50280256.885245904	7810965.255208333	1.21845531147541	26.326144018358963	266116.0	4616.44	40349974.1566084	6653303141406.0	6996199.90465438	174768.654654375	7819.9375	17388281.25	4616.44	266116.0	0.0273302607804595	0.1929655873602327	0.0249805118544577	2.490459047933983	1.0	0.8615820884256963	1210499.224698252	-8.425667726218096	-8.425667726218274	17.73312305076726	15.871039106395155	1.21845531147541
2018-11-23	0.0002034242542112	50281250.87903226	3345810.364583333	1.131096584	26.158221141617386	275261.0	4312.31	41342186.6358693	6653303141406.0	6900149.06328676	158280.31328676	5779.890625	17389821.774193548	4312.31	275261.0	-0.0681501218711098	0.200856015780841	0.0229386802857511	2.5663461224074617	1.0	0.8562041964368461	1240265.5990760792	-8.500216837549216	-8.500216837549267	17.733142819639237	15.023219483663787	1.131096584
2018-11-24	0.0001746070996125	50300374.52816901	2296046.942708333	0.980274237762238	22.242862370552853	250017.0	4352.98	47295461.5114344	6653303141406.0	7770115.71803217	130799.963462495	4055.34375	17391499.735915493	4352.98	250017.0	0.0093869446112151	0.2015830408011089	0.0168337214282338	2.4728238479783378	1.0	0.8539158080181212	1418863.8453430322	-8.652972253228622	-8.652972253229098	17.7335230809303	14.646699481643047	0.980274237762238
2018-11-25	0.0001737137336961	50259146.984126985	2589082.15625	1.01055404724409	24.94228336768632	239256.0	3862.01	42003661.6220432	6653303141406.0	6188075.90968278	120650.131714368	4712.078125	17393190.376984127	3862.01	239256.0	-0.1196728946921759	0.2275454517723111	0.0194971964590125	2.5127520312970204	1.0	0.8370918693237694	1260109.848661296	-8.658101822234334	-8.65810182223479	17.73270311787296	14.766813991042095	1.01055404724409
2018-11-26	0.0002102813973268	50271228.34234234	5070869.75	1.18616418918919	29.07327515883674	257062.0	4010.72	36711861.7326519	6653303141406.0	5473562.85458386	146444.342784033	8140.942708333333	17394675.0	4010.72	257062.0	0.0377830029883767	0.2334881019059809	0.0267548481080093	2.5222592215107653	1.0	0.839029037394578	1101355.851979557	-8.467063936957825	-8.467063936958064	17.732943470268626	15.439022909178107	1.18616418918919
2018-11-27	0.0001822292284205	50273601.641221374	4820112.526041667	1.07125403816794	26.63854922858861	268533.0	3793.35	43326611.594391	6653303141406.0	6208586.79845478	138343.086952347	6059.296875	17396187.5	3793.35	268533.0	-0.0557212426297653	0.2363517162896528	0.0222825405270613	2.468951674468314	1.0	0.8325160439853747	1299798.3478317305	-8.610245166571904	-8.610245166572295	17.732990679038682	15.388307831406076	1.07125403816794
2018-11-28	0.0002038276619829	50257057.72881356	6263549.885416667	1.11196844067797	29.52266723580035	254456.0	3828.45	39027024.1842606	6653303141406.0	6083835.51046033	157616.646669018	10187.84375	17397743.75	3828.45	254456.0	0.0092104878470777	0.2373332745850036	0.0259074471027393	2.509750212217436	1.0	0.84604307943372	1170810.725527818	-8.49823571536088	-8.498235715361247	17.732661547355654	15.650257656698093	1.11196844067797
2018-11-29	0.0002741020452888	50304017.45714286	10283865.307291666	1.20213011428571	35.708366611959086	246226.0	4256.55	34727436.7741302	6653303141406.0	5723625.76989976	190219.863248574	14388.90625	17399137.5	4256.55	246226.0	0.1059989514726496	0.2673647363459601	0.0332341545194883	2.541165433382341	1.0	0.8543827783147113	1041823.103223906	-8.20201009284889	-8.202010092849006	17.73359550180385	16.14608674997484	1.20213011428571
2018-11-30	0.0002575126374353	50341639.0	9124699.671875	1.20979136633663	33.37298496472621	250157.0	4278.77	33404486.8017824	6653303141406.0	5401820.88924666	166217.259864879	12608.072916666666	17400425.125	4278.77	250157.0	0.0052066121004159	0.2677243725986946	0.0307705981506653	2.527284865104715	1.0	0.8515856597839577	1002134.604053472	-8.264441761645717	-8.264441761646099	17.734343105742933	16.026495544219962	1.20979136633663
2018-12-01	0.0001699964834057	50368854.61788618	3124031.770833333	1.06843840322581	23.48713013570395	241847.0	4013.52	41011449.1427823	6653303141406.0	6537919.26876445	127200.314355327	4998.755208333333	17401833.94308943	4013.52	241847.0	-0.0639969233548374	0.2717412753207772	0.0194557792970982	2.520572924204145	1.0	0.8494513714586162	1230343.4742834691	-8.679732806976395	-8.67973280697679	17.734883578092358	14.954634959811042	1.06843840322581
2018-12-02	0.0001531958501176	50337666.1491228	1799537.8802083333	1.00527176315789	20.28366564855155	222673.0	4188.09	37704074.2119128	6653303141406.0	5968275.42689432	95712.92689432	3438.505208333333	17403318.75	4188.09	222673.0	0.0425761209898905	0.2771508690946151	0.0160369487076647	2.444899022333197	1.0	0.848382033944304	1131122.226357384	-8.783793389029379	-8.783793389029892	17.734264184839112	14.403040456687187	1.00527176315789
2018-12-03	0.0001851726846843	50324918.55263158	6305388.052083333	1.10102824561404	24.79871019769228	240652.0	4140.6	35101305.9820655	6194015746026.25	5738092.55036062	122213.998861033	8267.833333333334	17404743.75	4140.6	240652.0	-0.0114040778762554	0.2766292791250041	0.021298715172057	2.5205234113990302	1.0	0.8531861701121172	1053039.1794619649	-8.59422173753503	-8.594221737535555	17.73401091106123	15.656915072209413	1.10102824561404
2018-12-04	0.0001479525469645	50319528.0367647	4362895.015625	1.08345961594203	21.06776794988589	270189.0	3894.21	38734427.5898666	5646403851535.0	7036398.75283324	126248.690897277	6501.604166666667	17406323.25367647	3894.21	270189.0	-0.0613498702548636	0.2803304958741833	0.0179422308672376	2.52398876342116	1.0	0.8678832319185321	1162032.827695998	-8.818618964230255	-8.818618964230748	17.733903791074887	15.288646389387868	1.08345961594203
2018-12-05	0.0001393022403374	50310366.83846154	3154257.7447916665	1.03676808461538	19.52154040962709	256501.0	3956.94	36488953.5266859	5646403851535.0	6291958.87095126	100121.37095126	4728.317708333333	17407993.75	3956.94	256501.0	0.0159801646684414	0.2805066110782196	0.0159125914527987	2.4978187219543	1.0	0.8608168135549077	1094668.605800577	-8.878864594483362	-8.878864594483721	17.733721714002467	14.964263763138218	1.03676808461538
2018-12-06	0.0001304610993236	50289605.66666666	3086059.020833333	1.09192977037037	19.31732466799061	279654.0	3744.98	37892374.8161739	5646403851535.0	6343227.25560129	105202.25560129	5724.0625	17409650.0	3744.98	279654.0	-0.0550547227850692	0.2827458662227355	0.0165849734468196	2.5131591180530246	1.0	0.856631812334151	1136771.2444852171	-8.944435465113243	-8.944435465113354	17.733308966929627	14.942405437073404	1.09192977037037
2018-12-07	0.0001406992281238	50299437.6460177	5434386.484375	1.22229136842105	22.387822638206345	253890.0	3484.94	31998005.4003246	5646403851535.0	4960658.03065221	106408.030652215	7755.244791666667	17411205.420353983	3484.94	253890.0	-0.0719654490794585	0.2865859876477013	0.0214503862178592	2.6586001811808253	1.0	0.8451914796660913	959940.1620097384	-8.868886079830386	-8.868886079830549	17.73350445500782	15.508257189806049	1.22229136842105
2018-12-08	9.898389953647574e-05	50303706.21259843	1957930.9322916667	0.970701047244094	16.022561500786594	231104.0	3425.69	35646900.7529932	5646403851535.0	5447972.13209918	66812.7644208559	3648.984375	17412712.5	3425.69	231104.0	-0.0171479161436334	0.2849671749769932	0.0122637860107981	2.4709914151204666	1.0	0.8429643916437967	1069407.022589796	-9.22055335200022	-9.22055335200022	17.733589314514585	14.487398826829217	0.970701047244094
2018-12-09	8.632551372869199e-05	50293428.0078125	1484087.0520833333	0.948841625	13.860376864296242	238569.0	3453.66	35927585.0108908	5646403851535.0	5614631.98059117	58344.480591175	2802.2916666666665	17414306.25	3453.66	238569.0	0.0081316270061435	0.2864321818449788	0.0103915057643781	2.4182605451672274	1.0	0.8464259023134423	1077827.5503267238	-9.357385363606106	-9.357385363606106	17.73338497062544	14.21031036142252	0.948841625
2018-12-10	0.0001050599422151	50278345.89430894	4806711.276041667	1.14115427419355	16.23479901822663	258353.0	3588.44	34804847.9793004	5646403851535.0	5539420.91983261	80552.16983261	5970.223958333333	17415880.69105691	3588.44	258353.0	0.0382830293861449	0.2923405820338494	0.0145416228516254	2.494048840152816	1.0	0.849205113026787	1044145.439379012	-9.160979492456432	-9.160979492456695	17.73308504325951	15.385523681839791	1.14115427419355
2018-12-11	0.0001085189076392	50234157.184	4357009.140625	1.07667292	17.326808646770832	251487.0	3472.98	35085532.237198	5646403851535.0	5337996.89872892	78284.401270355	7673.848958333333	17417437.5	3472.98	251487.0	-0.0327045526348737	0.291821464269841	0.0146655014522387	2.4495620051931133	1.0	0.8422530417930252	1052565.9671159403	-9.128586136209918	-9.128586136210199	17.732205775271897	15.287296403014523	1.07667292
2018-12-12	0.0001009932575273	50190418.9	4293501.552083333	1.1335625	16.436146535810774	261423.0	3407.28	33682110.9477101	5646403851535.0	5160390.73972739	75947.2943421662	7116.8125	17418968.75	3407.28	261423.0	-0.0190986959940158	0.290818253094842	0.01471735342781	2.4365950968353984	1.0	0.8433508810637571	1010463.3284313028	-9.200456800505972	-9.200456800506819	17.731334707880407	15.27261317059067	1.1335625
2018-12-13	9.78101133259708e-05	50160607.7265625	2728803.692708333	1.08425702290076	15.550929523132902	268422.0	3487.73	36769637.7845835	5646403851535.0	5827864.07679684	76751.576796845	4561.5	17420534.9609375	3487.73	268422.0	0.023336775752389	0.2937307795322866	0.013169760959667	2.4277145688505413	1.0	0.8485772325501738	1103089.133537505	-9.232482578028756	-9.232482578028756	17.73074056997636	14.819373863320902	1.08425702290076
2018-12-14	9.685880343504113e-05	50121538.86986301	3407228.953125	1.05868513013699	16.235834120004156	275801.0	3308.11	40979901.6530473	5646403851535.0	5982323.51585555	81167.265855545	4505.395833333333	17422268.75	3308.11	275801.0	-0.052874065464417	0.2950231562844084	0.0135678496223782	2.491506557264114	1.0	0.8355960460736669	1229397.049591419	-9.24225627461659	-9.24225627461659	17.729961391229153	15.041409895185055	1.05868513013699
2018-12-15	7.655386928392368e-05	50050229.91216216	1444650.5572916667	0.941854395973154	13.09222091033396	262879.0	3242.42	41821954.42674	5646403851535.0	6057975.8545267	58350.8545267	2821.473958333333	17424116.722972974	3242.42	262879.0	-0.0200570647459077	0.2838939696898682	0.0096320711617063	2.405616272125199	1.0	0.8343131550298694	1254658.6328022	-9.477515891299657	-9.477515891299655	17.728537657364548	14.183378021419456	0.941854395973154
2018-12-16	7.378531508010616e-05	50006630.10434783	2382819.520833333	1.01991955652174	12.659779044466656	226453.0	3231.91	32278689.6582222	5646403851535.0	4666604.25778655	47730.5486186007	4338.255208333333	17425762.5	3231.91	226453.0	-0.003246670846881	0.2843348006856771	0.0102281114879109	2.448022326928768	1.0	0.8339930902637155	968360.689746666	-9.51435082881191	-9.51435082881191	17.727666156688496	14.683795017095814	1.01991955652174
2018-12-17	7.747038824908332e-05	49963511.075	1955299.625	0.990779437499999	13.231742648827444	298823.0	3246.64	44909481.2636135	5646403851535.0	6740883.10593796	70170.60593796	3467.192708333333	17427481.25	3246.64	298823.0	0.0045473216637681	0.2852110784842891	0.0104097052025939	2.3989920454583493	1.0	0.8401058832518132	1347284.437908405	-9.465614781727451	-9.465614781727453	17.726803518474465	14.486054000527922	0.990779437499999
2018-12-18	0.0001234962513884	49916558.2265625	5793907.109375	1.078395296875	19.254911449809125	266245.0	3556.54	35766529.4260719	5621092245587.73	5692744.16182017	93082.6085555538	9101.208333333334	17429281.25	3556.54	266245.0	0.091167546740456	0.305245498907535	0.0163510963973817	2.4675993915378687	1.0	0.8492121406082536	1072995.882782157	-8.999299755486822	-8.999299755487272	17.725863333866574	15.572317424972871	1.078395296875
2018-12-19	0.0001364587495692	49896080.979865775	3689488.484375	1.08476467114094	20.37344222174283	302392.0	3714.09	37822407.4037378	5106422924660.0	7089582.70129913	123841.650949952	5522.765625	17431012.5	3714.09	302392.0	0.0433455331294894	0.3100177664371427	0.0174681157083136	2.439442842403236	1.0	0.8719617478299013	1134672.222112134	-8.899488189968732	-8.899488189969412	17.72545302015988	15.12099838428718	1.08476467114094
2018-12-20	0.0001209883272282	49866223.8962963	3073779.848958333	1.13919502222222	17.96472783042752	287273.0	3734.55	34268624.157749	5106422924660.0	6721946.32294331	108908.82294331	4256.520833333333	17432787.5	3734.55	287273.0	0.0054936341283529	0.2781209962329699	0.0162019774795854	2.442697364527818	1.0	0.8776474937059815	1028058.72473247	-9.01981648620926	-9.019816486209415	17.724854455712155	14.93841858339124	1.13919502222222
2018-12-21	0.0001573017496725	49868030.27857143	2853639.9791666665	1.04834628571429	21.093737271108807	280588.0	4135.19	35537832.4598879	5106422924660.0	7076086.73385245	123324.233852455	4692.34375	17434506.25	4135.19	280588.0	0.1019059472355081	0.2901125390338061	0.0174283100944006	2.534937345859409	1.0	0.8794661497071617	1066134.973796637	-8.75734462480546	-8.757344624805514	17.724890679621186	14.864105923009513	1.04834628571429
2018-12-22	9.355752524054692e-05	49851210.0	1306721.1354166667	0.806539171428572	13.302966506878713	251216.0	3899.83	44422290.5748598	5106422924660.0	8594155.30261391	72403.5639119536	2420.828125	17436476.221264366	3899.83	251216.0	-0.0586003141920983	0.2935982205686503	0.0084247446505803	2.428026081141327	1.0	0.8759465082656384	1332668.717245794	-9.276934067639742	-9.276934067639742	17.724553326895997	14.083031607497587	0.806539171428572
2018-12-23	8.619562699604353e-05	49781848.42857143	1062305.5572916667	0.740468193181818	11.854856867969648	250739.0	4031.85	44676132.2352876	5106422924660.0	8916949.29743681	61586.79743681	2031.4427083333333	17438666.785714287	4031.85	250739.0	0.0332923652541392	0.2887338638533254	0.0069067116322522	2.4437004215538884	1.0	0.8797540349416234	1340283.967058628	-9.35889111248585	-9.35889111248585	17.723160986166363	13.875952158131309	0.740468193181818
2018-12-24	0.0001169691986182	49771279.88590604	2396404.005208333	0.932735355263158	16.234977782593543	272297.0	3995.17	38583932.3850211	5106422924660.0	8231393.77197834	97909.5818216428	4694.348958333333	17440703.02013423	3995.17	272297.0	-0.0091391961917235	0.2885563030509518	0.0118946541173805	2.4377279220850774	1.0	0.8875021165439948	1157517.971550633	-9.053599917498394	-9.053599917498934	17.72294866651586	14.68947984053433	0.932735355263158
2018-12-25	0.0001028353086982	49741284.08176101	1211149.1302083333	0.821911176100629	13.993105389733696	265052.0	4075.15	40360824.0080155	5106422924660.0	7569827.66594972	69021.415949725	2533.6875	17442662.5	4075.15	265052.0	0.0198214243269472	0.2626973826784484	0.0091179639742915	2.4060561701100167	1.0	0.8720367465497851	1210824.7202404651	-9.18238179408795	-9.182381794088618	17.722345811884093	14.007080161285575	0.821911176100629
2018-12-26	8.006838143081657e-05	49726915.789808914	1486137.8645833333	0.8895805477707	11.618240457361214	281305.0	3821.52	39853140.68716	5106422924660.0	7478293.74229318	61224.992293185	3175.536458333333	17444637.5	3821.52	281305.0	-0.0642593065971688	0.2679995737651115	0.008187026934624	2.4147348962869484	1.0	0.8720997851311278	1195594.2206148	-9.432629520511217	-9.432629520511215	17.722056909660658	14.211691275584533	0.8895805477707
2018-12-27	7.618329507923994e-05	49696134.28160919	1571123.5416666667	0.885621408045977	10.977828380455644	300020.0	3848.21	44168448.9144321	5106422924660.0	8145258.25043105	63008.250431055	3014.1197916666665	17446706.25	3848.21	300020.0	0.0069598558847943	0.2621743138259434	0.0077355743051757	2.415185654289715	1.0	0.8698576838996759	1325053.4674329627	-9.482368343986806	-9.482368343986806	17.72143770698761	14.267301553017091	0.885621408045977
2018-12-28	7.588694454909815e-05	49682029.80722892	1519955.359375	0.93054402994012	11.564114794144668	308267.0	3638.9	42391557.2914377	5106422924660.0	7898836.22197374	66259.4130044328	3113.359375	17448834.789156627	3638.9	308267.0	-0.0559266669434439	0.2679579372413466	0.0083885032101445	2.5017241547100406	1.0	0.8711965476427767	1271746.7187431313	-9.486265896933643	-9.486265896933643	17.72115385238828	14.23419152355895	0.93054402994012
2018-12-29	8.062288965857599e-05	49696491.29710145	2159144.7916666665	0.973710137681159	11.395528364506948	264980.0	3923.19	35030149.1390323	5106422924660.0	6745781.21785835	59331.217858355	3605.9583333333335	17450743.75	3923.19	264980.0	0.0752236602013169	0.2566934504807913	0.0087953071619466	2.46361612197147	1.0	0.8753704645636746	1050904.474170969	-9.425727957968254	-9.425727957968254	17.721444890930893	14.585222771475506	0.973710137681159
2018-12-30	7.04827738640089e-05	49693328.77586207	992322.25	0.762486789772727	10.366105301749853	267639.0	3770.36	44676132.2352876	5106422924660.0	8578278.95546906	52977.4061797081	1893.0677083333333	17452707.112068966	3770.36	267639.0	-0.039734610759659	0.2591801555122709	0.0061757616480788	2.4525050534488613	1.0	0.8750067257997822	1340283.967058628	-9.560142220356992	-9.560142220356992	17.721381252195293	13.807803182305388	0.762486789772727
2018-12-31	8.052954268518518e-05	49683714.73376624	1234752.9479166667	0.888393980645161	11.552925384376287	259684.0	3865.26	40440248.2951255	5248509606855.48	7453243.5205335	60889.8259104516	2508.5104166666665	17454776.461038962	3865.26	259684.0	0.0248584625348442	0.2531396376237167	0.0081695741917866	2.4593159378321348	1.0	0.8697793844506587	1213207.448853765	-9.426886450985991	-9.426886450985993	17.721187766018076	14.026381465860371	0.888393980645161
2019-01-01	6.335849288578182e-05	49661016.55405405	894572.6666666666	0.801778946308724	9.39921201062776	234725.0	3737.91	41615985.2733737	5618595848853.0	7012103.64869832	41541.14869832	1857.9166666666667	17456671.62162162	3737.91	234725.0	-0.0335023184550316	0.2509352104773772	0.0059242063123284	2.378643092981149	1.0	0.857562908850274	1248479.558201211	-9.666701597265916	-9.666701597265916	17.72073080811376	13.704101415821585	0.801778946308724
2019-01-02	8.764585821996668e-05	49635595.32885906	1722751.5833333333	0.947860662251655	12.604433646882498	271696.0	3855.88	42174589.1025465	5618595848853.0	7474829.0609802	69647.8109802	3189.2604166666665	17458541.44295302	3855.88	271696.0	0.0310726242351364	0.2531869991237538	0.0093176459838757	2.4214968199752667	1.0	0.8645868513910357	1265237.673076395	-9.34220620133626	-9.34220620133626	17.720218782068393	14.35943332829222	0.947860662251655
2019-01-03	9.073704520860342e-05	49603458.8627451	1827775.9270833333	0.966222341935484	12.798609533958654	291016.0	3931.31	43291796.7608921	5618595848853.0	7679486.80141432	75138.1140721724	3740.453125	17460465.849673204	3931.31	291016.0	0.0193734477391895	0.246516222754292	0.0097842624142975	2.4032115072710782	1.0	0.8647040942800945	1298753.9028267632	-9.307544847531702	-9.307544847531702	17.719571124399764	14.41861044530093	0.966222341935484
2019-01-04	9.444399551687503e-05	49598514.865771815	2492915.630208333	0.959198758389262	13.699359740370568	281772.0	3822.87	41615985.2733737	5618595848853.0	7115351.21898818	74019.968988175	4626.25	17462362.5	3822.87	281772.0	-0.0279712542435319	0.2475430796612679	0.0104028552786886	2.4614475533410003	1.0	0.8596297475948069	1248479.558201211	-9.267503539178165	-9.267503539178163	17.719471449024535	14.728963519256858	0.959198758389262
2019-01-05	6.440519257690961e-05	49598477.782608695	1125635.609375	0.81294582208589	9.260394365658057	265192.0	3856.62	45526212.0775833	5618595848853.0	8052390.56037927	49371.81037927	2379.5729166666665	17464308.61801242	3856.62	265192.0	0.0087897027772161	0.2413155088919253	0.0061313233640451	2.37444191378322	1.0	0.8643099733341131	1365786.3623274988	-9.65031629802816	-9.65031629802816	17.71947070135745	13.933858420187207	0.81294582208589
2019-01-06	9.83846952595442e-05	49611515.94927536	1389890.84375	0.826675390070922	14.237190379682868	258522.0	3831.94	39381569.9566825	5618595848853.0	7171471.57828049	65996.578280485	3456.234375	17466214.945652176	3831.94	258522.0	-0.0064199498389854	0.2294281325913398	0.0092026549307344	2.4072458049991874	1.0	0.8682058948929138	1181447.098700475	-9.226625301983283	-9.226625301983283	17.719733541143068	14.144735772347	0.826675390070922
2019-01-07	0.0001262641626335	49631279.442857146	2187367.208333333	0.984752744680851	17.195401181347048	284782.0	4071.77	39381569.9566825	5618595848853.0	7286414.81783128	96377.3178312849	4331.916666666667	17467970.98214286	4071.77	284782.0	0.0607065919864009	0.2354289312591068	0.0132269875159222	2.399379174245563	1.0	0.8702849477293834	1181447.098700475	-8.97713431682468	-8.977134316825182	17.720131826857713	14.598209190609394	0.984752744680851
2019-01-08	0.0001038431303948	49635287.43030303	1359813.421875	0.86793	14.280577455016552	318524.0	4032.25	47202023.5651017	5618595848853.0	8944897.01275319	84834.512753185	3244.6041666666665	17469925.227272727	4032.25	318524.0	-0.0097532615372362	0.2359213048908988	0.0094841240354396	2.3697963104820974	1.0	0.8733525311753415	1416060.706953051	-9.172629159133033	-9.172629159133917	17.720212578868672	14.12285805850306	0.86793
2019-01-09	0.0001208715408886	49663044.02469136	2373628.786458333	0.88413781097561	16.668966498511278	319056.0	4020.97	45805513.9921697	5618595848853.0	8518054.36444044	98079.364440445	5160.005208333333	17471990.817901235	4020.97	319056.0	-0.0028013657584882	0.233519837171788	0.0115142919080075	2.3821774233990274	1.0	0.8709409110604697	1374165.4197650913	-9.020782221860753	-9.020782221861104	17.720771633481263	14.67993047564824	0.88413781097561
2019-01-10	0.0001236154639511	49703358.33548387	1738924.203125	0.970871820512821	17.064558977800544	327338.0	4016.92	43571098.6754785	5618595848853.0	7609635.02307813	99192.1059430529	4146.557291666667	17473995.241935484	4016.92	327338.0	-0.001007727237555	0.2305269456609557	0.0130350674693632	2.431199555199824	1.0	0.8625812716325925	1307132.9602643552	-8.998334907892868	-8.99833490789367	17.721583060926495	14.368777205914391	0.970871820512821
2019-01-11	0.0001096280193076	49761690.75675676	2439384.880208333	0.983164702702703	16.672110248828524	308372.0	3646.25	41336683.3587873	5618595848853.0	6809814.94266555	88128.4972596217	5052.838541666667	17475893.75	3646.25	308372.0	-0.0968161976193169	0.2510647770095909	0.0129413938560165	2.4862374015799085	1.0	0.8543160997819175	1240100.5007636189	-9.118417565505904	-9.118417565506622	17.722755984048593	14.707256467212	0.983164702702703
2019-01-12	9.12504516630552e-05	49812414.42335767	1190323.6510416667	0.89671465942029	13.83685488694102	281502.0	3656.9	38543664.2129233	5618595848853.0	6407919.17001489	62556.67001489	3118.5729166666665	17477681.204379562	3656.9	281502.0	0.0029165517754172	0.2501200099278333	0.0097623999858825	2.3680151473168927	1.0	0.8556398861210963	1156309.926387699	-9.301902615781811	-9.301902615781811	17.723774796537977	13.989735803774302	0.89671465942029
2019-01-13	7.954086498670248e-05	49864696.09558824	1530742.6979166667	0.853370890510949	12.126219938324112	276997.0	3637.31	38264362.2983369	5618595848853.0	6266417.92080623	50842.92080623	4022.171875	17479394.57720588	3637.31	276997.0	-0.005371396518802	0.2438540909041978	0.0081135540988125	2.3685635584500924	1.0	0.8534498166630526	1147930.868950107	-9.43923964337961	-9.43923964337961	17.72482381725603	14.241263599063702	0.853370890510949
2019-01-14	8.934367488322353e-05	49908121.36241611	1629808.6614583333	0.956647966442953	14.02695757509616	326685.0	3531.96	43423390.2168908	5862614531725.31	6736884.25294018	71453.002940185	3908.9895833333335	17481187.5	3531.96	326685.0	-0.0293914398071368	0.2449497318687552	0.0106062387681665	2.369086428822872	1.0	0.8453051401691296	1302701.7065067238	-9.323020109203444	-9.323020109203444	17.725694300232785	14.30397318028433	0.956647966442953
2019-01-15	0.0001001608697142	49960080.92366412	3281306.28125	1.06503484848485	15.0824931991128	302279.0	3682.48	38609293.9848521	5883988430955.0	6183026.05905401	78601.05905401	6689.385416666667	17482941.603053436	3682.48	302279.0	0.0417334805976192	0.2479034330265142	0.012712393301159	2.410011942609311	1.0	0.850134376470957	1158278.819545563	-9.208732967401293	-9.208732967401383	17.72673486298944	15.003752157555923	1.06503484848485
2019-01-16	0.0001100841898995	49992391.95488722	3428549.9322916665	1.11209812030075	16.955812153482196	305702.0	3600.16	38901788.6362525	5883988430955.0	6073704.51253915	90360.76253915	6367.984375	17484600.0	3600.16	305702.0	-0.0226081493280077	0.2493641314631065	0.0148773721791371	2.4559963624706405	1.0	0.8462811410494936	1167053.659087575	-9.11426512218934	-9.11426512218982	17.72738139091252	15.047647969488988	1.11209812030075
2019-01-17	0.0001100797593712	50029892.047619045	2911198.677083333	1.09721418110236	16.8555459793267	296695.0	3621.43	37146820.7278501	5883988430955.0	5891153.31180589	85890.811805895	5394.197916666667	17486224.603174604	3621.43	296695.0	0.0058906865402335	0.2323302407982881	0.0145796259679356	2.413909907480746	1.0	0.8486673745730253	1114404.621835503	-9.114305369726043	-9.114305369726397	17.72813122570909	14.884075470856837	1.09721418110236
2019-01-18	9.63439876484442e-05	50071817.86956522	2062786.8020833333	1.037986	14.603188467650437	305965.0	3658.41	40364261.8932544	5883988430955.0	6307175.11619796	75581.366197965	4643.140625	17487881.25	3658.41	305965.0	0.0101596513342361	0.2283503912092795	0.0119833942780276	2.469488340169628	1.0	0.8464063122410854	1210927.856797632	-9.24758556620875	-9.24758556620875	17.728968890209178	14.539568443079201	1.037986
2019-01-19	9.009576789624812e-05	50121440.129770994	1348613.9791666667	0.959122060150376	13.779211909914444	282188.0	3625.73	38901788.6362525	5883988430955.0	6354782.86391987	66289.113919865	3112.859375	17489579.58015267	3625.73	282188.0	-0.008972979450462	0.2284155954304871	0.0104313735558504	2.3875714062965114	1.0	0.8530802787029999	1167053.659087575	-9.314637365637978	-9.314637365637978	17.729959421214037	14.114587940916769	0.959122060150376
2019-01-20	7.615173808843745e-05	50149555.15923567	1062918.5260416667	0.805785057324841	11.400571828301407	294118.0	3703.98	45921660.2698619	5883988430955.0	7150096.95018807	51739.0002235025	2778.828125	17491387.5	3703.98	294118.0	0.0213522698584291	0.2037507480683283	0.0072361256894763	2.339367192759368	1.0	0.845859454192758	1377649.808095857	-9.482782654347302	-9.482782654347302	17.730520202128204	13.876529009082512	0.805785057324841
2019-01-21	9.01098433370136e-05	50180889.3445946	1190644.8229166667	0.943183713333333	14.079399455561733	315202.0	3548.98	43874197.7100592	5883988430955.0	6879083.71968765	72308.719687645	2928.078125	17493303.800675675	3548.98	315202.0	-0.0427476789430905	0.1999101451624371	0.0105113882362996	2.381901130068972	1.0	0.8469300872109125	1316225.9313017763	-9.314481150293764	-9.314481150293764	17.73114482183427	13.990005586327461	0.943183713333333
2019-01-22	9.726232079213573e-05	50217240.51538461	3097689.921875	1.05525491538461	15.235417524598349	296040.0	3540.02	38024304.6820513	5883988430955.0	5844342.94107825	74224.191078255	6080.458333333333	17495056.25	3540.02	296040.0	-0.0025278614109929	0.1963337538096392	0.0127001772186491	2.386822726658562	1.0	0.8438518544223443	1140729.1404615392	-9.238098891540483	-9.238098891540483	17.731868962262567	14.946167205173973	1.05525491538461
2019-01-23	9.790712127701567e-05	50262083.51724138	4792615.557291667	1.02611137671233	15.13407837426603	293494.0	3587.35	42704219.1044576	5883988430955.0	6683461.53319797	81449.033197975	7608.677083333333	17496776.98275862	3587.35	293494.0	0.0132813915176726	0.1970452683285563	0.0121866539955983	2.534695768908392	1.0	0.8466511322888429	1281126.5731337282	-9.231491270756448	-9.231491270756448	17.732761544000468	15.382586865722182	1.02611137671233
2019-01-24	0.0001001460071971	50242419.782608695	2111985.067708333	0.911348740740741	15.5710907431623	308146.0	3566.4	47384133.5268639	5883988430955.0	7364947.5714072	81822.57421447	4640.588541666667	17498702.251552794	3566.4	308146.0	-0.0058570847154424	0.195556824389365	0.0111097293526064	2.39990783589597	1.0	0.8455903190594677	1421524.005805917	-9.208881364873696	-9.208881364873866	17.7323702434271	14.563138853569438	0.911348740740741
2019-01-25	0.0001143483905908	50294824.59854015	2742764.552083333	1.01736005072464	17.680923424663277	301085.0	3586.25	40364261.8932544	5883988430955.0	6309969.92281265	88476.172812655	6024.473958333333	17500575.18248175	3586.25	301085.0	0.0055504046639693	0.1856789133108261	0.0140216473128951	2.5062955643755074	1.0	0.8464743418291458	1210927.856797632	-9.07626071200763	-9.076260712008171	17.73341273909127	14.824476930319962	1.01736005072464
2019-01-26	8.719178310816084e-05	50356244.2147651	1727230.8541666667	0.98073546	13.513758745910954	288285.0	3577.79	43874197.7100592	5883988430955.0	6857448.82582505	75230.075825055	3746.9010416666665	17502381.62751678	3577.79	288285.0	-0.0023617969560607	0.1854412957422175	0.0109705632132083	2.5103491336698056	1.0	0.8464471596089918	1316225.9313017763	-9.347400461900303	-9.347400461900303	17.7346331856215	14.362030021713933	0.98073546
2019-01-27	8.498015753946996e-05	50377381.97761194	1235689.734375	0.881242817518248	13.176468775443576	276651.0	3576.3	40071767.241854	5883988430955.0	6393436.19789755	56617.447897545	3244.53125	17504163.992537312	3576.3	276651.0	-0.0004165449474484	0.1769906550792886	0.0088555584422917	2.382724081966088	1.0	0.8495765994942197	1202153.01725562	-9.3730927694376	-9.3730927694376	17.7350528620286	14.027139861519537	0.881242817518248
2019-01-28	0.0001044537373119	50415631.46206897	4522704.932291667	1.02264442068965	16.295245692336028	308062.0	3554.5	42070546.8156134	5836655168808.54	6318406.83135573	82838.08135573	8669.088541666666	17505937.5	3554.5	308062.0	-0.0061143400225276	0.1586983599199822	0.0131105963206797	2.421859885347754	1.0	0.8401981463801891	1262116.404468402	-9.166766289730608	-9.166766289731546	17.735811833012555	15.324620809164504	1.02264442068965
2019-01-29	9.7611215829674e-05	50439211.95172413	1527638.6927083333	1.01022278767123	15.695489515885804	326162.0	3448.58	42201068.245197	5814661935892.0	6364552.33446091	80214.834460905	4028.3854166666665	17507762.155172415	3448.58	326162.0	-0.0302518542751748	0.1567164992052931	0.0126033741645239	2.390493067861984	1.0	0.840864591151089	1266032.04735591	-9.234518154859956	-9.234518154859956	17.736279445460042	14.23923376309647	1.01022278767123
2019-01-30	8.959784485307486e-05	50480379.294117644	2525558.5	1.07470797058823	14.520573660078616	321980.0	3421.6	39310584.1188136	5814661935892.0	5884537.24604336	72651.8109590411	5709.541666666667	17509518.75	3421.6	321980.0	-0.007854274181664	0.154098890317289	0.0123462233173714	2.3824833840611226	1.0	0.8396723515539162	1179317.523564408	-9.320179291251742	-9.320179291251742	17.737095289919353	14.741972784351924	1.07470797058823
2019-01-31	0.0001154454397694	50521052.71612904	1634374.0625	1.01542021290323	18.44857200800504	353945.0	3470.0	44802503.958942	5814661935892.0	6731427.32322348	99308.573223475	3790.0520833333335	17511337.5	3470.0	353945.0	0.0140463160282067	0.1520240262084534	0.0147529741398023	2.3718572094534447	1.0	0.8402626897114447	1344075.1187682603	-9.066712522558577	-9.066712522559317	17.737900692840885	14.306770452621494	1.01542021290323
2019-02-01	0.0001270609320884	50550841.164556965	2741011.270833333	1.02459243670886	20.45324458218511	339341.0	3444.81	45669649.196857	5814661935892.0	6857975.37196296	113012.871962955	5502.375	17513293.75	3444.81	339341.0	-0.0072858434088711	0.1480538265430854	0.0164790431334849	2.4263705240451348	1.0	0.8401756318336211	1370089.47590571	-8.970843806339188	-8.970843806339792	17.738490143540712	14.823837487218583	1.02459243670886
2019-02-02	8.393859426912403e-05	50575891.03496504	1520594.4375	0.981337798611111	13.393099350636286	322032.0	3475.33	41622971.4199203	5814661935892.0	6325531.02417506	65087.274175065	3929.0520833333335	17515186.625874124	3475.33	322032.0	0.0088206879868373	0.1467183269264356	0.0102896142515644	2.366848636160384	1.0	0.8420762920519602	1248689.142597609	-9.38542504705248	-9.385425047052479	17.738985558954138	14.234611893674295	0.981337798611111
2019-02-03	7.220918804531783e-05	50611110.875912406	1400928.359375	0.935500210144928	11.420069500290332	300171.0	3506.22	39888680.9440903	5814661935892.0	6044025.21308595	50881.463085955	3714.953125	17516944.61678832	3506.22	300171.0	0.0088490955657984	0.1451351506668598	0.008418473003023	2.336421573036703	1.0	0.8416074869136133	1196660.428322709	-9.53594326191674	-9.535943261916739	17.739681692680893	14.152645688661938	0.935500210144928
2019-02-04	7.15619221097896e-05	50634470.40410959	1512956.0260416667	1.01239853061225	11.482096641998847	335288.0	3456.02	42490116.6578353	5814661935892.0	6411524.44993395	58393.199933955	3773.3072916666665	17518728.08219178	3456.02	335288.0	-0.0144208961404306	0.145060130686799	0.0091075375895285	2.334655579680751	1.0	0.8409484658834059	1274703.4997350592	-9.544947439570038	-9.544947439570038	17.740143135606427	14.229575928264627	1.01239853061225
2019-02-05	6.934355680527031e-05	50685746.73972603	1748894.2916666667	1.05118828571429	11.1379879536134	354069.0	3452.35	42490116.6578353	5814661935892.0	6422102.20494889	59164.70494889	4432.822916666667	17520564.55479452	3452.35	354069.0	-0.0010624793823286	0.1450534550529946	0.0092126694750042	2.3657818108899664	1.0	0.8412104374480034	1274703.4997350592	-9.576437323879158	-9.576437323879158	17.74115529964317	14.374494312875564	1.05118828571429
2019-02-06	7.9097945807239e-05	50709505.70731708	2278051.2916666665	1.05037040853659	12.64981642974062	349596.0	3467.34	47403939.672687	5814661935892.0	6985845.57387517	73427.777739637	3746.9947916666665	17522506.25	3467.34	349596.0	0.0043325708083212	0.1293537792059081	0.0105109362872596	2.330490051373588	1.0	0.837142899866109	1422118.1901806104	-9.444823653095025	-9.444823653095025	17.741623940283684	14.638830938831772	1.05037040853659
2019-02-07	6.271676476859432e-05	50664342.12643679	1995666.3125	0.94221690229885	10.21157440131367	353046.0	3405.7	50294423.7990704	5814661935892.0	7375022.02374828	56328.273748285	3720.5572916666665	17524618.75	3405.7	353046.0	-0.0179372308859289	0.1298992988488152	0.0076377092253965	2.3180973584178832	1.0	0.8363304994492463	1508832.7139721124	-9.676881765385907	-9.676881765385907	17.74073291000648	14.506488543771516	0.94221690229885
2019-02-08	7.97634596956818e-05	50680461.141975306	3919227.859375	0.984610680981596	13.028978119164517	335280.0	3394.76	47114891.2600487	5814661935892.0	7184754.2731582	73623.0231582	7659.9375	17526726.388888888	3394.76	335280.0	-0.0032174321847211	0.1298905952437324	0.0102471177661915	2.445755786208543	1.0	0.8426171101681781	1413446.7378014612	-9.43644505692642	-9.43644505692642	17.741051012467672	15.181405217715357	0.984610680981596
2019-02-09	8.362705815794775e-05	50709683.086666666	1664690.359375	0.934364993333334	12.666395616747858	310892.0	3661.08	43357261.8957503	5814661935892.0	6845104.34819661	64210.598196605	3899.6354166666665	17528681.25	3661.08	310892.0	0.0755251195349213	0.1531757510173979	0.0093805141500175	2.3285546106043262	1.0	0.8479826993766496	1300717.8568725092	-9.389143428064513	-9.389143428064513	17.74162743822824	14.325149693756707	0.934364993333334
2019-02-10	7.149642450782903e-05	50738103.92805755	1321414.484375	0.899240978571428	10.819302598031571	299609.0	3664.38	41018987.2961362	5894008795042.54	6454979.70124316	49435.95124316	3711.125	17530494.334532373	3664.38	299609.0	0.000900967372214	0.1185870677314185	0.0076585757866348	2.3204209486363907	1.0	0.847488955710012	1230569.618884086	-9.545863116398207	-9.545863116398207	17.74218774305047	14.0942132999035	0.899240978571428
2019-02-11	9.722212610637863e-05	50777364.597222224	10396713.671875	1.09110111034483	14.624838002149543	315725.0	3686.29	43691361.6410373	6061518831027.0	6693602.40799548	83996.15799548	9215.125	17532273.524305556	3686.29	315725.0	0.0059613789998742	0.1186991799355112	0.0125487223285247	2.3658658642806243	1.0	0.8433440447355589	1310740.8492311193	-9.238512237563471	-9.238512237563473	17.742961234454143	16.157000321086322	1.09110111034483
2019-02-12	0.0001344669173039	50626793.42063492	15991012.854166666	1.3049640625	20.54412674199601	271573.0	3629.47	38568926.138295	6061518831027.0	6031364.55755759	126939.55755758	23241.33333333333	17533978.472222224	3629.47	271573.0	-0.0155339001171785	0.1196299306129487	0.0210465735151954	2.5145246397837786	1.0	0.8465265665032318	1157067.7841488502	-8.914192357177626	-8.914192357178214	17.739991508356294	16.58753742577883	1.3049640625
2019-02-13	0.0001322999029933	50607040.73202615	7093127.010416667	1.15328562091503	20.196630290157163	352651.0	3632.42	46101919.5246807	6061518831027.0	6976103.87653069	127666.376530685	11779.390625	17535737.5	3632.42	352651.0	0.0008124607126447	0.1157211958147077	0.0183005268829476	2.3753427609733144	1.0	0.8413948404187772	1383057.585740421	-8.93043922007583	-8.930439220076437	17.739601269479643	15.774636846469226	1.15328562091503
2019-02-14	0.0001089126669872	50617032.25179856	2003596.125	1.11124697163121	16.708813512119637	354483.0	3614.5	42486082.6992156	6061518831027.0	6566282.2719383	95376.021938305	4985.557291666667	17537569.964028776	3614.5	354483.0	-0.0049455593617064	0.1078429757049712	0.0145251175609529	2.3374209764643155	1.0	0.8447118258776622	1274582.480976468	-9.124964217184536	-9.124964217184585	17.73979868338545	14.510454186444962	1.11124697163121
2019-02-15	0.0001228588024599	50669552.81102362	9732323.067708334	1.10127422834646	18.92264444607888	296729.0	3600.31	38267606.4028396	6061518831027.0	5762323.41641078	94454.66641078	17045.223958333332	17539250.0	3600.31	296729.0	-0.0039335805923883	0.1054956507471453	0.0163917676230699	2.451125437688937	1.0	0.8406159308843142	1148028.192085188	-9.004474809468421	-9.004474809468736	17.740835751895556	16.09096317876986	1.10127422834646
2019-02-16	9.617893238441176e-05	50699385.96644295	2825353.755208333	1.00876002666667	14.781033382078736	332137.0	3608.2	45197960.3183144	6061518831027.0	6898485.34101117	80435.341011175	5245.796875	17540977.097315438	3608.2	332137.0	0.0021890801707407	0.105346718285147	0.011659855321137	2.38162866527969	1.0	0.8427551855201094	1355938.8095494322	-9.249300222359231	-9.249300222359233	17.741424357372548	14.854144137805518	1.00876002666667
2019-02-17	8.924992921750782e-05	50731027.3836478	1529757.4270833333	0.881877836477987	13.673155348546691	327463.0	3619.55	47909837.9374133	6061518831027.0	7185045.4307252	68626.5086269501	4225.661458333333	17542912.5	3619.55	327463.0	0.0031406756817951	0.1048708098982097	0.0095512978016095	2.3410186799730046	1.0	0.8399681502943728	1437295.138122399	-9.324069930385985	-9.324069930385985	17.74204826133165	14.24061973640915	0.881877836477987
2019-02-18	0.0001162743020532	50761102.75163399	3335751.692708333	1.08001701935484	17.564895283191383	344274.0	3670.74	46704558.9955916	6061518831027.0	7556019.10851886	113419.108518855	6525.307291666667	17544871.895424835	3670.74	344274.0	0.0140435678999217	0.1054386178127842	0.0150104316691024	2.423679975833203	1.0	0.8516534434606637	1401136.769867748	-9.05955848542437	-9.059558485424699	17.742640925389964	15.02020860704914	1.08001701935484
2019-02-19	0.000155999690935	50776611.76923077	6301388.552083333	1.06047125641026	22.11941207729625	348242.0	3910.8	47005878.731047	6061518831027.0	7748245.9382798	143057.373293752	12017.770833333334	17546818.75	3910.8	348242.0	0.0633486800310958	0.1212458127143998	0.0184631946937802	2.4437402725690736	1.0	0.8544004541761373	1410176.3619314102	-8.765656531902184	-8.765656531902597	17.74294640828941	15.65628057216872	1.06047125641026
2019-02-20	0.0001726237040689	50817184.17054264	4445042.947916667	1.1915221	24.378498831936792	314320.0	3926.53	39171565.6092058	6061518831027.0	6596656.21482153	148476.987261743	9429.588541666666	17548600.096899226	3926.53	314320.0	0.0040141275464318	0.1121437130077105	0.022507916499899	2.48005217612624	1.0	0.8574857406531722	1175146.968276174	-8.664396453466772	-8.664396453467052	17.743745126421626	15.307300088956955	1.1915221
2019-02-21	0.0001779990645912	50847313.0338983	6205231.697916667	1.17844950420168	24.75525053069484	297595.0	3987.18	35857048.5191961	6061518831027.0	6051778.48558182	138165.985581815	11531.109375	17550160.805084746	3987.18	297595.0	0.015328129911186	0.1125929246297459	0.0228306415892437	2.47968883885818	1.0	0.8577989649636075	1075711.4555758832	-8.633732262791437	-8.633732262791614	17.744337838038092	15.640903316442104	1.17844950420168
2019-02-22	0.0001578729984051	50875456.78395062	5316994.59375	1.08518422839506	22.191645622895752	350306.0	3944.88	48813797.1437796	6061518831027.0	8096363.88186099	153088.88186099	9711.890625	17551918.75	3944.88	350306.0	-0.0106656785227539	0.1130886602973957	0.0189083499821405	2.456046998909524	1.0	0.8553015713540992	1464413.914313388	-8.753719655726288	-8.753719655726483	17.744891180241037	15.486418775700177	1.08518422839506
2019-02-23	0.0001300341606162	50896031.06993007	2284539.5260416665	0.982793762237762	18.101320816492382	328239.0	3983.48	43088722.1701264	6061518831027.0	7190247.7828969	101166.532896895	4543.515625	17553825.0	3983.48	328239.0	0.009737273531007	0.1128763923306879	0.0140699647566437	2.3606335627393467	1.0	0.8561761203079999	1292661.6651037922	-8.947713368056919	-8.947713368056956	17.74529550343005	14.641675041670617	0.982793762237762
2019-02-24	0.0001542521258617	50950578.558823526	2578706.53125	1.04406535766423	20.66275507516757	320446.0	4139.6	41298258.2978092	6064081790460.55	7119748.03220931	118261.491725949	6239.005208333333	17555577.94117647	4139.6	320446.0	0.0384433556966303	0.1181095410780888	0.0166103478930632	2.39840409928662	1.0	0.8607874612045987	1238947.7489342762	-8.776922113349878	-8.776922113350246	17.74636667299196	14.762798486705893	1.04406535766423
2019-02-25	0.0001663510046435	51005960.92307692	5647723.979166667	1.10952616083916	24.488260576125416	336634.0	3766.89	43162133.913638	6071846049921.0	6913971.36597182	147376.802159774	10527.630208333334	17557325.0	3766.89	336634.0	-0.0943494374840003	0.1541797500311524	0.0213157958514424	2.4581296006939293	1.0	0.8501742111595065	1294864.0174091402	-8.701410516181898	-8.701410516182287	17.747453064703212	15.546763186416866	1.10952616083916
2019-02-26	0.0001413770345472	51023362.9	3095928.036458333	1.09290734782609	20.371453153419463	366568.0	3848.33	48595129.7908791	6071846049921.0	7878415.30725483	139340.307254825	5624.796875	17559226.015625	3848.33	366568.0	0.02138956063426	0.1554048028287852	0.0176863368863676	2.42005576045918	1.0	0.8519647582037053	1457853.893726373	-8.86408023249251	-8.86408023249308	17.747794181873054	14.945598269383602	1.09290734782609
2019-02-27	0.0001422618380294	51072858.80851064	3621757.0104166665	1.12512205673759	20.5892582560467	344560.0	3831.45	42558467.7050556	6071846049921.0	6801908.84662639	123971.346626385	8396.078125	17561112.5	3831.45	344560.0	-0.0043959663383983	0.1553163854280506	0.0182259641259191	2.43319886231716	1.0	0.8498357963988403	1276754.0311516682	-8.85784126852949	-8.857841268530082	17.748763775293067	15.102469828045475	1.12512205673759
2019-02-28	0.0001234760621717	51124811.04697987	4721823.005208333	1.13073727333333	17.86213388938671	367827.0	3833.23	45274965.6436762	6071846049921.0	7350871.43467336	115733.937521855	9092.635416666666	17562935.318791945	3833.23	367827.0	0.0004644681922805	0.1516086980062745	0.0157442472705955	2.4037495888012548	1.0	0.8521809032976901	1358248.969310286	-8.999463249251969	-8.999463249252658	17.749780476417815	15.367705512911183	1.13073727333333
2019-03-01	0.0001240741717227	51146483.17901234	6426696.682291667	1.05307140740741	17.87010395834009	354422.0	3850.08	48896962.8951703	6071846049921.0	7830758.1178926	116216.741361245	11558.484375	17564881.25	3850.08	354422.0	0.0043861374885647	0.1511517416643507	0.014841058759777	2.510820434397413	1.0	0.8501387615583886	1466908.8868551091	-8.994631012130938	-8.994631012131025	17.75020429294465	15.675971228948725	1.05307140740741
2019-03-02	0.0001147947261782	51210015.0	3340687.348958333	1.15557925757576	16.600266163246875	335864.0	3834.62	39841969.766435	6071846049921.0	6565214.95545392	99021.205453925	7176.166666666667	17566720.96153846	3834.62	335864.0	-0.0040235847481682	0.1509810201687909	0.015082705764518	2.4431912917133136	1.0	0.8543524803250974	1195259.09299305	-9.072365014347492	-9.072365014348332	17.75144567635023	15.021687136881685	1.15557925757576
2019-03-03	0.0001008412582411	51256223.47260274	2082169.3385416667	1.00358038356164	14.594582472170092	353683.0	3831.44	44067633.2265115	6071846049921.0	7016670.61795451	81264.36795451	5789.71875	17568456.25	3831.44	353683.0	-0.0008296309140281	0.1506490659405986	0.0115816136140932	2.304009522651641	1.0	0.8492699379774231	1322028.996795345	-9.201962978122824	-9.201962978123232	17.752347602222088	14.54892085940369	1.00358038356164
2019-03-04	0.0001293532749863	51299010.94890511	4740168.40625	1.10475397810219	18.80382277535184	304188.0	3814.58	41351135.2878909	6071846049921.0	6497311.76435429	105861.76435429	8669.21875	17570225.0	3814.58	304188.0	-0.0044101447096309	0.150750783207917	0.0162931637258152	2.4743481005167807	1.0	0.8472557139163215	1240534.0586367273	-8.952963330855873	-8.952963330856463	17.753182030206702	15.371583221784855	1.10475397810219
2019-03-05	0.0001272650106547	51322492.463087246	2365570.1875	1.02982518120805	18.914790927699887	285716.0	3730.98	44973132.539385	6071846049921.0	7114388.35176686	109344.601766855	3499.505208333333	17572012.5	3730.98	285716.0	-0.0221596332012712	0.152704953372442	0.0153695014048114	2.568652088087472	1.0	0.8482855970777612	1349193.97618155	-8.969238947567044	-8.969238947567616	17.75363966362292	14.676529644930001	1.02982518120805
2019-03-06	0.0001697031246872	51331475.12598425	5335178.260416667	1.2356493046875	24.301993395918977	277863.0	3872.25	38634637.3492703	6071846049921.0	6388631.33749861	149906.33749861	9614.067708333334	17573743.897637796	3872.25	277863.0	0.0371647997142421	0.1556268429734207	0.0234645465639443	2.561150638983962	1.0	0.8548622940660193	1159039.120478109	-8.6814599728868	-8.68145997288713	17.753814672210137	15.489832855546219	1.2356493046875
2019-03-07	0.0001863034669699	51361145.208633095	4258329.895833333	1.00844194366197	26.64755620851912	282523.0	3876.85	42860300.8093468	6071846049921.0	7588198.87987363	154686.37987363	8241.6875	17575417.62589928	3876.85	282523.0	0.001187234786057	0.155570519063316	0.0203851246287058	2.559596917773065	1.0	0.8644411887842541	1285809.0242804042	-8.58813367092213	-8.588133670922266	17.75439251477327	15.264387598144902	1.00844194366197
2019-03-08	0.0001660236186272	51430415.89726027	2280721.4947916665	0.998636589041096	23.68595472037485	285264.0	3886.82	44067633.2265115	6071846049921.0	7193574.07638771	133717.826387705	4744.348958333333	17577231.25	3886.82	285264.0	0.0025683743591962	0.1555750439349341	0.0185885103799267	2.595483481967579	1.0	0.8529766724849844	1322028.996795345	-8.703380498841897	-8.703380498841948	17.755740304384943	14.640002395956502	0.998636589041096
2019-03-09	0.0001408817566265	51486634.84558824	1762738.3125	0.882423514492754	20.15537671142743	239492.0	3875.96	41652968.3921821	6071846049921.0	7087594.99280831	96337.3293932114	3456.1510416666665	17579014.70588235	3875.96	239492.0	-0.0027979685331551	0.1541159048448941	0.0135923863441638	2.574712307717999	1.0	0.8589548016743728	1249589.051765463	-8.867589624897807	-8.867589624898212	17.756832814392062	14.382379017294095	0.882423514492754
2019-03-10	0.0001276181354632	51533232.02205882	1394551.640625	0.783473352941177	17.913035272906527	212877.0	3950.56	41045042.9709582	6071216044486.62	6690849.40826923	74268.158269225	3004.921875	17580718.75	3950.56	212877.0	0.0190639669583791	0.1545997947346121	0.0110999596220827	2.5109147535901006	1.0	0.8527719021615501	1231351.289128746	-8.966468069697818	-8.96646806969819	17.75773743951079	14.148083517006192	0.783473352941177
2019-03-11	0.0001398356349999	51565143.5	3113376.125	1.09957432394366	19.73981291889692	294741.0	3928.17	42839445.3543434	6068891541677.0	6977449.87654973	118893.62654973	5364.942708333333	17582456.25	3928.17	294741.0	-0.0056836724380957	0.1365853520503155	0.0170396962576994	2.560244417980531	1.0	0.8526472125640481	1285183.3606303022	-8.875042860789389	-8.87504286078979	17.758356488623807	14.951218266089139	1.09957432394366
2019-03-12	0.0001535570673362	51621796.387323946	4314413.927083333	1.00416113286713	21.93974337707296	285653.0	3881.09	43141131.5892332	6068891541677.0	7088005.70444551	121511.954445505	6642.140625	17584236.795774646	3881.09	285653.0	-0.0120576265607148	0.1373399354316164	0.0171433206337989	2.5790136984383136	1.0	0.8539240512331678	1294233.9476769958	-8.781438285850584	-8.781438285850719	17.7594545518686	15.277472051046331	1.00416113286713
2019-03-13	0.0001610671306395	51647943.222222224	6059248.703125	1.1635806962963	22.94524149891992	285957.0	3892.51	40727641.7101152	6068891541677.0	6637474.19377045	138799.19377045	8830.046875	17585975.0	3892.51	285957.0	0.0029381517483511	0.1372810594855653	0.0209114475956409	2.508219767307672	1.0	0.8527356382100656	1221829.2513034565	-8.733689319389434	-8.733689319389892	17.75996093128925	15.617096373977777	1.1635806962963
2019-03-14	0.0001623610762073	51646128.161290325	2681616.3697916665	1.04382661935484	23.21749298298365	299929.0	3877.77	46761366.4079101	6068891541677.0	7600598.59424684	144536.09424684	3440.411458333333	17587787.5	3877.77	299929.0	-0.0037939476262565	0.1362443830411717	0.0190164093596844	2.581034178088815	1.0	0.8523441568616279	1402840.9922373032	-8.725687837490554	-8.725687837490662	17.759925787724708	14.801930293738017	1.04382661935484
2019-03-15	0.0001443226526361	51706032.37748344	1763851.2864583333	0.987588411764706	20.59849321209441	296970.0	3885.21	46157993.9381306	6068891541677.0	7723228.79179382	121466.29179382	3603.453125	17589717.798013244	3885.21	296970.0	0.0019167902733059	0.1362371753754411	0.0157273978368842	2.6249520153550847	1.0	0.8565636362226898	1384739.818143918	-8.843459121579256	-8.843459121579823	17.761085013087566	14.383010207266194	0.987588411764706
2019-03-16	0.0001234943812192	51763540.7	922152.6302083334	0.788659846625767	17.396119833789637	262267.0	3936.5	49174856.287028	6068891541677.0	8496146.10726474	90989.3574470857	2220.1354166666665	17591690.9375	3936.5	262267.0	0.0131149672295869	0.1364483547765743	0.0107094859596734	2.4997616932362785	1.0	0.8610903654446891	1475245.68861084	-8.999314899131363	-8.999314899132035	17.76219661192243	13.734466031363386	0.788659846625767
2019-03-17	0.0001120630257508	51821529.55479452	945280.6666666666	0.742798205479452	15.473533354594435	227290.0	4015.95	44046190.2939024	6068891541677.0	7297849.33901329	66480.58901329	2120.520833333333	17593618.75	4015.95	227290.0	0.0199819284703348	0.137312481149231	0.0091096137951072	2.522618680980244	1.0	0.8551479322267587	1321385.708817072	-9.09644911502384	-9.096449115024429	17.76331624935106	13.759237164143256	0.742798205479452
2019-03-18	0.0001080120481259	51883418.74842768	1532831.2552083333	0.926942732919254	14.99269004135548	291505.0	3994.92	48571483.8172485	6068891541677.0	8269486.75644039	89268.006440395	3283.4322916666665	17595531.603773586	3994.92	291505.0	-0.0052503781262736	0.1375951425266137	0.0107948666065486	2.593783983122071	1.0	0.8590341038147151	1457144.5145174551	-9.133267780340184	-9.133267780340747	17.764509812473996	14.242627076914857	0.926942732919254
2019-03-19	0.0001016234919272	51922070.29479769	1560992.578125	0.909794954022988	14.092340776393932	304744.0	3998.77	52493404.8708152	6068891541677.0	8830120.09324167	89495.093241665	3450.286458333333	17597633.598265897	3998.77	304744.0	0.0009632598456246	0.1376165135057948	0.0101352068031511	2.573468222508073	1.0	0.8573245093389146	1574802.146124456	-9.194235829790715	-9.194235829791156	17.76525450427233	14.260832444921885	0.909794954022988
2019-03-20	0.0001237425329473	51941523.91772152	3012063.9166666665	0.992002372670808	17.030418693523703	304960.0	4029.11	48571483.8172485	6068891541677.0	8742662.15328318	113634.443928061	5618.260416666667	17599742.56329114	4029.11	304960.0	0.0075586940645102	0.1372461186080882	0.0129976936013005	2.5257148478488984	1.0	0.8666635412445629	1457144.5145174551	-8.99730749815507	-8.997307498155793	17.7656291037323	14.91813608834963	0.992002372670808
2019-03-21	0.0001748247196825	51969556.91549296	3074185.765625	1.03964635664336	23.898878126450533	300712.0	4056.4	43141131.5892332	6068891541677.0	7388901.05848648	143144.80848648	5783.083333333333	17601620.158450704	4056.4	300712.0	0.0067503728591233	0.1224146334647244	0.0193729496921699	2.5144390646199684	1.0	0.8598726454792072	1294233.9476769958	-8.65172668779284	-8.651726687793332	17.76616866117366	14.938550632492586	1.03964635664336
2019-03-22	0.0001285232142736	52039312.91304348	1582139.7552083333	0.944549000000001	17.851285934621586	298524.0	3992.34	48571483.8172485	6068891541677.0	8113657.07200504	108013.322005045	3162.395833333333	17603525.0	3992.34	298524.0	-0.0159183555925928	0.1235611357706309	0.0133125323200716	2.589681231659763	1.0	0.8563267338921567	1457144.5145174551	-8.959401014119209	-8.959401014119617	17.76751000846691	14.274288764247569	0.944549000000001
2019-03-23	0.0001062611766451	52083336.333333336	788117.6666666666	0.840116655172414	14.734389580461778	251573.0	3999.06	43744504.0590126	6068891541677.0	7382484.15111263	72427.901112635	1946.703125	17605436.631944444	3999.06	251573.0	0.0016818083399527	0.1226231966384142	0.0098107763769082	2.4960031481915794	1.0	0.8577893191605329	1312335.1217703782	-9.1496105637379	-9.14961056373815	17.768355615512675	13.577402680873469	0.840116655172414
2019-03-24	0.0001003274639012	52128775.10666667	929581.390625	0.753646586666667	13.867016039383518	226166.0	4011.92	47490106.9905989	6368919654419.87	7499624.0874357	62180.337435695	2156.333333333333	17607281.25	4011.92	226166.0	0.0032105962183557	0.1221472289978474	0.0082911272232787	2.533351608995164	1.0	0.8480240403403891	1424703.2097179668	-9.207071082917414	-9.20707108291825	17.769227659569452	13.742489646188572	0.753646586666667
2019-03-25	0.0001344547230215	52163233.9047619	2168468.4322916665	1.05696781756757	18.666869400259216	322191.0	3994.11	46933020.833036	6379265451411.0	7512795.86116405	115433.36116405	5148.760416666667	17609145.91836735	3994.11	322191.0	-0.0044491537950843	0.1218683153993838	0.0153649005373299	2.4967364079071093	1.0	0.8500701309061873	1407990.6249910798	-8.91428304740583	-8.914283047405997	17.769888473368628	14.589531684757855	1.05696781756757
2019-03-26	0.0001596935737889	52211198.09022556	7523835.671875	1.20785900746269	22.498830084244137	366415.0	3935.89	42493410.7542353	6379265451411.0	6780907.83753621	143682.837536205	17367.838541666668	17610909.586466167	3935.89	366415.0	-0.0146837442813296	0.1160108497128215	0.0211893216924197	2.459137862805835	1.0	0.849600985216723	1274802.322627059	-8.742253742820687	-8.742253742820932	17.770807552647398	15.83358662863757	1.20785900746269
2019-03-27	0.0001912608702172	52282051.824324325	11264181.244791666	1.19962981879195	26.86538281498833	383186.0	3947.74	47250135.8386646	6379265451411.0	7721974.78508324	192737.285083235	15939.098958333334	17612675.0	3947.74	383186.0	0.0030062316279337	0.0653534305628226	0.024959584879188	2.4286247409874044	1.0	0.8531459514321988	1417504.075159938	-8.561872249135396	-8.561872249135838	17.772163692781152	16.237138447874766	1.19962981879195
2019-03-28	0.0001964336864089	52329666.66206896	17245470.317708332	1.21728740410959	26.90519838683993	393698.0	4048.51	46298790.8217788	6379265451411.0	7609348.21050804	192710.71050804	18242.901041666668	17614520.431034483	4048.51	393698.0	0.0252056489186784	0.066649607812708	0.02532552134254	2.457254037358584	1.0	0.8539729095077772	1388963.724653364	-8.535185657357681	-8.535185657358094	17.773074008407768	16.663060076681003	1.21728740410959
2019-03-29	0.000254805089395	52383357.41780822	19355859.359375	1.23398133333333	34.996530772557826	369817.0	4037.37	46615905.8274074	6379265451411.0	7807462.60003831	262812.60003831	24991.666666666668	17616350.256849315	4037.37	369817.0	-0.002755422303629	0.0665146852488713	0.0336617174492799	2.5179210258046543	1.0	0.8567035415767105	1398477.174822222	-8.275011660387849	-8.275011660388037	17.77409949231326	16.778505740872617	1.23398133333333
2019-03-30	0.0002422809753287	52443659.37410072	16530734.026041666	1.20492020863309	32.64426381939784	377783.0	4115.55	44078985.7823784	6379265451411.0	7321449.75025686	223249.75025686	19489.307291666668	17618137.5	4115.55	377783.0	0.0191789926608496	0.0687375788620099	0.0304925606091918	2.436321909667718	1.0	0.8555073523874193	1322369.5734713522	-8.325412450233486	-8.325412450233495	17.775249996539927	16.620731874500454	1.20492020863309
2019-03-31	0.000202930645947	52497192.841726616	13936585.625	1.1735658705036	27.34968648708448	381652.0	4114.44	44078985.7823784	6379265451411.0	7280099.53845046	182259.685422946	12961.567708333334	17619875.0	4114.44	381652.0	-0.0002697451653599	0.0687539052170366	0.0250353287699331	2.3683486526993174	1.0	0.8546866491055903	1322369.5734713522	-8.502646282877715	-8.502646282877915	17.7762702564509	16.45002799965132	1.1735658705036
2019-04-01	0.0002799159483876	52562518.33088236	21924181.75	1.205358125	37.72783759866833	368904.0	4114.16	43127640.7654926	6379265451411.0	7260086.68771618	254946.549430344	27511.78125	17621593.75	4114.16	368904.0	-6.805531927867037e-05	0.0684959945206856	0.0351161853014379	2.484378049573873	1.0	0.8574309890647567	1293829.2229647783	-8.181021184189134	-8.181021184189358	17.777513844441874	16.903100775115607	1.205358125
2019-04-02	0.0004492692766736	52659372.85897436	33190086.390625	1.21550697452229	59.99421700766581	401507.0	4152.53	49787055.8836936	6379265451411.0	9796335.10708989	541472.60708989	47378.677083333336	17623428.44551282	4152.53	401507.0	0.0092831049785306	0.0687570810956444	0.0552729772073651	2.5257890896049133	1.0	0.8780269020866925	1493611.676510808	-7.707888124654297	-7.7078881246544295	17.77935480271303	17.317761786604038	1.21550697452229
2019-04-03	0.0007059054105207	52741732.82269503	39465207.427083336	1.24832999295775	80.16520496828942	360250.0	4882.88	45030330.7992643	6379265451411.0	9794906.73422098	725985.149816451	57191.32291666666	17625296.365248226	4882.88	360250.0	0.1620174226785025	0.1731572021571852	0.0741186383408877	2.569415683553088	1.0	0.8896642950762821	1350909.9239779292	-7.256029308879478	-7.256029308879515	17.780917594297623	17.490930017086587	1.24832999295775
2019-04-04	0.0008135833525055	52824235.62043796	43164175.213541664	1.2129581	90.9604209741456	354660.0	4959.81	44396100.788007	6379265451411.0	9872137.44577406	793922.274598044	62992.833333333336	17627046.89781022	4959.81	354660.0	0.0156322238302788	0.1703979521769562	0.080420504572482	2.5146027180962056	1.0	0.892069328981205	1331883.02364021	-7.1140621749614645	-7.114062174961511	17.7824806513274	17.58052143170925	1.2129581
2019-04-05	0.0005186641475308	52863322.26751592	23436309.244791668	1.24096885443038	58.56127438586304	387090.0	4911.24	50104170.8893222	6379265451411.0	10526385.5093253	572517.648212247	21207.578125	17628917.515923567	4911.24	387090.0	-0.0098409778045649	0.1689778901890067	0.054388816342044	2.538159084450644	1.0	0.8857632470064448	1503125.126679666	-7.564253998851514	-7.5642539988516	17.783220315477866	16.9697970548487	1.24096885443038
2019-04-06	0.0004353183307362	52853008.51079137	10742657.776041666	1.21169126618705	48.00214344198116	359569.0	5028.77	44081037.5636847	6379562392399.29	9151289.67996446	408027.17996446	10754.442708333334	17630775.0	5028.77	359569.0	0.0236489656584986	0.1695435856781278	0.0445868499669266	2.3669643378600487	1.0	0.8843939009116208	1322431.1269105412	-7.739432999710795	-7.73943299971098	17.783025194124686	16.189733081611323	1.21169126618705
2019-04-07	0.0004853160720238	52849306.4822695	4469463.614583333	1.13889687234043	53.25325191212901	350631.0	5053.52	44809649.5150327	6393023717202.0	9465714.63768817	437895.499626728	8133.536458333333	17632525.0	5053.52	350631.0	0.0049096087724151	0.169472547884361	0.0462612191881664	2.399220262897459	1.0	0.8863866459613197	1344289.4854509812	-7.63071018439325	-7.630710184393261	17.782955147815414	15.312778962652057	1.13889687234043
2019-04-08	0.0006775135105041	52893099.85714286	7069189.390625	1.21837111486487	72.39642109723057	372417.0	5189.39	47034242.0441478	6393023717202.0	10509444.218827	688240.558754436	11639.109375	17634335.11904762	5189.39	372417.0	0.0265311263736176	0.1699423787650031	0.065487816902962	2.495307679294982	1.0	0.8925897711091768	1411027.261324434	-7.297081063705764	-7.297081063705782	17.7837834508377	15.77125637650802	1.21837111486487
2019-04-09	0.0006611375966074	52919731.75	8480759.786458334	1.25123862878788	69.58297739683988	346071.0	5268.71	41949459.1204562	6393023717202.0	9214713.9963386	599959.629291666	12937.807291666666	17636081.25	5268.71	346071.0	0.0151693942541601	0.1697655689751417	0.0651088714777317	2.5579317538886555	1.0	0.8907413708888862	1258483.7736136855	-7.321548575467984	-7.321548575468055	17.784286828226147	15.953310601214183	1.25123862878788
2019-04-10	0.000580877247012	52990648.27702703	7296860.885416667	1.21367491216216	62.23310763228287	396501.0	5175.81	47034242.0441478	6393023717202.0	10332304.7364178	588501.835505562	12030.510416666666	17637831.25	5175.81	396501.0	-0.0177897021633253	0.1713174069674645	0.0569574601716204	2.516291257777408	1.0	0.8907483046758348	1411027.261324434	-7.450971102243783	-7.450971102243825	17.785626008344423	15.802954797939009	1.21367491216216
2019-04-11	0.000585159221204	53087558.91082802	6720486.828125	1.20169284713376	61.10549387873328	402802.0	5310.18	49894432.4387244	6393023717202.0	10673185.0684278	590027.689036615	11475.088541666666	17639737.5	5310.18	402802.0	0.0256298843420843	0.1706250831552247	0.0552813134274198	2.570456452549888	1.0	0.8878060887305708	1496832.973161732	-7.443626574766456	-7.443626574766478	17.787453163296064	15.720671154536802	1.20169284713376
2019-04-12	0.0005106379036342	53155251.1589404	3336549.3125	1.18425840397351	56.23766709027547	376767.0	5035.02	47987638.84234	6393023717202.0	10032844.6937624	507569.693762355	7136.65625	17641662.5	5035.02	376767.0	-0.0532082346271245	0.1820384207005357	0.0505908054250974	2.5628465337994046	1.0	0.8852067018507528	1439629.1652702	-7.579849822394206	-7.57984982239424	17.78872745672313	15.020447690925856	1.18425840397351
2019-04-13	0.0004052128650506	53224171.73333333	2920862.9791666665	1.10743161481481	44.29417860752064	367076.0	5072.85	42902855.9186484	6393023717202.0	8912797.68267318	336535.182673185	7082.385416666667	17643450.0	5072.85	367076.0	0.0074852914873488	0.181594255234111	0.0377586471335955	2.37756486395188	1.0	0.8844730264606727	1287085.677559452	-7.811098036215641	-7.811098036215678	17.790023207013213	14.887389671391384	1.10743161481481
2019-04-14	0.0003593651511511	53293608.44262295	3397541.890625	1.1962663852459	39.3463582755525	337030.0	5064.62	38771469.7931489	6393023717202.0	8025830.56805046	291368.06805046	8735.213541666666	17645056.25	5064.62	337030.0	-0.0016236796376389	0.1817706310221676	0.0363037900663327	2.377812064207933	1.0	0.8840599403207183	1163144.093794467	-7.931171552280678	-7.931171552280788	17.791326965296772	15.03856275476954	1.1962663852459
2019-04-15	0.000412385151162	53340317.472222224	5865786.265625	1.22713911034483	44.38125959313568	381473.0	5152.51	46080845.2459556	6393023717202.0	9812670.32039005	406464.070390055	10563.473958333334	17646719.444444444	5152.51	381473.0	0.0172048643790443	0.1819161656917077	0.0414223709875843	2.4590311765183874	1.0	0.8872946659988294	1382425.3573786682	-7.793552812381233	-7.793552812381434	17.792203028560614	15.584647091719512	1.22713911034483
2019-04-16	0.0003828646921087	53377937.04137931	9696072.291666666	1.25263491034483	42.1560121951376	358517.0	5036.18	46080845.2459556	6393023717202.0	9626718.55527819	390243.55527819	16722.682291666668	17648537.5	5036.18	358517.0	-0.0228361163897812	0.1842596307369771	0.0405375469364091	2.502344379764416	1.0	0.8851176255385005	1382425.3573786682	-7.867828915514576	-7.86782891551472	17.792908054535538	16.087231443087145	1.25263491034483
2019-04-17	0.0004261650575246	53388854.40441176	11085840.645833334	1.22938033333333	45.47469744183501	350737.0	5196.65	43856252.7168405	6393023717202.0	9679415.78377375	412792.506491003	19591.19270833333	17650302.022058822	5196.65	350737.0	0.0313663290160928	0.1852646028560333	0.0426464278126159	2.4809814761487963	1.0	0.8912589262909202	1315687.5815052148	-7.760683827759658	-7.760683827759816	17.79311256312707	16.22117923449752	1.22938033333333
2019-04-18	0.0003766348032591	53447108.73648649	12446456.291666666	1.214882	40.00687337944456	382981.0	5220.37	47352040.9768785	6393023717202.0	10319254.1749627	385141.674962735	14378.036458333334	17652102.449324325	5220.37	382981.0	0.0045540933963064	0.185142905729832	0.0373226270457794	2.4731644650779026	1.0	0.8898710154652052	1420561.2293063551	-7.8842345316215585	-7.8842345316216305	17.794203101109517	16.336946505151204	1.214882
2019-04-19	0.0004049424762349	53470381.22516556	7847918.317708333	1.21248517105263	42.55773230780594	362128.0	5276.31	48305437.7750707	6393023717202.0	10531918.6568264	413578.621122323	12419.197916666666	17653984.685430463	5276.31	362128.0	0.0106587091541321	0.1851458673990848	0.039269067166053	2.7231641850395447	1.0	0.8899221932510596	1449163.133252121	-7.811765534933183	-7.811765534933418	17.794638436601492	15.875758872133968	1.21248517105263
2019-04-20	0.0003401696041344	53554798.04651163	13513045.572916666	1.24055648091603	35.74543335172427	319840.0	5277.04	41631660.1877254	6393023717202.0	9275897.46327422	318391.213274225	15269.197916666666	17655741.76356589	5277.04	319840.0	0.0001383446964542	0.1853465427701939	0.0343245723160289	2.5281171835917955	1.0	0.8922842939498465	1248949.805631762	-7.986066229041703	-7.986066229041817	17.79621595021888	16.419166115538527	1.24055648091603
2019-04-21	0.000260288847319	53389528.1375	5196291.0	1.14243040740741	27.18537815302848	390735.0	5309.28	51199133.0238072	6357721118108.33	11248346.3029415	270263.140422265	8499.932291666666	17657574.453125	5309.28	390735.0	0.0060908983806839	0.1836125704170548	0.0240269221042376	2.3758071327114285	1.0	0.8907591249879957	1535973.990714216	-8.253718592371325	-8.253718592371468	17.79312518240585	15.463455659823365	1.14243040740741
2019-04-22	0.0004364131430161	53455378.03007519	8053150.78125	1.14222311940299	45.817232230642354	342014.0	5281.83	42318655.5416624	6353030562984.0	9411111.8267204	377961.8267204	18128.640625	17659433.364661653	5281.83	342014.0	-0.0051836042614095	0.1840429274015017	0.0401612300097503	2.5133678738297247	1.0	0.8920799421258357	1269559.6662498722	-7.736921187556533	-7.736921187556709	17.7943578083358	15.901573974214715	1.14222311940299
2019-04-23	0.000642267541234	53562080.34482759	20456730.197916668	1.25576738793103	66.23324604435308	311753.0	5377.19	36634060.0211406	6353030562984.0	8538019.90240713	533897.413199557	39193.552083333336	17660993.75	5377.19	311753.0	0.0178933043137892	0.184128198957424	0.0625317602093003	2.614675720843101	1.0	0.8970232617682824	1099021.800634218	-7.350505610188371	-7.350505610188435	17.796351919422552	16.833822491342502	1.25576738793103
2019-04-24	0.0006462826900366	53655177.28571428	20742732.86458333	1.23441604294479	64.94469525256481	404279.0	5518.16	51477170.5469476	6353030562984.0	12202481.9130956	742857.328451555	31195.78125	17662734.937888198	5518.16	404279.0	0.0258785384954709	0.1842041821391128	0.0608775602981494	2.570605942925556	1.0	0.8987540320136951	1544315.116408428	-7.344273549224962	-7.344273549225073	17.79808852351672	16.84770651990487	1.23441604294479
2019-04-25	0.0005299209541833	53732492.307692304	12929635.442708334	1.21951584615385	54.07440156665153	384089.0	5434.19	45160953.3019234	6353030562984.0	10225360.6553522	512617.28504571	13059.244791666666	17664650.0	5434.19	384089.0	-0.0153339959599083	0.1842982724919345	0.0501319515588326	2.5227720658493222	1.0	0.89400247915179	1354828.599057702	-7.542782705591245	-7.5427827055914145	17.799528447404246	16.375032555664433	1.21951584615385
2019-04-26	0.0004519624088945	53825928.57615894	12003666.416666666	1.25549070860927	48.23710316122032	381209.0	5195.61	47687440.1999331	6353030562984.0	10183521.9482851	470909.878681451	13404.880208333334	17666487.5	5195.61	381209.0	-0.0448964371731985	0.192427228997863	0.0462423394453185	2.5925279833372232	1.0	0.8876126971974438	1430623.2059979932	-7.701911547753052	-7.70191154775315	17.80126585282918	16.30072269580827	1.25549070860927
2019-04-27	0.0003239790541502	53872527.693430655	4241798.807291667	1.17031044525547	33.94254762684445	359008.0	5292.83	43266088.1284161	6353030562984.0	9112041.03117378	280653.53117378	7571.541666666667	17668287.5	5292.83	359008.0	0.0185390362138448	0.1919669379539635	0.0308002927350325	2.4533659417060343	1.0	0.8860424232584667	1297982.643852483	-8.034831691946042	-8.034831691946264	17.80213121565412	15.260497984243576	1.17031044525547
2019-04-28	0.0002865634651036	53942525.34355828	2088330.4479166667	0.977574343558283	30.0944712804796	383291.0	5280.19	51477170.5469476	6353030562984.0	10771720.9485933	247870.94859326	5556.072916666667	17670162.5	5280.19	383291.0	-0.002390992549289	0.1919443271801973	0.0230112671667037	2.375915427181958	1.0	0.8853059693039966	1544315.116408428	-8.157550527654678	-8.157550527654909	17.803429692221	14.551875475959283	0.977574343558283
2019-04-29	0.0003458575388013	53986718.9625	7827196.265625	1.20326761349693	36.17688191297871	363207.0	5301.29	51477170.5469476	6353030562984.0	11244134.7806778	366674.191477149	5967.385416666667	17672202.109375	5301.29	363207.0	0.0039881052492187	0.1917074823747326	0.0326102629174501	2.5540339255576057	1.0	0.8901247523953756	1544315.116408428	-7.9694836052620435	-7.9694836052622335	17.804248629140194	15.873114927932537	1.20326761349693
2019-04-30	0.0004472915373789	54017263.597122304	10408107.822916666	1.29507085714286	47.14837413970499	346486.0	5260.65	44213520.7151697	6353030562984.0	9672352.74232865	447687.571876454	19153.65625	17674097.84172662	5260.65	346486.0	-0.0076955939089842	0.1921996503907966	0.0462852817512806	2.702721033461668	1.0	0.8902930315475029	1326405.621455091	-7.712299967045023	-7.712299967045156	17.8048142496796	16.15809565874002	1.29507085714286
2019-05-01	0.0003236398977017	54055161.98816568	3260604.520833333	1.12691123391813	34.055259523987495	439549.0	5269.79	54003657.4449573	6353030562984.0	11945018.6431959	355112.39319592	7402.697916666667	17676031.28698225	5269.79	439549.0	0.0017359203025169	0.1921279038136537	0.0297289107537892	2.362059747604931	1.0	0.89149554158149	1620109.723348719	-8.035879087111386	-8.035879087111386	17.80551560143314	14.997423171990237	1.12691123391813
2019-05-02	0.0003068782418599	54134162.20329671	2697508.1197916665	1.10086151086957	31.94668160338715	452646.0	5326.67	58109198.6542231	6353030562984.0	12941749.3453502	352449.34535022	6352.677083333333	17678255.90659341	5326.67	452646.0	0.010735763890084	0.1921414610296357	0.0272335165784098	2.4231960516606783	1.0	0.8922386201056797	1743275.959626693	-8.08905949536566	-8.089059495365708	17.806976008543774	14.807838986227289	1.10086151086957
2019-05-03	0.0004231702056514	54202510.09210526	7388547.9375	1.22819998684211	43.53403015039136	383032.0	5390.16	48003251.0621843	6353030562984.0	11122649.2294458	457428.841073132	15819.005208333334	17680356.25	5390.16	383032.0	0.0118487916293883	0.1082127947052719	0.0411258893126061	2.5889560141189265	1.0	0.8964205377939598	1440097.5318655288	-7.767736082423429	-7.767736082423606	17.80823777699998	15.815441783428213	1.22819998684211
2019-05-04	0.0003945091300835	54253159.74615385	4935228.270833333	1.18777127272727	38.67012535981584	355910.0	5657.14	43006075.3622154	6554050172254.76	10035261.3673471	355778.377034773	11141.744791666666	17682141.153846152	5657.14	355910.0	0.0483433950730489	0.1166833951051606	0.0354528261906969	2.4371189345621094	1.0	0.8971480890321818	1290182.2608664625	-7.837868274515221	-7.837868274515225	17.809171792857452	15.411909485267978	1.18777127272727
2019-05-05	0.0004240013074572	54348203.37209302	5407958.53125	1.19630818604651	40.74042443601491	330732.0	5771.08	42978500.6950398	6702169884349.0	9591032.60781153	359875.131106285	8374.770833333334	17683762.5	5771.08	330732.0	0.0199407738937846	0.1167278771319703	0.0375220422890837	2.627943470846487	1.0	0.8924532885186053	1289355.020851194	-7.7657740191114035	-7.765774019111599	17.810922114353886	15.503382228637445	1.19630818604651
2019-05-06	0.0004263629465301	54411021.81456953	6214882.239583333	1.22218744370861	41.35010116482926	378476.0	5717.66	50308167.4802404	6702169884349.0	11100910.0764288	431472.576428765	13224.010416666666	17685512.5	5717.66	378476.0	-0.0092996072661719	0.1160408008919661	0.038868216520818	2.592698083894354	1.0	0.8912345013865572	1509245.0244072117	-7.760219587269911	-7.760219587270089	17.81207729818964	15.642457334973235	1.22218744370861
2019-05-07	0.0005876952819136	54534244.690476194	10511389.666666666	1.26797719685039	57.32943654368136	329943.0	5684.47	42312167.3509307	6702169884349.0	10026818.2871987	550568.76084536	20784.703125	17687246.42857143	5684.47	329943.0	-0.005821735718019	0.116475913705636	0.05490961789427	2.796886128816192	1.0	0.8987224075139746	1269365.020527921	-7.439301972430225	-7.439301972430302	17.814339405253214	16.167969957391822	1.26797719685039
2019-05-08	0.0006169540879296	54708729.46052632	12598402.151041666	1.24307344736842	59.43860876948663	393081.0	5755.72	50641334.152295	6702169884349.0	11731703.7301483	654864.405159654	20647.828125	17688993.75	5755.72	393081.0	0.0124562478855523	0.1144829510609305	0.0558200599182175	2.7751099646128923	1.0	0.8964010643627364	1519240.0245688502	-7.390715948610927	-7.3907159486110485	17.81753384260322	16.349080550470816	1.24307344736842
2019-05-09	0.0006064914572319	54837579.54362416	13377133.125	1.25869975333333	56.64917242032472	361569.0	5936.72	49975000.8081859	6702169884349.0	12149462.758915	653469.00891496	19084.3125	17690881.62751678	5936.72	361569.0	0.0309626493604859	0.1172118912989466	0.0537858357922418	2.648542878399422	1.0	0.9012795838633796	1499250.0242455772	-7.407819915034842	-7.407819915034851	17.819886274988935	16.409057324011115	1.25869975333333
2019-05-10	0.0008712873509577	54946232.31451613	20055846.67708333	1.259484184	78.59953970680431	322963.0	6146.91	41645834.0068216	6702169884349.0	10770042.575463	786365.15324744	32573.541666666668	17692603.93145161	6146.91	322963.0	0.0347927242191339	0.1188919286809521	0.0730141174222456	2.792805987063536	1.0	0.9071962799440696	1249375.020204648	-7.04553872626866	-7.045538726268772	17.821865670758275	16.814031274050485	1.259484184
2019-05-11	0.0008881542423941	55062881.94615385	22940355.932291668	1.24059478461538	77.58281908599662	344957.0	6348.02	43311667.3670944	6702169884349.0	11877938.2790655	848925.356296582	27088.64583333333	17694193.75	6348.02	344957.0	0.0321934367285585	0.1202022560369295	0.0714707667569536	2.482155746948171	1.0	0.9124864945087048	1299350.0210128322	-7.026365133665765	-7.0263651336658235	17.823986398229646	16.948408185338142	1.24059478461538
2019-05-12	0.0006973311216581	55054776.09090909	13909128.4375	1.23478948734177	53.347950172555336	338571.0	7248.31	52640334.1846224	6702169884349.0	15580744.7153727	771725.965372654	10144.229166666666	17695989.853896104	7248.31	338571.0	0.1326253849876622	0.1619788244005436	0.0495307496188698	2.511736090805176	1.0	0.9189147859418788	1579210.0255386722	-7.268250193070948	-7.268250193071004	17.823839176514184	16.448055904675613	1.23478948734177
2019-05-13	0.000702617954955	54998841.23493976	6777872.229166667	1.20340963473054	55.82960030697996	390428.0	6978.63	55638834.2331136	6702169884349.0	16443665.5226962	840292.0937122	7655.286458333333	17698027.93674699	6978.63	390428.0	-0.0379157158072995	0.169517239829499	0.0511012640431292	2.521791469874088	1.0	0.9187935305694678	1669165.0269934083	-7.260697263441948	-7.260697263441992	17.822822674519163	15.729173780155088	1.20340963473054
2019-05-14	0.0010006996208026	55042723.151315786	14312960.979166666	1.23068711842105	70.93159837934361	367370.0	7823.11	50641334.152295	6702169884349.0	16211651.6224218	1057863.89911657	22638.234375	17700018.75	7823.11	367370.0	0.1142295512677904	0.1980416759069137	0.0652533081609941	2.6529547867272787	1.0	0.9250297225747122	1519240.0245688502	-6.907055902800003	-6.907055902800083	17.823620226225135	16.476676046911443	1.23068711842105
2019-05-15	0.0015034162463398	55176067.54421768	27192712.59895833	1.23772602684564	104.30418118140392	368901.0	7992.69	49641834.1361313	6702169884349.0	16983774.4918891	1585533.64083739	43952.192708333336	17701899.914965987	7992.69	368901.0	0.0214452002498557	0.1981471006728048	0.093355787407245	2.701600158308056	1.0	0.9298504569855112	1489255.0240839394	-6.500015262880554	-6.500015262880598	17.82603985825189	17.11845957621353	1.23772602684564
2019-05-16	0.0018602218199702	55322804.45517241	40228629.65625	1.2452671369863	125.69009099450447	375062.0	8206.9	48642334.1199676	6702169884349.0	16642489.0435273	1853649.07416285	60547.328125	17703740.0	8206.9	375062.0	0.0264478898971578	0.1946031738682422	0.1113805194231918	2.717505372445087	1.0	0.9298532800096232	1459270.023599028	-6.287059540319159	-6.287059540319208	17.828695758616377	17.510089480612788	1.2452671369863
2019-05-17	0.0016968497779414	55455649.33774834	41698633.28125	1.26140470860927	119.31753540863556	361654.0	7885.96	50308167.4802404	6702169884349.0	15398528.2663666	1650951.41169966	58304.27604166666	17705600.0	7885.96	361654.0	-0.0398913006903978	0.2018006867881785	0.1072148833408749	2.763663612181809	1.0	0.921590167667974	1509245.0244072117	-6.37898181878071	-6.378981818780714	17.83109414822568	17.545978911201942	1.26140470860927
2019-05-18	0.0009414823880403	55510836.13071896	27712175.109375	1.2423340130719	70.9118567841813	359704.0	7362.22	50986743.450853	6703779555092.79	14984659.8529589	987228.6029589	25607.27083333333	17707500.0	7362.22	359704.0	-0.0687224454683281	0.2179683976569627	0.0658826167992034	2.557399973311387	1.0	0.9183376963622674	1529602.30352559	-6.968054916318829	-6.9680549163189305	17.83208880525726	17.13738240922499	1.2423340130719
2019-05-19	0.0008986351075992	55415622.58895706	4034060.4739583335	1.12402164417178	68.58990825220864	346859.0	7265.05	54326123.0260958	6704632680587.0	17128952.0847312	996544.122010446	6534.364583333333	17709475.0	7265.05	346859.0	-0.0132863383832333	0.2193701749169517	0.0581789310333098	2.5372673045819782	1.0	0.9238816860379606	1629783.690782874	-7.014633492873394	-7.014633492873502	17.83037210815462	15.210283988449456	1.12402164417178
2019-05-20	0.0014507449399985	55377995.50310559	6946706.401041667	1.17731763354037	98.1807744849452	381582.0	8193.7	53659544.8294566	6704632680587.0	17411194.2865449	1468601.70168584	14131.145833333334	17711500.0	8193.7	381582.0	0.1202903869881826	0.2448342393414395	0.0843481312950917	2.618899738457264	1.0	0.9260344204589014	1609786.344883698	-6.535678102751732	-6.535678102751785	17.829692879730707	15.753778206084597	1.17731763354037
2019-05-21	0.0015182630698883	55461753.5620915	12195561.296875	1.25864305882353	105.14557994576025	380889.0	8007.03	50993232.0428998	6704632680587.0	16828129.8548241	1610675.95334609	17632.057291666668	17713462.5	8007.03	380889.0	-0.0230456604941071	0.2476079831908733	0.0957133066621992	2.687483755109758	1.0	0.9272742972874816	1529796.9612869942	-6.490188314701779	-6.490188314701792	17.83120421615352	16.316582615376976	1.25864305882353
2019-05-22	0.0012634896156146	55553843.25903615	10720216.645833334	1.20124329341317	88.10152930324767	394887.0	7952.5	55659279.4193742	6704632680587.0	18104557.6470407	1416401.39704072	12445.536458333334	17715460.76807229	7952.5	394887.0	-0.0068335611639334	0.2477435836084532	0.0782345210887955	2.664934525573138	1.0	0.9262162195780944	1669778.382581226	-6.673877849915587	-6.673877849915664	17.83286325723791	16.1876419229021	1.20124329341317
2019-05-23	0.0011631156135854	55579395.29113924	6854254.848958333	1.22699516455696	84.5756840906745	389343.0	7625.93	52659677.5344978	6704632680587.0	16469421.0512328	1262208.55123279	9883.979166666666	17717493.75	7625.93	389343.0	-0.0419320623719681	0.2538297749955272	0.076639521650842	2.657340699588795	1.0	0.9232618889943708	1579790.326034934	-6.756653000596721	-6.756653000596754	17.83332310224714	15.740380163240514	1.22699516455696
2019-05-24	0.0014211156089535	55673662.50326797	10886247.28125	1.25413184313726	100.00061191614994	373882.0	7880.29	50993232.0428998	6704632680587.0	16833084.3068115	1535781.22957152	20836.526041666668	17719437.5	7880.29	373882.0	0.0328104229538723	0.254326015875802	0.0912358782014812	2.786440641699788	1.0	0.927295702515173	1529796.9612869942	-6.556313075714464	-6.556313075714514	17.835017747528042	16.203010833247408	1.25413184313726
2019-05-25	0.0011214936169727	55705511.842857145	5379069.432291667	1.17771341428571	77.70434933970559	338398.0	8003.26	46660473.7647449	6704632680587.0	15115205.1345969	1031523.88459694	11290.171875	17721268.75	8003.26	338398.0	0.0154842534511931	0.2527774523583044	0.0682441207652488	2.5736351869691907	1.0	0.925912261171324	1399814.212942347	-6.793093895529152	-6.793093895529169	17.835589655887826	15.498025949201756	1.17771341428571
2019-05-26	0.0008447336817042	55754733.15757576	1615805.0833333333	1.00135643030303	58.034159393648174	374072.0	8071.45	54992701.222735	6704632680587.0	17530637.7421003	778839.007618941	3613.2083333333335	17723175.0	8071.45	374072.0	0.0084841852865551	0.2456872580863695	0.0444273060157154	2.4625286041189938	1.0	0.9247132449622156	1649781.0366820502	-7.0764891498642335	-7.076489149864299	17.836472864388185	14.295343894039219	1.00135643030303
2019-05-27	0.0015013142400244	55809425.90797546	7103530.208333333	1.19071721556886	95.20418576485706	399584.0	8744.42	55659279.4193742	6704632680587.0	20943626.1747347	1727257.42473471	12805.677083333334	17725248.773006134	8744.42	399584.0	0.0800826386967497	0.2542453843909427	0.0824717463119344	2.6652969087851366	1.0	0.9362181746885624	1669778.382581226	-6.50141439446184	-6.501414394461844	17.83745333616764	15.77610243088371	1.19071721556886
2019-05-28	0.0014734591242321	55873601.95679013	8310698.432291667	1.26284601219512	93.164611200545	390427.0	8770.06	54659412.1244154	6704632680587.0	20098452.3035233	1735508.55352325	14654.348958333334	17727311.651234567	8770.06	390427.0	0.0029278652082549	0.2538868418185795	0.0863503580929468	2.7488595819448984	1.0	0.9347300045209948	1639782.363732462	-6.520142496767086	-6.520142496767095	17.838602589677418	15.933054210507043	1.26284601219512
2019-05-29	0.0013810549782799	55952790.26589596	3589344.036458333	1.22425102298851	87.82454477750132	405155.0	8719.88	57992303.1076115	6704632680587.0	20660475.7496612	1633565.78418822	6832.34375	17729435.476878613	8719.88	405155.0	-0.0057381715075113	0.2545843969862453	0.0790671910938453	2.7022102652071407	1.0	0.932633919400162	1739769.093228345	-6.584907594862254	-6.584907594862315	17.840018862182834	15.093480024119703	1.22425102298851
2019-05-30	0.0015141680965184	56028349.08125	9144692.651041666	1.2136461125	96.92196883710614	376874.0	8662.98	53664058.5059824	6747104132834.47	18924858.1213242	1629865.55599071	17139.953125	17731518.75	8662.98	376874.0	-0.0065467021220229	0.2544735966702985	0.0861230000004177	2.726712376019572	1.0	0.9319446731971875	1609921.755179472	-6.4928891020465125	-6.492889102046554	17.841368354200174	16.028684230826983	1.2136461125
2019-05-31	0.0020238666482034	56155380.9059829	22297982.09895833	1.2917668034188	135.66339019169914	298997.0	8272.46	43386260.5763838	7459680720542.0	13928405.3729962	1713611.62299618	39604.078125	17733250.0	8272.46	298997.0	-0.046126848732019	0.2617675441053977	0.1230299935352583	2.93452777118165	1.0	0.9252412443529264	1301587.817291514	-6.202745415002422	-6.202745415002448	17.84363306547412	16.920006743500036	1.2917668034188
2019-06-01	0.0013090743550113	56210600.456953645	15797685.890625	1.24408625165563	84.86334845589796	332092.0	8553.81	55994233.735333	7459680720542.0	17500366.3831521	1362765.48977121	19781.31770833333	17734925.0	8553.81	332092.0	0.0334448722230416	0.2623663925637804	0.0778706833865585	2.647913831107044	1.0	0.9232095157195253	1679827.01205999	-6.638434990755965	-6.638434990755987	17.844615917307852	16.57537402465183	1.24408625165563
2019-06-02	0.0011618525541678	56187428.90769231	7145194.583333333	1.20057963358779	75.31068613155607	301003.0	8554.8	48577778.9359511	7459680720542.0	15462127.8066285	1028715.30662847	8051.546875	17736688.365384616	8554.8	301003.0	0.000115731202138	0.262810621211433	0.0665312898388711	2.6327345574628813	1.0	0.924598560492882	1457333.368078533	-6.757739518304269	-6.757739518304285	17.84420360492621	15.781950602471898	1.20057963358779
2019-06-03	0.002096962886081	56231386.26890756	13001401.208333334	1.25674850420168	133.0586037329947	294009.0	8739.03	44127906.056322	7459680720542.0	14378777.9286266	1693015.42862659	27555.15625	17738250.0	8739.03	294009.0	0.0213066705971272	0.2606865241733356	0.1177440417419604	2.7986728297433063	1.0	0.9263449403969698	1323837.18168966	-6.167265225797387	-6.167265225797421	17.844985633510774	16.380567694873807	1.25674850420168
2019-06-04	0.0016563790945711	56368393.13071896	16979565.411458332	1.25325847402597	112.90726884497288	374763.0	8134.92	57106701.9552403	7459680720542.0	17028462.3207378	1728231.03240991	29809.73958333333	17739962.00980392	8134.92	374763.0	-0.0716332929543259	0.2744297576044532	0.1014907276921425	2.797525369366776	1.0	0.9195135285200324	1713201.058657209	-6.403121327375189	-6.403121327375224	17.847419153898738	16.647521144377322	1.25325847402597
2019-06-05	0.0011125606979054	56433971.9125	4959840.942708333	1.23972551875	80.3739869152387	372948.0	7675.8	59331638.3950548	7459680720542.0	16774166.520507	1238191.52050696	6905.026041666667	17741918.75	7675.8	372948.0	-0.0580933840033406	0.282465221919099	0.0738153826595931	2.684712077823181	1.0	0.9151099805918538	1779949.151851644	-6.801090985497181	-6.80109098549725	17.848581874009152	15.416884230184568	1.23972551875
2019-06-06	0.0009431091903821	56468887.27741936	2808878.0572916665	1.15870975796178	67.1677490764055	364526.0	7786.04	58219170.1751475	7459680720542.0	16576546.9153716	959903.722605092	5932.953125	17743908.70967742	7786.04	364526.0	0.0142598640323097	0.2820285586546019	0.0579073390559383	2.6541097205686293	1.0	0.9157086158331416	1746575.1052544252	-6.966328491596934	-6.966328491597002	17.84920037678726	14.848295693713556	1.15870975796178
2019-06-07	0.0007985185107072	56550260.60897436	6646492.328125	1.18778080379747	56.74479458600192	350011.0	7803.23	58589992.9151166	7459680720542.0	16904713.8524406	861779.733886153	9174.59375	17745864.022435896	7803.23	350011.0	0.0022053639416288	0.2821407668468845	0.0509786643777903	2.7645102582490275	1.0	0.9168184778377786	1757699.787453498	-7.132752408727866	-7.132752408727933	17.85064036898571	15.709599804016198	1.18778080379747
2019-06-08	0.0007460713958062	56581925.96774194	3386733.161458333	1.14384396774194	51.724784622665645	294369.0	7998.29	45982019.7561675	7459680720542.0	12882272.7216123	582893.90929086	6971.828125	17747631.25	7998.29	294369.0	0.0246900182892026	0.2817314092670676	0.0452477541725189	2.596832546905415	1.0	0.914334333855812	1379460.5926850252	-7.200689257505813	-7.20068925750588	17.85120016298515	15.035376345542629	1.14384396774194
2019-06-09	0.0006608617427822	56639024.41780822	1756899.4479166667	0.92742606122449	46.20399112880858	300917.0	7931.34	54510942.7754566	7459680720542.0	15040475.2089595	498962.708959555	4161.125	17749325.770547945	7931.34	300917.0	-0.0084057688981395	0.2810997519027547	0.0331746638339144	2.590166059079415	1.0	0.9130172013560026	1635328.2832636982	-7.321965903708582	-7.321965903708675	17.852208782939538	14.379061136115897	0.92742606122449
2019-06-10	0.0007765771440132	56709329.48076923	3772991.6770833335	1.15081056687898	56.3601343725277	353629.0	7640.61	58219170.1751475	7459680720542.0	16318423.0157517	804692.654421822	6548.734375	17751223.237179488	7640.61	353629.0	-0.0373445570108188	0.283625062843077	0.0493119129002278	2.692067109880695	1.0	0.9143752994480652	1746575.1052544252	-7.160614571935138	-7.160614571935239	17.85344929626962	15.14337879302918	1.15081056687898
2019-06-11	0.0008890939273155	56794877.055944055	9975503.864583334	1.25805607692308	61.47069829327477	340449.0	8020.38	53027651.8155803	7459680720542.0	14984664.3562564	872726.85625637	16603.885416666668	17753100.0	8020.38	340449.0	0.0485083593789976	0.2559541348686471	0.0582413349747129	2.794906138658064	1.0	0.9150689255817356	1590829.5544674092	-7.025307673008309	-7.025307673008409	17.854956686946736	16.11564303220466	1.25805607692308
2019-06-12	0.0009416986072785	56870247.54198473	8827878.848958334	1.26008806870229	65.95305480435421	328464.0	7917.58	48577778.9359511	7459680720542.0	14041153.3883298	874622.13832975	14530.723958333334	17754812.5	7917.58	328464.0	-0.0129001987229191	0.25298478035822	0.0622899069713664	2.762089604949097	1.0	0.9169678827501572	1457333.368078533	-6.967825284393276	-6.967825284393282	17.856282872042716	15.993425322766447	1.26008806870229
2019-06-13	0.0008451160230321	56964966.88741722	12700784.546875	1.2641888410596	57.33860156276955	364373.0	8173.06	55994233.735333	7459680720542.0	16311181.085572	893272.238838839	16599.161458333332	17756575.0	8173.06	364373.0	0.0317577761734426	0.2281002785381558	0.0547644118566607	2.752333460492406	1.0	0.9176110177063328	1679827.01205999	-7.07603663466914	-7.076036634669187	17.857947020834754	16.35717432486529	1.2641888410596
2019-06-14	0.0008035181356065	57048240.29166666	15993713.927083334	1.29037044378698	54.087345795222674	364383.0	8237.88	62264123.1632496	7411481913588.01	18846894.0773128	987978.100464444	15224.635416666666	17758569.270833332	8237.88	364383.0	0.0078996495127938	0.2272731660204089	0.0524212687996021	2.9315555336006343	1.0	0.9207116594496692	1867923.694897488	-7.1265108022803645	-7.126510802280377	17.859407788777652	16.58770632344937	1.29037044378698
2019-06-15	0.0006850065532018	56974786.28767123	6289601.421875	1.23372896575343	43.69286472963619	330954.0	8693.6	53775192.2320125	7409399249090.0	16609185.0992313	686185.09923132	7374.296875	17760543.75	8693.6	330954.0	0.0538440935010999	0.2320466951433725	0.0413135921558895	2.758232261885337	1.0	0.9222957293896356	1613255.766960375	-7.2860821530297635	-7.286082153029853	17.858119382104718	15.654408259717343	1.23372896575343
2019-06-16	0.0007776882894777	57016131.23846154	8969659.90625	1.17512171538462	48.675818775250434	295254.0	8859.47	47882020.4805591	7409399249090.0	15480924.6966563	677589.485449899	14004.21875	17762268.75	8859.47	295254.0	0.0188998206481407	0.2285086949262914	0.0437693160277596	2.680783325543432	1.0	0.9257687435310872	1436460.6144167732	-7.15918477026834	-7.159184770268351	17.85884478994423	16.00935831873984	1.17512171538462
[truncated: 2,474 more rows]
