# Supplementary material for: Landauer-Based Economic Temperature in Blockspace Markets: Evidence from Bitcoin and Ethereum
Source: Entropy (Basel). 2026 May 1;28(5):508. doi: 10.3390/e28050508 (PMC13205438; doi:10.3390/e28050508)
Supplement: Supplementary file 1 [file entropy-28-00508-s001.zip › entropy_submission_entropy_optimized/data/btc_monthly.csv]

date	T_star_corrected	utxo_count	mempool_size_bytes	avg_block_size_mb	fee_rate_corrected	confirmed_transactions_per_day	market_price_usd	hash_rate_ths	difficulty	miners_revenue_usd	transaction_fees_usd	mempool_tx_count	total_bitcoins	btc_price_usd	confirmed_transactions	btc_return_1d	btc_vol_30d	fee_share_revenue	batching_ratio	eta_carnot_proxy	mining_profit_margin_baseline	energy_cost_usd_eff_25p0	log_T_star_corrected	T	S	P	V
2017-01-01	0.00013516455599720323	44723497.01418887	10332320.16140233	0.8710423146780757	82.00596238952987	277979.3548387097	910.6667741935483	2756968.573991839	347120363344.8201	1924231.6917712323	104163.42267321888	11454.017137096775	16106037.471040651	910.6667741935483	277979.3548387097	-0.0015862871480079076	0.31228475554991486	0.05414647315288847	2.4376031536188245	1.0	0.965406921307804	82709.05721975518	-8.925503418291092	-8.925503418291408	17.61598555118187	15.828986899787521	0.8710423146780757
2017-02-01	0.00021457699455129287	45429378.28927183	26610048.5265997	0.9494841428667492	111.67337453260156	295619.71428571426	1056.7282142857143	3225218.3434475367	425050647264.895	2216599.0757677485	173308.96377290576	29890.74609375	16163480.989767944	1056.7282142857143	295619.71428571426	0.009315464011930692	0.16451214730781388	0.07774562118386227	2.3925958312438005	1.0	0.9648919142321393	96756.5503034261	-8.471328804603221	-8.471328804603477	17.63164289543304	16.943939471493774	0.9494841428667492
2017-03-01	0.00032805806862378064	46830204.511833735	28374256.24159946	0.9571193190731535	160.38353390052663	286005.3870967742	1130.2367741935482	3482165.5745201884	467030539781.5731	2415655.9054052983	264038.57251201203	25951.386592741936	16218870.08226055	1130.2367741935482	286005.3870967742	-0.004622619224680406	0.1949491734942799	0.1089016181316488	2.4924462672473	1.0	0.9649953537539111	104464.96723560565	-8.03488944178779	-8.034889441787954	17.66200625211183	16.735842890232362	0.9571193190731535
2017-04-01	0.00032665877861773335	48449039.74045158	18806758.110069446	0.9589892406735674	150.1853690076403	278388.0	1203.8403333333333	3770011.2911659544	512390534629.5978	2567792.258654619	262527.4478816291	19101.392013888886	16275693.338223249	1203.8403333333333	278388.0	0.008442728458888488	0.21930229438362828	0.10244039880722738	2.6045921546214488	1.0	0.9646264217026206	113100.33873497862	-8.038312065340167	-8.038312065340339	17.695953113409715	16.54387825612476	0.9589892406735674
2017-05-01	0.0008479971407720064	50766598.73853644	86203704.28528225	0.9730141082206395	246.6438637720958	324554.67741935485	1845.5109677419355	4355559.505194019	558840062708.9905	4528984.800631208	748195.2661595761	106726.37348790323	16333346.761011945	1845.5109677419355	324554.67741935485	0.01623372838182393	0.14342871505238577	0.15923039463928002	2.4673272587377886	1.0	0.9761569706875755	130666.78515582057	-7.1467248227276725	-7.146724822727729	17.742629099453264	18.19663877898368	0.9730141082206395
2017-06-01	0.00135597253101643	52125975.60631543	45099946.43993056	0.9721974736582025	287.1742176218377	269046.1666666667	2613.891666666667	5067463.983695736	683098541002.2477	6048554.596472744	1105086.13397124	33274.244791666664	16392875.913811078	2613.891666666667	269046.1666666667	0.004738386435932676	0.2662402435729248	0.18119780065158894	2.5736596731006287	1.0	0.979725989887692	152023.9195108721	-6.619405000764525	-6.619405000764555	17.769173133443932	17.4281300994586	0.9721974736582025
2017-07-01	0.0006715101869507323	51602619.12819757	17171701.86895161	0.8864679889777821	150.0217454287904	231734.16129032258	2496.394516129032	6045437.088081323	771256981071.4382	5510243.494957321	519370.1810302215	6948.213877688171	16450837.780562527	2496.394516129032	231734.16129032258	0.00241078929042711	0.27286750315154035	0.09551530801419299	2.6349052005754077	1.0	0.9734336936270982	181363.1126424397	-7.331786355624334	-7.331786355624412	17.75906468892443	16.385017925973123	0.8864679889777821
2017-08-01	0.0015282975517455484	50779567.853160165	43876596.109375	0.9477009144637674	209.66036375280524	250497.74193548388	3810.513870967742	6336174.338924699	896901929062.618	7993055.4101290535	1119788.0753636265	25609.44690860215	16509257.637404548	3810.513870967742	250497.74193548388	0.016602754291540615	0.30893252321788667	0.1342161596668515	2.640879473758387	1.0	0.9802989145435351	190085.23016774099	-6.702401855674624	-6.702401855674678	17.742962329665257	17.324724437813288	0.9477009144637674
2017-09-01	0.0009896952660128167	51397952.707114816	8290830.352604167	0.8142958423554909	131.24704888059676	244850.06666666668	4098.4113333333335	7948461.886110305	992904772766.7141	9142776.836721903	743078.7425231133	6694.884201388889	16567372.735466447	4098.4113333333335	244850.06666666668	-0.003190269166764451	0.2740422369306205	0.07866025142152476	2.622053689007011	1.0	0.978547622319859	238453.85658330916	-6.986960880949083	-6.986960880949135	17.75510118085302	15.841633575355738	0.8142958423554909
2017-10-01	0.0011643683749593097	52365531.13348321	20038834.264616936	0.9607025102965661	120.68818959056627	289927.2580645161	5283.22064516129	9326960.147165565	1205232539494.029	11352172.982877055	954996.2745275028	19548.02452956989	16626986.443575772	5283.22064516129	289927.2580645161	0.012489326597701826	0.2633593153583439	0.0850182114694161	2.559620024320806	1.0	0.9800299450276451	279808.804414967	-6.812265709054548	-6.812265709054591	17.77373163375618	16.62428033807241	0.9607025102965661
2017-11-01	0.0030440649979069667	54900872.24747984	73124607.72447917	1.044145612431422	231.71895479045227	311508.5333333333	7653.440666666666	9874711.156577222	1389346256168.848	17068264.694174204	2524173.0021419656	50222.94149305555	16683156.362167109	7653.440666666666	311508.5333333333	0.015095649692694757	0.23250031640838614	0.15558410336141462	2.696033283357785	1.0	0.9858572722370272	296241.33469731663	-5.867176762745584	-5.867176762745602	17.820903327142624	18.066795994235097	1.044145612431422
2017-12-01	0.010404244065162457	59605503.84603671	103856874.38995296	1.0545836697315734	375.39807065845264	360981.87096774194	14845.90935483871	13430284.640625095	1668105344152.1643	40307979.36113884	9583668.735397695	97512.5653561828	16744140.787163323	14845.90935483871	360981.87096774194	0.008648772634607196	0.34138565463166	0.22852669027474057	2.7523750970147516	1.0	0.9917400853652198	402908.5392187529	-4.772906195455678	-4.772906195455686	17.902828743885976	18.44981829517376	1.0545836697315734
2018-01-01	0.0069457808174610645	63101693.86961641	107181908.8827285	1.0539957259342603	281.0291331041243	286229.67741935485	13038.708709677421	17748914.788182147	2189829310663.4941	33172578.803206474	6628884.686431166	51038.12063172043	16806370.942967746	13038.708709677421	286229.67741935485	-0.007222204055908219	0.3991788048406884	0.1855473742603637	2.8935040622367563	1.0	0.9861743207056085	532467.4436454645	-5.155486838267498	-5.155486838267507	17.96015826687657	18.45496723604388	1.0539957259342603
2018-02-01	0.000912606340510275	57921312.62626056	30157852.617373507	1.009986737030253	55.40595759496508	191292.89285714287	9396.758214285714	22213162.72573913	2857890928748.323	19283331.376052372	803577.4649077635	7044.307849702381	16865287.577231918	9396.758214285714	191292.89285714287	0.0018837925146776675	0.394203195678426	0.04255841629768429	2.813365419491346	1.0	0.9720308498916739	666394.8817721738	-7.106174493480717	-7.106174493480777	17.87382844577665	17.052605772785814	1.009986737030253
2018-03-01	0.00043784194596461617	51945400.5959176	8523674.685651882	0.8197786229433107	26.70321627945848	183715.09677419355	9107.56870967742	24828135.008369707	3327262514165.2305	17514029.540470492	304744.4357624192	3004.2506720430106	16922004.986456502	9107.56870967742	183715.09677419355	-0.014151267022658051	0.3045459494983507	0.017012508051907113	2.7875820148841544	1.0	0.9649365229990833	744844.0502510914	-7.75416726705705	-7.754167267057176	17.765475580896457	15.035575086085968	0.8197786229433107
2018-04-01	0.00042782476093765	51375078.34686098	2431533.1904513887	0.7360609683090491	29.07597354773669	191778.03333333333	7958.289000000001	28387134.192885064	3716824713525.422	15678677.10134597	273911.39009631856	2373.7116319444444	16979761.95085977	7958.289000000001	191778.03333333333	0.010522643930505273	0.25548957731316474	0.017276868350215097	2.790110242702804	1.0	0.956216298557959	851614.025786552	-7.842572093635331	-7.842572093635476	17.754662192042694	14.271204446544465	0.7360609683090491
2018-05-01	0.000448340939685	51605701.79290858	1807842.810483871	0.7385048219066594	29.249275210094304	198030.87096774194	8484.076451612904	31389294.744395692	4143646644155.272	16495333.219531609	278877.72939466866	2778.3293010752686	17037062.121246494	8484.076451612904	198030.87096774194	-0.0077695376974403155	0.20728425042743623	0.01702728840599717	2.772773683573378	1.0	0.9539393732615854	941678.8423318708	-7.738632287206666	-7.738632287206796	17.759139135438208	14.127081526965258	0.7385048219066594
2018-06-01	0.0003375290380458167	51256034.09127685	6462540.347048611	0.8069849196651826	27.9658146460853	191750.46666666667	6810.044333333334	37377891.10950299	4891653033132.451	13376304.896534212	233463.69991117562	2928.3729166666667	17096079.665774837	6810.044333333334	191750.46666666667	-0.005712889815031557	0.17298217354905837	0.017493802594606773	2.760138769869243	1.0	0.9321744484011018	1121336.7332850897	-8.170211260556183	-8.170211260556366	17.752314689967342	14.820977413036152	0.8069849196651826
2018-07-01	0.0002193248580574	49548666.4997443	7223048.132392473	0.864410346439689	17.078239960950313	206243.09677419355	7089.220967741936	39735959.45578949	5322630746264.675	13713562.674305696	155483.69439798172	2935.209341397849	17152836.285702046	7089.220967741936	206243.09677419355	0.008785618317230067	0.1883889063471219	0.011435766945330819	2.7167813043918865	1.0	0.9292622940782711	1192078.7836736846	-8.450690734243294	-8.4506907342435	17.718369569884185	14.945822117207175	0.864410346439689
2018-08-01	0.0002243269389862968	49159745.151137	2208337.639280914	0.7865255920860199	18.570183712578068	217098.1935483871	6700.586774193548	48670738.69553997	6321278500899.581	13207033.853209935	150759.79053439936	2849.5574596774195	17212798.416144643	6700.586774193548	217098.1935483871	-0.005053736320493735	0.1840378819927827	0.011437742337869355	2.698362710405553	1.0	0.9111515665791033	1460122.1608661993	-8.429179582303576	-8.4291795823038	17.710576790945815	14.29213786048289	0.7865255920860199
2018-09-01	0.00020443188438139332	49662101.78071972	2234275.078125	0.8189477281250382	17.12482338128743	229048.13333333333	6603.381333333334	51313472.09122804	7004086131608.286	12366769.884492647	136679.84102681218	3692.9140625	17269980.60321972	6603.381333333334	229048.13333333333	-0.0019343855192085868	0.1482877580940681	0.011106070442780605	2.590423078630114	1.0	0.9003216437223761	1539404.1627368415	-8.511163747962353	-8.511163747962653	17.720745043981367	14.360051550545442	0.8189477281250382
2018-10-01	0.0001544610979871645	50232847.08856127	2696505.829301075	0.9477568352051403	13.191840026948402	244532.83870967742	6487.024193548387	51294007.73691673	7307780750548.9795	11535874.880443264	113541.35516536517	4283.279233870968	17325139.520335834	6487.024193548387	244532.83870967742	-0.0014564102893177941	0.10320485008502704	0.009866678393267023	2.5549852150938914	1.0	0.8932080546528943	1538820.232107502	-8.787774091393153	-8.787774091393436	17.73217721709742	14.685728702062297	0.9477568352051403
2018-11-01	0.00019430122229806	50159603.504464574	6186364.4859375	1.0848163446296035	20.982936681383244	268479.2	5486.050666666666	44560388.71964461	6936230051963.641	9002727.234613625	146945.00526496163	9166.47170138889	17377788.367194567	5486.050666666666	268479.2	-0.01290465237302024	0.13693084617060058	0.018177796894481724	2.492493887224277	1.0	0.8764837268545338	1336811.6615893384	-8.593460753167612	-8.593460753167887	17.730717384575833	15.376018470861704	1.0848163446296035
2018-12-01	0.00010937795831148413	50023357.47926187	2788239.6863239245	0.9986550718257847	16.227826724618463	264400.5483870968	3719.2887096774193	38349531.664426334	5506353319312.628	6627257.145303	83580.30101626209	4544.645161290323	17426743.24617628	3719.2887096774193	264400.5483870968	-0.003278601127796149	0.2815642407894284	0.013016587568018826	2.465423908819338	1.0	0.8588762961173807	1150485.9499327901	-9.159048737915683	-9.159048737915892	17.727988366622426	14.705138463363564	0.9986550718257847
2019-01-01	9.694525040645278e-05	49993580.92497732	2100251.827956989	0.9589595241908881	14.57737702892727	297489.6129032258	3690.9941935483866	41795543.35084876	5763769391797.221	6860555.601095659	75509.14360776308	4441.694052419355	17484346.28412343	3690.9941935483866	297489.6129032258	-0.003479817941717045	0.21751354689233657	0.011110844406680387	2.4118282784484193	1.0	0.8529618801489388	1253866.300525463	-9.25395323385894	-9.25395323385915	17.727386194096052	14.466968096992785	0.9589595241908881
2019-02-01	0.00011501882534396043	50765700.8996106	4186793.077752976	1.0553259696212651	17.135667536767933	331039.14285714284	3684.3514285714286	43753759.28507255	5977756321841.646	6868724.92447118	99397.09010594642	7623.863467261904	17538314.847640865	3684.3514285714286	331039.14285714284	0.0035554712806162144	0.1278763978959701	0.014440687247133543	2.39634655857468	1.0	0.8469520160041017	1312612.7785521764	-9.118471465357732	-9.118471465357953	17.74272696763666	15.009097518674588	1.0553259696212651
2019-03-01	0.0001486688298243871	51787986.98099181	4977154.783266129	1.0253720731454423	20.877151636834512	305084.67741935485	3942.4990322580647	44857189.56921319	6149587043544.307	7421126.421431816	126269.41813675965	7661.856686827957	17592138.378086735	3942.4990322580647	305084.67741935485	0.0022837079860469774	0.1279440888239664	0.01711935581127863	2.5151455075149163	1.0	0.8547253147158809	1345715.6870763956	-8.845243874406355	-8.845243874406744	17.76264004781276	14.995829601628552	1.0253720731454423
2019-04-01	0.00047272883326942666	53297886.140940584	12667236.397395832	1.2039929623438441	51.26789646349096	366767.4	5120.992333333333	45837625.704247735	6377107262508.221	9847431.459078569	463832.4774324185	18562.71371527778	17647724.955504764	5120.992333333333	366767.4	0.008191728529199024	0.17344878306700082	0.04699517919948651	2.5099778581683614	1.0	0.8879035649123227	1375128.7711274324	-7.697905184618654	-7.697905184618772	17.79137724282326	16.068334778755794	1.2039929623438441
2019-05-01	0.0010273295942255709	55174117.77234283	12590262.527553761	1.212656025006106	75.78517127388298	371145.06451612903	7182.940967741935	50583871.41154459	6690415298473.227	15016616.136958852	1067546.4137112799	19314.39180107527	17704219.1438633	7182.940967741935	371145.06451612903	0.014602494588542441	0.194077113513851	0.06828112690225568	2.636137478432835	1.0	0.9162839930931654	1517516.142346338	-7.010819968532476	-7.010819968532537	17.825945963575837	16.057715858166507	1.212656025006106
2019-06-01	0.0011622781033791233	57060864.193562225	12742602.954513889	1.203893422930083	68.4928392666223	349533.5333333333	9324.068666666666	56172811.23034214	7499079535112.689	19013828.9416157	1174682.5040527561	19273.352951388886	17761596.786158297	9324.068666666666	349533.5333333333	0.01209325814392223	0.2379609140666773	0.06172838182060876	2.7200251268249795	1.0	0.9271058438142783	1685184.336910264	-6.823002463156664	-6.823002463156708	17.8595849300668	16.052533356121486	1.203893422930083
2019-07-01	0.0007249677533491774	58809653.30839039	8519994.739445614	1.0819267549793683	37.394648304508976	332427.4516129032	10674.014516129033	66681315.62633084	8743312437060.463	21370016.587272055	679560.5357826969	10324.139430863104	17820486.192427516	10674.014516129033	332427.4516129032	-0.006938693694881549	0.33736174275157826	0.031984207088372615	2.6119829960722494	1.0	0.9241310260089433	2000439.4687899253	-7.275853186733052	-7.2758531867331175	17.88977958916191	15.408214897726877	1.0819267549793683
2019-08-01	0.0005268088617301001	60276318.660853304	3638693.5762768816	1.0449850552629463	27.151155218915545	328041.7419354839	10648.527096774193	74470296.39436135	9941022661897.932	20724095.20540829	467278.7564739721	6486.000672043011	17879445.562339924	10648.527096774193	328041.7419354839	-3.7497013549561196e-05	0.23197878875153718	0.02247727262504561	2.5662666642389182	1.0	0.9132591677495662	2234108.8918308406	-7.597249488641641	-7.597249488641753	17.914414023084408	14.90044015475896	1.0449850552629463
2019-09-01	0.00034677832667502336	61742377.95132207	3044974.5256944443	1.015043307064538	19.616999472751182	326633.06666666665	9835.233666666667	88364731.48359458	11529335235689.377	19453836.95423527	303352.9168127809	5559.289930555556	17937897.479543816	9835.233666666667	326633.06666666665	-0.005765291655397006	0.1579259101728046	0.015816226990955223	2.532286069124203	1.0	0.8891376905514407	2650941.9445078373	-7.980278257211941	-7.9802782572120945	17.93846631477012	14.737406680840646	1.015043307064538
2019-10-01	0.00029123860740145805	63258698.48130025	2648433.6816196237	1.0274679032649097	19.185778291289775	319124.29032258067	8356.320322580645	94973143.25978003	13110038184047.727	15626822.299389368	244638.7521625711	5672.82997311828	17995272.258535523	8356.320322580645	319124.29032258067	0.00415617452094897	0.17401540096423407	0.0156985972707587	2.4638087565049274	1.0	0.8538860499590238	2849194.2977934014	-8.180959790445636	-8.180959790445824	17.962722306350553	14.647713314607545	1.0274679032649097
2019-11-01	0.00031616543474790665	63616331.57255394	8637724.57482639	1.082244650995615	20.809866191036058	308125.86666666664	8389.157333333333	91550463.62747909	13024458459192.518	15184982.981338473	267386.73686190904	7576.9953125	18049520.217950918	8389.157333333333	308125.86666666664	-0.00555647227468073	0.20220470460822443	0.017808471020683805	2.484807053183955	1.0	0.8540027955566725	2746513.9088243726	-8.089497979324541	-8.089497979324706	17.96837673664164	15.264655444350797	1.082244650995615
2019-12-01	0.00018286733500952904	64173755.55356867	2083775.0485551073	0.9851549575209959	13.97576736085553	304195.3870967742	7257.898064516129	95372623.35633567	12920122620996.924	13688003.99986864	148404.33199028618	4364.260248655914	18104745.160386078	7257.898064516129	304195.3870967742	-0.00231795807740959	0.15325706519714533	0.010947585155441386	2.4334429316005926	1.0	0.8326010508713596	2861178.7006900706	-8.624906491372805	-8.624906491373126	17.977101545561684	14.37665653777016	0.9851549575209959
2020-01-01	0.00019888636222974192	65120394.249933444	2663039.930107527	0.9792817237715132	13.219092922035665	310075.3870967742	8299.388387096775	109227664.33092217	14391321132649.135	16141792.495483335	167976.60545988934	5315.747311827957	18163636.993238427	8299.388387096775	310075.3870967742	0.008862635208689166	0.16338602579237943	0.010402553146360068	2.430371808159413	1.0	0.8372630777770524	3276829.9299276653	-8.559127817133943	-8.559127817134229	17.99174210595434	14.611427158440867	0.9792817237715132
2020-02-01	0.00028428958207105863	65507692.32517343	4462180.673353815	1.100771424808189	16.230977705035045	325501.6551724138	9668.455862068964	110430000.73069763	15508511157888.193	17640574.49555128	250259.1488638102	7324.286794601369	18218770.683977574	9668.455862068964	325501.6551724138	-0.002993092478677307	0.14758285279821678	0.014196081787240845	2.4150935218077465	1.0	0.8494530182107576	3312900.021920929	-8.186849900187836	-8.18684990018806	17.99767272420943	15.06258038613446	1.100771424808189
2020-03-01	0.0003197674186239613	66320678.692189455	6089867.184702312	1.107090364928744	27.646294406117676	287232.3548387097	6943.3170967741935	106860986.70064792	15758872351124.576	12487175.430073006	262208.8352083817	10127.515472912895	18272215.736985493	6943.3170967741935	287232.3548387097	-0.009923140253055329	0.41456098925671464	0.024390898275660117	2.5872871571516196	1.0	0.7821289486509752	3205829.601019438	-8.115552532744058	-8.11555253274423	18.01000324288771	15.293615638046285	1.107090364928744
2020-04-01	0.00021751246755230669	66693162.030852124	8041337.384375	1.089957980753677	16.438513703385095	290067.36666666664	7148.318333333333	111378882.07403387	14920681134099.621	13762224.607764876	203262.65355842476	7729.947916666667	18326650.29682707	7148.318333333333	290067.36666666664	0.010502740936502747	0.36923071776295363	0.014502106582065731	2.6727842716743977	1.0	0.8053055277413204	3341366.4622210166	-8.546243927860784	-8.546243927861045	18.015611243867458	15.361525188751965	1.089957980753677
2020-05-01	0.0010586379372236872	66498818.43629107	43516686.09677419	1.2755314533761888	63.09991503336664	293312.32258064515	9232.087741935484	105729742.67026907	15713352402934.104	11992465.718081245	983882.045130539	24485.36071908602	18376433.915464316	9232.087741935484	293312.32258064515	0.0032168887254311286	0.21242284723845586	0.09916435737303439	2.695122705237013	1.0	0.7666741584070624	3171892.280108073	-6.951762037223352	-6.951762037223425	18.012690424846692	17.227356843662445	1.2755314533761888
2020-06-01	0.0004144057363291733	66122606.11369255	8371123.410590278	1.1546599044897516	24.08716832142768	306414.6666666667	9490.444	111608587.3841823	14873312032584.82	9440206.966217756	399791.8256659219	8744.772569444443	18405338.160298705	9490.444	306414.6666666667	-0.0018106722162118036	0.18014637942144804	0.04291895846050772	2.6727648750883892	1.0	0.7143733854118441	3348257.6215254692	-7.870011456321478	-7.870011456321628	18.007017609887352	15.606627929087503	1.1546599044897516
2020-07-01	0.0007945090118369453	67027357.09481307	28898835.85282258	1.2315010532960229	44.88513813367255	327681.6451612903	9526.257096774192	122209850.54470542	16650894927328.672	9701343.072877146	813525.2869924576	23174.577116935485	18434001.07040549	9526.257096774192	327681.6451612903	0.006150949227499981	0.0951665224597643	0.08086702541259955	2.690303342431699	1.0	0.6946104355703412	3666295.516341163	-7.3238505535454	-7.323850553545485	18.02059366899646	16.654105078295995	1.2315010532960229
2020-08-01	0.0012325393818095646	67549538.96204658	25813164.425235216	1.2755788090495197	58.68505106090852	315922.03225806454	11638.007096774194	123695006.34770544	17066712535952.363	11931984.78570964	1271839.454057868	17898.987735215054	18462220.527759943	11638.007096774194	315922.03225806454	0.00167626866070929	0.1500498164816369	0.1061042815914878	2.8006398565895885	1.0	0.7508510340081858	3710850.190431163	-6.747653329044729	-6.747653329044776	18.028367559159573	16.825526823376386	1.2755788090495197
2020-09-01	0.00085249804683808	68065554.46768166	16423476.56736111	1.2403958983892716	44.20005468310446	316511.0333333333	10674.675333333334	135714690.10696515	18108003984174.074	11005463.137506148	882339.9321558111	16822.02517361111	18490462.065044835	10674.675333333334	316511.0333333333	-0.002564559468539277	0.15552318724971398	0.08029795297354715	2.8374641362403206	1.0	0.7031755105928357	4071440.703208955	-7.132764475426204	-7.132764475426277	18.035979449088583	16.185501626509048	1.2403958983892716
2020-10-01	0.0015600246720957032	68861749.45550273	24455617.091061827	1.2537100371787122	70.20547994857216	299505.5806451613	11796.365483870968	131975112.70893523	19623035928557.17	11399564.24746934	1381947.1728494044	36028.43514784946	18518344.67476675	11796.365483870968	299505.5806451613	0.007230822919840658	0.1038510856582645	0.11862469039831443	2.835149200133045	1.0	0.7202239842306097	3959253.381268057	-6.702684789152914	-6.7026847891529515	18.04759206342094	16.627421631459352	1.2537100371787122
2020-11-01	0.0017674758416098067	69400546.35881796	26141223.558333334	1.263513939524954	62.476883022468	304851.6666666667	16474.938333333335	129011154.19246557	17494373182621.182	17491731.93912553	1848553.0854080885	22637.843055555553	18544606.22660586	16474.938333333335	304851.6666666667	0.009782921484604157	0.15060260028933775	0.1089822907591523	2.8533460311824945	1.0	0.8215838617939751	3870334.6257739677	-6.462460051874982	-6.462460051875011	18.0553895810595	16.57042692346199	1.263513939524954
2020-12-01	0.0020824321713455323	69550117.99788366	34209383.69052419	1.287879021579766	52.58755329031604	313967.70967741933	21688.174193548388	136513660.60528478	18864893474328.613	22329417.60719191	2203683.7547041965	27786.337869623654	18572644.477951966	21688.174193548388	313967.70967741933	0.014883175505386207	0.20150018578851267	0.09653086313011668	2.8937510418780676	1.0	0.848446522217584	4095409.8181585427	-6.263998075341303	-6.263998075341333	18.05755401866284	17.1443947725941	1.287879021579766
2021-01-01	0.0034539837560300228	70084884.46992296	67460911.875	1.309445459017289	54.7206890041867	325011.3870967742	34630.80354838709	149196971.6519753	20109151105265.24	36344706.441553295	3751858.946108687	40307.41616263441	18601751.14109872	34630.80354838709	325011.3870967742	0.0055914361946897044	0.24352513423660951	0.10188012627334417	2.9889130486276	1.0	0.9003807519742248	4475909.149559259	-5.724415837090427	-5.724415837090445	18.065196501937606	17.917756387472284	1.309445459017289
2021-02-01	0.006313631199740678	72436014.64766067	79315077.14564732	1.3155290532124455	75.67496569169404	320344.9285714286	45921.03142857143	155100116.46896046	21417403546153.03	49021346.49472546	6701219.306736751	62523.0509672619	18628813.394246828	45921.03142857143	320344.9285714286	0.010583972678975722	0.2985909471945877	0.13590959965966765	3.143929083641928	1.0	0.9227077344892521	4653003.4940688135	-5.116818965381227	-5.116818965381234	18.098129351305904	18.18817352314348	1.3155290532124455
2021-03-01	0.004944090827941055	74816655.38811351	85437947.65104166	1.3302392477629739	50.525673210880704	301358.96774193546	54450.96064516129	159601624.8462647	21657573969094.25	56379718.31547742	5393263.656418545	38752.74243951613	18655567.575880773	54450.96064516129	301358.96774193546	0.007771894718007975	0.25535515328627617	0.09623298544103727	3.2540704372650615	1.0	0.9317075514527685	4788048.745387941	-5.343798031801604	-5.343798031801613	18.130534477276104	18.259847303544294	1.3302392477629739
2021-04-01	0.00872339441271494	76820304.25742336	80829886.29392362	1.3305099948719878	85.41112398006271	278332.13333333336	57126.367666666665	157234579.39217335	23317562566068.723	57137461.00237861	8295335.317679705	62821.67361111111	18683180.985437907	57126.367666666665	278332.13333333336	-0.0030566522553485153	0.16862033383797448	0.14779901802220147	3.4028355836102033	1.0	0.9338852759047976	4717037.381765201	-4.871204523982873	-4.871204523982881	18.156889861787	18.20573871801644	1.3305099948719878
2021-05-01	0.0038160854076291256	76633783.69606835	59362526.58333333	1.3483326056195735	45.764874373408944	251342.29032258064	47107.96580645161	161245122.60697225	23094676661705.484	47444880.22759231	4049326.3163513816	27125.281586021505	18710510.125948247	47107.96580645161	251342.29032258064	-0.013114012014687646	0.2656901925680838	0.08819312924320395	3.404519847896248	1.0	0.9108288316203084	4837353.678209167	-5.631438352088736	-5.631438352088752	18.154527047868697	17.829677833430285	1.3483326056195735
2021-06-01	0.0017121196740107565	75859820.03428145	14806454.427430557	1.2947847730847124	26.647470989088767	217214.83333333334	35900.46866666667	120098018.76496242	20408892737089.92	28119958.669623096	1408356.7827374456	15121.034895833332	18735394.882597942	35900.46866666667	217214.83333333334	0.0001520155281804989	0.31257987055131015	0.052649809919834895	3.3463197473812425	1.0	0.8970083145466935	3602940.5629488733	-6.41229986655436	-6.412299866554394	18.1443956080209	16.096030792086477	1.2947847730847124
2021-07-01	0.0010819731659837517	76047472.45641568	7552010.0984543	1.078161977681474	17.597492309593704	219777.70967741936	34225.643548387096	100355390.59971684	14471974299942.387	31278956.43759997	891793.0437943839	7538.385248655914	18758223.360749338	34225.643548387096	219777.70967741936	0.005273421423049626	0.22591229721496983	0.031098231455985913	3.2007457285529144	1.0	0.9217293605288567	3010661.7179915053	-6.9790169990308595	-6.9790169990309066	18.146864867419225	14.742805087094391	1.078161977681474
2021-08-01	0.0006831551867144516	76008757.6776228	2169546.524697581	1.0150726349249009	8.336430130328361	240424.06451612903	45537.147741935485	120709404.39917919	15565175736237.91	45283010.96194714	600967.1972878383	3031.230510752688	18787880.386704445	45537.147741935485	240424.06451612903	0.0035155392198427875	0.18087319407579092	0.013438837503427023	3.107615695094926	1.0	0.9357336607670838	3621282.1319753765	-7.297249467866739	-7.2972494678668225	18.146357446190812	14.391249303949447	1.0150726349249009
2021-09-01	0.00069830285254472	76205313.51334319	3094095.8328125	1.110143950413042	8.373321803290601	253719.26666666666	46045.91166666667	136607014.3694557	18410092256641.23	43885215.54507317	647952.9847914907	4411.3484375	18816980.341840822	46045.91166666667	253719.26666666666	-0.004183487657444654	0.19397413512475717	0.01479900279587162	3.124155139269674	1.0	0.9247056091914599	4098210.4310836713	-7.282790106769971	-7.282790106770052	18.148941003962555	14.709556862258392	1.110143950413042
2021-10-01	0.0008913855148073032	76258613.94735517	4517179.129368279	1.174960109229469	8.637445637996827	272630.22580645164	57352.72516129032	149109956.0127309	19864683040732.84	55530430.65787292	884697.6994601155	6440.72815860215	18845477.169947702	57352.72516129032	272630.22580645164	0.01279220563408643	0.21760181259957073	0.016218324675388935	3.1528738468014432	1.0	0.9350330921992271	4473298.680381927	-7.046525880458525	-7.0465258804585815	18.149639347363145	14.963099694784095	1.174960109229469
2021-11-01	0.00084235124235373	77041711.90753573	3705182.0520833335	1.1975048126041774	7.649992014741064	276663.8333333333	60854.58966666667	160886124.65161103	22196881418530.945	56476424.45099592	826580.7068280735	4879.436111111111	18874188.563907202	60854.58966666667	276663.8333333333	-0.0021770021510251966	0.16468114736650524	0.01455681411658567	3.17476121140697	1.0	0.9311250928464506	4826583.739548331	-7.0961162174692065	-7.096116217469261	18.159841349490655	14.80418823702166	1.1975048126041774
2021-12-01	0.0006466353377151807	78611693.86250734	7253244.155745967	1.1911399453590976	7.190256573334433	262000.29032258064	49668.63903225806	173191888.58124915	23588401622432.094	46538078.56282831	636393.9569227719	5955.337197580645	18902255.829188757	49668.63903225806	262000.29032258064	-0.006597042746530713	0.19604758133168582	0.013687264083717255	3.2984120135406716	1.0	0.9100676081890964	5195756.6574374745	-7.371504892639507	-7.371504892639583	18.180015463934488	15.229104709172166	1.1911399453590976
2022-01-01	0.0004914411777263096	79676936.31840837	2598791.818548387	1.1131562993261594	6.575649666926091	249752.2258064516	41355.081612903225	187537302.88593605	25144523050256.273	39432983.902217254	449542.38607611944	3790.9684139784945	18930953.96166404	41355.081612903225	249752.2258064516	-0.007017105150044369	0.15595348728422098	0.011605387920262568	3.3215625196962457	1.0	0.8839876918762047	5626119.086578082	-7.635850802854253	-7.63585080285434	18.1934776945291	14.554012347946788	1.1131562993261594
2022-02-01	0.0004692766702350143	79744875.67921792	6654187.135602678	1.19363630993831	6.382702730749426	249861.7142857143	40588.885	197750077.9630687	27209428896977.71	37937583.75314265	462413.8187570433	4748.345796130952	18958279.976002242	40588.885	249861.7142857143	-0.00020218722403094223	0.1877673371220596	0.012213859399746521	3.3443976289768016	1.0	0.874024376331397	5932502.33889206	-7.69216979255509	-7.692169792555198	18.194336845105394	14.947776054322881	1.19363630993831
2022-03-01	0.0005045337952689838	80569938.80062741	2906099.9141465058	1.1810429809504142	6.6428172295284575	257401.12903225806	41890.66935483871	200788560.64325428	27569749661533.297	39030226.90425076	492788.45261049847	4707.8692876344085	18985069.43733023	41890.66935483871	257401.12903225806	0.007152604359217644	0.23279029742357982	0.012631347084993461	3.3501521486206576	1.0	0.8759845472159804	6023656.819297629	-7.631527857948317	-7.631527857948438	18.204620406290406	14.652226867020723	1.1810429809504142
2022-04-01	0.00045767194616909	82315364.22211576	2549200.849826389	1.1638877249712585	6.056997493442989	260823.36666666667	41681.03133333333	209052528.9308074	28561641369177.605	38866599.19115543	435626.90888396074	4122.948263888889	19012957.121948	41681.03133333333	260823.36666666667	-0.0066118626137602835	0.14539205854756548	0.011252315110435127	3.3235795006055917	1.0	0.8705743330730787	6271575.867924223	-7.712467746007314	-7.712467746007438	18.226046484372553	14.556708667045799	1.1638877249712585
2022-05-01	0.0005257678019522775	83207502.0208901	17176718.410407286	1.240870585442841	9.267719582904185	259933.03225806452	31871.23483870968	218665650.4271272	30502528393853.125	29513600.178657297	525887.1697622351	10463.559210115029	19041195.919551	31871.23483870968	259933.03225806452	-0.006333801805631313	0.1988804771584113	0.018249270630191182	3.300358997961138	1.0	0.8192872572541832	6559969.512813817	-7.575914560910089	-7.575914560910186	18.236845523951654	15.441686088931098	1.240870585442841
2022-06-01	0.00041024703086724667	83448690.20386498	4895745.438541667	1.2007695732933972	9.33354624098681	250494.06666666668	24756.532333333333	213562475.67844138	29992443023059.81	22458707.120816834	385459.46989156614	5120.822222222222	19068347.09702639	24756.532333333333	250494.06666666668	-0.01522628242814671	0.24433108289352706	0.017871257346451213	3.3014698834119796	1.0	0.7636566057363577	6406874.270353241	-7.831666347126854	-7.831666347126992	18.239739905932172	14.926583748832416	1.2007695732933972
2022-07-01	0.0004209195477492064	83971528.92481361	3051817.552251344	1.1817124079561994	10.927177214203299	247829.5483870968	21417.305161290322	199946546.80800402	28752118353097.004	19236002.31468765	388844.74448730476	4850.871807795698	19095195.445943475	21417.305161290322	247829.5483870968	0.00526640490149428	0.21202553204891111	0.02067168008460654	3.3160212951837553	1.0	0.7487738798822258	5998396.404240121	-7.803525852165953	-7.80352585216608	18.245982732849075	14.67020788819482	1.1817124079561994
2022-08-01	0.000311479461843629	84766628.54969065	2276054.9856323707	1.1521594841321932	7.63237588479321	252242.1935483871	22462.582903225804	210615395.89415362	28259747536806.22	21384593.203518182	300256.2118688983	3938.6294712539025	19123218.047901817	22462.582903225804	252242.1935483871	-0.005740282954858998	0.16413824435136218	0.014012702226377486	3.3343243466638475	1.0	0.7631020203444154	6318461.87682461	-8.110085655840303	-8.110085655840471	18.255410968196596	14.511302733692357	1.1521594841321932
2022-09-01	0.0002995690290775967	85153172.93849571	2696525.103125	1.2021276801451677	8.387359247888659	256119.66666666666	19821.521666666667	228316858.7406038	31520862037229.824	18456151.666923955	289521.57819779456	4087.6480902777776	19151650.170801032	19821.521666666667	256119.66666666666	-0.00032859830055708707	0.18503429640354202	0.01594525201300899	3.321111096137629	1.0	0.7020330814850794	6849505.762218114	-8.119857520570035	-8.119857520570203	18.259960672039046	14.659067803808147	1.2021276801451677
2022-10-01	0.0002485847473625258	85273922.52985391	2642119.552923387	1.1360186596317547	7.004842189702841	257197.83870967742	19615.240322580645	262442533.0630563	34633070486529.05	19102969.093178313	241310.49790870765	3829.1641465053767	19180543.727360323	19615.240322580645	257197.83870967742	0.0016516843069006935	0.12826044345493465	0.012779363977038128	3.2423740125684524	1.0	0.6689500864928216	7873275.99189169	-8.338638183770263	-8.338638183770469	18.261378236180413	14.525327221264833	1.1360186596317547
2022-11-01	0.0004058591315279533	85074283.39653374	20424981.4578125	1.3171402079659635	12.913276984364153	262464.56666666665	17698.35166666667	255260717.23519355	36840192856100.72	15932737.128467984	414050.46180131903	8358.451736111112	19208286.28234044	17698.35166666667	262464.56666666665	-0.007579951236097424	0.19416241410265356	0.02666563264111797	3.299489805429379	1.0	0.6113795408585934	7657821.517055807	-7.830326389917192	-7.830326389917317	18.259018959841242	15.692576667335638	1.3171402079659635
2022-12-01	0.000320179791506271	84284532.62314054	3442305.6498655914	1.204139952479933	10.469792284143098	256715.0	16962.294516129034	248429889.5731651	35133053962169.03	15492483.122590847	302705.50162310776	4293.520833333334	19235024.9268273	16962.294516129034	256715.0	0.0003260949283455742	0.13804383007415413	0.019956974741874304	3.2573763004397995	1.0	0.6148486402363703	7452896.687194953	-8.07796142091507	-8.077961420915237	18.249707149196578	14.722449820443382	1.204139952479933
2023-01-01	0.0002680625401737774	84217239.74680914	3892581.27906586	1.1663073516381945	7.32787739679045	282522.4516129032	20032.472903225807	273452683.901391	36154520442448.49	19479667.4941101	265064.46991655097	4276.621975806452	19263651.343656268	20032.472903225807	282522.4516129032	0.010288972862918636	0.09789396828048794	0.01367266544377863	3.0514348114186367	1.0	0.6595714971439302	8203580.517041733	-8.271445257032768	-8.271445257032966	18.248907118883697	14.663103252245554	1.1663073516381945
2023-02-01	0.0003090158310910893	85277571.69148026	31039287.7265625	1.9990458175963155	7.36637353059417	299592.71428571426	23296.62392857143	296943769.58048433	39784302857977.234	22528091.852442093	501021.9863706639	11158.446056547618	19291287.069822542	23296.62392857143	299592.71428571426	0.0010198914352050421	0.14082498337163993	0.022412403512683508	2.97203584974834	1.0	0.6825402681648144	8908313.08741453	-8.121072595524781	-8.121072595524954	18.261411226996394	16.838721322897992	1.9990458175963155
2023-03-01	0.00044785937635262256	86962239.41712521	59358113.1827957	2.0523888838402815	9.958527948634707	315353.70967741933	24949.525806451613	331518401.5009713	44249906390466.77	24484582.068675175	760999.8106106616	20865.45614919355	19319187.10767953	24949.525806451613	315353.70967741933	0.005693077049691788	0.1752850060944849	0.031136105684440023	2.9885366849586057	1.0	0.6710701177077816	9945552.045029141	-7.760104104444144	-7.7601041044442916	18.280940272808767	17.868800385205738	2.0523888838402815
2023-04-01	0.0005684264962580967	88640159.39329548	44807270.05538194	1.7673327091983047	10.935984892763761	357586.76666666666	28824.974666666665	342490075.93238384	47978944274383.4	26831636.34151538	785665.9248487153	23689.72517361111	19347321.401556086	28824.974666666665	357586.76666666666	0.001410438294258573	0.1483080945824292	0.029349417615521563	2.8871608092690955	1.0	0.6930325817931527	10274702.277971515	-7.5401547223470535	-7.540154722347153	18.30007921186352	17.341658467659286	1.7673327091983047
2023-05-01	0.0029797951942824065	97316683.89978468	109234948.86827956	1.6994237697773253	59.287551539889215	525809.7741935484	27563.67322580645	360796640.3364748	48786288514525.914	29728781.109687675	4068981.1096876757	85842.97983870968	19374985.328364316	27563.67322580645	525809.7741935484	-0.0017458345062461424	0.11089582827758934	0.12725551746176694	2.588327206795981	1.0	0.7046805599412962	10823899.210094245	-6.0774522086327245	-6.077452208632752	18.392751349282783	18.253263631860506	1.6994237697773253
2023-06-01	0.00094998442397478	105360449.84064296	135139831.45225695	1.71846594403099	19.18457840196014	404906.0333333333	27652.376666666667	369581672.7831353	51736188385804.45	26259676.37983042	1282700.9631637519	164183.12135416668	19403124.38124918	27652.376666666667	404906.0333333333	0.0031493866822794236	0.12027552306238161	0.049025270167060125	2.777267781135168	1.0	0.6614154093719425	11087450.18349406	-7.023903058535665	-7.023903058535714	18.472803006723677	18.716675717725025	1.71846594403099
2023-07-01	0.000467379594326	110653616.70840697	88829624.47352041	1.6885858059228087	8.608826051586552	455893.77419354836	30095.847096774192	378200715.2600759	52462896124605.23	28150578.04836814	623924.4193358844	142551.41215616273	19430713.5140555	30095.847096774192	455893.77419354836	-0.0012685983102302548	0.10219848696184876	0.02253754836133191	2.717258684297499	1.0	0.6770215648066527	11346021.457802279	-7.7162881240086145	-7.716288124008719	18.521677985825924	18.280251976877615	1.6885858059228087
2023-08-01	0.000423004976906971	118821334.70347758	81630832.41340297	1.651344255405364	8.36112035754928	464969.03225806454	27960.308387096775	386262794.1040159	53350355517756.95	26167943.364395134	557002.0337499758	220564.7607133665	19458900.798790004	27960.308387096775	464969.03225806454	-0.0022517462245468744	0.0776209390329981	0.021471038689538653	2.707189250024393	1.0	0.643220167165549	11587883.823120479	-7.800733238848784	-7.800733238848905	18.592925294786514	18.184527942735002	1.651344255405364
2023-09-01	0.00065080498495608	128192509.38952038	113990000.97326389	1.668071674581885	13.71107164817602	489165.73333333334	26272.628333333334	407134984.5962017	55544894808679.01	25248089.982608866	884151.8576088696	211366.03368055553	19486699.4066584	26272.628333333334	489165.73333333334	-0.00047243377829795584	0.10935961809943454	0.035104723788023776	2.6565671416283525	1.0	0.6127886407546053	12214049.537886051	-7.378574987126304	-7.37857498712638	18.668823667385706	18.524997398774488	1.668071674581885
2023-10-01	0.0004964028030772388	126433231.15526709	81963187.64297715	1.6661099042687306	9.28371087651352	327068.93548387097	29506.820322580646	443576825.6594424	59251964528176.66	28803827.86619884	680428.4710375534	28525.269489247312	19515169.0597923	29506.820322580646	327068.93548387097	0.00800753533816183	0.09049298259846514	0.023581692660319346	3.0452505843006636	1.0	0.6282134842494428	13307304.769783271	-7.696113607789762	-7.69611360778987	18.655069814562143	18.16354714836455	1.6661099042687306
2023-11-01	0.0034104684259936902	132372691.80923952	188688221.07268092	1.686926910368777	51.605024508394735	547256.4666666667	36496.01466666666	473034865.38056064	64363260251220.72	38792818.86830894	4773056.99330894	158938.62245862884	19543571.661756564	36496.01466666666	547256.4666666667	0.0031033827421874036	0.12608869378133808	0.11781291990265666	2.6553582894016183	1.0	0.7049723077765965	14191045.96141682	-5.870104018013212	-5.870104018013236	18.700606280330963	19.000985146082666	1.686926910368777
2023-12-01	0.007884550021095236	146453406.00388417	191214531.7289501	1.690479052476915	102.83885531715664	565799.9677419355	42354.518387096774	507231585.0368028	68813730420749.555	50596445.53340019	10956319.323722776	159212.57691863147	19571772.30014422	42354.518387096774	565799.9677419355	0.003455047037272329	0.13252005958294535	0.2069497832595004	2.6714699582320276	1.0	0.755764507454995	15216947.551104087	-4.985716349473199	-4.985716349473206	18.801719847091235	18.9971014591272	1.690479052476915
2024-01-01	0.003186779519826145	158245298.0774503	298861832.03192204	1.7125874488886308	41.000581683039066	475581.06451612903	42904.99709677419	521328534.9926809	71959513466487.36	43730884.37640082	4343669.255433079	109362.78242607525	19600133.676060744	42904.99709677419	475581.06451612903	0.000608333114421326	0.1454613268404612	0.09916344565350255	2.7147798801961334	1.0	0.7133554727237695	15639856.049780427	-5.848930200784351	-5.848930200784369	18.87954238684333	19.481462636875268	1.7125874488886308
2024-02-01	0.0017494865921006757	163339243.1223863	201769482.83746406	1.7343273857433386	20.14008253865586	364434.6551724138	49232.088620689654	574948990.8342795	78290815415611.03	48673240.22326025	2486800.9991223235	120148.18552442528	19628262.01241792	49232.088620689654	364434.6551724138	0.01293422829180461	0.11838445830197633	0.050901225927831126	3.1122315035881734	1.0	0.7157562224191356	17248469.72502839	-6.456212571508065	-6.456212571508093	18.91132706055921	19.092703161465547	1.7343273857433386
2024-03-01	0.0019227219485690645	168221759.38961834	138191477.68363574	1.7840142504570573	15.902709810437853	375265.6451612903	67380.95032258064	598545912.7338401	81887846611145.1	65165634.670273386	2779241.7267250065	91132.75084005378	19655675.42636933	67380.95032258064	375265.6451612903	0.003495036392443694	0.1897016752814379	0.042849789518293074	3.231059564386222	1.0	0.7790393936290296	17956377.382015202	-6.319944743398991	-6.3199447433990175	18.940764820797543	18.716742639513058	1.7840142504570573
2024-04-01	0.007536677244813267	176134395.45698726	120915850.02551745	1.729169547388315	64.12102923228615	482502.73333333334	66247.11333333333	625347668.8449324	85681862669159.34	60079719.37730581	9463351.877305819	100243.19607238146	19682797.90934062	66247.11333333333	482502.73333333334	-0.002907580438978797	0.18671171920628007	0.1491193308450162	3.158475095049499	1.0	0.7237785132889561	18760430.065347973	-5.587131923917883	-5.587131923917903	18.986515367626193	18.591496535137505	1.729169547388315
2024-05-01	0.0017016413463782935	183129004.27628142	159110195.92018697	1.6088384775815852	14.584524416694409	586896.3870967742	65043.13612903226	599394997.0562694	84839971765955.17	31518573.782225963	2107745.556419506	143268.73602947698	19699197.01997641	65043.13612903226	586896.3870967742	0.0022068177287592164	0.15614943633357942	0.06702975590148733	2.616265891509233	1.0	0.5407076263041427	17981849.911688082	-6.508969607178019	-6.508969607178051	19.025698587963905	18.877213090129906	1.6088384775815852
2024-06-01	0.0028839620733081433	186173398.43158522	121414557.01403013	1.5636958034868071	23.47576560704207	580674.4	66057.20766666667	580422980.2555661	83819982779473.4	32399302.973059535	3396639.639726205	157109.10350533613	19712807.063633043	66057.20766666667	580674.4	-0.003863996582416653	0.11162831438293112	0.0930926939338195	2.5802764466272454	1.0	0.5621866542562229	17412689.40766699	-6.193284089937318	-6.193284089937353	19.04218236148084	18.554789311423903	1.5636958034868071
2024-07-01	0.0005971618221004871	186475362.30231014	67766045.30577956	1.615295844305615	5.341180038544222	629427.7419354839	62738.96806451613	614470139.1468201	81326219748093.3	31078800.13215809	812434.0031258358	126448.2158938172	19726477.034326654	62738.96806451613	629427.7419354839	0.0026974496394545845	0.12414788025183733	0.02667707178166839	2.508414459043289	1.0	0.5226110484496287	18434104.174404606	-7.447167992505139	-7.447167992505221	19.043806598856655	17.95533545614908	1.615295844305615
2024-08-01	0.0005109690523081742	185729704.48727638	72143395.6626344	1.6273542803374994	4.695685709663311	598326.0967741936	60095.38548387097	630871337.3457736	88870446323722.9	27834807.573767688	675822.9971547854	138693.65288978495	19740802.3457116	60095.38548387097	598326.0967741936	-0.0036454236218518383	0.182562327926448	0.022885511545771422	2.5116127221496116	1.0	0.45413761629967664	18926140.12037321	-7.798091997272368	-7.798091997272498	19.03980011158788	18.031686710822296	1.6273542803374994
2024-09-01	0.00035384374271950667	187144680.6281539	88575611.11753473	1.6721943622851134	3.246457687396916	592109.3	60212.41566666667	641432212.4414794	90851271150328.5	27535379.50260032	466971.3776003204	152704.11927083333	19754604.10196739	60212.41566666667	592109.3	0.003483978281256947	0.14719544568835305	0.017018003865798933	2.479246650307396	1.0	0.4394576760968892	19242966.37324439	-7.972341125337555	-7.972341125337706	19.04739180964093	18.2783264448235	1.6721943622851134
2024-10-01	0.0011381388690003967	186875683.13406786	86255368.30916147	1.6225592201346688	9.595968844331015	660682.3548387097	65361.60193548387	703575581.9944804	92160626075647.1	33391319.959735785	1540233.165380948	152384.05467395074	19768533.961477533	65361.60193548387	660682.3548387097	0.0031402472544502266	0.1097612279500506	0.04589493483045803	2.4670548896638347	1.0	0.4926062533536619	21107267.459834415	-7.049780582124577	-7.0497805821246615	19.04595159960069	18.253113065606577	1.6225592201346688
2024-11-01	0.0009935880753809	187064925.2531635	66167121.531423606	1.6360649859839318	6.232343952306275	536873.8	85698.04933333333	731119377.440953	101121849233761.8	40819391.835845746	1300662.3566790852	140054.7734375	19782842.558447167	85698.04933333333	536873.8	0.009955050049842549	0.14930422911127017	0.030832834400837096	2.580643147246353	1.0	0.5634939879626997	21933581.323228594	-7.092987493798377	-7.09298749379844	19.04696249087333	17.987505988977716	1.6360649859839318
2024-12-01	0.0009890236467256614	188667409.47102654	68634331.6110551	1.5944553940375628	5.553149229868171	413020.5806451613	98343.66645161291	778452176.061263	106284721467966.89	47005168.31636689	1280439.2841088264	131754.02671370967	19796831.11182363	98343.66645161291	413020.5806451613	-0.001646155053488513	0.14412701896662283	0.02712340725705493	2.7466462492199746	1.0	0.6017111696596358	23353565.281837888	-7.005705074160894	-7.005705074160941	19.055493449602725	18.038405421530673	1.5944553940375628
2025-01-01	0.00047959249086453547	185943030.16501495	46147398.41011424	1.744527256771482	2.665766235832677	372467.5483870968	99706.13096774193	780850163.2240313	109831885671267.36	45654745.20888898	662495.5113083322	121713.04620295699	19810905.31238728	99706.13096774193	372467.5483870968	0.003956810101095712	0.12919317509282133	0.014587972752390248	2.726832452832296	1.0	0.588998901561509	23425504.89672094	-7.679599830093559	-7.6795998300936725	19.040928377186418	17.597322801848236	1.744527256771482
2025-02-01	0.00043600051436424285	180054267.3185727	26770757.2734375	1.7222403654921716	2.5409565778992764	406591.3214285714	95924.71285714286	810191944.3931391	111690986703413.08	44540188.9972136	590716.5641778875	30422.0	19824321.078843314	95924.71285714286	406591.3214285714	-0.007608671121246016	0.11232362688549984	0.013589733199298114	2.675525531054908	1.0	0.5619025577209819	24305758.33179418	-7.818462930669533	-7.818462930669676	19.00874844230068	16.536411663464502	1.7222403654921716
2025-03-01	0.00036605190575436127	176005117.49421492	25769609.278393816	1.6441632137528166	2.380216456833387	388402.67741935485	85138.10645161291	816732714.5723772	112150726753835.34	39781579.688231155	490285.8374246987	13533.044186827958	19837641.74561481	85138.10645161291	388402.67741935485	-0.0008916505175332745	0.18585144024414288	0.012276531638689456	2.852147324356391	1.0	0.5065727597018436	24501981.43717132	-7.955118368585412	-7.955118368585546	18.98599881219739	16.877332552800194	1.6441632137528166
2025-04-01	0.00043087215496748666	174794699.82086557	7273869.214756944	1.5322841933482887	2.770591949865346	414484.6	86067.844	869548834.1696821	120975057161702.61	39780958.18243774	523622.86993773596	11809.892534722221	19851748.775246426	86067.844	414484.6	0.004512693230822493	0.15883952028564033	0.01333937155779097	2.7469769426246367	1.0	0.47406661648696297	26086465.025090467	-7.789086343915544	-7.789086343915658	18.979112747018913	15.385180145119874	1.5322841933482887
2025-05-01	0.0004961133657903807	173178414.92451197	7468450.370631721	1.6016358111397258	2.652418459322241	391926.8387096774	103315.1364516129	897114687.9707977	120845799731689.27	49379435.74062572	652339.8736902392	8683.290490591397	19865536.836480536	103315.1364516129	391926.8387096774	0.0031755190466945062	0.11649274113042764	0.013273994565886548	2.7247650651531017	1.0	0.5631550148528798	26913440.63912393	-7.669324437817353	-7.669324437817444	18.96980645759433	15.589147352392958	1.6016358111397258
2025-06-01	0.0004463895905379867	170029331.03947103	4441056.101736111	1.441766223138778	2.3422036626404394	342866.1	105736.548	868214200.2127559	126080462959971.3	46492153.7422956	492374.57562893635	8116.850868055555	19879316.850210685	105736.548	342866.1	0.0013679377626652598	0.09625328751578414	0.010728550183960696	2.7729488105602513	1.0	0.5508514075086312	26046426.00638268	-7.744707923496787	-7.7447079234969065	18.951471141972355	15.05186384254405	1.441766223138778
2025-07-01	0.00043540058646010646	168317059.39103347	2466930.9338037637	1.4967181420353606	2.093255349748556	418872.4193548387	115090.34032258064	902131020.8699785	123150639483986.94	54460133.278471716	536061.7058910741	6471.865927419355	19893053.990263887	115090.34032258064	418872.4193548387	0.0026947826859768454	0.0838178538244385	0.009880308994608787	2.748302624941067	1.0	0.6023405653375574	27063930.626099356	-7.768985696602834	-7.768985696602958	18.94135866541798	14.668191008501305	1.4967181420353606
2025-08-01	0.0003246175744012613	168958446.1239348	1674783.5470430108	1.6269325181373435	1.5609795113352987	454935.7419354839	115075.99322580645	949401703.6957695	129050659751606.5	54788585.63276401	432763.0521188484	4017.4191868279568	19907220.495522697	115075.99322580645	454935.7419354839	-0.0025744076609153545	0.08130825643110177	0.007967908311593126	2.6913350231830315	1.0	0.5839080919547235	28482051.11087309	-8.071624229678632	-8.07162422967882	18.945162375644053	14.150658332584268	1.6269325181373435
2025-09-01	0.0003611360864991267	169069797.2572213	1421772.8409722222	1.5132139081134688	1.7757159766677761	506530.1	112979.77233333333	1034656889.580983	137752306508186.7	56070039.41517171	475166.49850504345	3774.756076388889	19921510.910359364	112979.77233333333	506530.1	0.0016770690985907194	0.08859938786201428	0.008537854114213162	2.465562275973873	1.0	0.5567734004463872	31039706.687429495	-7.968463529929845	-7.968463529930019	18.94582016982222	14.000753960754066	1.5132139081134688
2025-10-01	0.0003090951613158581	167596082.94185552	1178623.0033602149	1.4925069103268727	1.486593432454304	467642.87096774194	114217.87387096774	1084621710.275377	149278712189425.6	54392208.95680865	374069.8439054193	3337.879704301075	19935521.883422878	114217.87387096774	467642.87096774194	-0.0017678696646549873	0.11001350175110275	0.006987989175611745	2.590227762041587	1.0	0.5207145093280038	32538651.308261313	-8.129212026489954	-8.129212026490144	18.937066706881385	13.871291624797411	1.4925069103268727
2025-11-01	0.00024360195986511483	167457851.49899444	1115010.0021219137	1.5544450165459163	1.3942936484805852	422773.0740740741	96710.30962962963	1078889057.1445627	153442309057404.22	44578576.83747124	297935.98098975554	3075.2881944444443	19949427.18632121	96710.30962962963	422773.0740740741	-0.003280243931151341	0.12392455862100561	0.0067846899695745855	2.6405385556363434	1.0	0.4148943022194042	32366671.71433688	-8.357349472217395	-8.35734947221765	18.936238641881722	13.81960266937625	1.5544450165459163
2025-12-01	0.00020408967159350646	166026918.17637017	933352.1261760752	1.529539108963433	1.270375923787414	459404.03225806454	89010.15516129033	1048467903.1264391	148570824424882.0	40984103.54973159	247276.23118320486	2739.247983870968	19962897.989838276	89010.15516129033	459404.03225806454	-0.0008664655335492965	0.12787353748958932	0.006110911276295174	2.633961763262315	1.0	0.3856522519570186	31454037.093793176	-8.526414022405392	-8.526414022405717	18.927658989188746	13.658838576200978	1.529539108963433
2026-01-01	0.00019758772811089999	166296372.0830781	943002.2090053764	1.5862609821245202	1.207438345647773	390876.7419354839	90749.64161290323	980992002.2977906	145467806131261.12	40762573.97681915	240347.06149656582	2689.407090053763	19976566.119783495	90749.64161290323	390876.7419354839	-0.001609360895105371	0.08407526589158958	0.005972796063777632	2.6605465556198675	1.0	0.42151419919884364	29429760.06893372	-8.546847266208731	-8.546847266209003	18.92926637403476	13.7082572521395	1.5862609821245202
2026-02-01	0.00015493605500872676	165587617.0254319	892133.3954613095	1.5736956667700603	1.236385154024486	468602.1785714286	69229.64142857143	1016100175.8539248	135661526242765.53	34355553.806488745	202217.08773874893	2484.715587797619	19989476.391818263	69229.64142857143	468602.1785714286	-0.008736272878865447	0.21176477862824794	0.006064798197637914	2.668682825287623	1.0	0.2861385725793318	30483005.275617745	-8.838572176663458	-8.838572176663797	18.925010617307716	13.558696786043468	1.5736956667700603
2026-03-01	0.0001487129189452158	166108503.97405046	868433.6376488096	1.5721101201012517	1.1796382789568807	421401.125	69782.00535714286	987183844.4850967	141679766735836.38	32062834.545380153	184668.4739515825	2604.5230654761904	20002217.482760485	69782.00535714286	421401.125	0.000250283150249392	0.17234101697275897	0.0058186372758404995	2.608018177307423	1.0	0.25906513061621866	29615515.334552903	-8.831853344002672	-8.831853344003006	18.9281516431694	13.638479476608426	1.5721101201012517
