# Supplementary material for: Landauer-Based Economic Temperature in Blockspace Markets: Evidence from Bitcoin and Ethereum
Source: Entropy (Basel). 2026 May 1;28(5):508. doi: 10.3390/e28050508 (PMC13205438; doi:10.3390/e28050508)
Supplement: Supplementary file 1 [file entropy-28-00508-s001.zip › entropy_submission_entropy_optimized/data/btc_weekly.csv]

date	T_star_corrected	utxo_count	mempool_size_bytes	avg_block_size_mb	fee_rate_corrected	confirmed_transactions_per_day	market_price_usd	hash_rate_ths	difficulty	miners_revenue_usd	transaction_fees_usd	mempool_tx_count	total_bitcoins	btc_price_usd	confirmed_transactions	btc_return_1d	btc_vol_30d	fee_share_revenue	batching_ratio	eta_carnot_proxy	mining_profit_margin_baseline	energy_cost_usd_eff_25p0	log_T_star_corrected	T	S	P	V
2017-01-02	0.0001195282125296	44043220.52533333	6098040.491319445	0.8217087053701015	67.42959485695516	235726.5	981.1	2495195.414288885	317688400354.0	2054375.673202375	89346.94826595215	7359.3984375	16077378.125	981.1	235726.5	0.0331495035533961		0.043053722698904354	2.907840596222685	1.0	0.9708161860145836	74855.86242866656	-9.040565736736653	-9.04056573673732	17.60068153763259	15.514732667794924	0.8217087053701015
2017-01-09	0.00015225113057230002	44378934.469307065	13755131.60044643	0.940261788937733	85.43252822915926	296760.0	981.2371428571429	2393672.99689015	317688400354.0	1971270.5558137428	120582.90901895896	12660.504464285714	16086078.940245856	981.2371428571429	296760.0	-0.013018410272250985		0.06032896330798423	2.4486377334262173	1.0	0.9705494478607778	71810.1899067045	-8.81862479653039	-8.818624796530685	17.60827159148192	16.306574499335518	0.940261788937733
2017-01-16	0.00011477099449935715	44725285.46925189	7245977.127232143	0.8147246295285812	76.04526872539802	277246.5714285714	836.2257142857143	2739393.9342246945	334412725470.04913	1801464.0373280614	84532.27828941982	7072.133928571428	16099641.596326828	836.2257142857143	277246.5714285714	-0.014604336528379933	0.3508599396057697	0.04696329694840336	2.3549625856860605	1.0	0.9634267050942785	82181.81802674083	-9.07613311696804	-9.076133116968261	17.6160486332239	15.611160551628712	0.8147246295285812
2017-01-23	0.00012647231251064286	45004321.96121691	4064810.3363095233	0.8038654624671793	78.31297363298242	274965.28571428574	895.0942857142857	2914251.375207237	345277211923.0114	1990673.4504090229	93657.0074167181	5372.575148809524	16114164.549048781	895.0942857142857	274965.28571428574	0.016450073808225146	0.3191969452566492	0.04773765916197447	2.4041794908481213	1.0	0.9647605105752666	87427.54125621713	-8.977735344228202	-8.977735344228481	17.62226649144903	15.08524843509268	0.8038654624671793
2017-01-30	0.00014612720894302856	44962958.96939898	14876016.91517857	0.9267692648011082	89.15699091720727	270774.4285714286	908.6528571428571	3044561.7015277287	392963262344.0	1893866.2397526572	116597.5537211853	19961.598958333332	16128187.107558558	908.6528571428571	270774.4285714286	-0.0015792536257985426	0.2796987403478346	0.06195444108475007	2.4210958037750534	1.0	0.9614055996426861	91336.85104583185	-8.834828878058724	-8.834828878059096	17.621348325090793	16.211771185582478	0.9267692648011082
2017-02-06	0.00018318939033815717	44984958.23587091	23839886.277529757	0.9565591274721328	102.44249312428303	292610.14285714284	990.9985714285714	3080520.9151359713	401394533506.4897	2085265.8416553698	148957.88225988642	26577.995535714286	16141948.140416505	990.9985714285714	292610.14285714284	0.014703720536468729	0.24815338822063795	0.0722918096316634	2.456037089366291	1.0	0.9645503001338168	92415.62745407913	-8.614387003079404	-8.614387003079683	17.62183691092037	16.94670303849227	0.9565591274721328
2017-02-13	0.00018416430032497141	45235406.75888787	25367442.26264881	0.9395668105294883	100.16366958037517	295805.28571428574	1017.6614285714286	3168918.119126574	422170566883.0	2072732.9218603026	145495.61814935814	23748.95907738095	16154999.350629522	1017.6614285714286	295805.28571428574	-0.001468477163919058	0.1796226702220359	0.06971506766684334	2.336937222836657	1.0	0.9632253267664123	95067.54357379723	-8.60940812828058	-8.609408128280903	17.627389118803993	16.860640304860578	0.9395668105294883
2017-02-20	0.00019870784562205714	45487958.958616376	15833592.3125	0.9445764401614186	106.83930194049493	290490.28571428574	1030.8785714285714	3190296.4094735114	429026637820.9474	2125788.4723476986	158010.33239402957	15924.761904761905	16168232.627658421	1030.8785714285714	290490.28571428574	0.006982666598170343	0.12964496979718512	0.07445128281504024	2.3956723114249354	1.0	0.9639798501819294	95708.89228420534	-8.526593726590102	-8.526593726590393	17.632955515673334	16.531466839339785	0.9445764401614186
2017-02-27	0.00026984079087777145	45847043.55166697	40372448.80952381	0.9559930939511122	130.27760931264342	301040.14285714284	1148.2071428571428	3386859.055533641	440779902286.0	2495840.7698380915	222475.75028376016	51162.80431547619	16181150.983224478	1148.2071428571428	301040.14285714284	0.01661225721424053	0.12018626204028773	0.0898497011591775	2.385557499841379	1.0	0.9673196585829821	101605.77166600924	-8.226842790680422	-8.226842790680553	17.640819065784665	17.404830965734057	0.9559930939511122
2017-03-06	0.0003687324010735429	46246043.86254795	51921132.09598214	0.974717145760648	164.63941506719246	306040.71428571426	1241.1257142857144	3299310.9826508057	450027625926.6396	2596214.069221883	294801.10401564284	54431.140625	16194599.993898323	1241.1257142857144	306040.71428571426	0.01056160999609773	0.12230632757643481	0.11350737235973865	2.3942321821838424	1.0	0.9694841173613004	98979.32947952417	-7.908016407693159	-7.908016407693357	17.649479894682308	17.750439088220453	0.974717145760648
2017-03-13	0.0003417188429187143	46656283.94009585	47290576.62276786	0.9826433688916623	158.04042467601025	287427.71428571426	1195.6842857142858	3429201.077293726	460769358090.0	2578042.6554235443	284338.7423931213	34683.66443452381	16207463.7975767	1195.6842857142858	287427.71428571426	-0.004958464792477516	0.14780012024385525	0.11010586228491334	2.465121448520328	1.0	0.9680083474464463	102876.03231881178	-7.990526796429465	-7.990526796429608	17.65831732612476	17.63112052951944	0.9826433688916623
2017-03-20	0.00033728415275160003	46801588.57627849	19311734.68675595	0.9626759250359013	163.8413995112684	290279.71428571426	1137.3742857142856	3546574.011183693	468472819050.92395	2468819.8032227373	275954.146269233	16575.917410714283	16220682.903389322	1137.3742857142856	290279.71428571426	-0.027742308664948156	0.1927366241504356	0.1115667852042034	2.489701991698713	1.0	0.9651715079972817	106397.22033551079	-8.00647953323924	-8.006479533239418	17.661426577192767	16.593162828507186	0.9626759250359013
2017-03-27	0.0002895940704340572	47143607.20448397	6235285.641369047	0.9023922559975032	158.8723356357548	268460.14285714284	1007.6999999999999	3574140.7400361416	475705205061.0	2140324.5826623556	220793.763599129	7960.5	16233960.8577742	1007.6999999999999	268460.14285714284	-0.007472039871469613	0.25719348537864806	0.10301140487975537	2.5885946262029065	1.0	0.9597684311222263	107224.22220108425	-8.15533143665166	-8.155331436651851	17.668705536916715	15.418015179414217	0.9023922559975032
2017-04-03	0.00028249978302464287	47508955.747730866	8566987.91220238	0.9359497033993142	148.38877507919275	273476.85714285716	1056.3157142857142	3704147.329565098	490401338294.689	2324448.240013986	226874.21521295272	10206.087797619048	16246995.766243441	1056.3157142857142	273476.85714285716	0.016903716020243972	0.281291331238718	0.09845183574834884	2.571395239420448	1.0	0.9616926337631223	111124.41988695296	-8.174652290048405	-8.174652290048565	17.676427215885585	15.808017260676532	0.9359497033993142
2017-04-10	0.0003012485530664286	47860244.78951347	14987338.702380951	0.959644030450711	142.88224911329468	271018.14285714284	1170.8428571428572	3690074.037045177	499635929816.0	2490055.234830346	242659.28812851227	11177.651041666668	16260136.644264176	1170.8428571428572	271018.14285714284	0.015786651295015042	0.282704816363772	0.09790924281859971	2.6193415796248476	1.0	0.9643901081474783	110702.22111135532	-8.11257085521398	-8.112570855214184	17.683794267043897	16.362013763329813	0.959644030450711
2017-04-17	0.0003168260727129286	48342872.52353136	17865499.232142854	0.9661993866249324	147.41831467583347	261798.7142857143	1191.0914285714284	3689030.608893883	514330676381.694	2447864.5500187916	248082.13189370255	20083.36681547619	16273125.60588962	1191.0914285714284	261798.7142857143	-0.0054415013211834	0.2546240837665852	0.10178538138527862	2.8205987019710497	1.0	0.9637942887101654	110670.9182668165	-8.066027111756485	-8.066027111756608	17.693821121282205	16.46551931661193	0.9661993866249324
2017-04-24	0.00032289395928567145	48852589.79615511	19322888.833333336	0.9676336951755837	146.97325509023034	278269.4285714286	1219.6414285714286	3761380.7994778403	520808749422.0	2579420.779773236	257463.91701222231	16244.294642857143	16285747.772479985	1219.6414285714286	278269.4285714286	0.009488676853719857	0.1845367766813873	0.10064186209701609	2.4894633711993914	1.0	0.964897856047613	112841.4239843352	-8.044339528227287	-8.044339528227477	17.70431687153091	16.753554730469972	0.9676336951755837
2017-05-01	0.0003934341541586571	49240623.41733841	27842089.89955357	0.9747203492945947	166.9831195634503	311515.28571428574	1309.0128571428572	3919286.512851433	521622182807.86786	2874264.673171013	329217.830229049	33044.859375	16298591.155706856	1309.0128571428572	311515.28571428574	0.012552181762088086	0.11240142121730856	0.11505042628787579	2.4442107183427537	1.0	0.9672549238649141	117578.59538554298	-7.845244959293039	-7.84524495929316	17.712225236658707	17.070377109243733	0.9747203492945947
2017-05-08	0.0005028835919554429	49779166.75019186	54908813.55133928	0.9722479116210642	185.68314224747317	327767.0	1501.1671428571428	4084876.929381023	521974519553.0	3539739.985134483	443359.383056311	56153.37574404762	16311901.414300498	1501.1671428571428	327767.0	0.020031994376156843	0.09935764407644679	0.1258211294025373	2.461845610814715	1.0	0.9721726351433009	122546.3078814307	-7.598190489719586	-7.598190489719678	17.72309968239245	17.770103808655392	0.9722479116210642
2017-05-15	0.0006433326971862	50480598.04115505	92515521.18229166	0.966380456443426	204.25176938470645	326329.14285714284	1745.5085714285713	4268826.86683784	553845994871.3909	4008313.3526045084	542964.3055984931	106983.64434523809	16325628.26653497	1745.5085714285713	326329.14285714284	0.018962223101345117	0.11983000052808125	0.13578952659393348	2.4863184132166976	1.0	0.974430013056716	128064.8060051352	-7.351453625811339	-7.351453625811388	17.737088805281704	18.326923118996543	0.966380456443426
2017-05-22	0.0009212929391631142	51007664.202820346	100693381.84151785	0.9751557354845425	274.4350378649755	309520.0	1867.8057142857142	4179422.225413139	559970892890.0	4462019.29769442	780569.1973399182	155379.57068452382	16339065.012398994	1867.8057142857142	309520.0	0.017895791385476444	0.14757603507047873	0.1750324729121925	2.4253242395658376	1.0	0.9774179463982018	125382.66676239416	-6.992652453540154	-6.9926524535402175	17.747484201130113	18.42588118530288	0.9751557354845425
2017-05-29	0.0012336408942738143	51640556.67394386	103145177.1532738	0.976032595446474	306.95771320004695	335928.71428571426	2222.822857142857	4748214.108004899	594240534150.71	5812578.299323245	1117595.2603822148	129270.49702380951	16352773.161930962	2222.822857142857	335928.71428571426	0.010891202164799513	0.18658783371957757	0.19231722358356956	2.484545639785177	1.0	0.9803277682698335	142446.42324014698	-6.704764873868693	-6.7047648738687355	17.75981031273943	18.45014396012818	0.976032595446474
2017-06-05	0.0013709300988577428	52081056.197095886	92129920.79910715	0.977839440350445	318.76480436585445	303162.4285714286	2394.664285714286	5167926.409593827	612386651096.8262	6447868.258657696	1277693.0845527959	70861.97619047618	16367146.234319298	2394.664285714286	303162.4285714286	0.021415885082141588	0.23832775577887913	0.19879406793579826	2.5969934068053098	1.0	0.9807368311956436	155037.79228781484	-6.593062484196393	-6.5930624841964285	17.76831109513747	18.32982957119281	0.977839440350445
2017-06-12	0.0015970036736044143	52111407.74674845	56385708.24404762	0.9721494724219243	314.27310200286564	281954.28571428574	2820.3128571428574	5138325.294241457	678760110082.0	6808441.89919121	1336285.2029956486	40061.61086309523	16381238.711902361	2820.3128571428574	281954.28571428574	0.022207371379501073	0.2527561826081105	0.19474871645769	2.538643804128436	1.0	0.9818686137527386	154149.75882724373	-6.448914395430042	-6.448914395430067	17.76889419094577	17.834025587955267	0.9721494724219243
2017-06-19	0.0012598721601588428	52177249.84509658	43096402.84672619	0.9760907201004807	272.8209836085949	265455.0	2551.781428571429	5034207.639520223	688300508011.8069	5691036.241224924	998133.4601720665	31684.754464285714	16394105.011893073	2551.781428571429	265455.0	-0.0226332681206711	0.28378680210054524	0.17439179302607014	2.535529228212156	1.0	0.9787036320301752	151026.22918560676	-6.698170052827302	-6.6981700528273205	17.770155881368012	17.481702268787664	0.9760907201004807
2017-06-26	0.0012866762207137858	52111958.785041556	19339607.802083336	0.96499699673742	270.33893969295076	249859.42857142858	2636.6071428571427	4988391.005832283	711697198173.0	5689592.811518336	981055.053378035	14286.167410714286	16406755.48288385	2636.6071428571427	249859.42857142858	-0.0011356907374597848	0.28800849975951887	0.17157597569124558	2.6013649859502967	1.0	0.9788820905474732	149651.73017496848	-6.67073149493771	-6.670731494937749	17.768904008621995	16.73660397291338	0.96499699673742
2017-07-03	0.0010257907215929427	52036510.83741697	13283884.895089285	0.9091104019906703	226.95982851074533	244228.7142857143	2499.8142857142857	5470915.243698267	710836199681.557	5674045.435237835	786930.1305583941	10269.848958333332	16419271.521746935	2499.8142857142857	244228.7142857143	0.0006084928002069981	0.2506545471522772	0.14127162222764503	2.5768711712548256	1.0	0.9769318890243396	164127.45731094803	-6.91666160263116	-6.916661602631207	17.767454203372683	16.23049909097664	0.9091104019906703
2017-07-10	0.0007655579426374715	51832974.495816566	11647305.14955357	0.865014937833828	165.67130513932335	231698.85714285713	2559.4385714285713	5495513.890133703	708659466230.0	5614548.229629655	571881.7744150906	5354.1912202380945	16433033.351747235	2559.4385714285713	231698.85714285713	-0.00017806335955658552	0.22941685346599455	0.10251487048300331	2.7034009776033767	1.0	0.9765435684960838	164865.4167040111	-7.186962705097615	-7.186962705097673	17.763537000042973	16.16835232470176	0.865014937833828
2017-07-17	0.0006719838358094715	51797034.06384711	27633839.542410713	0.8982515814420776	167.9123094503794	236003.7142857143	2209.1228571428574	5848067.995780619	757331274862.037	4809996.804289007	505476.144976966	8976.89136904762	16447106.145325629	2209.1228571428574	236003.7142857143	-0.03892995355364204	0.20962610409002894	0.10713589652575053	2.6184237590970336	1.0	0.9704214664498103	175442.03987341857	-7.358707758214618	-7.3587077582147105	17.762842857553483	17.098140644325152	0.8982515814420776
2017-07-24	0.0006082503656418858	51521908.74737775	25098793.027529765	0.9011758375385586	133.03184131243378	236778.0	2553.1585714285716	6513172.47917404	804525194568.0	5839447.928462782	506163.8616761561	9996.420386904761	16460619.366443047	2553.1585714285716	236778.0	0.05191409093671785	0.30919723973320906	0.08794932003783165	2.6347332501733325	1.0	0.9730303260863622	195395.1743752212	-7.4174130961798	-7.417413096179884	17.757515609329296	16.895515474722703	0.9011758375385586
2017-07-31	0.0005991242144413858	51113251.471185625	9226786.63095238	0.9073322453839202	124.11640881666484	225822.2857142857	2675.0842857142857	6285381.310444578	840898608359.3469	5551589.023207632	454420.8503712316	4828.0818452380945	16474454.807052746	2675.0842857142857	225822.2857142857	-0.0004915268617509157	0.3547827729684145	0.08183835365161517	2.611022374109859	1.0	0.9728099912289329	188561.43931333735	-7.425088297422033	-7.4250882974221195	17.74954941580766	15.741973633569986	0.9073322453839202
2017-08-07	0.00043215374746575716	50379417.44477864	12669631.276785715	0.8582486971514249	82.45589110640424	211200.7142857143	2914.445714285714	6646415.866423098	860221984436.0	6147497.51536121	327456.17137856345	4513.734375	16487746.644474791	2914.445714285714	211200.7142857143	0.022681365483234902	0.36728469358151933	0.053527386381018345	2.622300784743785	1.0	0.9738559553002748	199392.47599269295	-7.757743902923234	-7.757743902923356	17.735086880981964	16.05862793684545	0.8582486971514249
2017-08-14	0.0009566918921528857	50309552.91056091	37850254.075148806	0.9714805883927499	146.4206627621049	265384.0	3590.7457142857143	6437029.820307051	909208862379.0765	7398121.623884679	750278.054933705	19548.159226190477	16500943.370596409	3590.7457142857143	265384.0	0.03403330934433688	0.3772773925979798	0.1011387033445544	2.6522373659526117	1.0	0.9789553145824331	193110.8946092115	-6.98674938379903	-6.986749383799084	17.733703052937408	17.412844900468137	0.9714805883927499
2017-08-21	0.0017047089791061714	50806595.27218405	49975662.84151786	0.9692653905309365	224.6488073330514	279984.71428571426	4208.088571428571	6595647.107445947	923233068448.0	8928297.352765432	1314213.3019716975	29349.2306547619	16513541.92975396	4208.088571428571	279984.71428571426	-0.0006734809793402142	0.3082241088633223	0.14759493025887113	2.6263895096240444	1.0	0.9821968931185966	197869.41322337842	-6.3893918444232805	-6.389391844423321	17.74353433755541	17.720125742919514	0.9692653905309365
2017-08-28	0.0027413257764384432	51340709.983878314	82569388.83630954	0.9746535507027833	360.13086524164936	233734.0	4225.607142857143	5353592.710068661	898685260761.232	8131382.747147875	1736020.6460354556	55150.861607142855	16524618.885281384	4225.607142857143	233734.0	0.0096861987271927	0.22534341867701577	0.21742577818801267	2.685519852195199	1.0	0.9842415649412525	160607.78130205983	-5.919339099788565	-5.919339099788579	17.753989506246437	18.219721149628906	0.9746535507027833
2017-09-04	0.0019634113313119427	51347259.45199324	18459118.404761903	0.9196426864159468	236.0552894063753	259765.14285714287	4626.301428571429	7234499.718917967	888171856257.0	11205009.433488248	1655988.8710894885	8237.84449404762	16537145.75519475	4626.301428571429	259765.14285714287	0.008452877515236443	0.2089660155688175	0.1475521647939402	2.629015499115546	1.0	0.9844717011905207	217034.99156753902	-6.240937719206278	-6.240937719206307	17.754120581325918	16.55644267186933	0.9196426864159468
2017-09-11	0.001188126151955257	51217669.97160433	7018134.875	0.8194602044262099	150.06741790961672	250665.2857142857	4384.278571428572	7755925.565512309	915015820185.843	10437413.431876045	940474.162086472	4695.471726190476	16552071.522620218	4384.278571428572	250665.2857142857	-0.011990164011726187	0.21489326282761412	0.08878604010140607	2.6217730212436385	1.0	0.982075266253154	232677.76696536926	-6.759081975873774	-6.759081975873817	17.75159504516761	15.758309005272464	0.8194602044262099
2017-09-18	0.0007580822741378857	51281167.1029642	7700824.004464285	0.7522958514836036	111.25805707202936	246263.0	3789.3314285714287	8052399.125350652	941219117300.6456	8790008.618784506	544822.762755241	7619.405505952382	16567204.356003765	3789.3314285714287	246263.0	-0.020054458401683847	0.2597903014358495	0.0632602037985005	2.6353921398900075	1.0	0.9778130127467829	241571.97376051958	-7.193804818933737	-7.1938048189338115	17.75283334179387	15.736243409771445	0.7522958514836036
2017-09-25	0.0007495290149638857	51502158.00887578	8217450.881696428	0.811155723488465	109.45241497798995	231036.14285714287	3790.7914285714287	8023823.782359819	1103400932964.0	7485823.367438593	495705.24628572597	7580.247767857143	16580825.867658647	3790.7914285714287	231036.14285714287	-0.0004753584547716421	0.33170497536079885	0.06697694124434382	2.5916967988661623	1.0	0.9742714051749896	240714.71347079458	-7.208773478261781	-7.208773478261832	17.75713283684488	15.850801755914901	0.811155723488465
2017-10-02	0.0007645666022203572	51782953.58552307	8912650.591517856	0.884076350933957	101.98786291086815	251908.0	4161.472857142858	8241514.825746934	1106285150221.9656	8421991.19710684	565430.7870389612	8915.021577380952	16593766.857492417	4161.472857142858	251908.0	0.02622240326591957	0.3493963547951969	0.06754275671320281	2.5919242806544553	1.0	0.9764989951847782	247245.44477240802	-7.184764286647572	-7.184764286647612	17.762570982801627	15.965931150188693	0.884076350933957
2017-10-09	0.0007964730051174286	51938618.980419874	9664444.405505951	0.8820386864582297	101.10383297169888	262636.71428571426	4378.174285714286	8795148.102527127	1123863285132.0	9447808.005125951	616793.7436501657	9084.114583333334	16607029.57669637	4378.174285714286	262636.71428571426	0.0063633503400041995	0.3322779930119172	0.06671353112549909	2.566961317206727	1.0	0.9776436966393437	263854.4430758139	-7.146515342835969	-7.146515342836012	17.76557203225114	16.052749326398192	0.8820386864582297
2017-10-16	0.001236767988553057	52205779.75884644	18923589.819940474	0.9740226666341015	129.14716186818143	298554.4285714286	5280.311428571428	8954331.029332293	1142723418000.1301	11653512.538299253	1051691.6518409774	21056.944196428572	16620639.646823198	5280.311428571428	298554.4285714286	0.030245890632563714	0.3051934993680237	0.0912885717488969	2.549889205841815	1.0	0.9814910319493835	268629.93087996886	-6.7367993196720155	-6.736799319672059	17.770700681510103	16.593755286255337	0.9740226666341015
2017-10-23	0.0011275788643240572	52577500.35676434	26940651.25892857	1.0012406993651901	107.95852290608954	321556.4285714286	5801.365714285714	10011803.070277512	1196792694098.0	13264849.430107858	1044539.479533618	18862.382440476187	16635015.636477709	5801.365714285714	321556.4285714286	0.0071185218451277855	0.2109656482516448	0.0793285514857154	2.5233316035156315	1.0	0.9818701313560659	300354.0921083254	-6.796447590804655	-6.796447590804703	17.777797294399807	17.021537926518405	1.0012406993651901
2017-10-30	0.0014907603335826429	52778666.54874519	26245488.03348214	0.975616656062405	141.6235010144053	290331.71428571426	5809.792857142857	9904229.242218388	1348388825403.6042	11801075.924340378	1122176.2844938815	30744.537946428572	16649254.21155257	5809.792857142857	290331.71428571426	0.0036308640290977586	0.19055948302864772	0.09987214474030862	2.5885651551980766	1.0	0.9797916363974927	297126.87726655166	-6.570972467856235	-6.57097246785628	17.781609965937825	16.86313630713829	0.975616656062405
2017-11-06	0.0022271297467756	53549983.18512229	46086488.23735119	1.0400363099368928	178.98080783380016	295002.0	6899.615714285714	9491910.368279075	1452839779145.0	14006174.295498144	1796757.472504643	32752.59226190476	16661415.173935035	6899.615714285714	295002.0	0.02660205828646457	0.19126492830302855	0.12868088315424395	2.6481761166907347	1.0	0.983646270706558	284757.3110483723	-6.119728079083571	-6.1197280790835915	17.79611579929125	17.608219196100823	1.0400363099368928
2017-11-13	0.004142260011992443	54349281.09779852	77515262.87276785	1.040157883302783	349.9086012383852	277129.5714285714	6778.610000000001	8743281.499470234	1410736113421.19	13600822.880004713	2791896.929389607	75390.43229166667	16673246.29557954	6778.610000000001	277129.5714285714	-0.03245682079310338	0.21332566096171032	0.21587940439748335	2.7194856920375297	1.0	0.9847061180101594	262298.44498410705	-5.5834251537116035	-5.583425153711619	17.810928398077568	18.120738842057975	1.040157883302783
2017-11-20	0.0035893062724824286	55154277.51492834	88719141.46800594	1.0342984332293685	277.0279038418518	297532.71428571426	7399.161428571429	10367656.401319752	1364422081125.0	17810898.232069943	3183835.803245737	53369.55431547619	16684692.130950266	7399.161428571429	297532.71428571426	0.044623961186091084	0.25403537162690826	0.18194482721360775	2.745811169243216	1.0	0.9860113542861892	311029.69203959254	-5.678276797661944	-5.678276797661957	17.82564313230458	18.283030702640055	1.0342984332293685
2017-11-27	0.0021923882170204285	55653318.377106115	65188086.030505955	1.0520571427183785	144.94460805496243	340955.4285714286	8416.0	10396548.537925264	1356605336671.1584	19228288.217180584	2072447.5274412588	29363.39806547619	16698543.297247643	8416.0	340955.4285714286	0.020804909394061044	0.2561391246233708	0.10801361494341309	2.6713904345192168	1.0	0.9869996382041687	311896.4561377579	-6.129693611386562	-6.129693611386585	17.83464333091254	17.990734444855953	1.0520571427183785
2017-12-04	0.0024185710513255285	56715681.44294973	89487991.08258928	1.0593679555904927	130.95159625395007	377349.28571428574	10320.447142857143	11450126.536075486	1347001430558.0	25464892.0146439	2529838.6254404	52688.8087797619	16712803.02801383	10320.447142857143	377349.28571428574	0.026115979859945813	0.2561252345124579	0.09997249890268613	2.667709455134603	1.0	0.9891669665407404	343503.7960822646	-6.030441181744118	-6.030441181744143	17.85354812314486	18.304639229933933	1.0593679555904927
2017-12-11	0.006554796384344543	57979698.44473541	91595759.90922618	1.0546410043502872	243.9210435795118	388960.28571428574	14221.861428571428	13045585.147711342	1529923053083.0	37490539.710012004	6496596.36378631	101407.41071428571	16727896.0759524	14221.861428571428	388960.28571428574	0.04265040033791525	0.3148669878913918	0.16733779636849935	2.6907808240083	1.0	0.9915095184955467	391367.5544313403	-5.162142791239492	-5.162142791239502	17.875572930481997	18.321585100257185	1.0546410043502872
2017-12-18	0.0097635392024487	59442831.67605714	111619518.57217261	1.0511210116498713	311.62434579118604	406321.0	17429.0	14306109.719053758	1609061056718.727	50225121.34384764	10382769.702719012	106615.76041666667	16742807.753476415	17429.0	406321.0	0.032400550694774946	0.33023504908217793	0.20728024685919522	2.7034037038463183	1.0	0.9931640207172404	429183.29157161276	-4.6298157220458185	-4.629815722045825	17.900499455640063	18.529597749962388	1.0511210116498713
2017-12-25	0.018320794820576244	61092354.03043667	110756880.20386903	1.0584139252225058	650.9942279321266	325955.5714285714	15660.784285714286	13155477.122510528	1873105475221.0	42493176.701531	15052793.989864428	110416.7730654762	16756769.877645524	15660.784285714286	325955.5714285714	-0.04753365889918572	0.3669337474375302	0.35004498107545007	2.8380235960649314	1.0	0.9924811315029745	394664.31367531593	-4.03391966327517	-4.0339196632751735	17.927865839405555	18.520920306937178	1.0584139252225058
2018-01-01	0.011194190403437042	61759349.74487304	112254178.01636903	1.0523123066472029	431.5537170624856	298649.28571428574	14268.172857142858	14403625.439522544	1880173350900.8328	37772836.24033068	10065077.955351574	100434.59895833333	16769636.44567568	14268.172857142858	298649.28571428574	0.0025248738778811002	0.4151318980467503	0.26422103096547034	2.8578506733308173	1.0	0.990759199982124	432108.7631856763	-4.5235303211359055	-4.52353032113591	17.938750509394453	18.53580673526042	1.0523123066472029
2018-01-08	0.011599337787559215	62816984.76028394	112078344.42410715	1.0561921598777944	414.4492242463492	368194.85714285716	15520.132857142857	15565278.744730985	1931136454487.0	42470424.41170667	10984207.912143504	77857.54538690475	16783570.749295346	15520.132857142857	368194.85714285716	0.022884971006307202	0.4266946521030484	0.2589398034176583	2.9430020039767446	1.0	0.9911889932388706	466958.36234192963	-4.462853218225355	-4.4628532182253595	17.95568695894471	18.53384438171349	1.0561921598777944
2018-01-15	0.009111632621786544	64055315.652772255	130343982.40550597	1.0498865632661085	355.4628377450507	302873.0	14169.951428571429	16796173.241948728	2044927896103.8745	37864893.28614633	8746770.35051043	37599.35639880952	16798068.004912563	14169.951428571429	302873.0	-0.025099053907323914	0.3815463159149388	0.22928938339417962	2.9403988910225665	1.0	0.9892325375064523	503885.19725846185	-4.709928824745909	-4.709928824745914	17.97525653147576	18.684750157946784	1.0498865632661085
2018-01-22	0.005949969277286128	63794519.907721974	105220940.32440476	1.0680815106632786	278.8457398478302	267772.14285714284	11841.714285714286	18921900.0767495	2227847638503.0	31125806.364576787	5907591.294161431	56717.404761904756	16812443.342909764	11841.714285714286	267772.14285714284	-0.02362382903443484	0.39806009791440583	0.1888339481420514	2.884479909068613	1.0	0.9853701686803218	567657.0023024849	-5.176899292163369	-5.176899292163377	17.971160146302488	18.442562488090918	1.0680815106632786
2018-01-29	0.002448498687371886	62311593.54997244	96215175.86532737	1.0544319114876857	121.72251541322056	231228.2857142857	11201.820000000002	19929686.4975917	2475512785927.91	24897780.909792755	2334582.648568439	37130.94047619047	16827322.251557965	11201.820000000002	231228.2857142857	0.0028124214231183163	0.39524517879521215	0.09297522757146438	2.841565778369836	1.0	0.9807150905669607	597890.5949277511	-6.025095681295182	-6.025095681295198	17.94764341922437	18.350077274981295	1.0544319114876857
2018-02-05	0.0018763057144216143	61345877.15714629	43608506.81696428	1.0280814237393554	108.34482567169549	217058.2857142857	9550.045714285716	20944261.594837956	2603077300218.0	20256031.39582506	1623456.0978048886	13940.0	16840925.466412324	9550.045714285716	217058.2857142857	-0.051259274179456735	0.3592091018758977	0.08065475321164886	2.7704629234797573	1.0	0.9750937139295613	628327.8478451387	-6.329705293119039	-6.329705293119071	17.93202117181538	17.53485889448301	1.0280814237393554
2018-02-12	0.0008866430022582429	59602770.097092725	26448861.29613095	1.0495353993289986	62.62695490914534	189271.0	7969.422857142857	21169737.435407586	2836559370540.294	15902688.655349957	779060.857230244	6347.594494047618	16854765.10892084	7969.422857142857	189271.0	-0.0023538918877242182	0.3994412032163774	0.04973322501366933	2.845362825629966	1.0	0.967969009858634	635092.1230622276	-7.05573876417659	-7.055738764176664	17.903168774914096	17.08030342450763	1.0495353993289986
2018-02-19	0.0006312743459627143	57213996.2818693	27165027.96205357	1.0078126108281384	36.01076578592309	183710.42857142858	9797.978571428572	22537502.53489874	2874674234415.0	20431352.563659187	564341.5682938898	4891.991815476191	16868221.228553288	9797.978571428572	183710.42857142858	0.03616749202710523	0.4100629638116119	0.028126647039184327	2.7474076389724478	1.0	0.9733688573837356	676125.0760469624	-7.374837591288184	-7.374837591288241	17.862247501529815	16.969053497554505	1.0078126108281384
2018-02-26	0.0007130326685102	55493319.754937336	22388040.932291668	0.9487934337813776	38.593356977964945	179708.7142857143	10315.381428571429	22723675.157757513	3001736648045.426	20216961.4096565	571128.7701916762	5341.031994047619	16881729.94937261	10315.381428571429	179708.7142857143	-0.011594848589202997	0.3963039423590421	0.028695095214739712	2.8529109464669298	1.0	0.9729835732802227	681710.2547327253	-7.291389782793379	-7.291389782793429	17.831752227658356	16.626175416812075	0.9487934337813776
2018-03-05	0.0005505203345735286	54317926.824224055	33573754.66443452	0.9993516029868815	28.120890205881064	196622.42857142858	10888.861428571428	24069842.79246304	3039697799848.7446	22560635.006194543	491868.03334996355	6278.802827380952	16895394.815278236	10888.861428571428	196622.42857142858	0.026270405815159697	0.3911669472729982	0.021920154237062728	2.9051375493805014	1.0	0.9743679456120302	722095.2837738914	-7.513085177604615	-7.513085177604725	17.81033170296127	17.139818196468003	0.9993516029868815
2018-03-12	0.0004190460515369714	52372015.25823145	15475402.898065476	1.0097888650929625	23.667746626515207	187157.42857142858	9856.31857142857	25120739.89526093	3290605988755.0	19211470.123448186	354735.16165353084	3853.1659226190473	16909037.22985799	9856.31857142857	187157.42857142858	-0.02691830342124337	0.3261546729679327	0.018584678999985626	2.787537263482143	1.0	0.9684182472061008	753622.1968578278	-7.7818220588567835	-7.7818220588569025	17.773810198757307	16.377809675904764	1.0097888650929625
2018-03-19	0.0004826376522104857	51170632.57420517	1516492.8355654762	0.7114393608653758	31.404936845226498	184396.0	8451.328571428572	25073739.76808839	3328181493923.133	16218483.738262	294153.65386526176	2028.9903273809523	16922322.405717578	8451.328571428572	184396.0	-0.02135504341807373	0.30189440865869727	0.017779631899414613	2.765734983954986	1.0	0.9627132091616889	752212.1930426516	-7.661526055329671	-7.661526055329761	17.75067569404224	13.96817988716489	0.7114393608653758
2018-03-26	0.00041479243385115713	51252365.88740917	1523439.3043154762	0.7100367083932859	26.376504846825565	176461.42857142858	8722.774285714286	24490774.315235227	3462542391191.0	15810391.926904842	229786.27728806014	2140.7581845238096	16935084.645182945	8722.774285714286	176461.42857142858	0.0041731419820700616	0.2643467739925223	0.014636291984480842	2.7383475548152014	1.0	0.9627638054089772	734723.229457057	-7.793613670250119	-7.793613670250295	17.752272178525427	14.143401380008086	0.7100367083932859
2018-04-02	0.00032770613748275715	51251710.25209369	1189053.4903273808	0.6412880020914888	24.627899529013582	170694.42857142858	7373.26	25854386.928908955	3474008764504.707	13921991.078050828	172935.8961390713	1664.2797619047617	16947862.21660922	7373.26	170694.42857142858	-0.030591939540043855	0.2518820881740996	0.012381391891624858	2.7749623469084965	1.0	0.9553320632509538	775631.6078672688	-8.027421266145913	-8.027421266146062	17.7522587670507	13.806008883706017	0.6412880020914888
2018-04-09	0.0003209569492848	51426748.87503352	1298058.4627976192	0.6541127268110175	25.669286316189503	172726.7142857143	6951.95	27227579.616208274	3511060552899.0	13836033.912375415	178313.2236037	1776.0684523809523	16961300.67714377	6951.95	172726.7142857143	0.004168717169315627	0.25695255995331273	0.0130625189145012	2.7851931371963135	1.0	0.9526994221478411	816827.3884862482	-8.051769960804876	-8.051769960805071	17.75566881560989	13.879820670612501	0.6541127268110175
2018-04-16	0.00030877340589639997	51406210.725231625	4795728.253720238	0.7834143026430544	22.770889463674354	189972.0	7543.97	28081059.672284525	3645580619665.517	15004100.279146558	209964.92738396028	2305.7105654761904	16975061.68666472	7543.97	189972.0	0.024897343477766887	0.2513863333338201	0.013958043112475857	2.733458673332603	1.0	0.9549496465374168	842431.7901685359	-8.100719853776937	-8.100719853777088	17.75526842827834	14.874595369219053	0.7834143026430544
2018-04-23	0.00036754797906757145	51272995.26570196	1358994.0342261905	0.7046115876705242	24.144540060941804	202294.0	8437.167142857143	30236643.91042236	3839316899029.0	17151513.977266572	228409.8864849827	2095.691964285714	16988708.41837003	8437.167142857143	202294.0	0.007396259101613531	0.25277776035268856	0.01340568037493477	2.816786210585271	1.0	0.9576240730533276	907099.3173126708	-7.911372176180401	-7.911372176180542	17.752673008915874	14.00445925459368	0.7046115876705242
2018-04-30	0.0007491791212204285	51407687.831156276	2807250.276785714	0.8667246878045672	45.01170417842962	213583.57142857142	9207.422857142858	28184952.794443686	3932526501290.011	17222348.2163935	518175.264520614	3672.151785714286	17001762.941552296	9207.422857142858	213583.57142857142	0.009191255824699826	0.26238600266627593	0.03081505288395316	2.82147016964086	1.0	0.9607421110798595	845548.5838333106	-7.233961319240704	-7.2339613192407795	17.755297657071388	14.620540742028364	0.8667246878045672
2018-05-07	0.0005035405157062714	51565671.61146336	2447492.3191964286	0.8207978889469623	29.436886603673873	205624.57142857142	9493.447142857143	29562209.250915915	4022059196164.0	17994178.372095313	337608.5994704428	3094.1011904761904	17014635.090582374	9493.447142857143	205624.57142857142	0.0034990407598926854	0.2402020949961081	0.018890394880382244	2.798736220061585	1.0	0.9605197725031726	886866.2775274775	-7.594530254277322	-7.594530254277431	17.758366583647508	14.512774946154448	0.8207978889469623
2018-05-14	0.0004350170135070572	51446463.95455291	2610415.2447916665	0.7929366601998658	27.082592903864526	199645.57142857142	8919.130000000001	29771418.72271974	4090848035142.8296	16819706.082276843	278178.20203245274	3980.4813988095234	17027537.82090825	8919.130000000001	199645.57142857142	-0.01467025899572784	0.22563382538906965	0.01688505721502807	2.821871899405752	1.0	0.9573219238012423	893142.5616815923	-7.7422738913578355	-7.742273891357999	17.756052231856522	14.367052551528088	0.7929366601998658
2018-05-21	0.0005567653493929429	51565499.678500995	1372255.7708333333	0.7125987105566207	37.061935801879066	194572.14285714287	8364.49142857143	31193273.609998	4143878474754.0	16325404.882469986	337223.33884219086	2317.8117559523807	17040530.958123367	8364.49142857143	194572.14285714287	-0.0028364781573417997	0.20222029583828452	0.021077830838818944	2.7515904076991657	1.0	0.9541239131396418	935798.2082999401	-7.52279573517079	-7.522795735170874	17.758363090528263	13.983336366071194	0.7125987105566207
2018-05-28	0.00037060218106354283	51740895.30370667	996325.3764880953	0.6348985316696292	26.867816620897788	188812.7142857143	7659.584285714285	33709958.18674124	4247813900634.946	15389750.843829315	204767.47177072443	1949.518601190476	17054024.578220688	7659.584285714285	188812.7142857143	-0.021217954876502187	0.18228439583533548	0.013340142874274515	2.753827769371328	1.0	0.9473898505482529	1011298.7456022373	-7.9012066333316	-7.90120663333176	17.7617572056559	13.71744304388226	0.6348985316696292
2018-06-04	0.00023094668382484286	51889492.61457885	6396021.436011904	0.7624379222337873	17.23866022312007	195958.42857142858	7472.731428571429	35081752.7743678	4306949573981.0	15639378.887731155	156056.20682321754	2300.0	17068059.570924204	7472.731428571429	195958.42857142858	0.0070082158997044714	0.15642904493341492	0.01015130976218023	2.787868263937476	1.0	0.946109303873038	1052452.583231034	-8.402751765819081	-8.40275176581918	17.764625937812358	14.722746278067774	0.7624379222337873
2018-06-11	0.00021670387017752856	51442519.8432936	10277705.711309524	0.8575867445401111	16.17225767267083	198805.0	7475.852857142857	35787978.20858156	4865688950685.653	13781713.355208615	144895.48904379428	2908.516369047619	17082028.1985113	7475.852857142857	198805.0	-0.018811988818841642	0.15150854096946245	0.01063485057610583	2.7420750954738997	1.0	0.9374935138349547	1073639.3462574468	-8.456029008153518	-8.456029008153838	17.75597395146852	15.287782007843697	0.8575867445401111
2018-06-18	0.0002590101689646143	51368152.42321198	3149624.822172619	0.7309624636442554	22.070697592073675	191802.42857142858	6527.891428571428	37928239.6504673	4940704885521.0	12924194.062090686	157230.86890775085	3005.300595238095	17094724.175496526	6527.891428571428	191802.42857142858	-0.006843755454435442	0.1746017023909075	0.012313882499089714	2.754763659644174	1.0	0.9295831819265583	1137847.189514019	-8.288915636204	-8.288915636204177	17.754528564589464	14.275784637570402	0.7309624636442554
2018-06-25	0.0006839724430221429	50994880.83882467	3471491.2485119044	0.7626781284151992	57.52067799110434	187777.2857142857	6474.761428571429	40348557.67858766	5069934381458.281	13482208.824235799	494506.1591913217	3396.910714285714	17108600.12346285	6474.761428571429	187777.2857142857	-0.006547294562996385	0.18670134253087586	0.03579017113081784	2.7735814424397867	1.0	0.9279951566882731	1210456.73035763	-7.434727659353124	-7.434727659353227	17.74723021960109	14.411812551732583	0.7626781284151992
2018-07-02	0.00022990199189365715	50619979.47206513	6127080.264880952	0.8959656155328488	20.657343507969877	186575.0	6195.291428571429	36488476.48756963	5091126626621.953	11391467.57224013	162203.6824358383	2598.9940476190473	17121880.439422943	6195.291428571429	186575.0	0.0047602537316111864	0.19784108854151392	0.0144469061847814	2.7230872954379675	1.0	0.9230829685866786	1094654.2946270888	-8.390638649083288	-8.390638649083469	17.739854810166758	15.00629114272053	0.8959656155328488
2018-07-09	0.00021736334561352856	50433299.317501076	6040924.265625	0.8154588203616557	18.184431511529823	193788.42857142858	6633.464285714285	37975716.11703957	5363678461481.0	12053731.989691446	136088.90465188414	2777.8883928571427	17134198.73497704	6633.464285714285	193788.42857142858	0.007824463666992172	0.2066423320671841	0.01160416024445037	2.7853694897458405	1.0	0.9243858743982559	1139271.4835111871	-8.442169184442937	-8.442169184443179	17.736160920781245	14.723904677554424	0.8154588203616557
2018-07-16	0.00016406860648267142	49709827.27392986	19448225.604910713	1.0190026334233682	14.296445968329609	196510.42857142858	6353.090000000001	36337846.71580317	5363678461481.0	11093292.64950055	124232.28749837428	4084.3869047619046	17146797.26874164	6353.090000000001	196510.42857142858	-0.00821931201588987	0.1827745460656243	0.011230717995984813	2.6678687918286905	1.0	0.9213073021767383	1090135.4014740952	-8.745659613474455	-8.745659613474677	17.721669094169734	16.239492309067376	1.0190026334233682
2018-07-23	0.00024342877400328571	48977704.30138415	2809552.198660714	0.79468902384504	18.493348264963945	214959.2857142857	7292.868571428572	42035153.35651059	5181663102372.415	15480901.176347127	177490.04331093442	2521.5602678571427	17159721.447227016	7292.868571428572	214959.2857142857	0.022032230742219886	0.1850490872086496	0.011482233045864843	2.6782789525038586	1.0	0.9347007706459428	1261054.6006953176	-8.32654813333436	-8.326548133334565	17.706874504519693	14.475407130947975	0.79468902384504
2018-07-30	0.00025348092626897146	48891561.4477934	2042427.0208333335	0.8213731082125452	17.31863846637402	222601.57142857142	8123.404285714286	42742938.88575505	5348369196185.188	16627162.380106801	184789.5414989107	2426.34375	17174045.963208932	8123.404285714286	222601.57142857142	0.014900187583403312	0.1774037452773165	0.011217020692755241	2.71994372548786	1.0	0.9381659416646825	1282288.1665726514	-8.288594439652726	-8.288594439652886	17.705115286241117	14.393179819712723	0.8213731082125452
2018-08-06	0.00022215595978488574	48938859.40589387	3533271.207589286	0.8264133747551321	16.353110949329274	217314.0	7501.242857142856	45756461.59513511	5949437371609.429	14493462.963677129	153301.72501855623	2629.8377976190473	17187609.04368823	7501.242857142856	217314.0	-0.022309583849695586	0.1808089742637279	0.01059477567870913	2.7310293244539365	1.0	0.9240949308128571	1372693.8478540534	-8.428203280741918	-8.428203280742137	17.706081775159518	14.595962391056563	0.8264133747551321
2018-08-13	0.00017231610007514286	48966263.51232652	2468502.925595238	0.7898149347940849	14.841939853789766	213791.57142857142	6449.377142857143	48065344.678397164	6110603310424.515	12954924.284777444	119045.4793606313	2501.926339285714	17201267.033223372	6449.377142857143	213791.57142857142	-0.015405185004656598	0.200606755224159	0.009207297627275787	2.713401384028898	1.0	0.9108071640858905	1441960.3403519148	-8.670609166115652	-8.670609166115925	17.706641904935818	14.301451485937418	0.7898149347940849
2018-08-20	0.00022332538718574285	49165704.081681296	1619299.6279761903	0.7750866741422312	19.47819468936652	219019.2857142857	6354.860000000001	48186682.03718501	6389316883512.0	12329222.346845787	146103.287377701	3064.71875	17214832.299302544	6354.860000000001	219019.2857142857	0.003865414386313815	0.19231081032136776	0.011943162912391373	2.7216757615697627	1.0	0.9060702784102687	1445600.4611155505	-8.412302462837964	-8.412302462838197	17.71070442063147	14.180617711335538	0.7750866741422312
2018-08-27	0.00024940914269747143	49410640.53965427	1340373.8541666667	0.7398004957021543	21.097066441643438	211161.85714285713	6536.171428571428	51032389.99923479	6550666580254.63	13197029.120460542	160238.2153700607	2352.7135416666665	17228124.788140696	6536.171428571428	211161.85714285713	0.004794207664778471	0.17289978522862473	0.012059323630641614	2.659649307848487	1.0	0.9071141822653157	1530971.6999770436	-8.31755864511077	-8.317558645110987	17.71567564147977	14.048564099595344	0.7398004957021543
2018-09-03	0.0002577339674168	49413802.0695649	2067700.392857143	0.8113920449697652	20.273714591131462	223912.42857142858	7072.3099999999995	49684097.09108741	6727225469723.0	13322665.586126786	174871.5339741214	3789.7745535714284	17241729.464285713	7072.3099999999995	223912.42857142858	0.011923004829662714	0.1603858798639839	0.01309188535604133	2.6280152935906598	1.0	0.910509935636249	1490522.9127326228	-8.290262436107954	-8.290262436108128	17.715739952873157	14.395400552275381	0.8113920449697652
2018-09-10	0.0002425325702718143	49524964.85938307	2635476.8087797617	0.8528134120323388	20.061347964604767	225428.42857142858	6663.667142857143	49347584.825534716	6887207333376.837	12077029.388076028	164014.521232351	4399.661458333334	17254333.003000695	6663.667142857143	225428.42857142858	-0.02223124191278253	0.16014826454460046	0.013607207355862742	2.6301966408835766	1.0	0.9020030069370317	1480427.5447660417	-8.341113550116836	-8.341113550117056	17.717987330162405	14.572242488796148	0.8528134120323388
2018-09-17	0.0001864014053890143	49533848.56568749	3280074.9360119053	0.836035968407379	16.140293322217904	222715.85714285713	6414.664285714286	49996152.174999356	7019199231177.0	11665318.041143673	123876.62722518628	4149.383928571428	17267213.1868186	6414.664285714286	222715.85714285713	0.005751465472279686	0.1475814289524459	0.010620726000805243	2.5866289802224545	1.0	0.8971801482277126	1499884.565249981	-8.593145610486907	-8.593145610487285	17.718166458263937	14.562931241934395	0.836035968407379
2018-09-24	0.00017517713243911427	49739684.834416814	1336664.4694940478	0.8232714238885875	14.883880560558323	240792.42857142858	6523.168571428571	52868066.51095384	7097180210823.819	12588179.3478131	121088.60807887772	2837.6160714285716	17279874.984038703	6523.168571428571	240792.42857142858	0.004507780893674799	0.1410881168613415	0.009668590194510673	2.563411457018145	1.0	0.8991054179814698	1586041.9953286152	-8.655425124524331	-8.655425124524703	17.722312286549375	14.0486046559568	0.8232714238885875
2018-10-01	0.00020653616745161426	50001889.52922852	1841879.4114583333	0.7965209804166596	17.420555738348614	238333.42857142858	6570.558571428572	54756137.20270983	7152633351906.0	12867481.047702786	140280.55890427213	3646.629464285714	17293137.962779757	6570.558571428572	238333.42857142858	-0.0020305703265733	0.13891785092125916	0.010958616102998987	2.5651337573043804	1.0	0.8978611066339398	1642684.116081295	-8.4934238645159	-8.493423864516123	17.72757018232291	14.346937988070279	0.7965209804166596
2018-10-08	0.00018245971812295715	50246001.20751353	2695804.0290178573	0.9049264748946769	15.418833175220543	236795.14285714287	6563.277142857143	50333253.89037967	7355629908031.414	11521991.387094	126248.18521801557	4841.7306547619055	17306010.728750993	6563.277142857143	236795.14285714287	-0.0004781407856326142	0.11805584339623602	0.011015251853551315	2.6245333465154785	1.0	0.895120611096812	1509997.6167113904	-8.622581880868024	-8.622581880868285	17.732438718867733	14.618090879270069	0.9049264748946769
2018-10-15	0.000144834969675	50372522.65360265	2354233.8623511903	0.9536761339794909	12.535380878127532	235678.42857142858	6405.0142857142855	51988272.651006974	7454968648263.0	11301813.568765318	107721.22073380357	3402.3355654761904	17318074.66400497	6405.0142857142855	235678.42857142858	-0.007198120197048443	0.09460242319882929	0.0094926582524774	2.564593833186032	1.0	0.8894457512024381	1559648.1795302092	-8.84554184887915	-8.84554184887944	17.734956156654608	14.559762731805645	0.9536761339794909
2018-10-22	0.00014467808938784286	50236427.93795459	2621751.2366071427	0.9654003840217359	12.256432503740568	245750.7142857143	6542.002857142857	51214865.4384277	7295529885087.069	11533155.726477372	108306.199421978	4267.769345238095	17330309.16018839	6542.002857142857	245750.7142857143	0.005361880646453384	0.10704929615764262	0.009411478696532315	2.52279311115442	1.0	0.8933939690463765	1536445.9631528312	-8.844270549610762	-8.844270549611075	17.732250764043368	14.694787438122555	0.9654003840217359
2018-10-29	0.0001455718999479857	50139586.35186267	3431246.8556547617	0.9847681644407729	12.473610595670621	248359.7142857143	6472.221428571429	49427516.8504802	7182852313938.0	11223166.372404365	108204.76599370214	4985.095238095238	17342611.67104479	6472.221428571429	248359.7142857143	-0.0012221199479401001	0.09238751240860513	0.009707631711634985	2.5340264682885967	1.0	0.8943192324903385	1482825.5055144061	-8.839352643306798	-8.839352643307167	17.730321181936855	14.955745305469952	0.9847681644407729
2018-11-05	0.00012968390455462856	50030904.529592715	3173570.073660714	0.9891120551861687	11.305905833689053	274049.85714285716	6360.957142857143	53157630.69879036	7183762574957.341	11999004.39375112	105812.26447058372	4836.8869047619055	17355415.72439959	6360.957142857143	274049.85714285716	0.00010252028730712877	0.08760913345321063	0.00883981181411427	2.4867437434688147	1.0	0.8937124047809147	1594728.9209637106	-8.955209717207541	-8.955209717207882	17.72815112537266	14.838395900160132	0.9891120551861687
2018-11-12	0.00015809716830357144	50022365.684241734	4052669.5342261903	1.059693550525411	13.608733375506162	277167.71428571426	6438.827142857143	47091289.4863197	7184404942702.0	10761800.349380612	122195.88578601714	7149.930803571428	17367372.645338878	6438.827142857143	277167.71428571426	-0.0010100254529018286	0.08190247281646987	0.011449120843125214	2.4562249120496857	1.0	0.8949984921912659	1412738.6845895909	-8.75786360656481	-8.757863606565008	17.727980436003413	15.094158978566114	1.059693550525411
2018-11-19	0.00021282382481242857	50205602.91618617	5934810.506696428	1.0751191599958625	20.326469880796576	273855.28571428574	5848.544285714285	44526318.98835641	6955585572529.12	9326502.320982048	158647.72429813753	10255.323660714286	17378896.51197683	5848.544285714285	273855.28571428574	-0.018851230270358926	0.09503117513628978	0.017257862384846574	2.487899957133729	1.0	0.8851481927123531	1335789.5696506926	-8.487016915040448	-8.487016915040671	17.731636328030866	15.418186998635127	1.0751191599958625
2018-11-26	0.00024006952896611427	50278074.950336985	9567548.511904761	1.1348329845355498	30.228565010565795	261586.2857142857	4356.46	40869704.5028879	6653303141406.0	6757324.812892222	181743.714003671	11902.034226190475	17389958.73877776	4356.46	261586.2857142857	-0.048100075320520685	0.2032710622097315	0.02685665253144903	2.518681165951586	1.0	0.8539738379227716	1226091.135086637	-8.375666331981266	-8.375666331981522	17.73307962654962	15.661744784337088	1.1348329845355498
2018-12-03	0.00020371951304787146	50315393.59240262	5960169.299107143	1.1099831959237128	27.687439146146005	246363.42857142858	4071.3328571428574	37757484.09876069	6587690656351.75	5951736.60201156	142503.4424064997	8564.173363095239	17400484.33115563	4071.3328571428574	246363.42857142858	0.004552846935596512	0.2620422176228154	0.02414088335382487	2.504735363301311	1.0	0.8479353052904001	1132724.5229628205	-8.518954381424027	-8.518954381424411	17.73382135827626	15.460819753000946	1.1099831959237128
2018-12-10	0.00012125492431850967	50299202.6146615	3469475.3608630956	1.0707351122552107	18.344599007002774	255465.7142857143	3649.837142857143	35927585.010890774	5646403851535.0	5890609.706080137	91955.68042095471	5304.389880952381	17411153.12358391	3649.837142857143	255465.7142857143	-0.0204461624574707	0.28484412852552304	0.015583870944502387	2.5109810835785455	1.0	0.852731249208244	1077827.5503267231	-9.035674758817143	-9.035674758817342	17.73349975077348	14.969543664213868	1.0707351122552107
2018-12-17	9.02843792200893e-05	50103870.53884793	2938473.2916666665	1.0436758518618061	14.933351632763818	263612.5714285714	3342.4385714285713	37932472.567302085	5646403851535.0	5682005.492765701	69771.79247831028	4926.354166666666	17422367.20484435	3342.4385714285713	263612.5714285714	-0.014299564609991157	0.2892619288630303	0.012341479044900714	2.436858410379355	1.0	0.8397413328608602	1137974.1770190627	-9.323037613028607	-9.32303761302877	17.72960711098362	14.824845767307764	1.0436758518618061
2018-12-24	0.00011928106124472721	49850175.95653907	2882320.874255952	0.9757777136894283	17.154231418647168	272964.28571428574	3866.7457142857143	38725392.663230725	5179947113363.962	7474694.041706302	97293.89421023961	4674.208333333333	17434776.218158983	3866.7457142857143	272964.28571428574	0.029637930872017684	0.29348359829776877	0.013525087154270615	2.456304481301232	1.0	0.874498598800365	1161761.779896922	-9.052196307727751	-9.05219630772802	17.724532066991145	14.734900560260575	0.9757777136894283
2018-12-31	8.094416228073211e-05	49702842.681019686	1453512.269345238	0.8788925814223533	11.638264010332616	278135.28571428574	3848.941428571429	40988642.93864153	5126721022116.498	7695645.653501228	61816.07451813036	2834.891369047619	17448724.05175208	3848.941428571429	278135.28571428574	-0.004722454478909871	0.2614060644468041	0.008081387346578242	2.4447339983784553	1.0	0.8721924768624972	1229659.2881592459	-9.428057454975837	-9.428057454975932	17.7215725985807	14.162810276155344	0.8788925814223533
2019-01-07	8.931992032874011e-05	49619979.82659589	1662987.0669642857	0.8999192379603983	12.742085836932493	269672.14285714284	3872.6142857142854	41855386.91444776	5618595848853.0	7398863.95522458	67441.82131855818	3368.8005952380954	17462362.2800079	3872.6142857142854	269672.14285714284	0.007435549171484858	0.2434791549655804	0.009141419399984557	2.406552266656638	1.0	0.8641834882960887	1255661.6074334327	-9.348290300306882	-9.348290300306953	17.71990403328067	14.26970172740217	0.8999192379603983
2019-01-14	0.00010258473515358303	49764087.489799574	1751803.757440476	0.9161196929379037	14.953749368645456	308353.4285714286	3791.7942857142857	42592390.9028126	5653455660691.901	7327660.383814087	79298.15345108708	4093.391369047619	17475724.045527842	3791.7942857142857	308353.4285714286	-0.020317833814731127	0.2414223853477171	0.010779581445955472	2.396439403607245	1.0	0.8593693795148	1277771.727084378	-9.196332317536774	-9.196332317537168	17.722802310193117	14.344827827200003	0.9161196929379037
2019-01-21	9.614659370786333e-05	50072295.34704812	2183717.0029761903	1.0029177115280727	14.67946042762139	300307.0	3634.452857142857	40531401.69405467	5883988430955.0	6405574.647627515	74395.8333468618	4559.210565476191	17487988.3338652	3634.452857142857	300307.0	0.000686754372708243	0.22714638359406297	0.011761667601126515	2.4083208974078825	1.0	0.8481941463487475	1215942.05082164	-9.256684313686353	-9.256684313686486	17.728977259285248	14.493738082472529	1.0029177115280727
2019-01-28	9.804135968808317e-05	50309403.72403155	2890097.2313988097	0.9849568259671742	15.22956904005436	295966.14285714284	3569.8014285714285	42070490.13916483	5877226536362.648	6538859.117653486	77236.796625955	5716.388392857143	17500513.398121037	3569.8014285714285	295966.14285714284	0.00022202401845284266	0.18510643865426785	0.011850703693704086	2.4489507138317257	1.0	0.8455413647261716	1262114.704174945	-9.234570251463824	-9.23457025146406	17.733701624206294	14.775737221026219	0.9849568259671742
2019-02-04	9.391787670925434e-05	50544708.20593069	1837580.1927083333	1.007739992462834	15.05902075129715	328417.0	3460.365714285714	42283653.505950786	5814661935892.0	6374224.708983667	77078.57540019302	4349.666666666666	17513253.068575233	3460.365714285714	328417.0	-0.004013824060756872	0.14968669293631648	0.011999605657042627	2.3727328534713608	1.0	0.8408010727284357	1268509.6051785236	-9.294081360506961	-9.294081360507152	17.738367994143207	14.389806856841332	1.007739992462834
2019-02-11	7.760961940699155e-05	50709315.33248595	3332094.0386904767	0.993299051397274	12.162699017251597	331173.85714285716	3533.128571428572	45052997.46036645	5861262472218.506	6851630.076166541	65740.92671860814	5198.028273809524	17526552.15036019	3533.128571428572	331173.85714285716	0.009214699180336015	0.13209416100511112	0.00959946357414697	2.353566632915903	1.0	0.8423023781076796	1351589.923810994	-9.472586654473243	-9.472586654473243	17.741619939733408	14.753940332562962	0.993299051397274
2019-02-18	0.00011432020762848852	50673133.616744	6072988.847470238	1.091632252270314	17.484471286309788	325615.71428571426	3625.0271428571427	43605270.28805003	6061518831027.0	6710803.428956084	100988.22579919001	10435.467261904761	17539328.20414161	3625.0271428571427	325615.71428571426	-0.0006038936580244283	0.10919227126798768	0.015212224339144957	2.403534447999463	1.0	0.8439465632798759	1308158.108641501	-9.086714177439429	-9.0867141774397	17.74090582245873	15.29693773124667	1.091632252270314
2019-02-25	0.00015930467844594288	50881305.18706469	4682803.975446428	1.093144624249736	22.385306218658428	327968.85714285716	3951.337142857143	42628200.6264003	6063360285073.792	7102430.2430888815	135656.29354013113	9142.930059523811	17552032.334737208	3951.337142857143	327968.85714285716	0.003693778672799527	0.12060525629845444	0.019243744466601816	2.4395279355975594	1.0	0.8560177891170174	1278846.0187920092	-8.749078700210768	-8.749078700211033	17.745005113445053	15.291734209723048	1.093144624249736
2019-03-04	0.00012516833798237144	51161823.622287236	4004175.6897321427	1.09510738636343	18.09880295256597	346730.28571428574	3834.8185714285714	44369466.330802664	6071846049921.0	7134450.1491728425	111629.95293243357	8043.871279761904	17564793.899422202	3834.8185714285714	346730.28571428574	0.0017972628006971	0.15226607103496678	0.015636441449583656	2.4270533658366773	1.0	0.8507140502396381	1331083.98992408	-8.991901012247299	-8.991901012247839	17.750502576472517	15.147705151051316	1.09510738636343
2019-03-11	0.00015109010686122857	51432934.151801705	2930066.5595238097	1.005432029996601	21.622645736534817	268353.71428571426	3874.5128571428572	42296165.805999614	6071333976538.374	7005812.41759344	119593.4656769952	5417.946428571428	17577227.854202773	3874.5128571428572	268353.71428571426	0.004191871663621772	0.1521112015677049	0.017077103600190584	2.5615363723001012	1.0	0.8549913812589985	1268884.9741799885	-8.807330520800411	-8.807330520800736	17.755787699645417	14.793204756423863	1.005432029996601
2019-03-18	0.00013783962598785715	51727198.4502203	2602770.691220238	0.9510796636153499	19.509044900115786	278510.14285714284	3926.2785714285715	45511523.43479543	6068891541677.0	7587541.355282149	110435.92673676938	4305.734375	17589794.05500878	3926.2785714285715	278510.14285714284	0.0024071264869048284	0.1369226473980305	0.014773220255333942	2.5584834309326396	1.0	0.8558342691448163	1365345.703043863	-8.901900908400744	-8.901900908401187	17.761492708245374	14.545119885492833	0.9510796636153499
2019-03-25	0.00012425104605691428	52035401.34083108	1873649.929315476	0.9338176775348297	17.163028364442038	286981.4285714286	4011.672857142857	47277876.56817041	6156091830602.267	7924320.639532679	100618.46676766158	3895.117559523809	17603483.588617075	4011.672857142857	286981.4285714286	-2.8968294301514085e-05	0.12678244891212626	0.012755026650601414	2.5327706473900795	1.0	0.8565815600517073	1418336.2970451124	-9.010519389131282	-9.010519389131757	17.767433432299423	14.328747420261651	0.9338176775348297
2019-04-01	0.00021818868421047145	52387092.07730525	15397263.999255951	1.2060859668334645	29.85538999482584	377350.71428571426	4044.808571428571	44849122.22461935	6379265451411.0	7397332.772798471	207485.63118227714	19500.594494047622	17616294.503478564	4044.808571428571	377350.71428571426	0.004230558019694933	0.07435943599099364	0.027968602863427196	2.450283754128198	1.0	0.854435482613025	1345473.666738581	-8.446200461000277	-8.446200461000524	17.77416840622604	16.49802164904762	1.2060859668334645
2019-04-08	0.0005836528714992428	52812011.20283242	23076727.008184522	1.212389025043253	66.19041911247209	369446.28571428574	4882.591428571429	46463226.78330747	6383238804635.327	9873744.761841407	595437.2740088936	31328.214285714286	17628903.47764892	4882.591428571429	369446.28571428574	0.033168782069611186	0.15574980542089775	0.06007668893154768	2.4870655508224773	1.0	0.8869848701618201	1393896.8034992241	-7.472779693593795	-7.472779693593869	17.782248165227674	16.661825530145713	1.212389025043253
2019-04-15	0.0005021107336887572	53144469.67785342	5431263.992559524	1.1973859860661216	53.8830060677629	372531.4285714286	5154.242857142858	44945849.05763161	6393023717202.0	9572049.580865756	474346.59552998544	9994.447916666668	17641505.456349205	5154.242857142858	372531.4285714286	-0.0010188831379215999	0.17700393310662182	0.04906046552705454	2.4888477289562223	1.0	0.8871900141323236	1348375.4717289484	-7.618831210821426	-7.618831210821499	17.788520951065767	15.429711966070897	1.1973859860661216
2019-04-22	0.0003753540890852571	53440569.374504276	9691253.557291666	1.2049417746367457	39.849051294231174	358136.0	5228.237142857143	45820575.06684862	6382267181014.618	10013237.53768245	366910.362610163	15001.268601190475	17653953.748309452	5228.237142857143	358136.0	0.0035412362846398144	0.1846878639015254	0.036898341912982024	2.5138495280233726	1.0	0.8901847316584804	1374617.2520054583	-7.90017411697122	-7.900174116971368	17.794080156619163	16.04361597206378	1.2049417746367457
2019-04-29	0.0004609762360576428	53796778.64484029	11470012.920386905	1.188048912564232	47.67190669215607	369548.0	5342.78	46740007.61317943	6353030562984.0	10325325.882797843	450782.9395174946	16564.065476190477	17666502.613894742	5342.78	369548.0	0.0005253655128468286	0.18866809001360396	0.04374363347582673	2.5262710010572573	1.0	0.891266516441293	1402200.2283953826	-7.7287627482314845	-7.72876274823164	17.80072061145543	16.006110378693638	1.188048912564232
2019-05-06	0.0003922647523803857	54203068.97335805	5758976.777529761	1.1939014987507228	39.634999482590146	383833.0	5484.7357142857145	48660338.77343286	6481501741841.251	10915567.715986853	394257.7480093641	11638.36607142857	17680022.49130692	5484.7357142857145	383833.0	0.010801349087666657	0.1477334118669221	0.03660238334238347	2.533527619449879	1.0	0.8930405157094253	1459810.1632029857	-7.852690930406005	-7.85269093040611	17.808244977436782	15.476649807037774	1.1939014987507228
2019-05-13	0.0007100759281485714	54877612.183020785	14310018.316964285	1.244004069748547	62.68244671511842	354501.71428571426	6299.825714285714	48023596.01472337	6702169884349.0	12654339.409837056	729458.6776498357	19711.22098214286	17692562.468311843	6299.825714285714	354501.71428571426	0.028470427379439188	0.13125157214477676	0.058518915920846785	2.6470040380742113	1.0	0.9076848781006016	1440707.8804417013	-7.262669878931902	-7.262669878931971	17.820610491838092	16.409396710870443	1.244004069748547
2019-05-20	0.0013360071286702857	55328814.10160512	23160839.785714287	1.2169654688066156	93.98942078360324	365876.0	7818.518571428572	51172297.3135771	6703103493380.398	16394464.235491399	1371481.7789245222	33102.11607142857	17705676.237852283	7818.518571428572	365876.0	0.022930420551575327	0.2106807784502133	0.08365916820855868	2.6498987065732655	1.0	0.9249396328709929	1535168.919407313	-6.655925576674911	-6.655925576674974	17.82880054063738	16.678949802671248	1.2169654688066156
2019-05-27	0.0012619322066775855	55648332.21770618	7822097.828125	1.1872572028697885	86.96658567914902	378722.14285714284	8040.697142857143	52516839.34950367	6704632680587.0	17403523.130191572	1337526.7783059587	12643.879464285714	17719363.863011204	8040.697142857143	378722.14285714284	0.009292888051194515	0.2508882075008961	0.07670948581374522	2.642522903120686	1.0	0.9272702555996031	1575505.1804851103	-6.692575668683396	-6.692575668683434	17.83456059708718	15.71672682984167	1.1872572028697885
2019-06-03	0.0015657769489277001	56091362.5490675	11326714.128720237	1.2419891915067898	100.97245047532861	342651.0	8610.431428571428	51200279.005999885	7142156053739.495	17279066.23798744	1542435.391674947	19088.392113095237	17733054.177642543	8610.431428571428	342651.0	-8.808330442735704e-05	0.25865370250415287	0.0909595082414083	2.7416616018094992	1.0	0.9283861225829497	1536008.3701799966	-6.480589191933698	-6.4805891919337295	17.84248971818277	16.10187393299304	1.2419891915067898
2019-06-10	0.0009562968251667714	56535970.39941887	5758771.575148809	1.1516507357686616	67.35467279237442	344451.85714285716	7852.889999999999	55994233.73533297	7459680720542.0	15932151.507911501	953522.1831543361	9929.142857142857	17745690.535663523	7852.889999999999	344451.85714285716	-0.01918882237192624	0.281074361291134	0.0588466349560179	2.6828461631247342	1.0	0.9155539196346695	1679827.0120599892	-6.998080420906672	-6.998080420906744	17.850385716553596	15.311445306711336	1.1516507357686616
2019-06-17	0.0008720819624637858	56970284.52490822	11298891.186755953	1.2450444004770458	57.5726052884104	334992.71428571426	8411.565714285714	52929712.9352346	7431245974640.572	16136339.356853442	869529.6775622988	16418.09151785714	17758540.307088744	8411.565714285714	334992.71428571426	0.02305856584359916	0.23439927207100728	0.054057986847237914	2.7985049001869666	1.0	0.9211343793905148	1587891.3880570382	-7.056881550875566	-7.056881550875608	17.85803877517063	16.189506006991515	1.2450444004770458
2019-06-24	0.0010184305164313142	57417914.41529918	14477353.123511907	1.2158504573068958	57.72111388390484	369460.5714285714	9844.171428571428	58721247.094839506	7409399249090.0	21111563.376916546	1090457.0730122917	21255.848214285714	17771632.890306123	9844.171428571428	369460.5714285714	0.0265712247217602	0.19236820307929747	0.05312153557231768	2.701709509232647	1.0	0.9328290109792042	1761637.412845185	-6.909319993365387	-6.909319993365431	17.865864109435375	16.297120399234476	1.2158504573068958
2019-07-01	0.001676246918451843	57814698.788029864	19406904.003720235	1.1986574990342171	79.04220838246438	364775.4285714286	11693.108571428571	59910359.24671195	7775110785925.384	24474762.97947186	1731259.1235664373	29279.842261904763	17785479.51256508	11693.108571428571	364775.4285714286	-0.001017467077647331	0.24233763159748475	0.07052916642145476	2.7194577219043574	1.0	0.940914177565703	1797310.7774013584	-6.425177122934154	-6.425177122934186	17.87275067920754	16.342190561014437	1.1986574990342171
2019-07-08	0.0008263936608721142	58160055.57955233	5711470.218005953	1.073316077090529	41.16484215459709	365861.85714285716	11170.511428571428	67335985.23286632	7934713219631.0	25216390.916149545	864448.173288597	7512.177827380952	17799666.950783435	11170.511428571428	365861.85714285716	0.009511742381272975	0.3042988841690174	0.034687877586409815	2.6064873210521347	1.0	0.9357413915083803	2020079.5569859897	-7.12002950475243	-7.1200295047524875	17.87870817089919	15.239601349395176	1.073316077090529
2019-07-15	0.0008261009247419142	58567306.87120279	10707498.380991543	1.1497888964219105	38.974314660677365	332124.28571428574	11676.094285714285	64362436.05344268	8996057758359.367	21715724.846407242	759494.8120063853	15877.988173558897	17813458.652226947	11676.094285714285	332124.28571428574	-0.0170339189969782	0.319446615507593	0.034970376280056496	2.6510711697522207	1.0	0.9284749525924662	1930873.0816032807	-7.129680943367881	-7.129680943367936	17.88568479937577	15.84176372293231	1.1497888964219105
2019-07-22	0.0006936233388199143	59088471.81482368	16212922.711404508	1.1022550101835018	37.36757872603094	318600.0	10353.16	65527471.694551595	9064159826491.0	19546474.343203727	608038.6035159302	13225.592103596759	17826019.518583525	10353.16	318600.0	0.005508155474940814	0.37911157954525215	0.032443183711179914	2.6508820909268533	1.0	0.9192770617053664	1965824.150836548	-7.291646616518686	-7.291646616518773	17.894543906723896	15.927730159060578	1.1022550101835018
2019-07-29	0.0005042832869077857	59337325.76233941	2438826.351190476	0.974779811922623	28.425452078080355	308939.14285714284	9809.699999999999	69983819.38224606	9016554686584.252	19597607.55023	425770.84687382216	4494.430059523809	17839085.32126392	9809.699999999999	308939.14285714284	-0.015031548812230386	0.3617789238052033	0.021968419120359583	2.5445852971472767	1.0	0.9143531708809521	2099514.581467382	-7.607515937469413	-7.6075159374694765	17.898748115609784	14.588557228739388	0.974779811922623
2019-08-05	0.00047025199828635715	59603476.63173939	3147449.389880952	1.0302624030302971	25.674962946225385	334391.4285714286	10272.382857142857	71750336.91595866	9138993116740.822	21416402.339862373	438420.11415796366	6082.505208333333	17853054.733757813	10272.382857142857	334391.4285714286	0.02023595219608127	0.29158890495921685	0.02110033968604797	2.5009787599218534	1.0	0.9193340678026954	2152510.1074787597	-7.692254370109354	-7.692254370109474	17.903223957521643	14.777438733959196	1.0302624030302971
2019-08-12	0.0007082641664952	59834874.126128	5164332.538690477	1.0590828900967646	33.52389744802218	327346.71428571426	11702.369999999999	73747045.0713431	9985348008060.0	22446909.564899944	625518.666174269	7990.086309523809	17866652.57584212	11702.369999999999	327346.71428571426	0.007435142960645656	0.27634607785978066	0.02790513630884706	2.551773466151775	1.0	0.9211257998735015	2212411.352140293	-7.2741690209965935	-7.274169020996658	17.90709811835074	15.159861635737386	1.0590828900967646
2019-08-19	0.0005957648743853	60186280.76928212	3524923.2068452383	1.0452282912605442	31.330619689196016	329301.0	10493.58142857143	73295435.91895369	10018146763190.586	20071201.130020354	524988.4921447649	6950.148065476191	17879567.648569524	10493.58142857143	329301.0	-0.016327315556450714	0.21851866272908063	0.02569965112324017	2.5438316527705167	1.0	0.9120332643076202	2198863.0775686107	-7.443559065340412	-7.443559065340518	17.91295217887488	14.926155829983857	1.0452282912605442
2019-08-26	0.0004650384931730286	60735197.06159163	3525125.385416667	1.0792539594774007	24.78126064964862	316631.28571428574	10371.981428571427	74848827.74587108	10183488432890.0	19578758.376593657	412619.81291559257	6123.988839285715	17892346.543093994	10371.981428571427	316631.28571428574	-0.0025500678432387007	0.1902240152717892	0.021283144651386313	2.692282136893302	1.0	0.9081844199914509	2245464.8323761327	-7.702209709948844	-7.702209709948938	17.922031480307098	14.939868787185954	1.0792539594774007
2019-09-02	0.00034464209854648573	61082633.80579462	2591384.8735119044	1.002120884961936	19.43751503709353	331147.0	9811.897142857142	78440212.48352495	10339287315167.072	19176486.67236573	295569.5893605991	5366.8110119047615	17905464.919457436	9811.897142857142	331147.0	-0.005243675501744572	0.19105411852749477	0.015423904537194744	2.5153262347276217	1.0	0.9018169138073209	2353206.374505749	-7.983011205657002	-7.98301120565717	17.927736192162165	14.66092331198245	1.002120884961936
2019-09-09	0.00039396481954204286	61415823.41638108	3050507.0595238097	1.014348856064329	20.830128608608028	333300.14285714284	10482.982857142857	83840689.86095713	10771996663680.0	21061253.722576413	348495.1596771587	5746.610863095238	17919019.31838277	10482.982857142857	333300.14285714284	0.009016768782385599	0.18387945206571701	0.016725539550277498	2.5132600206409994	1.0	0.9044277450449093	2515220.695828714	-7.843775052935405	-7.843775052935496	17.933176889934007	14.760682581405637	1.014348856064329
2019-09-16	0.0003279531067426	61629899.981873445	2798405.8854166665	0.9695460950132327	17.68720879848629	320605.5714285714	10289.975714285714	91022467.59238552	11278029225756.285	21311434.13639136	289484.47132594686	3995.6815476190473	17933252.204437707	10289.975714285714	320605.5714285714	-0.001322335527172043	0.15708349549991502	0.0134755161267983	2.5334446004082047	1.0	0.8973321509052177	2730674.0277715656	-8.031089148896806	-8.031089148896966	17.936657202207392	14.703310692659361	0.9695460950132327
2019-09-23	0.0003519169947741714	61831360.9314791	3436242.2120535714	1.0502172030584003	19.211265560397816	333839.5714285714	10153.587142857143	90098193.58802591	11890594958796.0	19658119.52470317	309037.38184602	6383.91369047619	17946978.637349587	10153.587142857143	333839.5714285714	-0.0038959086791895002	0.12430339760947087	0.0160835568694422	2.5558337505051125	1.0	0.8900151888001225	2702945.807640777	-7.96445742807754	-7.964457428077732	17.93991903163425	14.81085623917017	1.0502172030584003
2019-09-30	0.0003271571818882143	62235993.65723192	3120760.542410714	1.038732761389608	21.4692723081989	324579.85714285716	8457.214285714286	91495287.63803324	12405448870190.828	16063586.8454735	283143.59954566957	6325.08556547619	17960211.01683768	8457.214285714286	324579.85714285716	-0.031339376469524345	0.15794321381618645	0.01774919072251656	2.525690080340343	1.0	0.8620593881921884	2744858.629140998	-8.041595023964426	-8.041595023964602	17.946442700174707	14.741361084397836	1.038732761389608
2019-10-07	0.0002980580455196714	62657325.02291296	1929394.2879464286	0.9936272141898004	20.070344219764177	322948.0	8203.109999999999	94872269.1400605	12759819404409.0	15639712.570768643	249228.08025078714	4438.078869047619	17972936.889299296	8203.109999999999	322948.0	-0.0033548547376956	0.15555884503467673	0.015984304512867857	2.4701904081226664	1.0	0.8544114813182774	2846168.074201815	-8.166851170637473	-8.166851170637665	17.953189253346263	14.395895282520033	0.9936272141898004
2019-10-14	0.00026797891333247144	63059765.91147087	2489751.604166667	0.9760304898067461	17.789359539456825	317646.0	8348.334285714285	94280759.19669512	12918109391916.1	15773521.211242456	216874.3755092247	5708.682291666666	17986176.571905468	8348.334285714285	317646.0	0.007324563795359914	0.16473322604750038	0.013696483097174656	2.454586773287948	1.0	0.8564023789284175	2828422.7759008533	-8.235303722166746	-8.23530372216692	17.959591393881226	14.578624350475028	0.9760304898067461
2019-10-21	0.0002220008754583714	63457271.50729562	1877210.290922619	0.9967153969256175	15.171436036629498	328284.14285714284	8105.748571428571	97272491.22444566	13008091666972.0	15607609.262004644	185725.9406260217	4352.308779761905	17998968.789580546	8105.748571428571	328284.14285714284	-0.0009117383033032716	0.16923244362183973	0.011903221277058729	2.4579966242617814	1.0	0.8503387947478044	2918174.7367333695	-8.42303740626774	-8.42303740626799	17.965875892597467	14.355263089728677	0.9967153969256175
2019-10-28	0.0003328869160627428	63691709.52208484	4173597.8869047617	1.106785837471486	21.833295979665262	313544.4285714286	8375.550000000001	95375220.7926081	13504942906616.828	15426055.863126328	292826.4087516513	7719.1755952380945	18012176.936316695	8375.550000000001	313544.4285714286	0.021255370651073812	0.18711274334746947	0.019136668572404	2.4734466749833928	1.0	0.8508272568782699	2861256.6237782426	-8.044902856973755	-8.0449028569739	17.96956485266647	15.164912913442544	1.106785837471486
2019-11-04	0.0003984724952325	63685798.690751985	3264439.8370535714	1.100687562040433	23.910901327288563	303124.4285714286	9246.434285714286	90715212.04865359	13691480038694.0	15882261.664694129	327164.29683528066	6854.693452380953	18023863.036823284	9246.434285714286	303124.4285714286	-0.005261367546156886	0.21935456667140438	0.020644406986442872	2.4610038277831023	1.0	0.8629084940359494	2721456.3614596077	-7.837686379871385	-7.837686379871543	17.969471943898583	14.895878981032695	1.100687562040433
2019-11-11	0.00037324211889522854	63713203.237477675	3153173.853422619	1.093035299209357	22.593685737928528	316578.14285714284	9126.912857142857	93145448.4061166	13133267551056.4	16549035.562940473	319598.91834046645	6262.005952380952	18035781.44147519	9126.912857142857	316578.14285714284	-0.0026474693770001285	0.21520333258972713	0.01956890964657193	2.449106840344481	1.0	0.8649078214048705	2794363.4521834976	-7.910832040963505	-7.910832040963654	17.96990227403331	14.844972063514003	1.093035299209357
2019-11-18	0.00027235145450295713	63586869.90285927	23586292.28348214	1.0833236327396685	17.476272011858725	306857.71428571426	8622.627142857144	93853596.04315366	12720005267391.0	16228256.294684144	238582.95609355814	7446.935267857143	18048643.67112689	8622.627142857144	306857.71428571426	-0.008687447141334615	0.21585293771493713	0.014812661992180601	2.4618715715347195	1.0	0.8611579351983251	2815607.8812946104	-8.230563863168257	-8.23056386316846	17.967912005652344	16.21660953634709	1.0833236327396685
2019-11-25	0.00027439663048691424	63408437.961997315	4218510.996279762	1.0611633364302948	19.882889976107286	305210.14285714284	7644.778571428571	90238982.02037306	12875534863981.1	13696762.525911057	228403.21743484214	7911.598214285715	18061456.600225423	7644.778571428571	305210.14285714284	-0.029705015556050485	0.2086349644783023	0.0168998124536928	2.5723649050045396	1.0	0.8409311066659031	2707169.4606111916	-8.221776937708887	-8.221776937709098	17.965104694879717	15.003383579504419	1.0611633364302948
2019-12-02	0.0002742938003275429	63789054.58510317	4549293.839285715	1.0470274772859727	20.530681658026392	303804.14285714284	7423.7985714285705	89365138.03407456	12973235968800.0	13247177.72318923	221185.47781532202	8074.927083333334	18073534.856551316	7423.7985714285705	303804.14285714284	0.009892878139385627	0.14430662755533277	0.017003695381541485	2.4554269425259028	1.0	0.8377146770732564	2680954.1410222366	-8.2083244698097	-8.208324469809808	17.97109104694594	14.911276877493354	1.0470274772859727
2019-12-09	0.0002024714402268	64109391.96912874	1869221.1354166665	0.9662535697993794	15.209395141781517	311202.28571428574	7395.655714285715	97783740.217937	12915684549346.299	14358769.363677414	166701.65523627558	4160.577380952381	18086423.852974925	7395.655714285715	311202.28571428574	0.0022914941354671287	0.14926690168699938	0.011612955948616586	2.4237586993049445	1.0	0.8365014060383504	2933512.20653811	-8.514404332880053	-8.514404332880328	17.976101008163333	14.305765486457434	0.9662535697993794
2019-12-16	0.0001849444637137143	64145346.69952272	2298914.879464286	1.0642443402574455	14.252158036675052	304288.14285714284	7197.2	91170136.91135526	12876842089682.0	12989686.306850014	154883.01066809686	4879.059523809524	18099161.042767387	7197.2	304288.14285714284	-0.008031619728810729	0.1421523507814819	0.012035918044599673	2.42097791788907	1.0	0.8314721578909235	2735104.1073406585	-8.600452653503472	-8.600452653503904	17.976661962467027	14.591944369735398	1.0642443402574455
2019-12-23	0.0001839529525525857	64076647.14210235	2968288.494047619	0.9966575430069816	14.374566219197758	311821.14285714284	7110.655714285714	98740227.53509037	12920127924648.357	13924814.609736515	155328.8625547753	5152.584821428572	18111998.99849924	7110.655714285714	311821.14285714284	0.007879991708617301	0.16630220795868628	0.011417346915803085	2.424338279413214	1.0	0.829539702282756	2962206.8260527113	-8.620434058567273	-8.620434058567524	17.97558968047442	14.594589575080771	0.9966575430069816
2019-12-30	0.00015017476553584288	64378884.25255889	1274556.8325892857	0.9253579245447681	11.459759368746635	293725.4285714286	7270.035714285715	95172400.39135186	12948593420946.0	13698645.683608685	114788.28966919672	3196.0066964285716	18125078.60175394	7270.035714285715	293725.4285714286	-0.0024746926027469146	0.1575669970107457	0.008449120070777728	2.455703680645967	1.0	0.8330993651857087	2855172.0117405565	-8.808506146592235	-8.808506146592586	17.980294841877313	14.007099377573088	0.9253579245447681
2020-01-06	0.00013308236581814287	64717249.57155409	1614301.2180059522	0.8945782048266111	10.219085056220203	290200.85714285716	7219.104285714287	105477457.15335822	13567738651346.314	14492638.399865985	104414.45824943917	3743.945684523809	18138719.714696143	7219.104285714287	290200.85714285716	-0.0006551094856807718	0.14835073436729143	0.007357128117701415	2.508317638736313	1.0	0.8252452762012094	3164323.714600747	-8.934132289838661	-8.934132289839093	17.985537074932147	14.102729685630413	0.8945782048266111
2020-01-13	0.00022919878134338573	65020635.35074552	2728963.036458333	0.9753809907076895	15.854388105690997	314098.85714285716	8023.628571428571	105928929.58022343	13798783827516.0	15851553.206638886	195942.03703956658	5549.418898809524	18152409.019463338	8023.628571428571	314098.85714285716	0.01514868844358573	0.17070856587551317	0.012427649851795128	2.443999455909657	1.0	0.8396951733893453	3177867.887406703	-8.401592503532411	-8.401592503532674	17.9902145387178	14.622011372977687	0.9753809907076895
2020-01-20	0.00023305016539277142	65221710.95764829	2742958.056547619	1.0083708416261328	14.82846232623888	316344.0	8714.018571428573	108984910.82487479	14639602130210.613	16519019.799812643	196504.89238178314	5582.264136904762	18165573.459862288	8714.018571428573	316344.0	0.008964920433824798	0.17432488244302496	0.011881694749352129	2.4169358248954365	1.0	0.8416874262979421	3269547.3247462437	-8.37656381658697	-8.376563816587169	17.993302090048736	14.698675882817065	1.0083708416261328
2020-01-27	0.00017888874087175713	65322505.26013522	3163117.229910714	0.9808402453686539	11.592207766891045	301953.14285714284	8534.247142857143	110810185.47842288	14776367535689.0	16344715.454917341	148599.3834887543	5519.5297619047615	18178886.41286158	8534.247142857143	301953.14285714284	-0.0018991962468908573	0.15639345348810438	0.009117342715899642	2.3897893062752913	1.0	0.8373412375936439	3324305.564352687	-8.652241438406433	-8.652241438406833	17.994847023066434	14.812364294616222	0.9808402453686539
2020-02-03	0.0002124588008773143	65359644.44700449	3140444.050595238	1.0702820826050092	12.671691172450124	324745.85714285716	9298.581428571428	114400102.61394	15428628618057.244	17623221.174046416	188545.01058658544	6030.950148809524	18191893.9703154	9298.581428571428	324745.85714285716	0.011594854718044185	0.16409922635934512	0.010741052875286186	2.3880461288647346	1.0	0.8441403549345184	3432003.0784182	-8.458650556395051	-8.458650556395272	17.995415374311673	14.942209078335614	1.0702820826050092
2020-02-10	0.0002777927573141143	65308429.265107624	6558964.354910715	1.138269478857662	15.905543552638916	323091.28571428574	9670.611428571428	107525520.75609471	15466098935555.0	17411234.530516185	247628.78449572317	8055.259672619048	18204566.712878786	9670.611428571428	323091.28571428574	0.012445264492810986	0.15093432987349917	0.014382934536624687	2.4007915622300575	1.0	0.8516663472182954	3225765.622682842	-8.198162560503848	-8.198162560504072	17.994631555750598	15.338944344180716	1.138269478857662
2020-02-17	0.0003510038440371572	65380056.96080915	5404447.40642414	1.1122266425973628	19.172992110936583	333257.85714285716	10133.895714285714	111150618.92552458	15543087077296.584	18586076.384033713	312500.3929339611	9817.929964539007	18216861.46244525	10133.895714285714	333257.85714285716	-0.0031947188562551	0.1341893120215643	0.016823298449348486	2.4099323758139386	1.0	0.8564944034722833	3334518.5677657374	-7.9653774949852805	-7.965377494985473	17.995727244067332	15.270490932374866	1.1122266425973628
2020-02-24	0.00027549358130235713	65610174.26771835	3059359.6130952383	1.085720351179249	15.602899774725064	320004.4285714286	9778.822857142857	110625512.81649777	15546745765529.0	17826091.921221886	239999.95693617713	5762.250744047618	18229474.781536777	9778.822857142857	320004.4285714286	0.0007415632832472432	0.1452865859862853	0.013510629139444116	2.433475064135968	1.0	0.8509621202175496	3318765.3844949333	-8.209689722717199	-8.20968972271733	17.99924063948703	14.807275437418767	1.085720351179249
2020-03-02	0.00023891284765188573	65937886.65159402	2993985.921130952	1.0497983284942771	14.801451041049186	333161.14285714284	8905.868571428571	115501740.88073815	15490118743430.643	16899978.33017167	208340.23905359584	6178.037946428572	18242135.7865096	8905.868571428571	333161.14285714284	-0.022492203549853002	0.1547976373102926	0.012454982632266501	2.430516505724893	1.0	0.8359851229049038	3465052.2264221446	-8.362216225154471	-8.362216225154762	18.004222602840947	14.75287324676644	1.0497983284942771
2020-03-09	0.00021866401123907142	66018212.39253502	4398749.834077381	1.0528287850946207	13.792045839830598	336171.14285714284	8798.192857142856	121936055.96162656	15571179034335.53	17603203.544418257	201019.88862293257	5880.997023809524	18255810.431329742	8798.192857142856	336171.14285714284	-0.008532305585226099	0.16241882067680244	0.011461037052786114	2.421723061636771	1.0	0.8330817309276924	3658081.678848798	-8.434160712973016	-8.434160712973277	18.005440670095517	14.963104849097222	1.0528287850946207
2020-03-16	0.00035570621706335716	66143794.91139527	9364114.35152868	1.23160711647025	32.825856647719455	288203.28571428574	6386.855714285714	104972190.00322096	16552923967337.0	10339187.795787964	303088.06679068273	15683.501352813852	18268335.083961483	6386.855714285714	288203.28571428574	-0.05822100516956446	0.3867245399399049	0.03097128937093187	2.6050042835632636	1.0	0.7473626096436803	3149165.700096629	-7.9679501719377255	-7.967950171937858	18.007341564083188	15.88164710391037	1.23160711647025
2020-03-23	0.0004476728229516714	66445908.74424355	7732163.419642857	1.1542386571499392	43.35747308177775	253532.7142857143	5746.900000000001	94275135.92674495	16552923967337.0	8804208.131017078	337806.6350041017	13886.304315476189	18278750.992063493	5746.900000000001	253532.7142857143	0.012135057523589359	0.5671524327774083	0.03904644082281972	2.6864841303838625	1.0	0.7413241556637659	2828254.077802349	-7.731856675058725	-7.731856675058833	18.01189611834575	15.639762462840205	1.1542386571499392
2020-03-30	0.0003127231746131429	66694763.07026126	4235329.031170846	1.0396176765229816	26.537251091526503	259422.2857142857	6464.044285714285	100495620.10857143	14699929024609.03	11564866.677842606	245971.09881358728	7060.591723657548	18289661.023000184	6464.044285714285	259422.2857142857	0.0015322963809832277	0.5904446282645901	0.02184719438782767	2.6712025755853097	1.0	0.7900771794981064	3014868.603257143	-8.128891716170699	-8.12889171617083	18.01563646492427	14.964081080169544	1.0396176765229816
2020-04-06	0.00017004778811431428	66624746.866926126	4417803.746279762	1.0592660376368208	14.182688884983596	274860.5714285714	6669.478571428571	104430893.57697359	13912524048946.0	12858758.076265344	150946.1110215063	4425.308035714285	18302666.688447017	6669.478571428571	274860.5714285714	0.020160434656437156	0.5997649427708804	0.011971353790351543	2.6431211729896082	1.0	0.8052190474753259	3132926.807309208	-8.699682411628737	-8.69968241162908	18.014586405444383	15.179750210106901	1.0592660376368208
2020-04-13	0.00016164397157428573	66574296.99764098	2914878.1837797617	0.9625216811912897	12.53260519825254	277016.85714285716	7126.811428571428	114921002.25323085	14555153849988.441	14228291.5340305	138014.26510576886	3703.8697916666665	18316085.33109454	7126.811428571428	277016.85714285716	0.0028781458606777443	0.5148296097028874	0.009665082743604685	2.6455800422780142	1.0	0.8059447919876739	3447630.067596926	-8.742811587923924	-8.742811587924283	18.013828357758204	14.633162556621645	0.9625216811912897
2020-04-20	0.0001674651257592857	66671764.01937371	4205936.151041666	1.1055472169684564	13.335250876684288	295528.14285714284	6984.2814285714285	113800073.51850429	14715214060657.0	13819159.017159227	160236.85921658785	6212.226190476191	18329989.838789683	6984.2814285714285	295528.14285714284	0.004367196279177027	0.2579063765882491	0.011718798514984514	2.6999287012099606	1.0	0.8025227602262893	3414002.2055551293	-8.705416870951709	-8.70541687095198	18.01529199063867	15.073212884285109	1.1055472169684564
2020-04-27	0.00023213564268772857	66835464.24881943	13434761.616815476	1.1646884300699456	17.66631493423844	297651.5714285714	7293.888571428572	110710037.98755729	15910965338437.215	13209973.061886342	215661.19317844798	8751.08556547619	18342864.935985755	7293.888571428572	297651.5714285714	0.010972667808841744	0.21310302056943004	0.01629309631215226	2.681454369284091	1.0	0.7984940114171791	3321301.1396267186	-8.380379344233543	-8.380379344233702	18.01774391810672	16.073178962593186	1.1646884300699456
2020-05-04	0.0006028930441552	66831844.57457936	25275129.909970235	1.2221505340104029	38.77084623898617	316006.4285714286	8523.545714285714	118883006.68255799	15958652328578.0	17049371.109452028	619620.8061969765	20855.427083333332	18355383.420588158	8523.545714285714	316006.4285714286	0.02076706847617313	0.19782059062468327	0.036168880001738776	2.686460573485376	1.0	0.8320207443671713	3566490.20047674	-7.525738633570621	-7.525738633570756	18.017688259013646	16.481886877056482	1.2221505340104029
2020-05-11	0.0007315442542935286	66538260.03250306	23085227.08110119	1.26074824772483	43.325412193044194	319015.4285714286	9313.401428571427	121087434.47597243	16101239502493.129	18458603.993774056	767738.8918261632	14313.71205357143	18368654.762759764	9313.401428571427	319015.4285714286	-0.0024188162441016003	0.20143986114469317	0.04194500502037154	2.6865718160677146	1.0	0.8422940818213168	3632623.0342791737	-7.248361740078804	-7.24836174007889	18.013285500915096	16.688431770262902	1.26074824772483
2020-05-18	0.0013572689157716428	66393555.748807974	49857420.26339286	1.3022294729958328	80.65669875286639	289784.14285714284	9269.53	98356273.89963923	16104807485529.0	8475824.05601165	1221219.61691712	37246.38244047619	18377908.22493947	9269.53	289784.14285714284	0.014200425025047413	0.2208195074377684	0.14331866012383626	2.711538333500577	1.0	0.7210293845636364	2950688.2169891773	-6.628462074849707	-6.628462074849746	18.01110924362462	17.632159038277866	1.3022294729958328
2020-05-25	0.0015667764767905857	66551592.122618176	78346917.82589285	1.3178282724589	92.47403785206644	268833.71428571426	9307.094285714285	90293241.95835567	15286960968284.613	8247233.372505232	1349406.0989025864	36127.10491071428	18383110.15820802	9307.094285714285	268833.71428571426	-0.014588181987516444	0.21844534311139888	0.16020690660668038	2.7215186213091913	1.0	0.7358283376039285	2708797.2587506697	-6.536590276288125	-6.536590276288172	18.013487196702023	18.170342174823542	1.3178282724589
2020-06-01	0.0007742017263210429	66269606.08518274	27063048.485863093	1.2529432554312758	46.190890464667156	288909.14285714284	9297.74	103202223.28834145	15138043247083.0	8897010.452609682	741770.158589998	12024.47470238095	18388656.240319513	9297.74	288909.14285714284	0.011322091483771756	0.21293485607393328	0.08434408124621273	2.6713298446321936	1.0	0.7215063818982455	3096066.6986502437	-7.177247139742092	-7.177247139742172	18.009240098335727	16.578015135794825	1.2529432554312758
2020-06-08	0.0005823659797391572	66062826.38776606	7647551.536458334	1.0931559772730512	32.96375740199595	302571.0	9747.204285714284	112208528.24468687	14240369150376.4	10291121.265001196	554066.8007154843	8236.052083333334	18395047.743059386	9747.204285714284	302571.0	0.004508350345588742	0.2159789984325026	0.056291943602746496	2.6718174301813638	1.0	0.7377420128477998	3366255.8473406066	-7.533973803332648	-7.533973803332772	18.00611672016911	15.39567097804449	1.0931559772730512
2020-06-15	0.0002840062280144143	65899968.201383345	7464655.787946428	1.14537095005953	16.43124095182433	307624.71428571426	9571.404285714287	110977585.37213872	13732352106018.0	10029578.29764516	291868.6014473387	6767.862351190476	18402325.233067516	9571.404285714287	307624.71428571426	-0.006345651621806043	0.18448201302208753	0.02923778232325693	2.684243806101922	1.0	0.7341500027519541	3329327.561164162	-8.197530157848545	-8.197530157848725	18.003647546178364	15.446933870210781	1.14537095005953
2020-06-22	0.0004140928619274714	66164223.34416346	7603949.154761905	1.17454876505109	24.430225652836157	306723.14285714284	9389.985714285713	108235120.8461294	15567777130105.613	8706564.45144789	383987.2193050321	11052.900297619048	18408865.198452257	9389.985714285713	306723.14285714284	-0.0006951453024276717	0.16586555689333443	0.04419791335395625	2.664630335405115	1.0	0.7010185591661154	3247053.6253838823	-7.805874517016461	-7.805874517016614	18.007648755881473	15.583414324237948	1.17454876505109
2020-06-29	0.00032329395732565717	66332852.42126232	10722083.968005953	1.18415018602439	19.19940638286504	309423.28571428574	9302.424285714285	116018161.68587472	15784744305477.0	8900470.862106506	317838.7585503717	7379.15625	18415186.88271605	9302.424285714285	309423.28571428574	-0.0024411360888765424	0.15646890300851427	0.03554451560695921	2.661641826945783	1.0	0.6867070534041442	3480544.8505762415	-8.05709097055142	-8.057090970551572	18.010195477106336	15.90499112518484	1.18415018602439
2020-07-06	0.00039546330239345715	66482719.85365208	6352207.967261905	1.1435640786091672	23.99335466793326	322042.71428571426	9133.785714285714	124421541.56999886	15784274880621.5	9562513.731831355	408835.1604027893	9996.410714285712	18421857.471452795	9133.785714285714	322042.71428571426	-0.0006019649434943713	0.11701077916210535	0.04247147146447485	2.672006175080636	1.0	0.6875302415141472	3732646.2470999663	-7.859262867114369	-7.859262867114532	18.012452273171323	15.404167722441082	1.1435640786091672
2020-07-13	0.0003827875237693286	66692160.867746614	6538849.386904761	1.1487773497947589	22.81186896471405	328786.5714285714	9300.358571428571	123224185.966143	15896528642634.814	9496214.414499735	386064.6682631696	9930.995535714286	18428796.97758212	9300.358571428571	328786.5714285714	0.0032140927956678706	0.09967442350996036	0.04042908040974168	2.666637890233388	1.0	0.6882213577129648	3696725.5789842904	-7.8806262087079295	-7.880626208708023	18.015597456252262	15.485125621174749	1.1487773497947589
2020-07-20	0.0006691695733622285	67137103.66630486	31081426.57142857	1.2872520600901358	40.37596609952906	316218.4285714286	9194.388571428572	115544420.58822857	17345948872516.0	8366925.253674843	635914.6342418975	28665.622023809523	18435122.770078756	9194.388571428572	316218.4285714286	-0.0012539640943204713	0.08259664291647208	0.07626367597617541	2.70033331022834	1.0	0.6685963353113122	3466332.617646857	-7.330439626019947	-7.330439626020028	18.02224505767459	17.220514975984198	1.2872520600901358
2020-07-27	0.0010394301411258714	67453985.87034091	52866936.32514881	1.3083721479942358	60.41150156027518	328938.85714285716	9557.807142857142	124990478.24995871	17340692631029.299	9913542.991739705	1096988.4403776187	31745.765625	18441105.646253496	9557.807142857142	328938.85714285716	0.010807659060951115	0.07354014705027138	0.11121619094977388	2.709748175728124	1.0	0.6967881807054397	3749714.347498761	-6.899208384615968	-6.8992083846160055	18.026954382491205	17.74596331782163	1.3083721479942358
2020-08-03	0.0016453283180146573	67494628.87267043	55734743.27008928	1.3026340859629684	81.71363649784082	329183.5714285714	11205.754285714285	122154894.82121412	16847561611550.0	11955448.948284829	1726544.4653281171	33991.96800595238	18447527.67857143	11205.754285714285	329183.5714285714	0.015498727145981885	0.12581772684180895	0.1444466899138797	2.7553522857740655	1.0	0.7548413396458438	3664646.844636425	-6.431434548945005	-6.431434548945046	18.027557863224445	17.82603662790986	1.3026340859629684
2020-08-10	0.0013759994541279572	67410758.01087385	31037292.27901786	1.2836003253048187	65.97123598762104	309193.85714285716	11573.9	121699816.45820172	16851010979473.986	12012517.29354437	1428293.679092183	19592.987351190473	18453917.327932827	11573.9	309193.85714285716	0.007612160316423201	0.14762695894410768	0.11791447897056229	2.8191431145753882	1.0	0.7563917202692928	3650994.493746051	-6.651014588331407	-6.651014588331451	18.026313764978678	17.109667663038174	1.2836003253048187
2020-08-17	0.0011218850377724859	67340003.73815088	9071821.999255951	1.2432707499808484	53.02801493677661	325593.5714285714	11742.624285714284	127334807.63169728	16947802333947.0	12328444.774222715	1179437.96253382	12265.857142857143	18460494.287305478	11742.624285714284	325593.5714285714	0.002784214116405457	0.1543401467651451	0.09537791549157648	2.8001544687022766	1.0	0.7521304899382247	3820044.2289509187	-6.828130544175184	-6.828130544175239	18.025264866668568	15.8882686231126	1.2432707499808484
2020-08-24	0.0013364518720796	67641016.32806183	23306033.726190474	1.2693333411301886	62.394409865822304	322493.5714285714	11817.475714285714	123297691.91400094	17003965619965.332	12160273.276244985	1361453.5821207066	22462.362351190473	18466862.4916715	11817.475714285714	322493.5714285714	-0.003164234952703315	0.16233847909324886	0.11139745115113851	2.7685247557864767	1.0	0.7563941009203553	3698930.7574200286	-6.681056966208565	-6.681056966208601	18.02972448781774	16.865155001389468	1.2693333411301886
2020-08-31	0.0010685522107171713	67814879.84478304	27758448.081101187	1.2859551844648869	51.47782186722954	310612.71428571426	11513.554285714286	122817197.0591873	17557993035167.0	11266187.041420292	1067794.898298207	15941.058035714286	18473134.21245566	11513.554285714286	310612.71428571426	0.0006697434566656288	0.14408831874340414	0.09487751806876778	2.8167963800356435	1.0	0.738359949121476	3684515.911775619	-6.870738686988436	-6.87073868698849	18.03229130635405	17.026926897559147	1.2859551844648869
2020-09-07	0.0012521443127175287	68036317.7398235	30939579.416666664	1.3058942697231104	63.51067885574173	317024.28571428574	10864.315714285714	128038750.6021316	17541898703477.91	11281702.165080244	1291608.8728355614	28646.197172619046	18479394.029359605	10864.315714285714	317024.28571428574	-0.01892785893143766	0.14407989309941485	0.11503034258975744	2.8658180927791514	1.0	0.7269462516294134	3841162.518063948	-6.73896887632943	-6.738968876329483	18.035550162257923	17.060993097418525	1.3058942697231104
2020-09-14	0.0007946668958993571	67921417.74653867	6340416.759672619	1.1807846900788486	42.75602785886685	315874.0	10320.342857142856	136485692.07769793	17345997805929.0	11095477.815826168	829595.9384853904	7808.804315476191	18486057.04558959	10320.342857142856	315874.0	0.0010526078521907714	0.158727101235361	0.07552301803948726	2.8443759443698684	1.0	0.7048069707404322	4094570.7623309386	-7.15602071261069	-7.156020712610745	18.033861709416744	15.339947479445895	1.1807846900788486
2020-09-21	0.0006449504402754429	68017502.8169352	7751087.033482143	1.2076891579364673	32.88152450585432	314623.0	10897.921428571428	138113015.6593118	17884705188928.695	11258099.322831646	677374.291644076	9951.738839285714	18493094.19642857	10897.921428571428	314623.0	0.007919585427605414	0.15615999654806714	0.05969215068180779	2.8471029451469176	1.0	0.7045452995713027	4143390.469779354	-7.3682505291320535	-7.368250529132139	18.035275579779718	15.681781973471532	1.2076891579364673
2020-09-28	0.0007061502538519857	68214835.25369856	20467122.000744045	1.2503760339587175	37.11340817845528	309081.28571428574	10589.867142857142	138259695.9817893	19314656404097.0	10413604.05719687	710096.3243256017	18711.62276785714	18499541.703814384	10589.867142857142	309081.28571428574	-0.001915116951649986	0.16136986670738213	0.06890800524210802	2.8053163375705563	1.0	0.6812136601118693	4147790.8794536786	-7.300337560962798	-7.300337560962895	18.038171748456058	16.52514491861809	1.2503760339587175
2020-10-05	0.0009597683488173856	68408222.85368201	22004892.78348214	1.276373113070644	49.804858299430215	313310.4285714286	10675.797142857144	137953248.4370175	19310296872099.086	10584715.073377723	962695.9207457592	25328.89880952381	18505840.378881987	10675.797142857144	313310.4285714286	-0.0013425447781007427	0.14331116683226422	0.09181854805558738	2.8126616479370115	1.0	0.6874896880273885	4138597.453110526	-6.990616269662557	-6.990616269662614	18.041002615501984	16.69261293730577	1.276373113070644
2020-10-12	0.0009943441474392144	68529264.4151238	11998396.529017856	1.2380088926856658	50.511642718859854	318114.5714285714	10961.267142857143	139374491.48006335	19298087186263.0	11085768.857784795	1004418.8577847943	16494.676339285714	18512173.630068228	10961.267142857143	318114.5714285714	0.009114172410018441	0.09735500665800152	0.09090613878612273	2.7717333605021293	1.0	0.6983956239454099	4181234.7444018996	-6.9337083431090685	-6.933708343109112	18.042770985999123	16.123124503301707	1.2380088926856658
2020-10-19	0.0006945287318308286	68688813.17082272	7317257.038690477	1.179942286359404	33.63395594593292	303421.5714285714	11443.658571428572	141671570.5088783	19530958035939.96	11209595.430212637	676728.6273948414	10009.876488095237	18518719.47338694	11443.658571428572	303421.5714285714	0.0016429044956878143	0.09543560719571566	0.05980469649984594	2.837983158114752	1.0	0.6960280811944439	4250147.115266348	-7.294882087025771	-7.294882087025826	18.045095943262524	15.711678010695623	1.179942286359404
2020-10-26	0.0014891506557357856	69126702.30301276	26983221.514136903	1.3062506684525954	65.05506766658155	300907.4285714286	12659.311428571427	130791599.99853	19997335994446.0	12014383.551676406	1429912.8503367284	32520.66443452381	18524738.91662988	12659.311428571427	300907.4285714286	0.017816285953814372	0.09825859010631463	0.11816070555426793	2.825027552616544	1.0	0.7381757961772425	3923747.9999559	-6.563950766235026	-6.563950766235054	18.051450159482748	17.044579613875335	1.3062506684525954
2020-11-02	0.004021688625468071	69729194.10325134	61729209.237351194	1.2904369370890307	165.11769498541335	262056.7142857143	13515.631428571429	106649828.01183066	19997335994446.0	12175282.758690199	3075440.1385913524	101319.16666666667	18529823.768721197	13515.631428571429	262056.7142857143	0.0077015153448764155	0.10053727680514135	0.25304981033840596	2.9396282235080053	1.0	0.7897406981503725	3199494.8403549194	-5.5276009626481555	-5.527600962648166	18.060122016043913	17.93128967261116	1.2904369370890307
2020-11-09	0.0026003108566058854	69930491.2943815	55812934.11755953	1.325903847569151	99.05391700773755	307388.5714285714	14753.095714285713	128395929.46810679	16941707314088.215	17678279.153753787	2995108.9504454606	33002.04017857143	18535463.887578655	14753.095714285713	307388.5714285714	0.01693556492893677	0.12563290904658114	0.16825125896910018	2.835883511842133	1.0	0.8242787447422393	3851877.884043204	-6.027110218285097	-6.027110218285116	18.063007223659024	17.744644367679882	1.325903847569151
2020-11-16	0.001419117433541143	69291251.37363993	6476236.557291667	1.2502152428609694	49.921903478563124	298306.4285714286	15864.050000000001	124869930.27180235	16823896638934.697	16469747.756069431	1484891.7316097019	7934.011904761904	18542126.02053024	15864.050000000001	298306.4285714286	0.00433762160183577	0.15371873336400554	0.08983908795208366	2.858345124726181	1.0	0.8179856712476913	3746097.9081540704	-6.624851928021085	-6.624851928021131	18.053828333190644	15.667838406526247	1.2502152428609694
2020-11-23	0.0011625527345677999	69045133.4431549	7832481.587053572	1.2097897861170728	36.172391693269624	321288.5714285714	17976.195714285714	140083639.15004918	17596801059571.0	19531700.7608249	1278592.0196879872	11025.453869047618	18548907.985479288	17976.195714285714	321288.5714285714	0.0204234374442679	0.16053197390232393	0.06650196174687142	2.8337678384898246	1.0	0.8278175863225133	4202509.174501476	-6.800756333723693	-6.800756333723725	18.050270764547978	15.66123119433833	1.2097897861170728
2020-11-30	0.0013977667758786286	69160461.75958852	25070755.938244045	1.2615216869507295	42.563787315709455	307968.0	18075.079999999998	128313154.48992191	17899955485940.863	17816263.863889467	1407414.4597196784	25915.067708333332	18555652.344572872	18075.079999999998	307968.0	-0.0018001217984728833	0.17676149015339132	0.07905323473437294	2.8672034376553333	1.0	0.8268223113901414	3849394.6346976575	-6.6215117383654185	-6.6215117383654425	18.051939168471847	16.833409121050618	1.2615216869507295
2020-12-07	0.0018973607952456715	69327176.17270616	31961263.97842262	1.2940685272748855	54.73425947347085	316147.28571428574	19198.13857142857	137948518.46795622	19157154724710.0	19383889.42665269	1970382.4704624515	28724.161458333336	18561924.374375623	19198.13857142857	316147.28571428574	0.009022986722712014	0.20423396946060185	0.10012005200257097	2.8565574772953632	1.0	0.8288801721338764	4138455.554038686	-6.343097980738294	-6.343097980738336	18.054346216496107	17.148385657810092	1.2940685272748855
2020-12-14	0.0011847173258343001	69420240.31568961	13366173.566964285	1.2624174966447446	35.2982068418655	308050.4285714286	18614.21	133351912.23475645	19085801440268.973	17733047.121169582	1170512.071705355	14947.169642857143	18568124.721774485	18614.21	308050.4285714286	-0.0015803272097537143	0.19060394396773464	0.06656547102777015	2.8640856339652063	1.0	0.8193380559131646	4000557.367042694	-6.761434221617358	-6.761434221617398	18.055687748912987	16.230885089360008	1.2624174966447446
2020-12-21	0.0025565192070402996	69733018.26461615	36657417.19345238	1.304071509029654	64.06364828414976	316585.71428571426	21922.08142857143	134441785.8073799	18670168558400.0	23027276.19915649	2729738.833942059	47439.670386904756	18574372.594463143	21922.08142857143	316585.71428571426	0.02907727486482257	0.20402862767521204	0.11606361471605998	2.9079550753250936	1.0	0.8583561015018836	4033253.5742213964	-6.058655908464294	-6.05865590846432	18.060182416125382	17.276718389420488	1.304071509029654
2020-12-28	0.002462365728948143	69708819.39263706	47667183.588541664	1.298537655625179	56.39761145526906	304004.0	24417.534285714286	134096925.47590561	18660149356519.59	25114402.28415785	2590487.618448595	22962.307291666664	18580690.010064784	24417.534285714286	304004.0	0.01584802930162964	0.20991202125105066	0.10379859291634048	2.9087264074297914	1.0	0.8712298349284663	4022907.764277168	-6.028258226430671	-6.0282582264306885	18.059836690683827	17.663944233913217	1.298537655625179
2021-01-04	0.002346101673354572	69436156.03010668	33474090.765624996	1.3094219104594595	44.136641500172296	329646.85714285716	29548.885714285716	148066610.0670914	18599593048299.0	33150479.373239983	2779451.578004095	17730.379464285714	18587382.282236543	29548.885714285716	329646.85714285716	0.032713643245050654	0.18917885645824165	0.08345520090137766	2.9605303065430975	1.0	0.8920411615241038	4441998.3020127425	-6.085218491797249	-6.085218491797266	18.05591641057484	17.200357856989886	1.3094219104594595
2021-01-11	0.003986541973403343	69695513.9517002	59470787.30505953	1.290258847236086	59.038699569636115	356993.85714285716	37368.45857142857	150775619.32875094	19282625072723.254	41066552.265994	4438550.852636474	41231.05580357143	18594412.99784425	37368.45857142857	356993.85714285716	0.021050463455162143	0.19750051948601383	0.1083296992404416	2.962182819766196	1.0	0.9114505511565314	4523268.5798625285	-5.538995477488018	-5.538995477488031	18.059640649070552	17.79007471639975	1.290258847236086
2021-01-18	0.004019672021948628	70144821.09108318	83723214.49627975	1.3125303425345127	61.18952998245241	318965.14285714284	36399.29857142857	150294161.27559942	20607418304386.0	38084926.88706628	4371422.5346029205	54576.046875	18601041.087370705	36399.29857142857	318965.14285714284	-0.0094474026844209	0.24395208368356272	0.1130237151177376	2.9638646402102586	1.0	0.9048676151144269	4508824.838267983	-5.560319308240763	-5.56031930824078	18.066071657828083	18.241161599043966	1.3125303425345127
2021-01-25	0.0031368438338571997	70412038.9320186	82592119.74255954	1.304156476156235	51.337683732604226	303694.71428571426	33766.9	146182103.5762129	20687688789941.37	33152026.824407198	3180387.897464347	42205.23735119047	18607322.95773084	33766.9	303694.71428571426	-0.014771811109794827	0.2744956768187828	0.0961262118443559	3.0133333686812627	1.0	0.8938218694386828	4385463.107286387	-5.801829263070006	-5.801829263070028	18.069873030643087	18.223135311841986	1.304156476156235
2021-02-01	0.0036283467330238714	70634470.10603131	73441745.96428572	1.3145686026833432	60.74092869110619	315799.85714285716	32910.88857142857	147877621.15900844	20823531150112.0	33429408.36747021	3776231.596869309	37913.658482142855	18613666.94824284	32910.88857142857	315799.85714285716	0.003754891651712156	0.3011645505610433	0.11221457313104818	3.073683161278564	1.0	0.8935274140425633	4436328.634770254	-5.673515622911194	-5.673515622911215	18.073024758177862	18.108379733136086	1.3145686026833432
2021-02-08	0.004245660910256329	71353316.98884258	77099929.56473215	1.3228309711200528	63.72802265254362	341825.4285714286	37180.124285714286	165861253.11216187	21078195366117.363	43208139.92621007	5114447.174534571	39005.28720238095	18620103.63056167	37180.124285714286	341825.4285714286	0.0230117383062175	0.294043245956724	0.11842158697164884	3.043338910747527	1.0	0.9075621826520569	4975837.593364856	-5.479301122181113	-5.479301122181121	18.083152505483604	18.16030691166612	1.3228309711200528
2021-02-15	0.007337856349780928	72113705.51647897	80493972.52232143	1.2969498019467984	86.82894794377361	327473.4285714286	47031.770000000004	154346676.71758857	21434395961349.0	51114974.22217001	7681644.95109213	72407.19419642857	18626715.136861064	47031.770000000004	327473.4285714286	0.032054408986709616	0.3170437532698166	0.15058334673613927	3.097138289635544	1.0	0.927535416716079	4630400.301527657	-4.950998274319047	-4.950998274319055	18.093746024607366	18.20336164175576	1.2969498019467984
2021-02-22	0.007130502295468543	72930152.25095294	79833279.11086309	1.3319813297633876	75.00341871255075	307156.4285714286	52891.98428571429	148383785.46233895	21561545635660.914	53896210.6178556	7383754.173149474	71073.3125	18632922.99154384	52891.98428571429	307156.4285714286	0.02363951104106753	0.2909107159967202	0.13710637240371776	3.2194007923447137	1.0	0.9336606088656788	4451513.563870168	-4.948601110356075	-4.948601110356081	18.10500542158447	18.194839976030632	1.3319813297633876
2021-03-01	0.006648543502906642	73782078.25059316	79555059.62276785	1.3153215465580053	75.35716910573213	304870.4285714286	48291.31285714286	154118955.8212045	21724134900047.0	49925708.12199758	6825278.182881571	69168.68526785714	18639159.35328485	48291.31285714286	304870.4285714286	-0.03462613553434804	0.28903356692880805	0.13521752189645803	3.2315782032467486	1.0	0.9254104764136544	4623568.674636137	-5.0678727265676	-5.067872726567609	18.11662333007169	18.19086423290519	1.3153215465580053
2021-03-08	0.0048289749237323	74322852.08770545	85367582.02604166	1.3362875370706015	54.209599493997345	302802.85714285716	49401.96428571428	157270062.99352622	21609540111106.91	50602959.92750682	5186895.299134439	46847.30803571428	18645401.311149146	49401.96428571428	302802.85714285716	0.017993816236093613	0.29743680031750835	0.10253438850202802	3.153229461132398	1.0	0.9253706028171332	4718101.889805786	-5.370812653263916	-5.370812653263924	18.123926921730845	18.261267975319335	1.3362875370706015
2021-03-15	0.005795657428439343	74606150.83496422	82091871.953125	1.327183992138613	56.61560600139776	304816.0	56941.08	155208209.19067964	21448277761060.0	58159851.97236844	6208931.357140002	35416.79836309524	18651785.714285713	56941.08	304816.0	0.02066421891090617	0.259530821904672	0.10726068457749185	3.2382966158489377	1.0	0.9358594706206957	4656246.27572039	-5.155616144495012	-5.15561614449502	18.1277304076957	18.22100654935699	1.327183992138613
2021-03-22	0.005277718641366385	75185318.9985889	80928787.82440475	1.335716356470956	50.86994110947425	297543.4285714286	57539.724285714285	160766785.10844693	21637987233601.043	59749474.767007574	5774897.134084672	29534.67410714286	18658241.682604704	57539.724285714285	297543.4285714286	-0.0042226012384641	0.25016095459866067	0.09654263991325085	3.3302637959120114	1.0	0.9353628722202819	4823003.553253408	-5.288187998598232	-5.288187998598241	18.135462123382926	18.208243942863707	1.335716356470956
2021-03-29	0.003702315508223343	75156066.45686696	93933552.69419643	1.3196423424239412	37.996064195820324	295952.5714285714	54189.811428571425	166457523.79884642	21865558044611.0	57284856.288626775	4212546.049256704	39154.28869047619	18664913.413718145	54189.811428571425	295952.5714285714	-0.004108141773533287	0.224124932072399	0.07392085597000074	3.266834606691964	1.0	0.930192614217452	4993725.713965394	-5.6082680570226495	-5.608268057022661	18.135076108639442	18.354142759824562	1.3196423424239412
2021-04-05	0.004801590871255814	75491001.93001935	84076644.5907738	1.3427822373366853	45.623544133597555	298333.71428571426	58306.33285714286	163641576.6113069	22581964835700.055	58773562.00509906	5246846.857046023	43250.6056547619	18671448.976648353	58306.33285714286	298333.71428571426	0.006073714296900119	0.18631416071342138	0.08915876700706993	3.2707580396050555	1.0	0.9331389409027623	4909247.298339208	-5.347753871690878	-5.34775387169089	18.139520873875124	18.246952069590687	1.3427822373366853
2021-04-12	0.005038581123714886	75900984.768023	84444417.41666666	1.3377078766134474	47.9050363858257	296863.14285714284	58415.98142857143	169731988.62621117	23137439666472.0	59868911.625242576	5540130.840801564	37812.41071428572	18677863.150097236	58415.98142857143	296863.14285714284	0.0042515713414008425	0.17355949472886165	0.09256131124933772	3.3444023563697507	1.0	0.931927646809154	5091959.658786335	-5.305797598821008	-5.305797598821018	18.144938047880125	18.251225455803773	1.3377078766134474
2021-04-19	0.011545935931316429	76697936.80702798	77548598.67261906	1.316566998212526	105.81394481014965	266368.4285714286	61057.92571428571	143371614.9804161	23402909382253.6	57577491.35930555	9837285.410405954	84222.72916666666	18684003.60759024	61057.92571428571	266368.4285714286	-0.009132362700075943	0.15657337386584919	0.17853465165277355	3.6566943927687867	1.0	0.9403844781543267	4301148.449412483	-4.524766375490526	-4.524766375490532	18.155369532238048	18.164237910977317	1.316566998212526
2021-04-26	0.013025882699414671	77998934.4016714	75895236.00669643	1.3160272588879702	135.42002898523168	264108.14285714284	52584.4	151892265.28009602	23581981443664.0	54544601.25928909	11996236.995145166	92781.4412202381	18689288.982226226	52584.4	264108.14285714284	-0.01949582758741334	0.16309898145084464	0.2169935510945775	3.4184004816756306	1.0	0.9328077113558566	4556767.958402881	-4.425228475689695	-4.4252284756897025	18.17220285775813	18.143708423077673	1.3160272588879702
2021-05-03	0.006380318355829972	77980308.67887548	84685831.12574406	1.3710987353893453	63.996309003452225	272757.28571428574	55694.41857142857	167961731.45641106	22650011875012.12	60047836.20934872	7074761.088028134	36339.85937499999	18695261.47201417	55694.41857142857	272757.28571428574	0.020404602150110057	0.1849275098878769	0.12124648227187475	3.1983781347056564	1.0	0.9324954341413206	5038851.943692332	-5.102584096382605	-5.102584096382613	18.17196048640468	18.25391639332339	1.3710987353893453
2021-05-10	0.004242567763366042	76736680.4221166	60707499.15773809	1.341202367126795	41.40523348313112	293688.5714285714	56992.32142857143	178111649.3983324	20608845737768.0	68247873.6740692	5506844.664642167	25690.950148809523	18702486.471101012	56992.32142857143	293688.5714285714	0.004153961885426927	0.21108765365693666	0.08100204541769221	3.3261011350092855	1.0	0.9373384937337013	5343349.481949972	-5.4742110366597165	-5.474211036659731	18.15588264369207	17.903114569320167	1.341202367126795
2021-05-17	0.0033419546553919996	76089995.252727	36687203.77157738	1.343063409178985	36.72995421826225	265362.5714285714	50634.799999999996	167614164.74565217	23518710270918.652	49781104.15044925	3584075.784643992	16894.370535714286	18709754.471604217	50634.799999999996	265362.5714285714	-0.03243929091372446	0.24557301866315767	0.07293881908269081	3.4547093180125588	1.0	0.9166813423031057	5028424.942369565	-5.711870180489181	-5.711870180489197	18.147427231207974	17.398907600407888	1.343063409178985
2021-05-24	0.004868881549988301	76591342.78913441	72933949.33035715	1.3233828536358903	68.97360200058759	227386.0	39117.17285714286	143716380.33051205	25046487590083.0	32142359.189659785	4071726.458561395	45011.142857142855	18715147.00566202	39117.17285714286	227386.0	-0.04141232280444688	0.2994234448763403	0.12582645973822815	3.5278881346857913	1.0	0.8924077080111258	4311491.4099153625	-5.357413837394297	-5.35741383739431	18.15399034583944	18.099766540681916	1.3233828536358903
2021-05-31	0.002522568629107043	76617523.01865722	56550104.10714286	1.3612086884070107	36.98568894972868	214477.0	37267.47142857143	148955749.53382197	23927787710150.52	31529494.83018455	2294576.8396146256	20290.791666666664	18720404.30484694	37267.47142857143	214477.0	0.003772675996646515	0.337422633013679	0.07293760716810342	3.410806654820861	1.0	0.8861581126054082	4468672.4860146595	-6.0694242164127	-6.069424216412726	18.154332860578204	17.738663801576628	1.3612086884070107
2021-06-07	0.001501860273627557	75835133.41732584	7960392.070684524	1.2177040479646704	22.433417677871876	227543.85714285713	36997.01	149469765.9783411	21047730572452.0	34651832.21341343	1471886.4611392266	4635.357886904762	18726438.478762012	36997.01	227543.85714285713	0.0005257892105309843	0.329299749435035	0.042190553180660624	3.33787375218373	1.0	0.896349222986636	4484092.979350233	-6.516887269983262	-6.516887269983295	18.144071378838564	15.499447895070203	1.2177040479646704
2021-06-14	0.0014546892453205715	75790611.56619896	14312496.839285715	1.2850585071394671	22.269882570525812	225655.7142857143	36126.12714285714	132807547.04458153	20858287381332.223	30642978.253314566	1320259.9600448739	16811.497023809523	18732316.06272917	36126.12714285714	225655.7142857143	0.012410577996050914	0.3324537823378944	0.043674515722971215	3.357124459771884	1.0	0.8956480577045458	3984226.411337446	-6.563800651394916	-6.563800651394964	18.14348408900235	16.227486259724483	1.2850585071394671
2021-06-21	0.0014983684347402142	75777960.4227012	8195474.929315476	1.2550257783878092	22.012227369770244	216397.42857142858	37707.65857142857	116214240.8420296	19932791027263.0	28487979.225892253	1207141.5868900414	7032.9255952380945	18737794.64285714	37707.65857142857	216397.42857142858	-0.013306112322270873	0.31517490024026007	0.042388197484787	3.324567152591151	1.0	0.9011614843707026	3486427.2252608878	-6.516146007051022	-6.516146007051058	18.143317740743356	15.437591399100379	1.2550257783878092
2021-06-28	0.0020347065694282574	75911519.9617931	21647615.11011905	1.3969074856137502	34.13635070563467	200702.2857142857	32984.874285714286	90876422.19315834	19932791027263.0	20523111.56991719	1454755.3705520872	23166.957589285714	18742340.9375	32984.874285714286	200702.2857142857	-0.0038561696398902146	0.2816374957701187	0.0706023053211598	3.368064679604024	1.0	0.8934347241662995	2726292.66579475	-6.219649102302915	-6.219649102302945	18.14507810756657	16.821231338258617	1.3969074856137502
2021-07-05	0.0025350075937888143	76399391.19640908	37315800.34002976	1.392375468958989	40.513328497299376	210892.0	34677.67857142857	90819460.55600278	17727439616162.598	24663733.096604496	1965812.370974265	36345.783482142855	18746365.625	34677.67857142857	210892.0	0.0027155493835418288	0.28170030639509	0.0823179018632265	3.300258398160836	1.0	0.9100598965330955	2724583.816680084	-6.0177675982608445	-6.017767598260856	18.151482564144867	17.166411479352245	1.392375468958989
2021-07-12	0.0012196469763615142	76058235.22996007	2105652.9352678573	1.0983884431040336	20.01052622849155	211630.2857142857	33748.165714285715	96592630.76448286	14363025673660.0	29669091.255156856	1004647.8260497041	3215.2001488095234	18751838.151261438	33748.165714285715	211630.2857142857	-0.004444697219392272	0.2617879449795721	0.03403341478962883	3.2515558701419667	1.0	0.9218989051022859	2897778.9229344865	-6.751222112461531	-6.751222112461567	18.147009623925978	14.505881960097346	1.0983884431040336
2021-07-19	0.0008084763095440429	75946487.66955036	1722599.8184523808	0.9590206150781226	13.880746181647895	212257.85714285713	32160.487142857142	104626219.8019389	14163690334155.012	30364018.35696467	643070.9883444533	2649.997023809524	18757972.989750635	32160.487142857142	212257.85714285713	-0.010583790317334816	0.220563721968745	0.02129976111217264	3.1628658703529964	1.0	0.9172593680540422	3138786.5940581677	-7.148178735369473	-7.1481787353695365	18.145539401111982	14.223677187758394	0.9590206150781226
2021-07-26	0.0006073350073178429	75932539.86293195	2831539.530505952	1.0234075762272814	10.340275171222377	223168.14285714287	32606.899999999998	98260624.00173874	13672594272814.0	30752324.110954825	507301.40498690464	2753.5639880952376	18764355.63461223	32606.899999999998	223168.14285714287	0.015254473315218913	0.19510563618641535	0.01683106504171063	3.166714065372059	1.0	0.9227004173893584	2947818.7200521617	-7.419015825939607	-7.419015825939658	18.145355684812223	14.452632706861392	1.0234075762272814
2021-08-02	0.0006324985623205	75980147.14284137	1483338.7373511903	0.9874010643487294	8.754903018875408	236607.85714285713	40086.602857142854	110044864.56184103	14000345969699.533	40253265.760068074	544113.3629516322	2197.561011904762	18771151.13990708	40086.602857142854	236607.85714285713	0.0175946668952755	0.17046268003186973	0.013554864251931285	3.14147681189202	1.0	0.9343279149817361	3301345.936855231	-7.369646252977887	-7.369646252977956	18.145981951326444	14.092332888111752	0.9874010643487294
2021-08-09	0.0006276459323331428	76081968.82296875	1679708.1770833333	0.9787489341459266	8.452803632714817	235613.0	41320.04285714286	113343559.06409277	14496442856349.0	41417775.48659275	536057.1959441304	2672.680059523809	18777975.27104592	41320.04285714286	235613.0	0.013015898372621086	0.17432588102044594	0.013144569442619058	3.119721400699343	1.0	0.9340767683416459	3400306.771922783	-7.3751990120034625	-7.375199012003541	18.147321667076373	14.1602071370114	0.9787489341459266
2021-08-16	0.0007444921430569571	76159951.513059	1808704.0044642857	1.0095076664413971	8.949237334112096	241976.0	46281.950000000004	119126461.98879607	15068910172794.771	46579979.687724404	663872.7320319414	2998.1183035714284	18784826.861933798	46281.950000000004	241976.0	0.010192121734329016	0.18447800251054805	0.014545441730757457	3.097567844993496	1.0	0.9386878851471524	3573793.8596638823	-7.220892065205239	-7.220892065205315	18.1483460344021	14.26872139947902	1.0095076664413971
2021-08-23	0.0006967732060086143	75860104.38215294	3068748.3630952383	1.0379828266108542	8.206720140811969	244451.0	47105.58285714286	127262692.89722942	15556093717703.0	49814172.82088862	658518.4811122067	3017.1845238095234	18791832.561042275	47105.58285714286	244451.0	0.006757208105115701	0.18616499833411584	0.01346597337520823	3.098082747819757	1.0	0.9383945494878229	3817880.7869168827	-7.2711867813337845	-7.271186781333883	18.144401184749462	14.696390573330914	1.0379828266108542
2021-08-30	0.0006918132947314	75909236.97722998	1762894.5066964286	1.0144576548289834	7.899530496321115	243324.14285714287	48566.322857142855	126249208.85984477	17151771691924.4	45584023.69393861	576302.5168714867	2978.008184523809	18798871.575599093	48566.322857142855	243324.14285714287	-0.0015397591282049286	0.18192609672637886	0.012678794438443644	3.1071891478619387	1.0	0.9333824576983568	3787476.265795343	-7.279284192285701	-7.279284192285786	18.145047622648505	14.271295179899678	1.0144576548289834
2021-09-06	0.0008218626694670571	76112488.70891419	3095836.3504464286	1.1016303795469404	9.275587019630848	261084.85714285713	49167.74	133723965.25852765	17615033039279.0	48261439.332207434	777032.3960379596	5345.921875	18805265.61977861	49167.74	261084.85714285713	0.00841763369717263	0.1732544699307997	0.016282855673366386	3.109402055777426	1.0	0.9333032120508243	4011718.9577558297	-7.109051622428659	-7.1090516224287255	18.147722762640463	14.726017350215374	1.1016303795469404
2021-09-13	0.0007286011688157571	76227353.35448293	2844042.869047619	1.0888376307227663	8.569680175094486	249995.42857142858	46855.00428571429	132770953.88256618	18299243526113.156	43263154.54203405	653092.6360727058	4780.720238095238	18811892.738438137	46855.00428571429	249995.42857142858	-0.016695269259938132	0.19103402661034	0.014992879281149715	3.1469401382378046	1.0	0.9261041436922822	3983128.6164769856	-7.2424868701245675	-7.242486870124648	18.149230314395883	14.769546950138231	1.0888376307227663
2021-09-20	0.0006755628224867571	76178863.17999853	3920161.0952380947	1.148526311459134	7.9348684157416	253965.2857142857	47252.345714285715	140190403.5738643	18415156832118.0	45912593.934022374	656451.2240586252	4260.06994047619	18818433.94666908	47252.345714285715	253965.2857142857	0.0036448204950086283	0.18565149342136453	0.014477603434112243	3.123241861340125	1.0	0.9267541133815845	4205712.107215929	-7.304266708711702	-7.3042667087118	18.14859428353561	14.852033249167265	1.148526311459134
2021-09-27	0.0006320075421720143	76229861.59704404	1820912.4263392857	1.0691137542227855	8.152536537190333	247152.14285714287	42964.96428571428	135671902.5009342	18945549067238.258	39427667.525596805	543030.7923597379	3562.1964285714284	18824896.213717703	42964.96428571428	247152.14285714287	-0.012857314442998199	0.21496872899182137	0.0138982983612545	3.131750342486857	1.0	0.9173535224253332	4070157.075028026	-7.375442237352371	-7.375442237352447	18.149262819993265	14.303654160486158	1.0691137542227855
2021-10-04	0.0006018129304788142	76276986.80706967	4260680.776785715	1.1209896977461484	7.489628569281046	260203.85714285713	44657.49714285714	146661108.60355106	18999281095617.637	44627395.3091657	585715.3543868123	4969.514136904762	18831457.14285714	44657.49714285714	260203.85714285713	0.015719907879311986	0.22712786894877035	0.013368104625766585	3.122927537437664	1.0	0.9206709253970982	4399833.258106532	-7.4226058940809105	-7.422605894080985	18.149881605615427	15.058269378792525	1.1209896977461484
2021-10-11	0.0009911279522743428	76179666.84225032	8577674.228422618	1.257062608546511	10.263404990634825	274867.0	53344.32428571429	142823772.58333448	19893045048575.0	49721442.55889403	1000905.471477996	11646.908482142857	18838065.17857143	53344.32428571429	274867.0	0.017861073431430712	0.2319821676809661	0.020493900189603644	3.1053026627010696	1.0	0.931040181522261	4284713.177500034	-6.943938499674326	-6.943938499674358	18.148604933777815	15.647649761997135	1.257062608546511
2021-10-18	0.0009938888498273286	76149004.76792152	3477931.9352678573	1.209699513292486	9.369519880157949	273500.4285714286	58947.934285714284	144403297.8098653	19896518877303.633	55273684.531026185	978943.6693837825	5941.813244047619	18844410.94222411	58947.934285714284	273500.4285714286	0.0170404392207608	0.22579465392930073	0.01795053022121044	3.153320855042835	1.0	0.9372879164640757	4332098.934295959	-6.918936499103881	-6.918936499103937	18.14820226948034	14.949039708006891	1.209699513292486
2021-10-25	0.0009246323959996857	76264245.2210979	4070634.316964286	1.1650274915940315	8.17362620767239	275995.0	62505.16714285714	155450273.37765527	20082460130831.0	62368415.24302023	941933.8140943131	5125.005952380952	18850952.077835914	62505.16714285714	275995.0	-0.0015449862750383863	0.20496075572012953	0.015127752521105714	3.1554673272552862	1.0	0.9400995073538709	4663508.201329658	-7.001576110495708	-7.00157611049575	18.149714700581097	14.735180435094913	1.1650274915940315
2021-11-01	0.0007964967210117999	76497557.00367294	2615615.0744047617	1.1512668810007278	7.225720804149036	278601.71428571426	61127.885714285716	154884719.91263267	20336900930709.867	59548218.4080617	784825.6001387571	3743.818452380952	18857823.821851227	61127.885714285716	278601.71428571426	0.0011433996316530005	0.19078898994151447	0.013134490324131786	3.199453334887503	1.0	0.93749705366306	4646541.59737898	-7.142199697375631	-7.142199697375721	18.152767976300154	14.667209813710366	1.1512668810007278
2021-11-08	0.0009345220564282285	76673229.23821947	4495516.262648809	1.166928979531248	8.341821231125165	272771.71428571426	62078.450000000004	162888098.87011853	21659344833265.0	60101361.52939727	931476.1196214074	5230.949404761904	18864516.17803838	62078.450000000004	272771.71428571426	0.004400149447490486	0.16593945751764735	0.015517555790677786	3.1926572955180137	1.0	0.9349712202223678	4886642.966103556	-6.983782661127408	-6.983782661127437	18.155062592886434	14.950721021769548	1.166928979531248
2021-11-15	0.0009380692600263428	76814579.76986527	5213684.587053572	1.2184688415892835	7.922038240568976	280462.14285714284	65496.59714285714	165302524.93292186	21915123306287.816	63396602.83605049	979673.5393386461	5342.457589285715	18871070.579397082	65496.59714285714	280462.14285714284	0.00482781644967113	0.16192251803267613	0.015440425876898116	3.148717981854771	1.0	0.9374011676606686	4959075.747987656	-6.989782487202326	-6.989782487202397	18.156904649886407	14.874598770127182	1.2184688415892835
2021-11-22	0.0007596115323620429	76966706.01501237	2439226.1354166665	1.220546922410014	7.071282523552488	274549.28571428574	59675.15714285714	160697678.0375035	22674148233453.0	53430720.39749757	724643.6565444669	4022.7723214285716	18877569.90690847	59675.15714285714	274549.28571428574	-0.015454479434661942	0.15896394437747946	0.013550522112510585	3.171386950427236	1.0	0.927742119272888	4820930.341125106	-7.186600093764663	-7.18660009376473	18.158882388180086	14.67702780160136	1.220546922410014
2021-11-29	0.0007405636481702714	77617497.05944952	2162006.7916666665	1.1606105129163324	7.243847989646143	274039.28571428574	56526.33857142857	156604781.3257311	22595874834669.523	49908417.66361194	668756.7313624652	4432.622023809524	18883675.573829796	56526.33857142857	274039.28571428574	-0.0036036697662726997	0.1683661941087246	0.013423420016163442	3.1893247414332344	1.0	0.9246403527327077	4698143.4397719335	-7.224750674889459	-7.224750674889508	18.167297064328018	14.510364419902968	1.1606105129163324
2021-12-06	0.0008623675783228714	78120606.73156814	8413890.68154762	1.235333570824827	8.802788285762514	277007.4285714286	54420.08714285714	172415536.81368467	22335659268936.0	52679641.09516959	897655.5227747086	7154.415922619048	18889977.852331053	54420.08714285714	277007.4285714286	-0.021230241898844284	0.18761423061399612	0.0171515038314777	3.259915478312469	1.0	0.9213328349852645	5172466.104410541	-7.072276429498813	-7.072276429498886	18.173763794439658	15.316958839397468	1.235333570824827
2021-12-13	0.0005649951631421714	78175107.33971705	5771850.412946428	1.0661542928551753	6.339856977066303	261050.7142857143	49430.74571428571	175120783.22723103	23028841216335.367	47759762.736836486	512705.71578653017	3758.8854166666665	18896976.785714287	49430.74571428571	261050.7142857143	0.002115866906920971	0.19599445507423244	0.010730210959851072	3.2624977012792127	1.0	0.9117517050989097	5253623.496816931	-7.486130332261752	-7.486130332261836	18.17445933004214	14.870039690538217	1.0661542928551753
2021-12-20	0.0005464395923127571	78703718.7604404	4529887.1034226185	1.1848939562266685	6.394875996339175	255987.85714285713	47345.625714285714	167354661.33481458	24195286980614.0	41849033.39697606	499736.5041189211	5527.954613095238	18903262.66891892	47345.625714285714	255987.85714285713	-0.010121524600508613	0.20799551745993325	0.011988289620236816	3.238344202328754	1.0	0.9040324418985133	5020639.840044438	-7.516714455757772	-7.516714455757848	18.181199894983788	14.945473546873984	1.1848939562266685
2021-12-27	0.0005566703230752429	79140773.34268545	7298922.357886905	1.1511167975805898	6.22583063178885	257356.7142857143	49620.80857142857	179070270.97298485	24224038473601.895	46870810.02183972	532327.1646968594	5069.337797619047	18909638.865157384	49620.80857142857	257356.7142857143	0.012057659533782157	0.19946554917056877	0.011316082017809013	3.3512950893148807	1.0	0.9083065131114302	5372108.129189545	-7.499617007131438	-7.499617007131519	18.18673805069578	15.234875502423934	1.1511167975805898
2022-01-03	0.0007152292890840143	79042302.61033264	7492718.816220238	1.196907122273979	8.330480357331835	239222.57142857142	47596.59285714286	175299442.7096612	24272331996980.0	43953788.698191695	682916.9214059731	7032.741071428572	18915919.549021836	47596.59285714286	239222.57142857142	-0.010116980714739127	0.18170616134951725	0.01596446738373907	3.4219347117421033	1.0	0.9043004731041131	5258983.281289836	-7.251104216123006	-7.251104216123076	18.185493567424206	15.264136784388056	1.196907122273979
2022-01-10	0.0005819583177065857	79246073.51819156	2794537.417410714	1.1597533995929827	7.403310447628816	252540.7142857143	43420.74	174363600.71349853	24310648004458.184	39733314.97360223	547423.9736022154	4314.97619047619	18922371.875	43420.74	252540.7142857143	-0.01752322292828417	0.163416717962907	0.013659816267455587	3.3172366648321385	1.0	0.8943804826243087	5230908.0214049565	-7.46364950200652	-7.463649502006596	18.18806766645835	14.697800569054156	1.1597533995929827
2022-01-17	0.0004383605466440286	79595274.43485872	1624042.3043154762	1.0329273857959747	5.6678790742509815	257670.42857142858	42913.30714285715	196787486.4667861	24371874614346.0	43998320.22751085	406392.1917965671	2838.701636904762	18928989.285714287	42913.30714285715	257670.42857142858	0.004163261256859843	0.14267578011549814	0.009384565287665242	3.2830587635459234	1.0	0.8925874178000727	5903624.594003582	-7.7398677897675725	-7.7398677897677	18.192463825090982	14.213392758322408	1.0329273857959747
2022-01-24	0.0004138547667517714	79940187.66639745	2603681.629464286	1.1715786304418636	5.85781120881511	257713.7142857143	39265.02857142857	188206013.95449105	25626180491375.746	36836353.13547283	391269.23498632706	3878.905505952381	18935894.97395293	39265.02857142857	257713.7142857143	-0.024612911580027853	0.1454558221363703	0.010882784327552728	3.335358504032654	1.0	0.8750003873341539	5646180.418634732	-7.793678294920796	-7.793678294920853	18.19678886223731	14.632109005819606	1.1715786304418636
2022-01-31	0.0004731248875225572	80192208.6923159	3865280.050595238	1.1838144002955278	7.0235194222968955	249764.7142857143	37353.32	190151731.78700003	26643185256535.0	34018610.11055528	442485.36813103966	4660.293898809524	18942204.807251688	37353.32	249764.7142857143	0.0063075796204939425	0.16056703510760512	0.01305918694541317	3.300916006768101	1.0	0.8658127016566249	5704551.953610002	-7.658491317081432	-7.658491317081514	18.199936489072776	14.935119102737772	1.1838144002955278
2022-02-07	0.0005303288556531	80026995.48044276	7437198.5625	1.2369966717890652	7.424387415389584	257876.42857142858	39533.887142857144	188436171.18170902	26669404350555.863	35830307.67611149	517758.55798263464	7151.694196428572	18948542.56971624	39533.887142857144	257876.42857142858	0.016129673450692928	0.17189434239425747	0.014623841479344328	3.3106357748745614	1.0	0.8736730885502764	5653085.135451271	-7.556785600376419	-7.556785600376492	18.197874248622526	15.392856944751967	1.2369966717890652
2022-02-14	0.0005603256824841142	79686806.82620375	15609303.515625	1.2662861953100912	7.165209376016629	249545.7142857143	43235.34714285714	204894779.7842094	26690525287406.0	42485434.09440018	606568.4485452663	5873.819196428572	18954897.510522336	43235.34714285714	249545.7142857143	-0.001169444644596271	0.19285226610019365	0.01442820807096647	3.3549212811758893	1.0	0.8843630474844677	6146843.393526281	-7.506853628983849	-7.5068536289839445	18.193606860869483	15.850797007286328	1.2662861953100912
2022-02-21	0.00041322341903425716	79437823.33625422	2053882.7983630954	1.1144233536375818	5.509081150365053	245092.7142857143	41449.08	202437880.40399224	27510633417514.977	38859043.14160801	381621.13350851863	3216.764880952381	18961752.1140553	41449.08	245092.7142857143	-0.01322384986564247	0.20005292458985016	0.009797859411570629	3.3347334145815326	1.0	0.873661404857808	6073136.412119768	-7.806378251817295	-7.806378251817463	18.190484405207968	14.396880619067227	1.1144233536375818
2022-02-28	0.0003732287237685857	79827877.07397093	1516363.665922619	1.1568390190165023	5.432132981226437	246932.0	38137.22571428572	195231480.48236412	27967152532434.0	34575550.100450896	343707.13499175373	2751.104910714286	18967927.709715094	38137.22571428572	246932.0	-0.0025451278365779565	0.18626981540393708	0.010005528637104657	3.377300045275225	1.0	0.8643999644330361	5856944.414470923	-7.898661689042796	-7.898661689042892	18.1953818657216	14.150569646186	1.1568390190165023
2022-03-07	0.0006889307232987142	79996671.4226486	4021072.603422619	1.2631744595978858	9.069104641692862	255359.14285714287	41570.42285714286	194303170.37938315	27712473629305.652	37177751.51698706	698206.5410532954	5876.59375	18974125.0073185	41570.42285714286	255359.14285714287	0.002639522559176685	0.23751563842344914	0.018366505155977843	3.381068869425502	1.0	0.8739719969098964	5829095.111381494	-7.329391955234739	-7.329391955234848	18.197495075740513	14.893770749421732	1.2631744595978858
2022-03-14	0.0004171524125949571	80281422.81999469	2564090.3162202383	1.138698269148493	5.913580534727607	247906.2857142857	39078.66142857143	201321562.13589075	27550332084344.0	36756232.10815541	393083.40183094796	4145.703869047619	18980310.086687583	39078.66142857143	247906.2857142857	-0.002201332111362114	0.2336211600995229	0.0107523811923628	3.3620604813910933	1.0	0.8685709884575294	6039646.864076723	-7.787689036734113	-7.787689036734229	18.20104763196527	14.507003565859991	1.138698269148493
2022-03-21	0.00039951283727084286	80655249.25789358	1998120.9285714286	1.1323777141399687	5.420881790290269	256081.2857142857	40907.17142857143	206542638.18306634	27490336503653.477	39034708.327236064	380155.46221682784	3450.421875	18986845.582096476	40907.17142857143	256081.2857142857	0.012403265515572772	0.24268488022826532	0.00979576847674383	3.3920301318528128	1.0	0.8728780988782674	6196279.14549199	-7.826805271708288	-7.826805271708436	18.20569349194581	14.45338943533901	1.1323777141399687
2022-03-28	0.0004696512109657	81039361.46675095	2432665.775297619	1.1575491635895194	5.969850543029736	260713.42857142858	43726.979999999996	203532498.24679166	27452707696466.0	41767956.41591381	457625.020026031	4163.97693452381	18993429.064217035	43726.979999999996	260713.42857142858	0.01820883267982939	0.22742007106588438	0.010980627904749471	3.3193034199036484	1.0	0.882812197511604	6105974.94740375	-7.6660001370894895	-7.666000137089601	18.210444598981873	14.550517199162652	1.1575491635895194
2022-04-04	0.0006315599526847429	81391427.32228093	3486440.2991071427	1.2377222148359697	7.537411332756905	268318.71428571426	46528.68	199831771.3515086	28224273319989.758	42124883.322629176	619117.4990361478	5466.053571428572	18999802.012260128	46528.68	268318.71428571426	-0.0013262506445061285	0.18846663597481528	0.014793139402376945	3.312417022984715	1.0	0.8861405620268492	5994953.140545259	-7.385870381971665	-7.385870381971771	18.214779649605397	14.872499725762513	1.2377222148359697
2022-04-11	0.0004693310509266714	81836355.58789095	2233749.4657738092	1.148576249547088	5.944626304532294	258448.57142857142	43712.111428571436	202401713.7445011	28587155782195.0	39472220.00129137	424564.5363376117	4127.453125	19006082.596981708	43712.111428571436	258448.57142857142	-0.013821646430363784	0.1491715698887713	0.0107767074231993	3.2865900361250566	1.0	0.8766830331238465	6072051.412335033	-7.671013941207545	-7.671013941207643	18.220230344391748	14.487579057817015	1.148576249547088
2022-04-18	0.0003927847936730286	82317861.24751957	1934058.2760416665	1.127915470842165	5.417574925057987	250772.2857142857	40192.172857142854	205730049.77720842	28347085244832.965	37098299.23861732	361261.86323012545	3495.089285714286	19012375.44642857	40192.172857142854	250772.2857142857	-0.008494031973825658	0.14085134302729788	0.009835975800438943	3.3448924830905185	1.0	0.8669129800791123	6171901.493316254	-7.858776376910947	-7.858776376911096	18.2260963147328	14.299167755670736	1.127915470842165
2022-04-25	0.00040778259872002856	82778455.34212175	2544295.5081845233	1.1251241898771607	5.598423350806913	262368.28571428574	40403.57857142857	217282921.83635503	28225928151211.0	39510556.4661776	391618.92051449715	4027.3891369047624	19018830.906030446	40403.57857142857	262368.28571428574	-0.0008872732821080859	0.13560817316103854	0.010065554310616787	3.3243340663355445	1.0	0.8680272181399279	6518487.655090652	-7.812738356308357	-7.8127383563084924	18.23167763568906	14.54011068465904	1.1251241898771607
2022-05-02	0.00043001670989580005	83069802.29011936	3196541.009672619	1.1719957662179847	6.119888022846927	269841.14285714284	38905.70142857143	223387536.51936266	29424035553928.49	37853057.06613504	425020.10070787056	4738.943452380952	19025610.403231196	38905.70142857143	269841.14285714284	-0.0036296415647016564	0.13898978059483325	0.011349376321190171	3.3165064228801624	1.0	0.8584096489844566	6701626.0955808805	-7.756520112358559	-7.756520112358672	18.235190959666784	14.76548164571834	1.1719957662179847
2022-05-09	0.0005582597983146143	83339922.68649529	7852530.82867871	1.2030955195269706	8.417571248402194	265516.0	36861.327142857146	221740037.19804746	29794407589312.0	34688409.60997368	557214.3300463861	9965.021144795128	19032273.410587642	36861.327142857146	265516.0	-0.017320801143456858	0.15637037698167172	0.016047405040430555	3.3189601222837974	1.0	0.8461433198020704	6652201.115941425	-7.505200839734378	-7.50520083973445	18.238438016902503	15.272410778694857	1.2030955195269706
2022-05-16	0.0006466807971860285	83395290.88976009	61062640.29836309	1.349492750200566	12.04040170667648	269173.85714285716	29943.432857142856	223040112.4506913	31047082629520.664	28065191.656926252	697885.7644321433	26573.99107142857	19038735.05258545	29943.432857142856	269173.85714285716	-0.012268399442867487	0.20325280754389502	0.02507509339951673	3.354197408675151	1.0	0.809027473062204	6691203.37352074	-7.3661547280158155	-7.366154728015897	18.239101162484317	17.468614956264794	1.349492750200566
2022-05-23	0.0004834077880228286	82945470.44881368	3878851.9873511903	1.275951195622833	9.02061862801726	252899.14285714287	29722.854285714282	210388377.14379093	31251101365711.0	25808010.71630608	465281.7174535215	3999.799851190476	19044829.85611214	29722.854285714282	252899.14285714287	-0.004634904260699713	0.22071930238999407	0.01808528787131897	3.2576837785537576	1.0	0.8042704623032029	6311651.314313729	-7.638544560934782	-7.6385445609349025	18.233693668853537	14.905165727154033	1.275951195622833
2022-05-30	0.00046993969128344287	83153894.37432037	2157951.938988095	1.1969816013054349	8.914430567730124	252000.0	29208.96142857143	213021896.71405554	30206287750026.176	26569077.888939686	445062.9774471122	3898.913690476191	19050815.625	29208.96142857143	252000.0	-0.0039716137927813715	0.22635133488937093	0.0169413844646783	3.2671357648396913	1.0	0.8072885547510413	6390656.901421666	-7.6833162712672225	-7.683316271267342	18.236203158503933	14.490520566891949	1.1969816013054349
2022-06-06	0.0004823310578630429	83249380.52085347	2996448.354910714	1.210018928442022	8.781184737450834	252821.0	30447.268571428573	209130738.91522112	29897409688834.0	27487489.91442979	458280.4289671468	5032.927827380952	19057064.19602579	30447.268571428573	252821.0	0.0021789292967210002	0.2346391422711824	0.01688560139596307	3.277311049514379	1.0	0.8172334736010786	6273922.167456634	-7.653654709039138	-7.653654709039217	18.23735073171187	14.689900146612006	1.210018928442022
2022-06-13	0.0004197911901637	83384199.71262224	4370671.292410715	1.1314848684971728	8.011148826202446	252453.85714285713	29533.93857142857	224497532.70170742	30203081734369.523	27493429.84036779	380853.84210727696	5250.010416666665	19063617.142084103	29533.93857142857	252453.85714285713	-0.01674918935966776	0.20079213316064837	0.014618649180379056	3.2982526515421537	1.0	0.8022919635200377	6734925.981051223	-7.813231744993739	-7.813231744993908	18.238968966189507	14.58358185470459	1.1314848684971728
2022-06-20	0.0004564876342360143	83502627.49292348	4357266.449404762	1.2712089754874505	11.947033621324746	252381.85714285713	21067.774285714288	206238524.19177845	30283293547737.0	18136413.148945075	434662.8589646448	5246.1212797619055	19069786.24931843	21067.774285714288	252381.85714285713	-0.036895228506464255	0.2565875109535715	0.024032941824903457	3.36275714388568	1.0	0.7264041829108826	6187155.725753353	-7.709904054299174	-7.709904054299298	18.240388068762588	15.052112176652363	1.2712089754874505
2022-06-27	0.00032924617643711427	83694053.13147023	8442735.406994047	1.2262146645080436	8.765669758064323	243303.7142857143	20860.558571428573	208122956.6956151	29753385667852.938	18794089.82493597	313463.4598661665	5668.201636904762	19075822.868423678	20860.558571428573	243303.7142857143	0.003297651940061414	0.2732815334044401	0.016805195504983987	3.260790757891105	1.0	0.734135507439821	6243688.700868455	-8.025374900509442	-8.02537490050961	18.242676649818836	15.427389428749175	1.2262146645080436
2022-07-04	0.00030553162882348574	83397521.84616163	2335421.878720238	1.1180721137709857	8.55176928509651	248294.2857142857	19807.27	217971259.4330627	29570168636358.0	18544121.432362515	279145.66883998335	3611.749255952381	19082152.0135468	19807.27	248294.2857142857	-0.012277548349464557	0.2610500172438113	0.015148473248436442	3.3581143802619033	1.0	0.7177421465193221	6539137.782991881	-8.101030326008582	-8.101030326008686	18.239127888251666	14.53142999264762	1.1180721137709857
2022-07-11	0.00044405270196589997	83745824.12508006	3355431.5089285714	1.1912719471800255	11.780695210213533	244610.2857142857	20946.152857142857	199475664.43634912	29272427102946.332	18429442.66178101	404404.1790729385	5190.563244047619	19088326.23756191	20946.152857142857	244610.2857142857	0.011011730892341313	0.25978637567900087	0.02219183605151293	3.3342443517110034	1.0	0.7394088263638705	5984269.9330904735	-7.72484483060988	-7.724844830610001	18.243296465336687	14.78443711655406	1.1912719471800255
2022-07-18	0.00048819048210788573	83984914.39126018	4540397.1778273815	1.2522922844682918	13.287021655042375	247269.7142857143	20405.547142857144	192535706.4246169	29152798808272.0	17676221.310196	456742.6599150802	6613.153273809524	19094279.49599922	20405.547142857144	247269.7142857143	-0.0004146099886642852	0.21460218096217692	0.0263360808438044	3.26948819306449	1.0	0.7382639674350552	5776071.192738508	-7.638906203048476	-7.638906203048599	18.246147518273194	15.051575026880288	1.2522922844682918
2022-07-25	0.00047196850635482853	84148651.62805685	2915164.613095238	1.1881363148639217	11.413649688215413	250639.57142857142	22864.837142857144	198155524.32899883	28271857895234.688	20558197.1617519	441162.31866138097	4583.369047619048	19100186.63673957	22864.837142857144	250639.57142857142	0.011922509364045772	0.1668139952154489	0.021802488469424484	3.2913699675266224	1.0	0.7687094248689025	5944665.7298699645	-7.696134779617141	-7.696134779617272	18.24809473975599	14.622220861033115	1.1881363148639217
2022-08-01	0.0003334921159817	84351680.83585837	2064287.736607143	1.159666033474055	8.069061966395942	254428.7142857143	22877.295714285716	202360937.93858358	27692567959234.0	21381525.355833177	315329.41755868477	3652.7760416666665	19106667.37244898	22877.295714285716	254428.7142857143	0.004631254689417871	0.17797232979496358	0.014819896393752844	3.3140349376302334	1.0	0.7730056817643712	6070828.138157508	-8.010238589975971	-8.010238589976167	18.250504758512797	14.462801316644283	1.159666033474055
2022-08-08	0.00038035407807470004	84594369.09707098	2753597.0654761903	1.1324827812085745	9.170472602796782	255370.7142857143	23019.634285714284	208015065.72776863	27999880954353.473	22096344.313015305	359132.6538147121	4689.216517857143	19113032.038039945	23019.634285714284	255370.7142857143	-0.0009354108830858858	0.17642378090655939	0.016422590660915688	3.3255510397741403	1.0	0.7740611733626797	6240451.971833059	-7.879519846755362	-7.879519846755516	18.253377635307043	14.70225266528776	1.1324827812085745
2022-08-15	0.0003728805056008286	84750087.11298421	2500076.600062404	1.2242874161606756	8.636914126886971	251772.57142857142	24009.53142857143	200481643.95202348	28174668481289.0	21891803.14577273	369125.4424068918	4808.612063172042	19119475.44642857	24009.53142857143	251772.57142857142	0.006863881631487742	0.16447365064071426	0.01681388917378617	3.353816043412978	1.0	0.7802423880331432	6014449.318560705	-7.928535205668977	-7.9285352056691005	18.255217060612495	14.586479515573926	1.2242874161606756
2022-08-22	0.0002789758132997	84782589.62365969	2346467.3876488092	1.1721112789710144	6.818088798633896	254363.57142857142	22573.231428571427	208764223.62085596	28290169846895.04	21137331.507574715	269237.5259648924	3744.677827380952	19125804.088879872	22573.231428571427	254363.57142857142	-0.017440355141654786	0.1567014863376672	0.01271604713362697	3.3245773433724675	1.0	0.7628077881241108	6262926.708625679	-8.201324750822769	-8.201324750822964	18.25560051698632	14.495070212549672	1.1721112789710144
2022-08-29	0.00022508920973160002	84931285.91432531	1538168.419642857	1.0565891601513189	5.988560989737477	245211.42857142858	20816.195714285714	224693210.49542585	28351606743494.0	21016404.15496875	211377.7714353563	2731.6190476190473	19132591.171875	20816.195714285714	245211.42857142858	-0.013718223844271885	0.15917466694350127	0.010041151100490142	3.357494323196917	1.0	0.7429591548907393	6740796.314862775	-8.403119638481503	-8.403119638481675	18.257352884207553	14.231619844766994	1.0565891601513189
2022-09-05	0.00028819530631137144	84980195.64434502	3402019.473958333	1.1755289941421199	7.986891603743324	251256.2857142857	20006.304285714286	225712859.4292856	30504368900262.598	18955364.85704989	277878.73209404066	4351.902529761905	19139289.23477037	20006.304285714286	251256.2857142857	0.003212267254551514	0.15624916444670997	0.014937905840237572	3.3519527789841486	1.0	0.7139219268520601	6771385.782878568	-8.159755899478657	-8.159755899478867	18.25792861514874	14.81287150135991	1.1755289941421199
2022-09-12	0.0002845503134159285	85023180.97236346	2074797.866815476	1.2068401054644526	7.8166821436518035	259763.42857142858	20294.187142857143	232081551.86962146	30977051760460.0	19732147.612292916	287567.1026123703	3426.1004464285716	19145746.006671898	20294.187142857143	259763.42857142858	0.012313403468355787	0.1699780872898944	0.015039564753822602	3.3568479248954364	1.0	0.715659528748561	6962446.556088644	-8.167192969891934	-8.167192969892172	18.258434396433415	14.477571544730472	1.2068401054644526
2022-09-19	0.0003392984169845143	85133472.37301715	2918323.7953869044	1.216415320010529	9.295598841095552	254696.14285714287	20257.955714285716	225080869.65342373	31913909804123.152	18246624.017179728	319174.15766817535	4760.821428571428	19152218.772870097	20257.955714285716	254696.14285714287	-0.016509757742524715	0.20808943506370764	0.017720621722634312	3.3493575689431045	1.0	0.7034282550420045	6752426.089602712	-7.994890151531054	-7.994890151531136	18.25973016959274	14.776368772930587	1.216415320010529
2022-09-26	0.0002722140655701286	85296831.74395922	2301666.244047619	1.1824413213658762	7.925650428402899	251038.57142857142	19051.175714285717	227341497.27218193	32045359565303.0	17390852.68326767	255320.48170213806	3748.4665178571427	19158472.75491779	19051.175714285717	251038.57142857142	-0.004546195100294	0.1953574367087861	0.014753930305066184	3.2738318457802835	1.0	0.6861083703944929	6820244.918165457	-8.210052469044326	-8.210052469044482	18.261647609109392	14.573638806368535	1.1824413213658762
2022-10-03	0.0002671332174852429	85379653.09526893	1970347.1845238095	1.1553386135993435	7.661946601636186	259805.42857142858	19321.904285714285	241881060.0486764	31466856989260.957	19072861.246092506	264455.1996714962	3177.3058035714284	19164887.64137944	19321.904285714285	259805.42857142858	0.0018265015933882282	0.18735689299242256	0.014073511046654556	3.268251858080525	1.0	0.6956384818512918	7256431.801460291	-8.241638369802358	-8.241638369802526	18.262618310175288	14.327996774351819	1.1553386135993435
2022-10-10	0.00018031208498901427	85354923.65521082	1168702.9918154762	1.0245543074590684	5.04642372352879	257026.0	19786.22428571429	263180398.31604704	31700278720062.805	20891127.481575754	172525.2770774909	2232.918898809524	19172039.72010389	19786.22428571429	257026.0	0.002911014124766114	0.18234492340811181	0.008258595631597443	3.253895013540338	1.0	0.6975699882804676	7895411.949481412	-8.628402064403671	-8.628402064403883	18.262328578627752	13.941473692479025	1.0245543074590684
2022-10-17	0.0002223967562104	85371356.61115739	2578727.520089286	1.1654899127905654	6.427548250644899	258362.2857142857	19176.434285714287	262751549.23456922	35610794164372.0	18215322.18664286	216291.58502285904	4029.828125	19178936.485303845	19176.434285714287	258362.2857142857	-0.0013017162064655858	0.12505700267675365	0.01188816162882983	3.238038246739005	1.0	0.6536076176485225	7882546.477037075	-8.423347859554179	-8.423347859554454	18.26252108205096	14.61115201796048	1.1654899127905654
2022-10-24	0.00024497581783535714	85142660.96783432	4193946.010416667	1.1961799175320833	7.03786998253745	253056.14285714287	19284.984285714287	259399942.970125	35788036077772.29	17854171.505846564	240225.97013228005	4199.790922619048	19185392.55406746	19284.984285714287	253056.14285714287	0.0022101824969408142	0.09211372198066349	0.013465972608832841	3.2197454864060973	1.0	0.6512154046988295	7781998.289103751	-8.328066684309029	-8.328066684309194	18.259838248286233	14.940973015221687	1.1961799175320833
2022-10-31	0.0003581634361334714	85169635.28168415	3209649.302827381	1.1932168922589683	9.775751362793923	266366.14285714284	20363.905714285713	267342309.86327192	36835682546788.0	19034200.57282099	348964.8585352786	5525.584077380952	19191651.339285713	20363.905714285713	266366.14285714284	0.007554978369269757	0.0889411666350554	0.018467405601925887	3.2123784048754493	1.0	0.6625842330074457	8020269.29589816	-7.939983959937128	-7.939983959937328	18.260155363360496	14.824292062212058	1.1932168922589683
2022-11-07	0.0003604852074567429	85270279.61697747	2845993.492559524	1.2158538149527203	9.678108211778357	265383.4285714286	20673.375714285714	259162652.14810467	36825840976030.73	18784628.32862475	344954.2214818985	5006.013392857143	19198034.809936997	20673.375714285714	265383.4285714286	0.0020068283796219	0.08921341114262497	0.01852607804032817	3.2284029167348365	1.0	0.6687854512622197	7774879.56444314	-7.933289658531357	-7.933289658531483	18.26133626813324	14.757972359860917	1.2158538149527203
2022-11-14	0.00037181144343985715	85512676.29046454	7019901.28125	1.2500298529181006	11.797441565378591	267807.85714285716	17517.527142857143	264198331.6041964	36762198818467.0	16116124.133886795	369393.77674394	5014.763392857143	19204434.09953822	17517.527142857143	267807.85714285716	-0.03556065762336959	0.19844082998121348	0.023224177163044087	3.4830731583623766	1.0	0.6043788224025614	7925949.948125892	-7.9082616896754505	-7.908261689675539	18.26417381203829	15.15032887033008	1.2500298529181006
2022-11-21	0.00048490865785905715	85296624.29254103	68354582.95535715	1.380154973554659	16.155545956118335	263345.0	16633.947142857145	263077533.68556657	36790722930934.2	15539172.23055779	527991.8734149315	18063.384672619046	19210681.890762664	16633.947142857145	263345.0	-0.0004376415761981909	0.23884368906938777	0.033982309229493766	3.273386651373215	1.0	0.5934154003094737	7892326.010566996	-7.671605900577483	-7.671605900577581	18.261638892291028	17.427547670672137	1.380154973554659
2022-11-28	0.00040109194627777143	84462208.45392235	8188383.553571427	1.4260697613945272	13.599707095243279	250750.7142857143	16362.130000000001	236949653.970823	36950494067222.0	13721638.644207006	412095.78706415003	6079.682291666667	19216579.24907828	16362.130000000001	250750.7142857143	0.0013969950234503138	0.2387129815789076	0.030242946888430145	3.252729024245621	1.0	0.5854198909787541	7108489.61912469	-7.825025570657145	-7.825025570657316	18.251812535742626	15.58951825524663	1.4260697613945272
2022-12-05	0.0004197911113563286	84246031.73552033	3505215.4047619044	1.2726575013208234	13.824870889487382	263563.5714285714	16840.987142857142	252956219.74293837	36950494067222.0	15055198.229684932	411329.47968493437	5075.757440476191	19222398.38280511	16840.987142857142	263563.5714285714	0.005941876738408557	0.23786549257802564	0.027441436271380768	3.235875567205697	1.0	0.5963215529971322	7588686.592288152	-7.78554159612825	-7.785541596128339	18.24925192505494	14.991137735282104	1.2726575013208234
2022-12-12	0.0002578677044266429	84152734.31482673	6004082.782738096	1.1430005178454306	8.385650884829927	255196.2857142857	17067.89285714286	260419338.50566044	34275831916873.887	16666031.3576472	250654.57193291714	3652.698660714286	19228813.680413783	17067.89285714286	255196.2857142857	-0.0001583211045648861	0.17906200135404862	0.015170558825217185	3.234613863529273	1.0	0.6249483965714873	7812580.155169814	-8.295896528198352	-8.295896528198615	18.24814326440364	14.873550503751911	1.1430005178454306
2022-12-19	0.00029349990773478574	84180003.63653505	2445030.4866071427	1.1909417457544333	9.460186660735756	261360.42857142858	17186.428571428572	243778056.2345592	34296084038218.402	15775732.06123039	278307.06123039004	4498.3474702380945	19235333.549320888	17186.428571428572	261360.42857142858	-0.0029769067186347286	0.0974799262861049	0.017828808069157785	3.280590495657825	1.0	0.6287901926650379	7313341.687036776	-8.147927708139395	-8.147927708139571	18.2484672652058	14.557637450258003	1.1909417457544333
2022-12-26	0.0003266557835107571	84368710.65381539	2631513.6912202383	1.228214939117209	10.797097793445783	246949.7142857143	16774.5	228283305.89436325	35364065900457.0	14033797.469775524	284674.25548980857	4776.834077380952	19241293.349123966	16774.5	246949.7142857143	0.0006882275104572001	0.09846228101246181	0.020801063834682925	3.244792462059993	1.0	0.6101266763888689	6848499.176830898	-8.034822431312355	-8.034822431312515	18.25070622588522	14.658866203315796	1.228214939117209
2023-01-02	0.0002881161840975572	84511257.3001287	2055533.2604166665	1.1368577145376901	9.579439440575046	246923.7142857143	16646.37857142857	263442450.91659743	35364065900457.0	15860503.97232452	273570.0437530957	3180.0639880952376	19247237.5	16646.37857142857	246923.7142857143	-0.0018211658702136854	0.08854643044565372	0.0177674436071888	3.295204920233226	1.0	0.6016959443463646	7903273.527497924	-8.219985483767081	-8.219985483767262	18.25239524962936	14.364214157193894	1.1368577145376901
2023-01-09	0.00020081601486121427	84405024.44123459	5160127.264880952	1.1110946065980123	6.6113841448895405	266852.4285714286	16860.537142857145	264757317.18927172	34110070267739.754	16910532.91721108	196932.02435393858	3421.738095238095	19254021.413941253	16860.537142857145	266852.4285714286	0.004191699623937943	0.07792894552469906	0.01166832240825483	3.1400349012953903	1.0	0.6241676532631856	7942719.515678152	-8.527788875351096	-8.527788875351332	18.251137369307386	14.692796338013851	1.1110946065980123
2023-01-16	0.00022559998484002856	83999125.46425094	6398576.671874999	1.2218301848719126	6.586706064733933	298228.85714285716	19028.45285714286	272242215.3019271	34663614408845.1	19333121.963140428	243906.78456899853	4303.049107142857	19260918.978528913	19028.45285714286	298228.85714285716	0.028467002887105786	0.09049014972472094	0.012748215951101117	3.0089848966553676	1.0	0.6600365289603551	8167266.459057813	-8.415957299563088	-8.41595729956333	18.24631629332572	15.044540755490418	1.2218301848719126
2023-01-23	0.0003489827725857286	84029267.69653188	2761976.660714286	1.2214237013228693	8.894134820783028	290832.85714285716	21755.198571428573	272286316.9213071	37590453655497.0	20335069.488843445	345009.6674148729	5200.989583333334	19267534.008668203	21755.198571428573	290832.85714285716	0.0120846543453723	0.10647348597701885	0.01716032109097627	3.0041736029623722	1.0	0.6781531144508154	8168589.507639213	-7.973423697190297	-7.973423697190443	18.246675119414018	14.777046830191322	1.2214237013228693
2023-01-30	0.00030298316873431433	84318735.5379244	1768754.6220238095	1.124530552474592	7.288487405147836	290919.14285714284	23074.394285714287	291478680.6472486	38023155874663.33	22606269.969880395	288909.25559468	3827.235119047619	19274105.210053675	23074.394285714287	290919.14285714284	0.006342437119745943	0.11730305535650594	0.013042105186777399	2.9795617413979634	1.0	0.6904543054569309	8744360.41941746	-8.11714001589544	-8.117140015895602	18.250113663908643	14.271551010028404	1.124530552474592
2023-02-06	0.00038181834464984287	84670714.29946157	6153960.949404761	1.6563667347196915	9.092329559705066	310823.71428571426	23264.53	269948142.5149194	39350942467773.0	20592243.856532495	466344.74938963575	8151.971726190476	19280402.178030305	23264.53	310823.71428571426	-0.005011381230528414	0.12910795576586118	0.022841706657619802	2.9319596278441638	1.0	0.6853238434373222	8098444.275447582	-7.9121814704023405	-7.912181470402516	18.25427943250756	15.551720460560924	1.6563667347196915
2023-02-13	0.0002694274774758	85352150.88014391	56047541.4516369	2.214141859697744	6.7054302064812825	303753.28571428574	22295.012857142858	294461323.19596463	39305370865431.63	21462894.842199292	490568.9493421473	18415.245535714286	19286758.247847013	22295.012857142858	303753.28571428574	-0.007346315859238743	0.13932603910092536	0.022932939264293146	2.941650475205845	1.0	0.6707679748627529	8833839.695878938	-8.23498253692465	-8.234982536924885	18.262291875746133	17.830795790499558	2.214141859697744
2023-02-20	0.0002944854116108857	85752453.67360629	48146799.057291664	2.172114659269554	6.963509807017773	297338.4285714286	23627.182857142856	316441254.70256984	39156400059293.0	25076066.22468968	588909.9746896771	11247.857886904761	19293712.897079103	23627.182857142856	297338.4285714286	0.015535316733228683	0.14507311984090607	0.02357139185391194	2.9640172679895924	1.0	0.6963488354328764	9493237.641077096	-8.158864078217798	-8.158864078217887	18.266973709749248	17.612295248773695	2.172114659269554
2023-02-27	0.0002907480841644143	85222260.44563763	12306701.835565476	1.9082368458953538	6.7563304256183505	283761.4285714286	23905.265714285713	297173913.8446842	40795512078532.016	22455914.14090348	433192.71233205416	6481.915178571428	19300526.742048033	23905.265714285713	283761.4285714286	-0.004341399996615771	0.1466691293403862	0.019731465284278243	3.0519910973163538	1.0	0.6809557254430318	8915217.415340526	-8.17729836543897	-8.177298365439166	18.260772491728627	16.217712507550704	1.9082368458953538
2023-03-06	0.0003318228103981143	85736183.26853254	35781409.6421131	1.9836502056354104	7.990515914831813	329794.85714285716	22980.39285714286	323478694.18194485	43053844193928.0	22305008.23934119	541664.4893411886	16799.59970238095	19306998.741069857	22980.39285714286	329794.85714285716	-0.007055970533218872	0.14635568884658004	0.024405410359920544	2.953238481838415	1.0	0.6517912772216995	9704360.825458348	-8.03325946164485	-8.033259461645033	18.266781498102606	17.32261532796453	1.9836502056354104
2023-03-13	0.0004093094138409143	86407615.24506374	61423995.39508928	2.0507594743304125	10.628318493206281	319876.0	21393.821428571428	323422660.61494476	43277680110330.664	20747188.579023097	655199.29330881	22049.70907738095	19313504.01785714	21393.821428571428	319876.0	-0.001422665703696658	0.15485884309971443	0.03242761431533097	2.971102696711767	1.0	0.6253724901870206	9702679.818448344	-7.891197368210261	-7.891197368210426	18.27458232767338	17.914164666286137	2.0507594743304125
2023-03-20	0.0005341354883719572	87082608.99616511	64032102.47395833	2.033943191018536	11.570892501550999	316304.5714285714	25842.175714285717	321033804.64671946	43551722213590.0	25283840.62285183	900678.1228518343	18260.40773809524	19320042.21589005	25842.175714285717	316304.5714285714	0.03335834493799233	0.19104598065743209	0.035863810259633463	3.005443347142775	1.0	0.6940640142464567	9631014.139401583	-7.548044080571308	-7.548044080571421	18.282364619198113	17.974548144364952	2.033943191018536
2023-03-27	0.00046756546461052857	87767170.24083367	66346883.446428575	2.189415598737551	9.314717657576733	294406.28571428574	27801.894285714287	350161877.78409016	45463516504049.89	28137672.27608494	896343.7046563699	26737.922619047622	19326780.867773004	27801.894285714287	294406.28571428574	-0.0002345026430951223	0.19274623157449017	0.03155763928858187	3.0174194185891445	1.0	0.7002099280174142	10504856.333522707	-7.682144278709676	-7.682144278709816	18.290195232128507	18.009940817465413	2.189415598737551
2023-04-03	0.0005456572113715571	88121431.55205941	66539973.22470237	1.8719228386575044	10.810626727563298	325684.14285714284	27990.70285714286	331658894.91767156	46843400286277.0	25884773.549147695	800892.2991476955	17746.21056547619	19333255.28678609	27990.70285714286	325684.14285714284	0.0009426030868906139	0.19600133652066073	0.031093262524213818	2.960805549668561	1.0	0.6922050326348218	9949766.847530147	-7.5265095258249115	-7.526509525825012	18.294225602050652	18.012820634668888	1.8719228386575044
2023-04-10	0.0004947883005057143	88761033.52398041	66100763.391369045	1.8963036665511177	9.77321757071451	337657.0	28058.544285714284	343508837.81362635	47489600543612.26	26614227.486507446	755783.7365074471	26430.450148809523	19339641.204369165	28058.544285714284	337657.0	0.0007632022688875427	0.18504121413342617	0.02826704789904463	2.908213285479499	1.0	0.6899159459276977	10305265.13440879	-7.6458660104143	-7.645866010414432	18.30145489445175	18.00569456990815	1.8963036665511177
2023-04-17	0.0004898348497522143	88665420.08792414	65548802.633928575	1.8100933059822055	9.009596785490944	313678.71428571426	30188.402857142857	351295804.0824767	47887764338536.0	28766392.34885358	725576.2774250087	10746.288690476193	19345997.84803802	30188.402857142857	313678.71428571426	0.009645152999384099	0.14627631791327936	0.025174705658640516	2.9904121009889395	1.0	0.7068977170818196	10538874.1224743	-7.642663007945354	-7.642663007945463	18.300378274977465	17.996516349537234	1.8100933059822055
2023-04-24	0.00040473683635914285	88122357.5177456	12188089.468005953	1.7177790404671198	7.857612573894422	344404.28571428574	28512.57857142857	350669645.2164272	48417448211275.02	26479977.35869611	558413.96583896	14640.511904761905	19352403.7372449	28512.57857142857	344404.28571428574	-0.013454597367118229	0.12003537848459742	0.021168644911028527	2.9057314121285556	1.0	0.6815572844874163	10520089.356492817	-7.829870569325256	-7.829870569325374	18.29423467015398	16.092335570278106	1.7177790404671198
2023-05-01	0.0009755229171581429	89482006.73736016	22677207.28050595	1.6125274381590204	18.732556390841715	492223.71428571426	28795.244285714285	345583618.200462	48712405953118.0	27169894.57480113	1276788.3248011267	48808.18303571428	19358484.144864343	28795.244285714285	492223.71428571426	0.008412793268940929	0.11703091232305018	0.046089080632581755	2.6649048057230877	1.0	0.6939710689623922	10367508.54601386	-6.948861023951949	-6.9488610239519835	18.30951607762773	16.926153720274687	1.6125274381590204
2023-05-08	0.005524833991262385	92413633.39642617	26072294.840029757	1.6424640886068853	106.63858064293355	519126.71428571426	28788.58142857143	329125648.85844487	48275971506396.76	31673275.45930415	6976391.530732722	48795.749255952374	19364776.513671875	28788.58142857143	519126.71428571426	-0.003996331743398243	0.12337913239365787	0.20259715897032754	2.621315969089848	1.0	0.7451000255396953	9873769.465753347	-5.410159187436838	-5.410159187436847	18.341732394054283	17.01922034748997	1.6424640886068853
2023-05-15	0.0038879780969157856	96067543.16252376	97252612.14360118	1.7037901957756745	78.65879726874344	579904.0	27208.14285714286	367841590.10620034	48005534313579.0	31815633.31301596	5608305.634444529	71085.32961309524	19371177.67857143	27208.14285714286	579904.0	-0.007898553904417014	0.12165297960033808	0.1666779127460752	2.500894546728491	1.0	0.7188242431940005	11035247.703186011	-5.740630345169789	-5.740630345169802	18.380515494265342	18.277570942957965	1.7037901957756745
2023-05-22	0.0018222183439598001	98979754.5016589	149559969.51785713	1.7176558755687803	37.358663954998335	507390.85714285716	27032.93571428571	358637664.9584363	49056883328056.62	27585614.67931376	2560487.0007423353	93607.83779761905	19377808.607604783	27032.93571428571	507390.85714285716	-0.0009026607821827142	0.10839321542817562	0.09252304438399528	2.6104331810660115	1.0	0.6874588285112673	10759129.948753089	-6.329664952811226	-6.329664952811263	18.410399157449	18.82164900095145	1.7176558755687803
2023-05-29	0.0013638493839902715	101240790.65222205	168070058.50744048	1.7416416072949752	28.136964969516008	490863.71428571426	26936.207142857143	375099375.14442694	49549703178593.0	27729164.974570744	2002680.1531421745	130074.07440476191	19384259.05612245	26936.207142857143	490863.71428571426	0.006910525388458086	0.09334892419153197	0.07230315923054394	2.6128379449154893	1.0	0.6750350490541759	11252981.254332809	-6.613690102883266	-6.61369010288331	18.43299582030133	18.939667709037817	1.7416416072949752
2023-06-05	0.0012765841498849572	103162856.75458686	132962292.18080357	1.6712527161695045	25.929806321913645	410996.4285714286	27275.33714285714	363203583.73651487	50802512289717.516	26277565.723213144	1692246.9732131425	111859.11309523809	19390820.195132095	27275.33714285714	410996.4285714286	-0.0049567398848197565	0.09204001626419353	0.0640361053926284	2.8086921343677997	1.0	0.6678773432105668	10896107.512095446	-6.6969896517205	-6.69698965172054	18.451811331572063	18.70316256895178	1.6712527161695045
2023-06-12	0.001185025324203243	104233503.12531495	127493367.40476191	1.7472418295875627	24.857968861707267	403592.4285714286	26302.824285714287	394037605.9329944	51234338863443.0	27160050.168197725	1700984.096769153	125736.05059523809	19397252.449800756	26302.824285714287	403592.4285714286	-0.006419706653229413	0.1131691072706488	0.06290150686751979	2.7810123240655704	1.0	0.6517756429151047	11821128.177989835	-6.839111755560161	-6.839111755560197	18.462142442563753	18.659475089322406	1.7472418295875627
2023-06-19	0.0007176583065129571	105301424.8496062	145404833.3705357	1.7579443624492839	15.357567299894914	429590.85714285716	25957.37142857143	370986670.071577	52131699551969.516	24385352.78391676	989828.6767738987	181639.8950892857	19403801.332969338	25957.37142857143	429590.85714285716	0.0022084613634810427	0.12009983788753796	0.04081598022545564	2.7262630534986303	1.0	0.635025932049985	11129600.102147311	-7.26082064711561	-7.2608206471156675	18.47232357296715	18.783807705813246	1.7579443624492839
2023-06-26	0.0008628478998964857	106745808.16899203	133431292.9375	1.7095451371518238	16.284106260393923	389317.4285714286	29538.952857142856	358381385.7116619	52350439455487.0	26946593.029491562	1118125.172348707	204386.431547619	19409886.316737145	29538.952857142856	389317.4285714286	0.02077181427097813	0.13899875638298623	0.04215840582712727	2.771423304466811	1.0	0.680316361729167	10751441.571349857	-7.084626820302995	-7.084626820303055	18.485958398068504	18.70766207396598	1.7095451371518238
2023-07-03	0.0006875951718350429	107502721.35297678	126398184.96726191	1.7121464481241866	12.525301414962636	373119.14285714284	30454.262857142858	360073549.8696725	51119604493399.39	28167021.359578665	910565.1095786657	162999.4546130952	19416000.838390913	30454.262857142858	373119.14285714284	0.0007451006217183859	0.13724971095496988	0.03290057199589193	2.820482115328158	1.0	0.692844197909217	10802206.496090176	-7.308324964634657	-7.308324964634707	18.493024648316304	18.63614135796219	1.7121464481241866
2023-07-10	0.0003747728900212	107948959.17313536	71250132.53380325	1.7212749519792392	6.809188745767246	499401.85714285716	30445.715714285714	399944553.4393174	50646206431058.0	31006021.627565484	558637.6989940528	73482.50223214286	19422580.319686327	30445.715714285714	499401.85714285716	-0.0018960914243566576	0.11903981056409431	0.01831271332013427	2.658378810556325	1.0	0.6905896261953025	11998336.603179524	-7.927354027226647	-7.927354027226772	18.497157506983804	18.079806292718477	1.7212749519792392
2023-07-17	0.00044493066198687147	109995387.65794757	96222338.53419791	1.6646443035826144	8.066494291176591	459553.5714285714	30539.084285714285	366284108.4836918	53386446230876.914	27066231.479931865	561602.9085032942	159535.59460824443	19429127.61462956	30539.084285714285	459553.5714285714	0.00012160201286348537	0.10773659688739111	0.020892517701833473	2.714797432145532	1.0	0.6752887563489145	10988523.254510757	-7.737009060300659	-7.737009060300762	18.515932296808895	18.377461096740653	1.6646443035826144
2023-07-24	0.0006092479764070285	112124005.13491954	100364272.51488097	1.6748340520036125	11.293975145144476	452211.0	29926.047142857144	375574300.85133487	53911173001055.0	27016033.192649227	772743.9069349457	172281.01934523808	19435278.25255102	29926.047142857144	452211.0	-0.0007502590570183716	0.09218392960427926	0.029069262498867	2.7028638952474746	1.0	0.6664310859762315	11267229.025540048	-7.4662166573909206	-7.466216657391035	18.535109236560626	18.398256267384	1.6748340520036125
2023-07-31	0.00040744047985235714	113885021.95634176	78476922.79315476	1.6667450490601445	7.718669144014181	470319.14285714284	29273.43571428571	374474814.7151423	52686340132665.54	27018515.129630797	539754.41534508	173343.71056547618	19441397.822702263	29273.43571428571	470319.14285714284	-0.003884448168175928	0.07564732596256488	0.020094594443783986	2.717362947782427	1.0	0.667203159976524	11234244.44145427	-7.8144710755531985	-7.814471075553298	18.550686233179327	18.17716384012978	1.6667450490601445
2023-08-07	0.0004570081747176143	115619655.3933452	81396765.81845237	1.658293302716949	8.676796667384314	447573.14285714284	29201.71142857143	382384411.7847687	52328312063444.0	27561163.42884484	610314.3217019829	198521.8772321428	19447748.648421325	29201.71142857143	447573.14285714284	-0.0011461272836058999	0.07240294619213682	0.0223780903110954	2.7768557389555952	1.0	0.6672042738837426	11471532.353543062	-7.707442260018453	-7.707442260018572	18.565806319227196	18.21346938556246	1.658293302716949
2023-08-14	0.0005026369719088572	117367677.51809216	89775729.23660715	1.632250342641747	9.469627381580107	467440.0	29435.094285714287	386099433.15816027	52377596622565.88	28091360.43275853	656383.6470442429	274956.10565476195	19454136.238398343	29435.094285714287	467440.0	0.0011895512955548428	0.0665799800150771	0.0238603115676996	2.6852163011496493	1.0	0.670269145510282	11582982.994744807	-7.6484624858233445	-7.648462485823454	18.580812481427245	18.312216486381605	1.632250342641747
2023-08-21	0.0003442000201732571	119448103.96309595	80472879.49509244	1.6672490866594967	6.949801500603734	536819.5714285715	27467.737142857142	407771439.7404105	52391178981379.0	27444606.85998938	492288.1099893859	217437.3599924012	19460947.68370059	27467.737142857142	536819.5714285715	-0.015951221620083156	0.07303804509566177	0.018120813421771527	2.6031706485334207	1.0	0.6416771853265738	12233143.192212317	-7.990685554644462	-7.990685554644629	18.59837771785311	18.155869528497522	1.6672490866594967
2023-08-28	0.0003694258771010286	121270027.28184341	89492382.4389881	1.6508864416012392	7.8393746380391764	415067.71428571426	26128.157142857144	365279719.243835	55331010708636.2	22225701.087890565	449560.90931913425	231855.5632440476	19467362.484835483	26128.157142857144	415067.71428571426	-0.0005531342643312142	0.08819119667892886	0.020225891189456342	2.7251362850558825	1.0	0.6052748153120369	10958391.57731505	-7.9076208908018275	-7.907620890801935	18.613522861725592	18.303660398439764	1.6508864416012392
2023-09-04	0.00043944462034369995	123182876.69740786	66110307.91976951	1.6625371653717376	9.218687717602894	500498.0	26387.698571428573	410003621.5434493	55621444139430.0	25051178.401055448	598140.9010554415	171129.49846441235	19473356.992036678	26387.698571428573	500498.0	-0.000657127501220342	0.11072161167166704	0.02393095908684866	2.717854430566281	1.0	0.6074773821632692	12300108.646303479	-7.739980772858609	-7.739980772858696	18.629163766953393	17.944091899631587	1.6625371653717376
2023-09-11	0.0006833162106952285	125962431.5831764	120371034.67931546	1.6069691613387498	14.62929705268496	502160.5714285714	25889.442857142858	384064606.03466564	54382125399874.234	23879027.59859466	866524.0271660899	252938.0595238095	19479630.027810305	25889.442857142858	502160.5714285714	-0.000751381115649	0.11736368457047434	0.03623679787852513	2.6140256277638767	1.0	0.6140466453347445	11521938.18103997	-7.300423260193512	-7.300423260193573	18.65147697311965	18.58991438681993	1.6069691613387498
2023-09-18	0.0005822276896778429	128389836.93785802	135969919.67336312	1.6886594687133365	12.328245015014838	584984.2857142857	26210.477142857144	422230908.44018734	54150142369480.0	26816904.1073156	861407.6787441684	250312.70238095237	19486253.473502304	26210.477142857144	584984.2857142857	0.0038395535178964426	0.1166354876873015	0.03221833961647442	2.5165438157321787	1.0	0.6218864863236504	12666927.253205622	-7.463803903409271	-7.4638039034093415	18.670557213433227	18.72439551535538	1.6886594687133365
2023-09-25	0.0009017891560108429	130947561.72706476	121337493.88690476	1.6682112682758736	18.687920491775632	467919.5714285714	26729.194285714282	403942795.9953837	56933690970570.81	25121463.195023306	1188108.7307376	167730.65327380953	19492811.800407402	26729.194285714282	467919.5714285714	-0.0015359865280064526	0.10025832973606688	0.04732827274828444	2.6361795428334047	1.0	0.6139969217483439	12118283.87986151	-7.026340644433177	-7.026340644433234	18.69029958723215	18.6108522854211	1.6682112682758736
2023-10-02	0.0005049851616160856	130663244.68277384	73883283.83258928	1.7357784441691388	10.457751958791144	328078.71428571426	26822.31	414558853.74941987	57119871304635.0	25440213.481268525	716081.3384113887	136762.03422619047	19499138.466922157	26822.31	328078.71428571426	0.009122759148637943	0.0868159715178728	0.028102340443912143	2.9427395845107482	1.0	0.6085547397765813	12436765.612482598	-7.602041198616616	-7.602041198616719	18.6881316296356	17.988531915038607	1.7357784441691388
2023-10-09	0.0005689697136778	129337579.77562673	60282820.85342262	1.6891042125319582	11.398770244236275	283815.5714285714	27719.148571428574	435888359.9298553	57311672281715.414	27440984.452991724	798019.274420296	29745.517113095233	19505663.600782778	27719.148571428574	283815.5714285714	-0.0002388059037470427	0.07677405783120957	0.028898166215521357	3.1587695718458084	1.0	0.6186007872057806	13076650.797895659	-7.541446331232834	-7.5414463312329625	18.677925854041042	17.88901338359975	1.6891042125319582
2023-10-16	0.0003780522507320857	126559209.01423302	76228776.50892857	1.6374918575829351	7.746531503334087	273313.28571428574	27070.54142857143	441279646.6477262	57614634422576.75	26853133.54437532	512213.9015181744	21379.233630952378	19512478.692513056	27070.54142857143	273313.28571428574	-0.003989056156174729	0.07324142417416998	0.019199658080031316	3.179208602413684	1.0	0.6056733322172657	13238389.399431786	-7.946301653964517	-7.946301653964616	18.65620607314256	18.14638140241179	1.6374918575829351
2023-10-23	0.0003776113595200429	124393677.38178085	87975855.90699403	1.6584823814723653	7.226399162583176	281193.5714285714	29082.92714285714	451177082.14335376	61030681983176.0	28208145.246602654	518607.7466026587	16441.775297619046	19519034.34099722	29082.92714285714	281193.5714285714	0.014121901262222314	0.08590242384433767	0.0185256944569187	3.1594908674846516	1.0	0.6157321145235606	13535312.464300614	-7.90106365347862	-7.901063653478768	18.638959336999903	18.28830951253082	1.6584823814723653
2023-10-30	0.0006888973964011572	124487786.18613301	113981767.72767857	1.6445724144265845	11.273210654412443	453192.85714285716	34021.10857142857	446432116.9712235	61201252183599.445	32663988.681133877	911921.7168481658	35669.43526785714	19525430.09478712	34021.10857142857	453192.85714285716	0.020144198610004528	0.1271238193787288	0.028303147192711504	2.7434898772231877	1.0	0.6721788957050941	13392963.509136705	-7.37028211721418	-7.370282117214242	18.639712055450445	18.550835547543016	1.6445724144265845
2023-11-06	0.0011658334878815427	126302197.40246113	140651161.20843515	1.655586387223347	18.497971565981484	509271.5714285714	34915.89571428572	462212744.47648305	62463471666732.945	34304247.06503254	1612795.279318257	98365.92619830827	19532001.007778596	34915.89571428572	509271.5714285714	0.0021186875120543284	0.12344704224636062	0.046320232043028715	2.781920810517417	1.0	0.6760849667519369	13866382.334294494	-6.918878451722722	-6.9188784517227955	18.654163471307932	18.74388572485228	1.655586387223347
2023-11-13	0.0037091557390973424	129563594.36975276	187613975.38259712	1.65759427021158	56.735486538474696	555747.4285714285	36331.15285714286	455681828.0799933	62889984711699.94	38808396.616093986	5047310.008951129	165082.4790363542	19538414.167202078	36331.15285714286	555747.4285714285	0.007968880110919984	0.11940734288881327	0.12857625000111814	2.6725419603362064	1.0	0.71657973107937	13670454.842399802	-5.649523053534337	-5.649523053534348	18.679648956440968	19.046975536783968	1.65759427021158
2023-11-20	0.005558757757335686	133119061.3723417	160845695.00148812	1.6702598561039947	83.79766666546854	604421.2857142857	36671.271428571425	491005450.23783153	64678587803496.92	43112837.04013985	7899869.182996993	166247.234375	19544835.274629395	36671.271428571425	604421.2857142857	0.0012939421738296856	0.13481951508175286	0.17943773731711957	2.574552289066569	1.0	0.725179019816477	14730163.507134946	-5.268492513948776	-5.268492513948789	18.706716566387392	18.75773707170789	1.6702598561039947
2023-11-27	0.0033652892015471	136784098.75452706	226747229.26510027	1.7633167699134555	50.17789589585329	563604.4285714285	37286.317142857144	485903307.3871092	65609085576164.55	39697921.26269563	4838788.226981339	187539.41051065162	19551594.172203768	37286.317142857144	563604.4285714285	0.00027752798690957155	0.12872997708736073	0.12088513661464659	2.5558980640915663	1.0	0.7054824202514306	14577099.221613275	-5.773734039212006	-5.773734039212023	18.733888341262226	19.237595302985266	1.7633167699134555
2023-12-04	0.0025833257624760567	139311317.06273335	247827233.98065475	1.716302634413458	37.069001160670574	489176.14285714284	38401.57428571429	498525811.6864837	67957790298898.0	39658522.85461032	3743867.4974674624	156946.69494047618	19557977.05305607	38401.57428571429	489176.14285714284	0.009252755139131185	0.12194391806777603	0.09157980769128775	2.7459369153145046	1.0	0.6964894687134546	14955774.350594511	-6.002155904316263	-6.002155904316285	18.752209043860308	19.326413921521826	1.716302634413458
2023-12-11	0.0061781684895419	142238648.02598614	232438087.0215774	1.6898569101725744	78.79245324100668	487903.14285714284	43541.101428571434	471215492.3834534	67790163139703.65	45952501.37888451	7794004.057455954	163943.3251488095	19564232.523043077	43541.101428571434	487903.14285714284	0.013010741928971113	0.13652443694553812	0.16917365381602276	2.821728307874932	1.0	0.7537061846876759	14136464.771503607	-5.170356223392534	-5.17035622339254	18.77300281814284	19.263231523959245	1.6898569101725744
2023-12-18	0.011128715013249055	145645973.4088427	184715115.5200893	1.6155735745395123	146.39097946515997	604370.1428571428	42017.22142857143	512384571.9871306	67305906902031.11	56135599.776585266	15588989.95515669	175001.71279761902	19570668.856430836	42017.22142857143	604370.1428571428	-0.008211279231157642	0.14462403234630328	0.26564797029325565	2.7820017254303653	1.0	0.7770239495179895	15371537.159613919	-4.609184836555365	-4.609184836555372	18.79664631774354	18.970979528709176	1.6155735745395123
2023-12-25	0.008932176619265514	149757488.92118332	193575154.98502302	1.7380109729498052	115.47762226918546	618104.7142857143	43112.96857142857	535384889.77118784	69097873240585.5	56291220.42131888	13394278.45703317	161463.903921851	19577502.035631035	43112.96857142857	618104.7142857143	0.005662368063051458	0.12738730997994374	0.23355686968398517	2.509184006080247	1.0	0.7698360273532765	16061546.693135636	-4.805464207044066	-4.805464207044073	18.824502350084202	19.08025492346943	1.7380109729498052
2024-01-01	0.0079082243443854	153140403.65510017	109535203.0184822	1.685802707759269	102.91113194320131	574400.5714285715	42668.38285714285	509303882.37348735	72006146478567.1	48486187.61775386	10489046.546325287	132564.03716423112	19583909.36104911	42668.38285714285	574400.5714285715	-0.0025594390670943138	0.12662257213187492	0.21525344711780323	2.4920131237622862	1.0	0.7476514657923635	15279116.471204622	-4.863483181721193	-4.8634831817212	18.846849042584022	18.39626400276032	1.685802707759269
2024-01-08	0.0038267604501910427	155349787.0731115	244261122.16294643	1.7602713580058755	48.153018408742675	416956.5714285714	44037.869999999995	503272586.9254996	72509489253406.6	43844133.58008375	5208470.187226609	72065.97247023809	19590310.04830211	44037.869999999995	416956.5714285714	0.0055652152848296435	0.13018137730214235	0.11835443355375126	2.902896702298418	1.0	0.7243703518984205	15098177.60776499	-5.59194315114661	-5.5919431511466255	18.86118566275059	19.27991579236632	1.7602713580058755
2024-01-15	0.0040686690869778715	156890874.1501426	328378564.85714287	1.7114546987036587	50.99288885496894	475656.71428571426	44788.29857142857	533845476.31931096	73197634206448.0	46882806.74947252	5523501.39232966	116685.98735119046	19596579.172272272	44788.29857142857	475656.71428571426	-0.007380739928117742	0.1422240941893742	0.12070818652573442	2.682037968282587	1.0	0.7265497916537142	16015364.289579328	-5.55685845614606	-5.556858456146072	18.8710542500651	19.60946997198881	1.7114546987036587
2024-01-22	0.003085018524082114	159426714.95652863	340345643.96875	1.7035476221856352	40.526324181646835	497924.28571428574	42067.520000000004	493503927.35956496	72242461088536.34	40259666.36661249	3953553.8666124777	151802.3132440476	19602545.523807265	42067.520000000004	497924.28571428574	-0.0005439896094345575	0.15026022167427502	0.09891425404769495	2.6357268136236853	1.0	0.7060073445505228	14805117.820786951	-5.822421994400356	-5.822421994400374	18.887085191595805	19.64236052659376	1.7035476221856352
2024-01-29	0.0017117755293689428	160715935.7511622	308082489.33407736	1.6911176069875693	23.383082448677698	483362.71428571426	40760.56857142857	561485423.353287	70343519904867.195	44005754.14043344	2572508.6047191573	98085.56770833334	19609181.814411838	40760.56857142857	483362.71428571426	0.0016175005786901574	0.1573246937955418	0.05883982765143915	2.736676578903129	1.0	0.6936392199516235	16844562.70059861	-6.391069080480734	-6.3910690804807535	18.89514424629115	19.53813372627932	1.6911176069875693
2024-02-05	0.0024930377131011	162727202.95647833	304634606.5922619	1.6387682316382903	32.1622835985379	420599.28571428574	42942.072857142855	558105647.2891624	72840523949715.22	45150693.493877016	3485711.3510198803	93314.36309523809	19616004.660612237	42942.072857142855	420599.28571428574	0.001841650204865828	0.1522749636327214	0.0760341300029866	2.935522254858435	1.0	0.7035493134675788	16743169.418674873	-6.09565202654693	-6.095652026546957	18.90758213807154	19.532858450110915	1.6387682316382903
2024-02-12	0.0016949525619069429	162706111.39725614	206925373.7425595	1.6237436411890793	20.839193200555098	351988.14285714284	45510.47571428572	590866111.1263951	75502165623894.0	48967496.2003183	2464229.2360325893	122157.57366071429	19622893.739187878	45510.47571428572	351988.14285714284	0.018025351471483986	0.1330223169082167	0.05027108368974504	3.088818110972891	1.0	0.7099978774312375	17725983.333791856	-6.407616696020306	-6.4076166960203285	18.907455931030714	19.14188228273164	1.6237436411890793
2024-02-19	0.0012814890413382427	162808934.7676693	189049267.6279762	1.8930183686270083	13.89569887356715	323317.28571428574	51350.20714285714	547369888.2984351	79352694518108.25	47097929.6913061	1894929.6913060972	133735.95163690476	19629407.125530478	51350.20714285714	323317.28571428574	0.010891604923991358	0.11043162816010585	0.040264308213795744	3.174975845705346	1.0	0.7208363279355281	16421096.648953054	-6.683122786433972	-6.683122786434005	18.90808734877105	19.05689690029312	1.8930183686270083
2024-02-26	0.0010796594764159	164055394.81316924	157157636.09747025	1.7756221710709401	11.599310230754238	379534.71428571426	51604.76571428571	584432113.7920133	81725299822043.22	48450119.09940154	1523433.3851158258	125462.04985119046	19635528.567965116	51604.76571428571	379534.71428571426	-0.0011026550947969428	0.0942707032644712	0.03165566880314975	3.11222506782097	1.0	0.710689040511923	17532963.413760398	-6.8440737202414965	-6.844073720241531	18.915711942892948	18.86609076542621	1.7756221710709401
2024-03-04	0.0026950683027756714	165635494.58405164	172816525.94642857	1.7504769282799704	24.627071378255362	387684.0	60416.41285714286	556999398.9418414	80379698891483.08	57103029.73816929	3651540.452455005	124259.65550595238	19641747.804054055	60416.41285714286	387684.0	0.028544227827483972	0.12141759420576086	0.06394420417693697	3.248098230985632	1.0	0.7652555089907376	16709981.96825524	-5.962762077986447	-5.962762077986462	18.925293633131428	18.963278948288025	1.7504769282799704
2024-03-11	0.0024227347761136718	167383372.53773278	176382580.20982143	1.7472853357948461	20.01039003088891	398696.5714285714	67292.56	629440820.9292109	79351228131136.73	71820158.19012792	3764814.440127923	124666.71279761905	19648295.965566885	67292.56	398696.5714285714	0.012670445954534187	0.1642305207227289	0.052668965254014086	3.2017749253013967	1.0	0.7895245619188584	18883224.627876334	-6.0814665714203455	-6.081466571420366	18.93579469728903	18.979615387342374	1.7472853357948461
2024-03-18	0.0018536724011374854	167961248.24131984	122230521.79761903	1.7261456373258175	14.601920294951563	358247.71428571426	70179.65	586875755.376578	82457599892535.17	65215502.43619537	2506086.3647668026	84672.64508928571	19654932.989941094	70179.65	358247.71428571426	-0.0013894242595262132	0.17610720839517682	0.038600259690384546	3.2828745001153967	1.0	0.7834876564375125	17606272.66129734	-6.31031849316534	-6.310318493165364	18.93924286437355	18.62106561466471	1.7261456373258175
2024-03-25	0.0015121813698456429	169057367.66071266	116938234.40997025	1.7981292683280066	12.746815759539691	352549.0	65425.16142857143	607480256.2389941	83947913181362.0	62176245.51004564	2154622.295759918	68686.43526785714	19661235.226366524	65425.16142857143	352549.0	-0.002386620244361299	0.22643009421142832	0.03532741926182861	3.2769470646134264	1.0	0.765849914687961	18224407.687169824	-6.5463314263489005	-6.5463314263489325	18.94574750870093	18.570243975824066	1.7981292683280066
2024-04-01	0.0013797035775597144	170097149.87329915	106755120.00967261	1.9070421989038595	10.909893299289672	383984.5714285714	70149.73571428572	596987517.3581573	83410151582290.48	65272534.57261123	2072322.072611247	62325.58258928572	19667521.394519348	70149.73571428572	383984.5714285714	0.008468257898502128	0.2295170610659494	0.03185605597644001	3.1094695880451524	1.0	0.7804999508055941	17909625.52074472	-6.593747299167419	-6.593747299167456	18.951874622357725	18.485921602636274	1.9070421989038595
2024-04-08	0.0010725604867037142	171464009.30283877	100002937.94940476	1.8015974506530028	8.76564003591013	402181.28571428574	67971.24285714286	625152730.414189	83126997340024.72	66259411.899280906	1626716.3635666159	70151.94270833333	19673939.43765006	67971.24285714286	402181.28571428574	-0.0039764432213913155	0.21044543122661624	0.024604133548561558	3.1536429208907713	1.0	0.7732789178202072	18754581.912425667	-6.854291564273259	-6.854291564273302	18.959881739728864	18.420483440472406	1.8015974506530028
2024-04-15	0.004939134428351572	174130749.18438503	129634187.20219298	1.78476166656675	40.12806404452702	484779.14285714284	68334.05571428571	623517968.8982757	85502969355694.42	69917625.03696993	7008467.001255668	123763.5729793233	19680523.92162288	68334.05571428571	484779.14285714284	-0.0076974230942948585	0.2066040223063128	0.09997281283067598	3.0433610304582808	1.0	0.7859832329001449	18705539.066948276	-5.412280845995453	-5.412280845995471	18.975297840193303	18.67660774915966	1.78476166656675
2024-04-22	0.018097643571308643	177770898.02657822	147512426.12819666	1.7300082516600024	156.80345687791146	513714.28571428574	63687.14	625755218.318158	86388558925171.28	67983115.33824219	21199161.766813632	136073.8573841411	19686717.089603644	63687.14	513714.28571428574	-0.0017158882129054145	0.18103188467833303	0.28036966534150765	3.2577049934259112	1.0	0.7643222476212345	18772656.54954474	-4.657030380210786	-4.657030380210797	18.995989464296287	18.808634138140658	1.7300082516600024
2024-04-29	0.007695520996902614	181060458.29245543	107878878.45903037	1.5741592851147461	64.95427863629847	549409.1428571428	64614.53857142857	628867643.9577558	87727858895675.75	39402635.00890494	10049957.776762087	78576.25741697995	19690460.38511068	64614.53857142857	549409.1428571428	-0.0040989501681999	0.14995802023547794	0.21679392126751992	3.162278900482565	1.0	0.5943720118831681	18866029.318732675	-5.186932719547897	-5.186932719547906	19.014334225824552	18.467222250237878	1.5741592851147461
2024-05-06	0.002794742417888414	182459108.68712336	147513139.515625	1.5661471748939724	24.792551041135948	540803.5714285715	61808.111428571436	593759894.0169747	88104191118792.77	29440463.56381458	3240549.7245288673	104335.6867559524	19693476.565652747	61808.111428571436	540803.5714285715	0.0020952063865620424	0.15272338137633307	0.1057797712808631	2.7831682099386805	1.0	0.5127569278085262	17812796.820509244	-6.011334114886316	-6.01133411488633	19.022035651865462	18.803274822887808	1.5661471748939724
2024-05-13	0.0014520156442475284	183314101.367408	162902375.26264882	1.6901027195270457	12.999164039355511	555104.7142857143	61825.55142857142	587734037.2496725	84852381533490.2	29149806.990914408	1898876.6337715485	122528.15104166667	19696422.225072432	61825.55142857142	555104.7142857143	-0.005911557661932471	0.15163004182830273	0.06536197724048755	2.6570421886555295	1.0	0.5158741092391181	17632021.117490176	-6.5523660886600394	-6.55236608866007	19.026710953524155	18.90801705884575	1.6901027195270457
2024-05-20	0.0010293864557231428	183067284.0293497	177287930.79143173	1.6012451935417424	8.781409328221676	519654.85714285716	65170.66857142857	597561011.6551346	83148355189240.0	31436064.768282652	1332180.8397112228	151120.77362938598	19699541.573542405	65170.66857142857	519654.85714285716	0.010781514534235129	0.1498923590026133	0.04277550305018805	2.5993190794797676	1.0	0.5427316940775596	17926830.349654038	-6.891617185579897	-6.891617185579953	19.02536404305863	18.989488408278977	1.6012451935417424
2024-05-27	0.001206995528055143	183125689.80494073	150582725.0766369	1.6242573450186808	9.649394668550107	692689.2857142857	69278.5	638844108.1532009	83983281973916.78	35727363.915441796	1668909.0047275112	170068.7611607143	19702838.38307544	69278.5	692689.2857142857	0.004708461160027829	0.16555084069637918	0.04719783855066056	2.4922573559843784	1.0	0.5705771009093571	19165323.244596023	-6.739704620807907	-6.739704620807941	19.02568261907263	18.824877841153626	1.6242573450186808
2024-06-03	0.0023520977318256713	184184498.61633492	104524711.32758084	1.5220224525498565	19.180932980275617	681794.5714285715	68078.08714285714	587247530.417111	84381461788831.23	32672018.041134305	2794859.55899145	126575.65408448827	19705991.314338237	68078.08714285714	681794.5714285715	-0.0015398949823300855	0.15535708594115857	0.08439620162554155	2.5424137638680167	1.0	0.5680285776290528	17617425.91251333	-6.110245773661335	-6.110245773661357	19.031445479291456	18.29912652250144	1.5220224525498565
2024-06-10	0.006665704279122185	185638835.90146035	121663852.50413184	1.5075246675969995	52.63660490341376	571909.5714285715	69925.59142857142	593549356.4550097	83937305065956.73	38905086.225583375	7677729.97558338	193197.20652862205	19709069.256847475	69925.59142857142	571909.5714285715	0.003936709398208743	0.136449228571734	0.17779370311528858	2.7030121036354653	1.0	0.6249766983026327	17806480.693650294	-5.297624289951906	-5.297624289951921	19.03931200221546	18.600478312278117	1.5075246675969995
2024-06-17	0.0025407036981347285	186522700.56450456	108279313.6903409	1.5401152910407612	20.920671389714265	549401.1428571428	67237.30285714286	582026336.9202439	83716654861184.78	32470208.42804069	2992088.7851835517	134962.58806818182	19712173.21069047	67237.30285714286	549401.1428571428	-0.006308171812459242	0.1222764553592756	0.09255621464057476	2.580561796705124	1.0	0.5700148675652555	17460790.107607316	-6.013404612378356	-6.013404612378373	19.04406278702728	18.45475351923451	1.5401152910407612
2024-06-24	0.001368463289768086	186605268.71893817	141465635.7623825	1.6153885406110098	11.68748007559029	582779.0	64704.827142857146	581244581.0091978	83689400679622.5	30170172.812722404	1721944.6877224047	161186.53459429825	19715277.708969466	64704.827142857146	582779.0	-0.007638709377783185	0.08251869740669518	0.056596977635542875	2.5410955000866267	1.0	0.5371634918427574	17437337.430275936	-6.6371985080070175	-6.637198508007074	19.04450580504537	18.767065200412613	1.6153885406110098
2024-07-01	0.0009450012391752857	186673004.6406207	144852982.33541664	1.6232228312871073	8.562306505000283	552030.0	61194.57857142857	552027705.8094541	83675262295060.0	26979508.750301745	1133956.5181588884	177773.63970081453	19718208.15105257	61194.57857142857	552030.0	-0.0011146313054682577	0.08807338139711939	0.04238187498681694	2.532802185688675	1.0	0.5090208162538542	16560831.174283624	-6.984313649419702	-6.984313649419765	19.044868901020415	18.785704207353128	1.6232228312871073
2024-07-08	0.0007135462525821142	186868778.29523787	110082247.00892857	1.5884332104433754	6.694513876977157	584395.2857142857	58973.70428571429	588616704.765971	81370550044838.7	27811555.03947988	909580.0394798855	134624.65104166666	19721264.160828523	58973.70428571429	584395.2857142857	-0.016476793896448814	0.10178097872544736	0.03283914478687543	2.548657254719825	1.0	0.49120810456581604	17658501.142979126	-7.256014143646616	-7.25601414364669	19.045917199398904	18.515756943925652	1.5884332104433754
2024-07-15	0.0006312006718488857	186896427.4358084	51707676.16592263	1.5892285004817859	6.014727734206558	637334.0	58249.955714285716	595017269.1187732	79495195323031.23	28848898.36811317	848575.6002560315	94436.49553571429	19724494.60185414	58249.955714285716	637334.0	0.012130391368625214	0.11710142738002356	0.0295371762614959	2.477590820253	1.0	0.5041349638624005	17850518.073563196	-7.385627817259974	-7.385627817260067	19.04606487027556	17.69635733344675	1.5892285004817859
2024-07-22	0.0005590972619462572	186297303.31558436	48378466.905505955	1.5996419888780056	4.726149413995159	637629.0	65720.5157142857	630888066.6755171	81072508158458.67	33494668.78684911	784390.6618491143	121050.80357142857	19727816.24846389	65720.5157142857	637629.0	0.01631926116450596	0.14028884552912776	0.023585785612361045	2.5218329154951453	1.0	0.5468956449750284	18926642.000265513	-7.497823114033466	-7.497823114033538	19.042854211547926	17.688864259155732	1.5996419888780056
2024-07-29	0.00047232702274295713	186033819.79374188	57176272.00148809	1.6544439081196725	3.9147818567736907	662825.0	66952.15142857142	647917078.7309998	82047728459932.72	34459789.87892448	694422.021781623	150944.4985119048	19731317.639595978	66952.15142857142	662825.0	0.00021311322808415686	0.13845082755246207	0.020202020890698672	2.4909898543137667	1.0	0.5482025157490019	19437512.36193	-7.661435287825102	-7.661435287825208	19.041437122126265	17.85889075340078	1.6544439081196725
2024-08-05	0.0004456407823472714	185640013.58558613	58262320.27083333	1.6458652966033074	3.8908740660237457	539710.2857142857	63297.15857142857	625062931.8822519	88981169781404.7	28347560.1726534	571206.6012248286	135615.01711309524	19734609.55844166	63297.15857142857	539710.2857142857	-0.022976745388939512	0.1388134982800108	0.020101607054662657	2.583012459500915	1.0	0.46805124162714823	18751887.956467558	-7.726152492923846	-7.7261524929239505	19.0393198459844	17.876210475565735	1.6458652966033074
2024-08-12	0.0003739818555917143	185321680.46653977	53397983.47619047	1.64469888359946	3.5805005563120775	484671.85714285716	58190.49428571429	610384194.0839585	90666502495566.0	25851813.87730611	470902.7165918299	94114.82663690475	19737613.980067406	58190.49428571429	484671.85714285716	0.0014686235287183441	0.18044130316709345	0.0184129441638792	2.6141984272258716	1.0	0.43310376761754943	18311525.822518755	-7.898213171570312	-7.898213171570425	19.037603565929846	17.651298433410858	1.64469888359946
2024-08-19	0.00036970130151609996	185363092.20956331	83771766.55803572	1.6186780331197255	3.476683400841403	620955.7142857143	59002.438571428575	635565459.3472443	87951660906634.78	27603307.60140465	483064.7442617885	133907.58779761905	19740726.29190563	59002.438571428575	620955.7142857143	-0.0006609120374671274	0.19149950341088412	0.01764742415524043	2.48189811435567	1.0	0.4471164625380385	19066963.780417327	-7.909990826684136	-7.909990826684258	19.03782666055421	18.2375167236823	1.6186780331197255
2024-08-26	0.0009639162782421714	186042804.47494078	94366244.36681548	1.6190061323718516	8.707159360039359	728700.4285714285	61805.34142857143	642208427.4460337	86871474313762.0	30352295.049777824	1331925.853349257	185363.74925595237	19743970.963259168	61805.34142857143	728700.4285714285	0.013698558582379101	0.19223497096899392	0.03961004917983637	2.3834040204478	1.0	0.49022978457472377	19266252.82338101	-7.487622793437678	-7.487622793437832	19.041486713710537	18.351452299027113	1.6190061323718516
2024-09-02	0.0003305380085884143	186533314.91621184	62930686.727678575	1.653628266990454	3.0782394756118205	654647.2857142857	59448.24428571429	651971381.052529	88881027014254.77	28154393.81752229	446439.79966513865	135998.70535714287	19747151.822773807	59448.24428571429	654647.2857142857	-0.0164713218844525	0.2008259130663322	0.015934052942527886	2.471282750142488	1.0	0.44409828559711956	19559141.43157587	-8.027132105963194	-8.027132105963352	19.044120151645892	17.954315211648858	1.653628266990454
2024-09-09	0.0003110794121783286	187250681.2940763	68716036.74404763	1.6698256114391317	3.053176151523195	708273.1428571428	56234.75285714286	679856688.6991884	89471664776971.34	27619469.721414953	441890.7035578143	162016.4650297619	19750450.3966383	56234.75285714286	708273.1428571428	-0.0062800953403040856	0.17227761554168114	0.015995845867050315	2.444506220134397	1.0	0.4092543688761993	20395700.660975654	-8.0970459060047	-8.097045906004835	19.047958480098462	18.038678913314115	1.6698256114391317
2024-09-16	0.00034060464824909995	187309879.91901857	108588051.80059525	1.6334386082914762	3.2321022663440533	545514.7142857143	58554.35857142857	611918769.4156073	92159421119564.28	25090378.028845407	410580.70741683716	188178.52455357142	19753577.36625555	58554.35857142857	545514.7142857143	0.0107315732914984	0.14090298028848722	0.016553702916283313	2.5051051209013906	1.0	0.4137841994347325	18357563.08246822	-7.991268677836951	-7.9912686778371205	19.048274910942947	18.50219786762536	1.6334386082914762
2024-09-23	0.00037035195614167147	187280473.88135678	95595143.6919643	1.6833497611891879	3.318423603469912	546923.1428571428	61905.41857142857	639677232.8479869	92671576265160.72	27745875.692063414	484173.45992056	150261.3712797619	19756574.45506704	61905.41857142857	546923.1428571428	0.010453554504044473	0.13999625796122475	0.01751167178779493	2.4714497666020847	1.0	0.44661428434531475	19190316.98543961	-7.92920780570859	-7.929207805708777	19.048117879192084	18.372427539664166	1.6833497611891879
2024-09-30	0.00041482259875595716	186858574.00830522	90050256.50892857	1.6903636670450914	3.550524506763051	535932.4285714285	64745.61857142857	621210059.5999873	89496595689148.28	29327670.84560827	546767.2741797029	120160.29017857143	19759619.428245906	64745.61857142857	535932.4285714285	0.004408675108715601	0.12105865809045478	0.018777664385798372	2.509158198477375	1.0	0.4917675802788439	18636301.787999623	-7.81084898015125	-7.810848980151335	19.045862444956004	18.313453270214886	1.6903636670450914
2024-10-07	0.00040909996394787146	186401944.67485222	93625775.58035715	1.6206246007920968	3.6615585265011776	655072.8571428572	61787.944285714286	688697646.5863743	88404402371000.0	31624166.210335672	578163.5317642443	151016.40922619047	19762867.996129088	61787.944285714286	655072.8571428572	-0.006242390654502057	0.11888991878627775	0.018341668277915255	2.4596882363052304	1.0	0.4770329082157098	20660929.397591233	-7.846241875484156	-7.84624187548433	19.043414903815638	18.353596864561762	1.6206246007920968
2024-10-14	0.0013974683607023998	186551651.6998999	101945880.97395834	1.5727602703447308	12.529563180954062	661793.0	61956.39	654367222.1567271	91389441634452.03	29911517.4247486	1763264.7461771725	199314.2663690476	19766183.035714287	61956.39	661793.0	6.305116365421467e-05	0.1063118266774281	0.058862213456769744	2.4842518747094604	1.0	0.47459885389571427	19631016.664701816	-6.653567146533403	-6.6535671465334305	19.04421816826021	18.438032678158248	1.5727602703447308
2024-10-21	0.0015110967186852855	187001022.7090591	88181058.12946428	1.588914131960029	12.424915393565414	690169.1428571428	67700.43857142857	723631693.1262466	92049594548484.64	35835595.68069329	2037910.412836155	156754.6458333333	19769400.11179095	67700.43857142857	690169.1428571428	0.013378119987279972	0.10689518260999016	0.05768482316185911	2.471491911724581	1.0	0.515345250848373	21708950.793787397	-6.679495054866538	-6.6794950548665994	19.046624433645967	18.289019452957632	1.588914131960029
2024-10-28	0.0011371742026414571	187380938.6991262	65903115.39657737	1.6662842244183091	9.37365854048655	653227.2857142857	67306.66285714284	720300545.9365929	95293889748975.92	33904190.02113865	1546393.1461386483	114577.50074404762	19772799.712208487	67306.66285714284	653227.2857142857	-0.0022390764292235395	0.10667677223026154	0.04601321534379314	2.4407335715365113	1.0	0.49017175778691635	21609016.37809779	-7.03291800746704	-7.032918007467106	19.048654153234278	17.988102662651794	1.6662842244183091
2024-11-04	0.0007751851485216572	187123456.4072054	77630490.68759601	1.746356078764272	6.020310871027034	552006.4285714285	70386.48285714285	721200365.7767174	95717919228428.8	34856062.561327055	1165211.66846991	119873.65209773426	19776217.078113522	70386.48285714285	552006.4285714285	0.0016835810991549722	0.10690114432809303	0.030754809012261127	2.525236303448413	1.0	0.5010714748622478	21636010.973301526	-7.591136769870979	-7.5911367698710785	19.047278829166977	18.154630480290074	1.746356078764272
2024-11-11	0.0005728647896070286	186443790.82234526	69012478.73065476	1.6497550590326095	4.193269885762288	516460.5714285714	74646.74428571429	731225657.2922142	101646843652784.61	35598631.3908813	764839.4265956001	124350.8444940476	19779425.308915548	74646.74428571429	516460.5714285714	0.0225127113476068	0.12472924156319264	0.021376279873477587	2.5740165749547534	1.0	0.5057231725454749	21936769.718766425	-7.548996018689943	-7.548996018690041	19.043640184477862	18.04293008462764	1.6497550590326095
2024-11-18	0.0015231695865288285	186796140.84597638	74845758.0	1.6172922048083997	9.486425530709027	573557.7142857143	89425.30285714286	739298247.4005176	101663908078449.12	43274445.95178213	1988107.5589249858	170944.83556547618	19782554.535943992	89425.30285714286	573557.7142857143	0.015704275872390584	0.1628886174997473	0.04608777004395704	2.5768174949750593	1.0	0.5899106362201861	22178947.422015525	-6.580434613268323	-6.580434613268368	19.045527756464235	18.125464614674602	1.6172922048083997
2024-11-25	0.0012542357421978143	187429897.0078771	59954756.25223214	1.597556333147313	7.309024624326784	575335.1428571428	95799.68285714286	762725104.3850561	102289407543324.0	46905352.40480667	1672355.9762352486	157364.27901785713	19785855.268014856	95799.68285714286	575335.1428571428	0.012499130945688572	0.16592886174355023	0.03564126295194248	2.5624620794987045	1.0	0.6099978407642462	22881753.131551687	-6.730264607139789	-6.73026460713982	19.04891537101529	17.897415127591216	1.597556333147313
2024-12-02	0.0011668341434424856	187982539.96464553	50157708.606398806	1.5817858859599128	6.77465301611391	493435.14285714284	95401.04285714286	715326502.7534379	102375595031404.88	43834204.158627845	1425154.158627847	116205.86235119049	19788994.56479102	95401.04285714286	493435.14285714284	-0.0011253585417933711	0.17616051645486897	0.03281190054651587	2.653144318290125	1.0	0.6081643018763614	21459795.082603138	-6.802157390985181	-6.802157390985237	19.051858144580795	17.726646781776015	1.5817858859599128
2024-12-09	0.0011683157422210145	188410516.0340659	67004053.055059515	1.5470225246341467	6.575962652279066	449892.71428571426	98375.57428571429	774880959.1981328	103919634711492.0	48087269.46916983	1504340.8977412519	139558.70014880953	19792182.374968614	98375.57428571429	449892.71428571426	0.0056241608073752	0.16625739210390098	0.03135436187791816	2.6564255180935925	1.0	0.6130994509393278	23246428.775943987	-6.767440790617039	-6.767440790617067	19.054133716112513	18.01214380698331	1.5470225246341467
2024-12-16	0.0011171462906686142	188803379.46951795	67703379.59300594	1.573137748632325	6.192226058361702	461490.14285714284	100366.55571428571	785328466.2456625	104537220421506.52	49376957.95102261	1483294.558165464	132371.5788690476	19795490.394328166	100366.55571428571	461490.14285714284	0.004397002898281857	0.13974872103153194	0.030173226290386244	2.7314023273882517	1.0	0.6184369840497183	23559853.987369873	-6.822458656035865	-6.822458656035914	19.05621545075695	18.02914062870953	1.573137748632325
2024-12-23	0.0010502685014200856	189192290.98336688	77238148.40029763	1.6059696674643646	5.804661140890349	375634.28571428574	99990.47428571428	782230060.813185	108522647629298.0	47155402.33562881	1354496.9784859489	134221.0513392857	19798708.429430902	99990.47428571428	375634.28571428574	-0.013257414238601429	0.13306099579865005	0.028585830892029384	2.8002676811012774	1.0	0.6014169084074538	23466901.824395556	-6.917740981030905	-6.917740981030941	19.058274352621222	18.16207699106329	1.6059696674643646
2024-12-30	0.0005323529313752572	188522908.3094323	67070674.912946425	1.6438031402879691	3.0738413368630595	353138.71428571426	95878.43571428572	796851894.6616075	108715091866968.42	45133475.35389324	702830.264607537	119723.68675595238	19801872.56832928	95878.43571428572	353138.71428571426	-0.002360457040921915	0.13151989400446548	0.01575077192799376	2.782353534825705	1.0	0.5762798921845083	23905556.839848224	-7.5683167089195065	-7.568316708919579	19.05472743989647	18.020409626915384	1.6438031402879691
2025-01-06	0.0004042595269464	187118501.43451327	57850112.67336309	1.7423359447808036	2.3324693906999734	378431.85714285716	96000.78	792087617.6826146	109782075598904.58	44782498.09602071	569522.6495921515	156132.4836309524	19805108.454304613	96000.78	378431.85714285716	0.007124064194239743	0.12721364225058351	0.012810020389840386	2.756453051644294	1.0	0.5750901583144589	23762628.53047844	-7.826736958605615	-7.826736958605771	19.04725201263449	17.870829154398564	1.7423359447808036
2025-01-13	0.0004911627089221715	186903626.37593183	51331648.59970237	1.7255747357368834	2.8362885216452054	406406.0	95780.46285714286	773363115.6774337	109896125029160.25	42999899.97567751	643374.5292489443	160272.25669642858	19808228.385444887	95780.46285714286	406406.0	-0.005692629873775258	0.13385422409538134	0.015231268164168314	2.673824745683638	1.0	0.5684946288715873	23200893.470323015	-7.656952071268039	-7.656952071268139	19.046103420155454	17.74633212769644	1.7255747357368834
2025-01-20	0.0005736219324335714	186258102.01850408	44910231.87276786	1.7322693837585927	3.1730629850596763	372466.28571428574	100177.56142857143	786723696.9986902	110451907374650.0	46551579.48285625	813805.8221419642	119659.3757440476	19811363.645833332	100177.56142857143	372466.28571428574	0.009842272331600585	0.1301898390269372	0.017364231938245087	2.7280338101323176	1.0	0.5936920032912711	23601710.909960706	-7.482058642667186	-7.482058642667285	19.04264297212432	17.60918503899986	1.7322693837585927
2025-01-27	0.0005147912568050428	185185408.17109895	47302642.3578869	1.7472118368494953	2.7489770490092007	347539.28571428574	103993.96428571429	766550257.7560607	110176862858371.33	46382057.51396208	698041.8889620785	97713.86532738095	19814455.017432332	103993.96428571429	347539.28571428574	0.0019284674378535146	0.12870474790716827	0.015104728635817244	2.759554582665679	1.0	0.6035012243710466	22996507.732681822	-7.604211178037066	-7.604211178037134	19.036865077636403	17.64656148224681	1.7472118368494953
2025-02-03	0.0003405675891818429	182739645.1439526	18773639.78720238	1.774638259202044	1.8560153378506665	346612.0	101797.56428571428	829891462.3321207	108105433845147.45	49821980.62077683	507831.0672054029	30472.578869047622	19817651.995753806	101797.56428571428	346612.0	-0.007015964937929271	0.1247269220909193	0.010349315854849942	2.7507850315958953	1.0	0.6003559075717424	24896743.86996362	-8.000949798940875	-8.000949798941019	19.023562517005903	16.694340091676207	1.774638259202044
2025-02-10	0.00032161996113237143	181003349.19223946	5547635.984375	1.797167545758791	1.828262678821955	404363.5714285714	97425.51142857142	804391861.210578	109510375058066.95	46013689.29656066	476412.9572749486	8871.13988095238	19820981.320462387	97425.51142857142	404363.5714285714	-0.0017493629691259199	0.12568540922446786	0.010407324494030942	2.6216360043595928	1.0	0.579627568167371	24131755.836317338	-8.055410254351091	-8.055410254351276	19.014025146384537	15.48010965483793	1.797167545758791
2025-02-17	0.0003573140866584143	179402124.2336718	8522788.005208334	1.699357446931654	2.0435206000076485	341492.4285714286	96997.72142857143	822916442.4777763	114167270716408.0	44761223.5139176	480485.1210604572	6805.940476190476	19824165.732311007	96997.72142857143	341492.4285714286	-0.0004609675224564002	0.11281455255227756	0.010880016082361471	2.717836490018107	1.0	0.5587021428703107	24687493.27433329	-7.959425682064087	-7.959425682064258	19.00513222403185	15.777436865069138	1.699357446931654
2025-02-24	0.0005781310352906142	178891284.35936257	48227939.046130955	1.7280792330203316	3.32295967134711	492914.4285714286	96465.06857142856	744493412.6832554	113573441790712.7	40471063.910887666	723240.2501733827	63638.04017857143	19827234.82142857	96465.06857142856	492914.4285714286	0.0001463526650893572	0.09427260658426526	0.0179347834210348	2.6055879003831874	1.0	0.5585728049657085	22334802.380497664	-7.548441510595369	-7.548441510595469	19.00228158886953	17.53562895578083	1.7280792330203316
2025-03-03	0.0005110059007753143	179634418.65927872	58064571.229166664	1.6684471640287462	3.220998868718392	363144.85714285716	87660.66142857143	808753996.4093839	110568428300952.58	40822801.24381952	683233.386676657	44865.092261904756	19830306.191903133	87660.66142857143	363144.85714285716	-0.003028173184171231	0.11550367254838112	0.0165810159202158	2.8569112767358678	1.0	0.5241132008199438	24262619.892281525	-7.632324588441181	-7.632324588441288	19.006426500741757	17.849953180894207	1.6684471640287462
2025-03-10	0.0003160886915777857	176761126.71027353	27720473.023809522	1.6795099633326591	2.019565152179091	333848.71428571426	86773.56428571428	820489332.4960029	110868165059858.72	40902229.43315865	434220.5045872158	9777.793154761906	19833498.88500922	86773.56428571428	333848.71428571426	-0.022235868658719016	0.17234642143151876	0.010669867329780286	2.877709741739273	1.0	0.5178199761799079	24614679.97488009	-8.069347014372873	-8.069347014372983	18.990296825800897	16.9488895587124	1.6795099633326591
2025-03-17	0.00032329765801895714	175638712.9513013	16757553.785714285	1.6435775560636416	2.180384123498005	443204.4285714286	82442.91428571429	803593847.2801015	112149504190348.55	38546817.46743887	431634.43172457995	16237.882440476189	19836738.96341693	82442.91428571429	443204.4285714286	0.0033473881684345425	0.19306953134173074	0.011267817870699729	2.8629786412032465	1.0	0.49905138976819213	24107815.41840304	-8.04426944862274	-8.044269448622869	18.983938871150773	16.590540059525665	1.6435775560636416
2025-03-24	0.0003777484170954429	175286381.97061196	30164037.848958332	1.631089416875512	2.4777482343905755	414481.14285714284	84530.44571428571	831820085.755594	112505856862658.39	39901716.49547798	512113.81690654857	15343.450892857143	19839901.785714287	84530.44571428571	414481.14285714284	0.0058886963275194	0.20379966891020723	0.012792268746036744	2.790054863734764	1.0	0.49950927268760464	24954602.57266782	-7.905519845634745	-7.905519845634919	18.98193001385596	17.145093491329657	1.631089416875512
2025-03-31	0.0004427035341050428	175093368.39603144	19639559.677083336	1.5739849918273954	2.8489947036736063	395673.14285714284	85484.63714285714	831272716.0012305	113757508810854.0	40048637.08785571	573577.7128557084	13128.291666666668	19843176.71251088	85484.63714285714	395673.14285714284	-0.0063108232777160855	0.20057927091775613	0.014007179273505001	2.8385021025632438	1.0	0.5008849849024226	24938181.480036918	-7.83074243928988	-7.830742439290008	18.98082714082011	16.493504158113723	1.5739849918273954
2025-04-07	0.0003455835100377286	174112423.55676717	2218862.7008928573	1.4019863402128376	2.3246817435571434	351374.0	82717.31285714285	902018091.7338227	116349938409530.78	41361571.65592658	419404.6916408543	4639.688988095238	19846480.64159042	82717.31285714285	351374.0	-0.007052251633903915	0.15973546377243833	0.010260559250424486	2.820376385928655	1.0	0.4748902421368505	27060542.752014685	-7.978233182104659	-7.9782331821047885	18.975211595771263	14.593829927504228	1.4019863402128376
2025-04-14	0.0004324912691598143	174013728.26687664	1927840.029017857	1.3873746173563055	2.9619070430645005	387873.71428571426	81433.64142857143	898261821.4563018	121507793131897.95	39032436.64534422	497621.9132013557	5447.59375	19849776.6937564	81433.64142857143	387873.71428571426	0.009412278086941473	0.15986060508488964	0.012912130707275786	2.718524378905139	1.0	0.44625848903447746	26947854.64368906	-7.766166359438614	-7.7661663594387695	18.97464440161881	14.447196703637657	1.3873746173563055
2025-04-21	0.0003995946957928714	175021057.0364383	8781143.33482143	1.6354578018818906	2.6197244213558135	496391.5714285714	84551.92571428571	840303063.8812053	122162586038230.61	37321423.23823147	502218.7739457685	19542.306547619046	19853002.552135367	84551.92571428571	496391.5714285714	0.0024750051795428	0.1563766602071459	0.0135179666653079	2.7294084643371397	1.0	0.459578473769872	25209091.91643616	-7.830526481590082	-7.830526481590161	18.980413011436468	15.812305507992889	1.6354578018818906
2025-04-28	0.0005275882050185857	175791160.0491692	13580017.640625	1.6874282677108485	3.139212639105298	423801.28571428574	93120.28285714285	842764587.3977535	123234387977051.45	40839609.9434034	651986.7291176902	17497.543898809523	19855972.363573927	93120.28285714285	423801.28571428574	0.013756371969062544	0.16003714873505898	0.016322358515035013	2.7200183172673067	1.0	0.5050602629603992	25282937.621932603	-7.6310877103162955	-7.631087710316385	18.98480693591463	16.34941441726381	1.6874282677108485
2025-05-05	0.00036928026697314285	175359250.33346635	10587865.14360119	1.65073254050569	2.153168693581494	381268.14285714284	95303.15000000001	909046708.8832445	121975272866915.48	45662817.97854345	498243.8714006	8091.107886904762	19859055.692390498	95303.15000000001	381268.14285714284	0.0008054781556577861	0.1545076856450918	0.011101719375745943	2.7786735400341724	1.0	0.5218711952733945	27271401.266497336	-7.944538802011806	-7.9445388020118815	18.98234644353673	15.872193286848796	1.65073254050569
2025-05-12	0.0004972143963261	174119251.23412138	6721080.286458334	1.6539859738857519	2.7337531208668957	339242.85714285716	100527.33142857144	872968981.0675868	119116256505723.48	47764766.97877447	669976.353774473	5639.89880952381	19862362.843621504	100527.33142857144	339242.85714285716	0.014148059923955287	0.12913112187419928	0.013953423518419928	2.788281062771716	1.0	0.5603865493010136	26189069.43202761	-7.698843527650782	-7.698843527650895	18.975244377827902	15.576699513520262	1.6539859738857519
2025-05-19	0.0006053436031058428	172721659.0445027	9965296.561011905	1.6005569352259583	3.229609182612785	409648.0	103910.67428571428	854000900.4770833	119974659765419.86	47376464.3952439	766651.8952439001	12651.564732142857	19865515.454544656	103910.67428571428	409648.0	0.0031126615370349717	0.10380850831911663	0.016308533023820758	2.721306864347711	1.0	0.5675256514840903	25620027.014312506	-7.452875411041049	-7.4528754110410995	18.967191278931782	16.036001132613364	1.6005569352259583
2025-05-26	0.0004967497729294857	172283735.07962087	8014260.162202381	1.6600104263532296	2.547703096464482	430636.14285714284	108280.16	900239530.7358053	121658450774824.5	52079170.817681946	682764.567681943	10680.632440476189	19868729.946000006	108280.16	430636.14285714284	0.003453978076141828	0.10095276622715015	0.01318916378770783	2.640419981056698	1.0	0.5847123296747664	27007185.922074158	-7.633650182227149	-7.6336501822272576	18.96465297425863	15.616546272813144	1.6600104263532296
2025-06-02	0.0004928126861849286	171567732.34857175	3263415.659970238	1.3708303254268444	2.558749713315884	377882.85714285716	106607.15000000001	919838948.4417001	123940094077180.5	50279307.74595525	567530.9602409714	6369.728422619048	19872039.62611607	106607.15000000001	377882.85714285716	-0.004428172637874286	0.10138226066739489	0.011195840175249201	2.7172541410741866	1.0	0.5600286794977628	27595168.453251004	-7.625908471722495	-7.625908471722613	18.960487817433467	14.910043982414134	1.3708303254268444
2025-06-09	0.0004050348963492429	170911499.90001962	2916708.9352678573	1.4676541437265809	2.1437081852109365	324940.28571428574	104776.73857142858	878314745.4842012	126982285146988.52	46216947.4608629	455509.9608629	4705.912202380952	19875134.95774264	104776.73857142858	324940.28571428574	9.389943055511481e-05	0.09821697556670769	0.009945953379431586	2.7946918574287105	1.0	0.5437784895188116	26349442.364526037	-7.82727454515167	-7.827274545151805	18.95665615222334	14.829886902167146	1.4676541437265809
2025-06-16	0.0004391977363175714	170218894.13166407	2897577.0997023806	1.3498519541695784	2.267906590716251	352835.4285714286	107452.94857142857	932517224.23431	126744116903347.3	50291534.406816676	493596.9068166857	5812.1755952380945	19878331.43679641	107452.94857142857	352835.4285714286	-0.0002869991994065285	0.0980147712001098	0.009790192137308315	2.751691245954981	1.0	0.5548105489367025	27975516.7270293	-7.749337465758211	-7.749337465758325	18.95259485281491	14.729056464251245	1.3498519541695784
2025-06-23	0.0004993130011941714	169592504.33343878	4506080.755208333	1.4612166975070582	2.66009273955876	331908.0	103919.71857142857	799856636.6061734	126411437451912.0	42055598.2045594	517946.4188451272	9367.621279761905	19881347.350907538	103919.71857142857	331908.0	-0.0063099075673519285	0.09407599415716662	0.01234478165386417	2.7308019816691274	1.0	0.5427294588524422	23995699.098185204	-7.632187753952316	-7.6321877539524445	18.948908337856476	15.148343896391177	1.4612166975070582
2025-06-30	0.00044656263270565714	169037360.1810531	7901240.403273809	1.5118029246007831	2.3181886326130487	373662.4285714286	106956.25	870361096.5390799	123926348855632.47	48140617.05742739	519755.4502845286	13409.126488095237	19884194.82576885	106956.25	373662.4285714286	0.010085315858525184	0.09305135412724323	0.011090446923985229	2.8121931528377124	1.0	0.5648476553175739	26110832.8961724	-7.7669251919931375	-7.766925191993249	18.945629942541633	15.560608786024925	1.5118029246007831
2025-07-07	0.00036409611294008573	168518275.35854986	2534972.9181547617	1.385133400072291	1.868619130944619	387698.0	108116.13714285714	884564530.5573598	116958512019761.98	52248229.881386705	425765.5956724286	6563.410714285715	19887430.856085528	108116.13714285714	387698.0	0.001100535834931957	0.09311170264689357	0.00819166574686647	2.776766210136348	1.0	0.5936764622560933	26536935.9167208	-7.926428163538353	-7.926428163538508	18.942554486730064	14.692577652126545	1.385133400072291
2025-07-14	0.00044311620208194283	168129812.02967387	2727979.507440476	1.4881088958333926	2.1517117828979133	415382.4285714286	114091.34999999999	904807342.4606427	120619321930033.95	55565351.57684871	562650.6839915713	6943.319940476191	19890808.98301072	114091.34999999999	415382.4285714286	0.012360851924585215	0.08624650400159493	0.010132036444848487	2.703393111483664	1.0	0.6090936443035767	27144220.27381928	-7.728674304285794	-7.7286743042859465	18.940246628877482	14.806043781654342	1.4881088958333926
2025-07-21	0.0004532291495008143	168151027.06197762	2517913.7522321427	1.466961263376193	2.1222205235263227	418476.5714285714	118416.77857142857	911058542.3926634	126271255279307.5	55126952.346190825	536215.7390479714	7128.988839285715	19894020.996911805	118416.77857142857	418476.5714285714	-0.002150151815142357	0.08426518222496293	0.0098283883907099	2.7176312542751915	1.0	0.6032133743427793	27331756.271779906	-7.720545671864808	-7.720545671864885	18.94037296128384	14.672280604381253	1.466961263376193
2025-07-28	0.0004766309507953428	168241021.06906047	2291345.3422619044	1.5959152267533478	2.229023767115559	453519.71428571426	118519.87428571428	929486440.0850155	126837991248670.75	56228458.608662225	622547.8943765144	5753.229910714285	19897227.211844075	118519.87428571428	453519.71428571426	0.0025890285978348282	0.0755398132802864	0.011078356660581401	2.775458745337611	1.0	0.6031898556676213	27884593.20255047	-7.711382931829566	-7.71138293182971	18.940906979187684	14.620594827443236	1.5959152267533478
2025-08-04	0.00035290205927177145	168736693.5687364	2632282.363839286	1.7737143009703777	1.6835655655684538	385202.28571428574	115651.00571428573	928947093.2158985	127620086886392.0	54963286.98830992	493304.8454527714	4156.477678571428	19900343.956135653	115651.00571428573	385202.28571428574	-0.006401490736369671	0.07430423663976946	0.0091984721398778	2.7811835573414716	1.0	0.595051400863846	27868412.79647696	-8.010943184369372	-8.01094318436952	18.943849416863404	14.58414505213007	1.7737143009703777
2025-08-11	0.00043574677203104287	168823373.88857374	2457264.8095238097	1.6124791371529248	2.078277312593841	453403.71428571426	116314.09714285715	891675130.7336854	128426399027814.08	51824340.63946408	542858.496606943	7113.935267857143	19903575.32794289	116314.09714285715	453403.71428571426	0.006202352398225942	0.0709254502052049	0.01052000095636387	2.6820757536597255	1.0	0.586947147633194	26750253.92201056	-7.767476282541802	-7.767476282541935	18.94436186818954	14.624322171959838	1.6124791371529248
2025-08-18	0.00033288093660277144	169056501.76816347	1346073.7529761905	1.5804868683022517	1.5485664257932557	434762.28571428574	118998.81428571428	962381528.8437768	129435235580344.48	56869239.190956794	436109.72667107143	3703.4910714285716	19906712.355134625	118998.81428571428	434762.28571428574	-0.002220485615555843	0.07328476057602396	0.007674689955081314	2.771717456533677	1.0	0.5939710626259289	28871445.865313303	-8.030005849665292	-8.030005849665466	18.94574349162991	14.067124648677913	1.5804868683022517
2025-08-25	0.00026330663381291425	169095409.3507834	1101508.503720238	1.6205560560613361	1.276743719345388	459981.0	114495.89	944880689.3861972	129551960104720.11	54119025.13713152	351315.31570295716	2887.4441964285716	19909940.221966233	114495.89	459981.0	-0.004933643843873342	0.08720340689018767	0.006560650109941014	2.6830996557383266	1.0	0.5807809581946748	28346420.68158592	-8.254944778564143	-8.254944778564354	18.94597354140399	13.859026738434707	1.6205560560613361
2025-09-01	0.0003453067493324143	169073544.5389011	1416875.898065476	1.5402738017192041	1.7439197312354582	546832.5714285715	110166.21857142857	990133366.8564198	129699156960680.47	55229426.36392772	471323.68535630003	4420.024553571428	19913253.079925857	110166.21857142857	546832.5714285715	-0.006745843633797916	0.10107310882419798	0.00844855798851027	2.5379251148607525	1.0	0.5694936129891132	29704001.005692597	-8.036631603775183	-8.036631603775389	18.945844110167524	13.897662749204505	1.5402738017192041
2025-09-08	0.0004118199111049571	169244387.9377844	1620122.5461309522	1.5395532267183665	2.061394232369485	487241.4285714286	110712.48	980664398.0656484	133132391736972.53	54197446.853177175	549638.8174628714	3546.6666666666665	19916536.23379166	110712.48	487241.4285714286	0.0038295068438041575	0.10262310553374873	0.010228902972971929	2.5136501216867138	1.0	0.5654370496088911	29419931.941969454	-7.829215468062764	-7.8292154680629	18.946854219930064	14.047594999552535	1.5395532267183665
2025-09-15	0.00037344896171252854	169291885.5741511	1016731.6882440477	1.5451953281689423	1.8100017780896827	551456.2857142857	114363.45	1027911971.4694726	136039872848260.45	56777845.6742269	490225.1385126286	3094.953125	19919865.70363638	114363.45	551456.2857142857	0.0053088574694508	0.09641385635488318	0.008765947055587985	2.4288771655154933	1.0	0.5661274567493264	30837359.144084185	-7.911707782523345	-7.911707782523507	18.947134727339286	13.80833183913021	1.5451953281689423
2025-09-22	0.0003350068397592714	169223609.99933988	1429140.8735119046	1.5077986602626223	1.5996521001031354	470745.0	116077.36142857143	1073465701.057319	139989051822697.84	59175810.014702275	450591.26470228593	3916.7619047619046	19923176.32008798	116077.36142857143	470745.0	-8.379403987848569e-05	0.08353256728034228	0.007619778737686228	2.530718583858874	1.0	0.5641873460521518	32203971.031719573	-8.018093297385452	-8.018093297385622	18.946731289634336	14.130714404711162	1.5077986602626223
2025-09-29	0.0002853633794340286	168619934.49807805	1229062.0223214286	1.4592266723283787	1.4224465631824448	496526.5714285714	111240.14285714286	1041166549.5012537	142342602928675.56	53246748.07779988	341556.1135141572	3039.7254464285716	19926466.753002744	111240.14285714286	496526.5714285714	-0.003943723898705132	0.07241789475734464	0.0065020403962934145	2.4145607859081295	1.0	0.5308410897381864	31234996.485037614	-8.18946625078597	-8.189466250786202	18.943157042233615	13.877839996036759	1.4592266723283787
2025-10-06	0.00041400877192342855	167870200.20531705	1853187.3511904762	1.4898601333859802	1.9161124001576888	453890.0	119417.22	1023569188.6308624	148572579750664.56	54452264.30862509	474532.1657679429	4773.724702380952	19929654.359422542	119417.22	453890.0	0.013759963534144942	0.07669088032839652	0.008992670828572372	2.4845828540154047	1.0	0.5478763264379671	30707075.65892588	-7.828700547027702	-7.828700547027846	18.93870101996243	14.300630199439857	1.4898601333859802
2025-10-13	0.00035239678317652856	167410838.3555537	1334612.6733630951	1.5191829303827051	1.6361642363962001	434721.28571428574	118608.41428571429	1051900386.1541756	150839487445891.56	53010091.5217098	413542.4145669285	3891.167410714286	19932633.91895252	118608.41428571429	434721.28571428574	-0.010079148599041656	0.09765826446647423	0.007869376145236586	2.5747699217188944	1.0	0.5236142036683414	31557011.58462527	-7.980056543268245	-7.980056543268382	18.93596125922999	14.0667486699159	1.5191829303827051
2025-10-20	0.00025571096263991426	167510481.20948935	856375.4084821428	1.4634958035666898	1.2889493023572351	493203.85714285716	109950.08428571429	1133533341.7175963	148052030204745.34	55454294.77942032	329549.24370604276	2570.482886904762	19935908.746432625	109950.08428571429	493203.85714285716	-0.008194450666985457	0.12397298677782001	0.0059422631243441	2.671170758775596	1.0	0.5084361375572135	34006000.25152789	-8.284539819443287	-8.284539819443534	18.93655565217026	13.641480498925363	1.4634958035666898
2025-10-27	0.0002312098869576143	167626527.61767033	747444.2068452381	1.4824121523288396	1.1605271584717565	492675.4285714286	110558.75285714286	1123167359.4983363	146716052770107.6	55929957.27831037	298528.7068817999	2265.609375	19939244.84187761	110558.75285714286	492675.4285714286	0.0074810113623939856	0.1273189757831459	0.005368693818407528	2.598674468971776	1.0	0.5168523118241305	33695020.78495009	-8.382533036410061	-8.382533036410312	18.93724896904012	13.508543082657733	1.4824121523288396
2025-11-03	0.0002517589565602	167715662.6970355	891241.1004464285	1.5359488146576055	1.260083503844325	453995.85714285716	110802.68428571429	1115722141.3252537	154091532312745.84	52856859.070288815	316457.28457452863	2686.107886904762	19942532.709209424	110802.68428571429	453995.85714285716	-0.0049875140636610705	0.12229993581165115	0.006054588463516871	2.632976546639893	1.0	0.4925692306235926	33471664.239757605	-8.302635322082812	-8.302635322083038	18.937780514026223	13.661131946282273	1.5359488146576055
2025-11-10	0.000304882050163	167492991.9906952	1336809.9769345238	1.5163773633303002	1.6333150440627697	418848.4285714286	103363.49	1054470762.0167993	155973032196072.0	45511928.94791478	353888.7693433571	3484.545386904762	19945601.1213651	103363.49	418848.4285714286	-0.007817506100656301	0.127032335983954	0.0077483076954817	2.6322839415379398	1.0	0.4431217334753032	31634122.86050398	-8.114599325277494	-8.11459932527763	18.936451952446845	14.031872943632901	1.5163773633303002
2025-11-17	0.00025218608853602503	167863773.14184615	1383876.19921875	1.5493310563011715	1.4158016348481428	482591.75	99675.5175	1103762112.388633	153885944774059.16	47195890.87383173	315486.18633172254	3874.64453125	19948694.197692234	99675.5175	482591.75	-0.0046389640842705495	0.1153779166538888	0.007001841246446125	2.7182741603439022	1.0	0.4359778876201666	33112863.371658996	-8.323180159747762	-8.323180159748063	18.938661064957678	13.84343976654576	1.5493310563011715
2025-11-24	0.00022832006005427143	167665430.74752674	1024696.3668154761	1.563294091666905	1.4239297133130844	377690.28571428574	88507.70857142856	1059723367.0355779	152271405447596.44	39844569.92631706	278625.72988849	2809.9821428571427	19951765.246405244	88507.70857142856	377690.28571428574	-0.011690601656602902	0.12305642204619764	0.006992910331720171	2.638007006858545	1.0	0.3614246425308975	31791701.01106734	-8.405832794314085	-8.405832794314392	18.937479545990772	13.808129358516789	1.563294091666905
2025-12-01	0.0002124989557105	166703722.81739435	1127454.324404762	1.57664960336592	1.3112956798630824	437677.5714285714	89936.09142857142	1075705895.7136176	150152801617068.9	42753287.98404139	265722.3590413943	3134.78125	19954875.327175554	89936.09142857142	437677.5714285714	0.005789654892376815	0.1298157547230451	0.0064158382247574	2.580466019075974	1.0	0.39438817617214583	32271176.87140853	-8.49702897578864	-8.497028975788865	18.931728172550454	13.838941343744775	1.57664960336592
2025-12-08	0.0002374089986745286	166154399.0066102	1179114.5327380951	1.5313175060097206	1.456413785415151	466176.85714285716	90325.14	1040112706.2005898	149301205959700.0	41085133.434430994	280205.7558595629	3352.8995535714284	19957947.579069287	90325.14	466176.85714285716	0.00012461467433385717	0.1422833946318919	0.007024173297212543	2.532400538465487	1.0	0.3929087156403776	31203381.186017696	-8.393465898813087	-8.393465898813446	18.928427791284367	13.85371190934924	1.5313175060097206
2025-12-15	0.0001934096331005286	165883018.35605115	806935.0066964285	1.5440983075344714	1.180121383277992	460773.71428571426	90935.29857142856	1048492841.7644826	148533000896693.22	41579508.18926038	237202.83211752432	2433.425595238095	19961123.874449883	90935.29857142856	460773.71428571426	-0.003661328696238	0.13642494796383206	0.0057206323696477	2.5774403133053645	1.0	0.3940573792471495	31454785.252934482	-8.560067977193494	-8.56006797719377	18.92679333904862	13.58154061437288	1.5440983075344714
2025-12-22	0.00018993836829288573	165830298.41301718	872341.3921130953	1.5037243014419752	1.2083286850607944	442511.5714285714	87271.63	1050299284.8040532	148195306640204.44	40439668.250782646	231820.92935407715	2587.458333333333	19964218.563605152	87271.63	442511.5714285714	0.0007261090498647002	0.12608089595742233	0.005719433390407628	2.6759538836487367	1.0	0.3764577164846307	31508978.544121593	-8.578668610296175	-8.578668610296463	18.92647550503759	13.6298185437892	1.5037243014419752
2025-12-29	0.0001656716995255143	165976357.0687538	641742.7976190476	1.5312973884166234	1.0476871661028286	496504.4285714286	87666.75857142857	1097977103.9237812	148238698432071.12	42591866.1494857	214457.66734284715	2030.9293154761904	19967390.38607662	87666.75857142857	496504.4285714286	-0.0012639782638517	0.11203462892489605	0.0050353611687827	2.7106836914715915	1.0	0.3809041795257033	32939313.11771344	-8.709256430873387	-8.709256430873836	18.927354168151144	13.366690248891377	1.5312973884166234
2026-01-05	0.0002072925873631	167164480.0953841	902808.3348214285	1.507618947607027	1.291015900482753	441598.0	89111.20285714287	1030742488.6663278	148258433855480.44	41302474.4540822	250493.2040821929	2660.1480654761904	19970531.76580588	89111.20285714287	441598.0	0.005789633670119829	0.08969107002393624	0.0061633290780668286	2.790994589595833	1.0	0.3997844317078735	30922274.659989838	-8.493382821006604	-8.493382821006927	18.934486833192118	13.685682757587463	1.507618947607027
2026-01-12	0.00017839534830922858	167324764.04883143	739883.9308035715	1.6087690971621236	1.0777489670300255	390072.5714285714	91659.55857142857	1020355275.2953182	147073656622372.84	41199962.59565311	224306.79208166996	2337.223214285714	19973609.11828607	91659.55857142857	390072.5714285714	-0.0010183556632235	0.07700468382823791	0.005474903538506786	2.6690303394196433	1.0	0.4051699913683543	30610658.25885955	-8.642674438662958	-8.64267443866321	18.935445135275838	13.501451504148587	1.6087690971621236
2026-01-19	0.0002170311840542857	166278966.74446425	1109860.3333333333	1.5819058479012245	1.2694186622232342	348762.0	94758.62142857142	1005844525.2227573	146472570619931.53	43017244.12578487	265224.03649915144	2762.0260416666665	19976609.0751049	94758.62142857142	348762.0	0.004409326833776572	0.07724452481061794	0.006263183190892428	2.6480163116500535	1.0	0.4380138130220287	30175335.75668272	-8.46828552295568	-8.468285522955961	18.929175679467686	13.846801117317899	1.5819058479012245
2026-01-26	0.00018565594625362855	165302456.21954778	892570.4575892857	1.6142785338550172	1.1528069406110897	388348.85714285716	89267.64428571428	919963333.6486499	143577956143967.44	39672028.73491674	220142.1277738729	2720.3883928571427	19979643.157522004	89267.64428571428	388348.85714285716	-0.011251637301912771	0.08753510980991622	0.005620295078171357	2.576542082991945	1.0	0.4413021145331046	27598900.009459496	-8.600677847197012	-8.6006778471973	18.92328718469629	13.682225353212237	1.6142785338550172
2026-02-02	0.00022329369165331427	165278415.71203995	1222634.6153273808	1.5917381739099228	1.4733233309535703	374778.14285714284	84381.68857142856	871240514.5830799	141668107417558.03	34510732.323794	251162.68093685567	3416.4947916666665	19982321.35324263	84381.68857142856	374778.14285714284	-0.016960444486416402	0.10766147693150575	0.007328222738912157	2.6793159895404015	1.0	0.39204380376670783	26137215.4374924	-8.413609914230038	-8.413609914230248	18.92314189818833	13.9814466193079	1.5917381739099228
2026-02-09	0.00020588407139275714	165476595.6043969	1296029.814732143	1.608840232161174	1.609904547163436	435016.71428571426	71459.35285714285	1006432452.4352723	136241598465813.34	34691436.752399676	267511.30597110855	3390.505952380952	19985232.822505884	71459.35285714285	435016.71428571426	-0.012812136241937885	0.18251460597394797	0.00807224454226083	2.7534588027958375	1.0	0.29962154985619954	30192973.573058177	-8.569651093828247	-8.569651093828663	18.924340275067873	13.842750709685475	1.608840232161174
2026-02-16	0.00011204450223000751	165550128.1120771	578831.4427083334	1.6397476495778136	0.9086884341576144	517317.4285714286	68500.36714285714	1043091726.3586519	125864590119494.25	37738342.45587512	172298.25944656148	1714.287946428571	19988700.894854784	68500.36714285714	517317.4285714286	-0.003082071583643514	0.2304498691282211	0.004684698081429843	2.5940061627316267	1.0	0.33508801452682235	31292751.790759556	-9.11657100412714	-9.116571004127366	18.9247845405384	13.22511050945954	1.6397476495778136
2026-02-23	0.00012508588119657097	165638453.14330438	714796.0059523808	1.5304000774501494	1.0264213174905508	489462.5714285714	67608.71142857142	1012489172.5391155	136921598896380.55	32854187.5505645	159346.47913593144	2044.299851190476	19992260.20963939	67608.71142857142	489462.5714285714	-0.002450464898182043	0.22972414431267038	0.004932171519890971	2.6010527567105592	1.0	0.25648039654488386	30374675.176173467	-8.999206311721341	-8.999206311721794	18.925317818143178	13.444740858010562	1.5304000774501494
2026-03-02	0.00015287448753788574	165873535.66993648	784822.0967261904	1.5114629295901867	1.2800600426996405	457605.0	66107.68428571428	1056203711.1084127	144398401518100.44	32161753.100302137	192149.52887356284	2286.442708333333	19995521.291645907	66107.68428571428	457605.0	-0.003968828459984215	0.23603283128551664	0.005993798511929771	2.725276389073288	1.0	0.21181537171802506	31686111.33325238	-8.797600763025377	-8.797600763025624	18.926735965428797	13.530099964626476	1.5114629295901867
2026-03-09	0.00014531185420457143	166062965.52799135	815438.5855654761	1.5888896204921206	1.1706101352994693	424711.5714285714	68862.04428571429	1007628970.5338469	144788427155237.66	32670849.91082918	187978.03582917427	2501.0900297619046	19998622.102080796	68862.04428571429	424711.5714285714	0.0003872565812643556	0.2170738227775832	0.005784198023371443	2.6850794362432597	1.0	0.253717815830811	30228869.11601541	-8.848567159460753	-8.848567159461098	18.927877556616163	13.595574337413197	1.5888896204921206
2026-03-16	0.0001603562371573857	166102001.95025712	938176.4441964285	1.5899336730917368	1.2596655106710999	412054.85714285716	70581.55428571429	932161008.799426	145042165424852.5	30056489.4702603	188002.41668887142	2805.483630952381	20001589.438535158	70581.55428571429	412054.85714285716	0.01417594643365427	0.14776496136112768	0.006269120879849615	2.652856584543969	1.0	0.25514503152691853	27964830.26398278	-8.751613334046505	-8.751613334046827	18.92811254581729	13.70795461061905	1.5899336730917368
2026-03-23	0.0001559489558652	166090866.0711744	988653.1770833333	1.5621016839318405	1.2123720415428811		71029.91714285714	986046707.8183578	140065254424124.12	32393505.548345882	191059.11977445002	2932.2433035714284	20004463.02066368	71029.91714285714		-0.010099126101339428	0.14799381287736307	0.005960918298410814	2.5547860712015757	1.0	0.2691747341912429	29581401.23455074	-8.786194008703152	-8.786194008703514	18.928045512898276	13.767957753174727	1.5621016839318405
2026-03-30	0.0001289126159183285	166242041.12279814	754426.6666666667	1.556224820557073	1.0246062390743327		69562.632	1022907409.1117758	133793147307543.55	34043129.42861339	169598.803613398	2236.9489583333334	20007215.08376483	69562.632		-0.004530957699912701	0.15260454514380328	0.00506053401785972	2.458669094386564	1.0	0.2802620967460345	30687222.27335328	-8.978114117552332	-8.97811411755266	18.92895534419954	13.509668673621334	1.556224820557073
