# Supplementary material for: Landauer-Based Economic Temperature in Blockspace Markets: Evidence from Bitcoin and Ethereum
Source: Entropy (Basel). 2026 May 1;28(5):508. doi: 10.3390/e28050508 (PMC13205438; doi:10.3390/e28050508)
Supplement: Supplementary file 1 [file entropy-28-00508-s001.zip › entropy_submission_entropy_optimized/data/ethereum_daily_data.csv]

date	block_count	fee_total_eth	price_usd	tx_count	fee_per_tx_eth	fee_per_tx_gwei	active_addresses	issuance_total_eth	transfer_count
2015-08-01	5293	0.0		0	0.0	0.0	413	27702.1875	0
2015-08-02	5358	0.0		0	0.0	0.0	432	28227.1875	0
2015-08-03	5280	0.0		0	0.0	0.0	444	27976.71875	0
2015-08-04	5368	0.0		0	0.0	0.0	411	28478.4375	0
2015-08-05	5235	0.0		0	0.0	0.0	411	27528.59375	0
2015-08-06	5116	0.0		0	0.0	0.0	396	27075.46875	0
2015-08-07	5189	37.318413511279296		2050	0.018204104151843557	18204104.15184356	1390	27437.65625	2018
2015-08-08	5256	68.09997007185683	1.19999	2881	0.023637615436257142	23637615.436257143	1208	27943.4375	2663
2015-08-09	5123	14.09894970320559	1.19999	1329	0.010608690521599391	10608690.521599391	1113	27178.28125	1266
2015-08-10	5255	31.16514443837873	1.19999	2037	0.01529953089758406	15299530.89758406	1430	27817.34375	2078
2015-08-11	5280	11.311448586019756	0.99	4963	0.0022791554676646697	2279155.4676646697	2697	28027.8125	5047
2015-08-12	5124	32.58699240437774	1.288	2036	0.016005399019831897	16005399.019831896	1219	27370.9375	1968
2015-08-13	5286	24.92916910994312	1.8848	2842	0.008771699194209403	8771699.194209402	1606	28268.125	2792
2015-08-14	5809	14.354834112827458	1.79504416247808	3174	0.004522632045629318	4522632.045629319	1893	31106.71875	3085
2015-08-15	5382	8.83659302804685	1.78222244301578	2284	0.0038689111331203373	3868911.1331203375	1601	28512.65625	2202
2015-08-16	5132	6.677237924905556	1.53307377556984	2440	0.0027365729200432604	2736572.9200432603	1542	27094.53125	2381
2015-08-17	5347	7.642811839634958	1.29638	2512	0.003042520636797356	3042520.636797356	1522	28118.90625	2520
2015-08-18	4948	11.906071340176045	1.08418656925774	2494	0.004773885862139553	4773885.862139553	1544	26162.8125	2498
2015-08-19	5192	15.430950669480218	1.24	3246	0.004753835696081398	4753835.696081398	1592	27282.03125	3214
2015-08-20	4024	6.855566942706632	1.5218	2303	0.0029767984987870743	2976798.4987870743	1378	21057.03125	2262
2015-08-21	5088	7.855041724705319	1.43588	3919	0.0020043484880595355	2004348.4880595354	1613	26690.9375	3914
2015-08-22	5271	42.54717182958245	1.4	3579	0.011888005540537148	11888005.540537149	1594	27550.46875	3592
2015-08-23	5013	8.049767672901801	1.35	4190	0.0019211856021245349	1921185.6021245348	1794	26255.625	4107
2015-08-24	5184	8.87628541979861	1.23804	4432	0.0020027719810014914	2002771.9810014914	1622	27333.28125	4428
2015-08-25	5097	8.259755825110535	1.27119	4487	0.0018408192166504424	1840819.2166504425	1779	26736.09375	4323
2015-08-26	5003	7.447729278556984	1.18	4156	0.0017920426560531723	1792042.6560531722	1715	26137.96875	4096
2015-08-27	4708	8.670963042887939	1.13646	5590	0.0015511561794075025	1551156.1794075025	1751	24532.8125	5517
2015-08-28	4653	9.925148370505209	1.295	4758	0.002085991670976294	2085991.6709762942	1697	24225.15625	4710
2015-08-29	4329	5.507451526061552	1.179	4139	0.001330623707673726	1330623.707673726	1537	22525.0	4101
2015-08-30	4155	5.634173742432616	1.32	4572	0.0012323214659738881	1232321.465973888	1768	21453.59375	4508
2015-08-31	4122	7.424533814378986	1.30651	5196	0.0014288941136218218	1428894.1136218219	1662	21293.4375	5137
2015-09-01	3938	7.843769855894398	1.36	5153	0.0015221754038219285	1522175.4038219287	1709	20339.21875	5074
2015-09-02	3577	8.153735331051015	1.30828087083577	5195	0.0015695351936575582	1569535.1936575582	1645	18391.09375	5140
2015-09-03	3383	6.970025674099679	1.23357	4777	0.0014590801076197779	1459080.1076197778	1570	17380.9375	4640
2015-09-04	4443	9.733856361469302	1.23357	5642	0.0017252492664780754	1725249.2664780754	1583	23081.875	5038
2015-09-05	4921	9.141228323603368	1.36287107188779	5519	0.001656319681754551	1656319.6817545511	1641	25629.0625	5426
2015-09-06	4978	8.055487734515996	1.34	5521	0.0014590631650998	1459063.1650997999	1732	26168.28125	5445
2015-09-07	4834	9.256422395866531	1.27561	5702	0.0016233641522038814	1623364.1522038814	1791	25460.46875	5506
2015-09-08	4923	10.379926302044415	1.26349378725891	5622	0.0018463049274358618	1846304.927435862	1697	25888.75	5570
2015-09-09	5035	9.84060106916306	1.21	5604	0.0017559959081304534	1755995.9081304534	1712	26431.40625	5531
2015-09-10	5003	7.925807170796993	1.1857	5341	0.0014839556582656793	1483955.6582656794	1676	26444.21875	5243
2015-09-11	5141	8.876728152679961	0.927715708357686	6460	0.0013741065251826564	1374106.5251826565	1839	27238.59375	6319
2015-09-12	5026	11.354833193505236	1.14639	5596	0.002029098140369056	2029098.1403690558	1693	26402.34375	5493
2015-09-13	4971	9.578725673919106	0.88557	6057	0.0015814306874556885	1581430.6874556886	1760	26171.40625	5958
2015-09-14	4851	9.90154841939516	0.955	5572	0.0017770187400206678	1777018.740020668	1781	25588.125	5491
2015-09-15	4842	8.426997145283307	0.95	5409	0.0015579584295217798	1557958.4295217798	1646	25615.3125	5350
2015-09-16	4956	15.146617077844793	0.93634	5872	0.0025794647612133502	2579464.76121335	1680	26318.125	5430
2015-09-17	4808	8.556523791455506	0.875	5368	0.001593987293490221	1593987.2934902208	1669	25435.625	5043
2015-09-18	4889	11.834821066198469	0.85226	5802	0.002039783017269643	2039783.017269643	1643	25894.21875	5610
2015-09-19	5078	7.982204372925467	0.883689479836353	5205	0.0015335647210231445	1533564.7210231444	1551	27187.1875	5060
2015-09-20	5305	10.969645471755072	0.94116	6402	0.0017134716450726449	1713471.6450726448	1636	27982.65625	6272
2015-09-21	5075	10.180741940942932	0.94116	6305	0.0016147092689838115	1614709.2689838116	1699	26651.875	6190
2015-09-22	5051	11.404145175916604	0.80588	6804	0.0016760942351435337	1676094.2351435337	1712	26370.3125	6725
2015-09-23	5165	10.70026710479206	0.91	7404	0.0014452008515386358	1445200.8515386358	1878	27080.3125	7276
2015-09-24	5021	10.319506266501325	0.8	6224	0.001658018359013709	1658018.359013709	1754	26385.78125	6132
2015-09-25	5126	9.836594916126598	0.68233	5851	0.001681181834921654	1681181.834921654	1701	27003.4375	5711
2015-09-26	4930	9.289146478621031	0.77032	5907	0.0015725658504521806	1572565.8504521807	1556	25910.3125	5850
2015-09-27	4773	8.423870450444849	0.700769905318527	5760	0.0014624775087577861	1462477.5087577861	1537	25011.09375	5695
2015-09-28	4738	9.27234660930711	0.604208065458796	6123	0.001514346988291215	1514346.9882912152	1692	24714.21875	6018
2015-09-29	4640	8.87732842074942	0.68163	5738	0.001547111959001293	1547111.959001293	1676	24364.6875	5637
2015-09-30	4757	8.385327115721005	0.713644313851549	5870	0.001428505471162011	1428505.471162011	1633	25097.5	5782
2015-10-01	5210	8.767949463445916	0.654722555230859	6421	0.0013655115189917329	1365511.518991733	1622	27422.03125	6376
2015-10-02	5143	9.76529666285067	0.66467	6063	0.0016106377474601138	1610637.7474601138	1521	26913.125	5952
2015-10-03	5077	9.791648364458627	0.6796	6112	0.0016020367088446707	1602036.7088446708	1528	26453.75	6104
2015-10-04	4886	9.431925785897953	0.60954	6624	0.0014239018396585074	1423901.8396585074	1520	25480.15625	6625
2015-10-05	5009	11.48677350723009	0.60777	6279	0.0018293953666555327	1829395.3666555327	1577	26136.875	6132
2015-10-06	4806	9.995299953552864	0.65114	6458	0.0015477392309620416	1547739.2309620415	1555	25036.5625	6369
2015-10-07	5004	12.18298992071077	0.6	7121	0.0017108538015321963	1710853.8015321963	1512	26133.59375	6950
2015-10-08	5152	11.972933368342352	0.633798841028638	6926	0.0017286938158161062	1728693.8158161063	1460	26778.4375	6795
2015-10-09	4905	11.309218384317884	0.635190847457627	6763	0.001672219190347166	1672219.190347166	1490	25451.40625	6688
2015-10-10	4896	11.382811617053816	0.635190847457627	6529	0.001743423436522257	1743423.436522257	1408	25499.6875	6530
2015-10-11	5073	8.998794599150719	0.59931	6023	0.0014940718245310838	1494071.824531084	1434	26507.03125	5987
2015-10-12	5148	10.703807320817251	0.63	6593	0.0016235108934957154	1623510.8934957155	1483	26803.75	6407
2015-10-13	5108	12.323248799642252	0.601639343658679	6818	0.0018074580228281392	1807458.0228281391	1624	26668.28125	6637
2015-10-14	4934	11.831998521079004	0.483236302162478	6830	0.0017323570309046858	1732357.0309046858	1708	25875.625	6674
2015-10-15	4926	18.87034386166973	0.559861985973115	6499	0.0029035765289536436	2903576.5289536435	1636	25610.46875	6213
2015-10-16	4883	21.179446545648123	0.525	6795	0.003116916342258738	3116916.342258738	1508	25441.40625	6547
2015-10-17	5056	12.291462445798013	0.52299	6567	0.0018717013013245032	1871701.3013245033	1513	26450.625	6307
2015-10-18	4945	13.113012602069784	0.505	6481	0.0020233008180943965	2023300.8180943965	1468	25848.28125	6170
2015-10-19	4975	11.699219139603278	0.499479725306838	6604	0.0017715353027866864	1771535.3027866865	1581	25966.71875	6384
2015-10-20	4990	11.527019798769716	0.440034716540035	5897	0.0019547260978073117	1954726.0978073117	1462	26192.5	5747
2015-10-21	4990	10.155857734674392	0.42	6182	0.0016428110214614026	1642811.0214614025	1638	26046.40625	6046
2015-10-22	4835	13.200504837911971	0.546183513734658	5979	0.002207811479831405	2207811.479831405	1542	25330.78125	5400
2015-10-23	5263	13.747941391847576	0.56491	6888	0.001995926450616663	1995926.450616663	1684	27554.84375	6292
2015-10-24	5171	10.696638217152165	0.55606	6361	0.0016815969528615256	1681596.9528615256	1807	27118.75	5944
2015-10-25	5096	9.079512126157535	0.624364857977791	5830	0.0015573777231831106	1557377.7231831106	1725	26814.21875	5524
2015-10-26	4908	10.773267121614424	0.700519544126242	5938	0.0018142922064018903	1814292.2064018904	1779	25912.1875	5835
2015-10-27	5220	18.90289757837548	0.83	6784	0.0027863941005860085	2786394.1005860083	1850	27529.375	6443
2015-10-28	4967	10.898696630107064	0.99	7346	0.0014836232820728376	1483623.2820728377	1825	26344.6875	6457
2015-10-29	5158	12.550751739957049	1.17940672121566	7836	0.001601678374165014	1601678.374165014	2100	27510.78125	6990
2015-10-30	5232	13.466321660416297	1.12067336586791	7941	0.0016957967082755693	1695796.7082755694	2368	27720.15625	7531
2015-10-31	5129	15.482425600544888	0.889342571595558	7557	0.0020487528914311087	2048752.8914311086	2097	27751.5625	7146
2015-11-01	5158	16.170261068417535	0.99	6915	0.0023384325478550305	2338432.5478550307	2234	28180.15625	6610
2015-11-02	5024	10.39601397270038	0.9878	6558	0.0015852415328911835	1585241.5328911834	2160	27134.21875	6246
2015-11-03	5085	12.24035098994854	1.04736265341905	7399	0.0016543250425663657	1654325.0425663658	2192	27605.78125	6973
2015-11-04	5125	9.392856950587458	0.799	7037	0.001334781433933133	1334781.433933133	2164	27716.40625	6802
2015-11-05	5103	10.593890524409684	0.87638	7498	0.0014128955087236174	1412895.5087236175	2042	27291.40625	7210
2015-11-06	5142	15.936270156556764	0.959652834599649	7882	0.0020218561477488915	2021856.1477488915	1938	27422.1875	7151
2015-11-07	4922	32.07991979334936	0.911850192869667	10996	0.0029174172238404295	2917417.2238404294	2265	26715.3125	7787
2015-11-08	5021	29.52687888244298	1.0	12413	0.002378706105086843	2378706.105086843	2426	27289.0625	9607
2015-11-09	5024	11.26310291944323	0.998	7689	0.0014648332578284862	1464833.2578284862	2194	27059.53125	7390
2015-11-10	5053	15.351192628299204	0.901914669783752	8151	0.0018833508315911182	1883350.8315911181	1976	27444.0625	7383
2015-11-11	5028	23.07679132815584	0.750047340736411	10217	0.0022586660789033807	2258666.078903381	2182	27819.0625	7239
2015-11-12	5079	25.889101201769872	0.88	9534	0.002715450094584631	2715450.094584631	1947	28032.03125	7068
2015-11-13	5119	14.5833024648658	0.89998421975453	7891	0.001848093076272437	1848093.076272437	1958	28185.15625	6940
2015-11-14	5127	18.534033511704237	0.88	7211	0.002570244558550026	2570244.558550026	1906	28357.65625	6887
2015-11-15	5195	11.483974092635217	0.91	7170	0.0016016700268668364	1601670.0268668365	1894	28120.15625	6891
2015-11-16	5039	10.269635973055744	0.914427235534775	7442	0.0013799564596957462	1379956.4596957462	1999	27395.15625	7102
2015-11-17	5163	9.596829650575913	0.999284628872005	7145	0.001343153205119092	1343153.205119092	2032	27793.59375	6877
2015-11-18	5075	10.32147539741564	0.996753607247224	7373	0.0013999017221505005	1399901.7221505004	1979	27252.03125	7088
2015-11-19	4977	15.863939513515044	0.94	8876	0.0017872847581697885	1787284.7581697886	1983	26563.4375	7002
2015-11-20	4721	11.986899241936795	0.92	6348	0.0018882954067323244	1888295.4067323243	1861	25130.46875	6059
2015-11-21	5035	11.24491006260256	0.96	6822	0.0016483304108183172	1648330.4108183172	1841	26782.1875	6560
2015-11-22	5049	11.241715326286604	0.97	7083	0.0015871403820819714	1587140.3820819715	2128	26988.59375	6842
2015-11-23	5089	13.316084717852137	0.92	8260	0.00161211679392883	1612116.79392883	1877	27272.34375	7017
2015-11-24	5001	12.966491027158748	0.910014781998831	7152	0.001812988119009892	1812988.119009892	1944	26848.125	6865
2015-11-25	4940	12.459630991672276	0.87	7098	0.001755372075468058	1755372.075468058	1829	26471.875	6830
2015-11-26	4940	9.307010479992448	0.858832719462303	7278	0.0012787868205540599	1278786.82055406	1916	26538.4375	7039
2015-11-27	5174	9.39919261941986	0.88	6639	0.0014157542731465373	1415754.2731465374	1757	27886.875	6276
2015-11-28	5008	14.567130571469754	0.907557786090006	6817	0.002136882876847551	2136882.8768475507	1749	27201.09375	6448
2015-11-29	5050	9.090792117113711	0.87	6853	0.0013265419695190005	1326541.9695190005	1758	27350.9375	6540
2015-11-30	5080	20.81575153773742	0.88	8986	0.0023164646714597618	2316464.671459762	1883	27360.0	6501
2015-12-01	5078	13.074388944575777	0.863293395675044	6794	0.0019244022585480978	1924402.258548098	1880	27542.8125	6470
2015-12-02	4824	11.43812253217424	0.82	6502	0.0017591698757573424	1759169.8757573424	1789	26007.03125	6068
2015-12-03	5205	10.666077605006572	0.83	6971	0.001530064209583499	1530064.209583499	1868	28063.28125	6627
2015-12-04	5008	12.372342317467218	0.84	6898	0.001793612977307512	1793612.977307512	1869	26679.375	6412
2015-12-05	5006	13.084824514839102	0.86993	6784	0.0019287771985317074	1928777.1985317073	1833	26581.875	6420
2015-12-06	4913	17.147404223188335	0.82499	9103	0.001883709131405947	1883709.131405947	2210	26255.78125	8541
2015-12-07	4971	9.64277225225518	0.78994398012858	7141	0.0013503392035086373	1350339.2035086374	2057	26718.90625	6863
2015-12-08	4911	9.146200894289796	0.79461	6697	0.0013657161257712104	1365716.1257712103	1856	26312.5	6382
2015-12-09	5208	10.136989432654593	0.80511	7001	0.001447934499736408	1447934.499736408	1856	28324.0625	6701
2015-12-10	5144	11.34093504343061	0.84374	7444	0.0015235001401706892	1523500.1401706892	1881	27477.34375	7022
2015-12-11	5062	16.85244378775789	0.899800105201637	8105	0.002079265118785674	2079265.1187856738	1905	27022.8125	7752
2015-12-12	5076	23.123143175929712	0.96	8205	0.002818177108583755	2818177.1085837553	2244	27206.5625	7855
2015-12-13	5280	18.73210971266525	0.91994	7426	0.0025225033278568876	2522503.3278568876	2095	27907.34375	7001
2015-12-14	4999	74.65243956145503	0.99	15550	0.0048007999717977505	4800799.97179775	2300	26708.59375	15088
2015-12-15	5070	114.40785833681691	1.0	21098	0.0054226873796955595	5422687.37969556	2273	27014.53125	13527
2015-12-16	4982	44.21678187477465	0.8671	10304	0.0042912249490270424	4291224.949027043	2245	26457.34375	10019
2015-12-17	5060	32.40107521320836	0.94	9612	0.003370898378402867	3370898.378402867	2560	26883.125	9258
2015-12-18	5020	32.18142145469633	0.9	9032	0.0035630448909096907	3563044.890909691	2345	26671.5625	8575
2015-12-19	5038	28.51623092570305	0.893520944476914	9314	0.003061652450687465	3061652.450687465	2272	26694.53125	9030
2015-12-20	4947	34.42717002164584	0.96	9879	0.0034848840997718233	3484884.0997718233	2290	26436.09375	8610
2015-12-21	4976	39.119193998361055	0.91	12063	0.0032429075684623273	3242907.568462327	2435	26457.8125	9019
2015-12-22	5129	59.1625257169546	0.88	21027	0.002813645585055148	2813645.585055148	2407	27374.375	20724
2015-12-23	5112	81.42599074629506	0.87093	22740	0.0035807383793445497	3580738.3793445495	2301	27399.375	9367
2015-12-24	5018	45.754637863072	0.87	13494	0.003390739429603676	3390739.429603676	2305	26686.5625	10101
2015-12-25	5080	26.594059296531217	0.865924904734074	9521	0.002793200220200737	2793200.220200737	2223	26803.59375	9342
2015-12-26	5004	31.29618518839546	0.853	10726	0.002917787170277406	2917787.170277406	2364	26560.15625	9244
2015-12-27	5018	86.6343450291679	0.86893	21867	0.003961876116027252	3961876.116027252	2279	26853.75	10559
2015-12-28	5081	36.40049068848778	0.842445938047925	12368	0.00294311858736156	2943118.58736156	2507	27057.96875	11101
2015-12-29	4981	33.18921104988256	0.86	11358	0.002922099933956908	2922099.933956908	2462	26661.09375	10460
2015-12-30	5028	76.13228400165417	0.896515517241379	21767	0.0034976011394153616	3497601.1394153615	2447	26736.25	9245
2015-12-31	5040	25.067324647301437	0.94884	10301	0.0024334845789051	2433484.5789051	2658	26908.28125	9921
2016-01-01	4885	15.650894936718752	0.92037	8233	0.0019009953767422265	1900995.3767422265	2433	26070.3125	8056
2016-01-02	5095	19.35979081185772	0.94999	9164	0.002112591751621314	2112591.751621314	2486	27383.90625	8867
2016-01-03	5134	19.448316682466487	0.957062928112215	9258	0.002100703897436432	2100703.8974364316	2528	27675.78125	9081
2016-01-04	5096	21.310431896313737	0.95	9474	0.002249359499294251	2249359.499294251	2623	27420.625	9136
2016-01-05	5126	60.35644450427749	0.9426	16430	0.0036735510958172545	3673551.0958172544	2620	27839.21875	11242
2016-01-06	5090	66.53391845016122	0.95	17074	0.003896797379065317	3896797.379065317	2743	27625.46875	12617
2016-01-07	4981	65.5065476024396	0.939947483343074	22075	0.0029674540250255762	2967454.0250255764	2788	27022.1875	10795
2016-01-08	5176	26.049507544506408	0.985	10919	0.002385704509983186	2385704.509983186	2696	27996.71875	10640
2016-01-09	5099	39.30051752085997	0.969910045587376	11793	0.003332529256411428	3332529.256411428	2767	27595.78125	11246
2016-01-10	5093	26.326052773322896	1.0	10320	0.002550974105942141	2550974.1059421413	2909	27287.96875	9972
2016-01-11	5107	25.513565112846123	1.07090673290473	10893	0.0023421982110388437	2342198.2110388437	3053	27005.15625	10545
2016-01-12	4930	25.630722267460296	1.17745	10862	0.002359668778075888	2359668.7780758883	3070	25900.78125	10649
2016-01-13	5002	60.312609443641456	1.13743	17665	0.0034142433876955254	3414243.3876955253	2908	26535.3125	11691
2016-01-14	5090	26.77617640503645	1.16592069608416	10653	0.002513486943118037	2513486.9431180367	2835	26919.21875	10311
2016-01-15	5084	23.160124217773728	1.29089104734074	9875	0.0023453290347112635	2345329.0347112636	3217	26797.34375	9631
2016-01-16	5046	22.6502570572844	1.21179	10664	0.0021239925972697297	2123992.5972697297	2774	26523.125	9749
2016-01-17	5036	17.03970219722848	1.31093687901812	9747	0.0017481996714095085	1748199.6714095084	2667	26599.84375	8720
2016-01-18	5072	30.918809979884177	1.46624418176505	12916	0.0023938378739458174	2393837.8739458174	3137	26620.15625	10149
2016-01-19	4972	35.576958227966315	1.35304659848042	13420	0.002651040106405836	2651040.106405836	2933	26092.8125	9614
2016-01-20	5038	19.01349186961091	1.45662153009936	10610	0.0017920350489736955	1792035.0489736956	3455	26542.5	10180
2016-01-21	4963	20.2959758344998	1.49593	10734	0.001890811983836389	1890811.983836389	3047	25919.21875	10306
2016-01-22	5007	31.1813250745786	1.52	13848	0.0022516843641376804	2251684.3641376803	3114	26255.0	9936
2016-01-23	4928	17.432803410571132	2.01225053594389	11025	0.0015812066585552047	1581206.6585552047	3519	25769.6875	10677
2016-01-24	5168	23.7308825767431	2.1013847849211	12798	0.001854264930203399	1854264.930203399	3936	27239.21875	11505
2016-01-25	4881	40.19124286080674	2.53372158971362	17121	0.0023474822066939277	2347482.2066939278	4148	25700.78125	13480
2016-01-26	5152	37.89805754757607	2.38058670368206	16511	0.0022953217580749846	2295321.7580749844	4417	26985.46875	13914
2016-01-27	4983	56.8601467197169	2.40130981823495	18747	0.00303302644261572	3033026.44261572	4172	26104.53125	15632
2016-01-28	5059	41.35601104114465	2.54645331911163	16765	0.002466806504094521	2466806.504094521	4568	26560.9375	16292
2016-01-29	4981	37.41034342746149	2.48763545119813	16395	0.0022818141767283616	2281814.1767283618	4424	26164.21875	15562
2016-01-30	5017	35.42928216808046	2.44067	14661	0.002416566548535602	2416566.548535602	4449	26193.125	14326
2016-01-31	4872	33.883769366783895	2.24267177966102	14166	0.0023919080450927497	2391908.04509275	4497	25681.875	13878
2016-02-01	5015	32.53922741621659	2.16739736703682	14199	0.0022916562727105143	2291656.2727105143	4303	26431.25	13833
2016-02-02	4955	29.462927838445744	2.44653	14291	0.0020616421410989956	2061642.1410989957	4261	25864.6875	13380
2016-02-03	5199	27.729175477288152	2.53	14274	0.0019426352443105053	1942635.2443105052	4423	27301.71875	13945
2016-02-04	5062	32.71750185664222	2.55007	14371	0.002276633627210509	2276633.627210509	4210	26562.34375	13805
2016-02-05	5046	38.97437149318528	2.56451	15249	0.0025558640890015923	2555864.0890015922	4808	26558.59375	14781
2016-02-06	4987	240.7828361394976	2.54902	31418	0.007663849899404723	7663849.899404723	3957	26345.78125	13730
2016-02-07	5087	53.12073390743325	2.89807110052601	14264	0.003724112023796498	3724112.0237964983	4143	26684.6875	13833
2016-02-08	5071	37.8124273588684	3.18377219345412	14719	0.002568953553833032	2568953.553833032	4647	26651.875	14336
2016-02-09	5055	50.16692548371268	3.89347676504968	15517	0.0032330299338604552	3233029.933860455	4872	26474.21875	15216
2016-02-10	4961	58.884244371348295	4.37768284453536	17141	0.0034352864110231782	3435286.411023178	6143	26161.25	16801
2016-02-11	5019	46.52354726642575	5.87194032261835	21440	0.002169941570262395	2169941.570262395	8046	26477.8125	20722
2016-02-12	5033	33.06554541900969	5.47040384395091	18109	0.0018259177988298463	1825917.7988298463	6614	26498.90625	17828
2016-02-13	5093	36.11858570959731	5.21879062419638	19327	0.0018688149071039123	1868814.9071039122	6183	26884.6875	18873
2016-02-14	4990	27.7730442997066	5.15584398305085	16624	0.0016706595464212346	1670659.5464212345	5643	26329.0625	16387
2016-02-15	4975	30.72534295873484	5.15268737580363	17159	0.0017906255002467998	1790625.5002467998	5776	26225.3125	16760
2016-02-16	5025	33.294520810596815	4.26236679544126	17549	0.0018972317972874133	1897231.7972874132	5797	26445.78125	17134
2016-02-17	4857	41.01939367716328	3.81098028872005	19990	0.0020519956816990137	2051995.6816990136	5846	25672.03125	17126
2016-02-18	4999	29.269923354896104	4.366827735827	16969	0.001724905613465502	1724905.613465502	5678	26214.84375	16573
2016-02-19	5033	37.03600329432735	4.58564058328463	18412	0.002011514408772939	2011514.408772939	6183	26655.46875	17547
2016-02-20	5051	26.79164489644606	4.35048920105202	16714	0.0016029463262202978	1602946.3262202977	5328	26560.78125	16499
2016-02-21	5055	28.140680307967497	4.62442860549386	17119	0.0016438273443523275	1643827.3443523275	6463	26536.5625	16897
2016-02-22	5103	32.54911105954981	5.59370853594389	18190	0.0017893958801291814	1789395.8801291813	6109	26757.8125	17840
2016-02-23	4969	94.16436624764631	5.60993619696084	18482	0.005094922965460789	5094922.965460789	6178	26170.0	17147
2016-02-24	5029	52.03207134104199	6.23428100935126	19540	0.0026628490962662225	2662849.0962662227	6145	26426.875	17679
2016-02-25	5128	31.612843090259588	6.07227434482759	19503	0.0016209220679003018	1620922.067900302	6740	26823.75	19329
2016-02-26	5055	50.86164042564136	5.87555043717125	21068	0.0024141655793450427	2414165.579345043	6649	26654.0625	18283
2016-02-27	4992	28.374744694627186	6.31073388778492	18981	0.0014949025180247186	1494902.5180247186	6033	26196.09375	18665
2016-02-28	5029	29.35872080030819	6.49883606838106	19063	0.0015400892199710534	1540089.2199710535	6648	26425.78125	18731
2016-02-29	4820	32.94419021380779	6.33325343074226	20358	0.0016182429616763822	1618242.9616763822	7332	25229.53125	19461
2016-03-01	5052	33.950840330552246	7.52637569959088	21778	0.0015589512503697421	1558951.250369742	7800	26481.09375	21346
2016-03-02	5086	39.07876263787835	8.51878790765634	23562	0.0016585503199167452	1658550.3199167452	8668	26644.21875	23239
2016-03-03	5014	35.332731090065565	9.28491024430157	24837	0.001422584494506807	1422584.494506807	9175	26111.25	24504
2016-03-04	4994	33.96317959073195	9.97869814319112	24287	0.001398409832039031	1398409.832039031	9118	25881.5625	23739
2016-03-05	5138	33.8981528103038	10.7510062758621	27115	0.0012501623754491535	1250162.3754491536	10229	26585.9375	26539
2016-03-06	4907	37.69212262638183	10.9844067209234	27661	0.0013626449740205282	1362644.9740205281	9887	25399.6875	25055
2016-03-07	5026	30.37725762725636	9.47688401578024	23271	0.001305369671576484	1305369.6715764839	8216	25985.46875	22812
2016-03-08	5017	33.347883941224005	9.7728496277031	24105	0.0013834426028302843	1383442.6028302843	9667	25823.125	23678
2016-03-09	4989	26.064171432983223	11.8170986516657	24557	0.0010613744118981644	1061374.4118981643	9456	25740.78125	24067
2016-03-10	5196	20.34666204737232	11.1656511233197	24814	0.0008199670366475506	819967.0366475505	9951	26630.0	24577
2016-03-11	5065	19.24790479559296	11.122905396844	23124	0.0008323778237153156	832377.8237153155	9615	26302.5	22934
2016-03-12	5023	24.293925277265423	13.283658818235	27887	0.0008711559248849078	871155.9248849078	10129	26370.15625	27660
2016-03-13	5186	25.64171477687321	14.3400544862653	28127	0.0009116405865137843	911640.5865137842	10304	27250.46875	28007
2016-03-14	5108	27.78870853313481	12.311385849211	28528	0.0009740854084806088	974085.4084806088	10624	26407.96875	28322
2016-03-15	5979	24.012965397747024	13.0422990222092	29273	0.0008203110510623108	820311.0510623108	10566	31223.59375	29119
2016-03-16	6025	23.8727859453998	12.7028209514904	27596	0.0008650813866284897	865081.3866284897	9828	31490.15625	27288
2016-03-17	6082	31.668098021290348	11.0503306107539	33531	0.000944442397223177	944442.397223177	10415	32024.53125	31345
2016-03-18	5962	27.43268868318259	10.8461398468732	31821	0.0008620938588725241	862093.8588725241	10940	31282.8125	31427
2016-03-19	6082	44.28537964155205	10.5016330590298	34779	0.00127333677338486	1273336.77338486	9708	32079.0625	28338
2016-03-20	6027	35.72885385160773	10.2405717878434	32447	0.0011011450627672122	1101145.0627672123	10253	31587.65625	29115
2016-03-21	5994	32.46238907376127	11.8347655233781	32511	0.000998504785265334	998504.785265334	10528	31394.21875	31527
2016-03-22	6071	26.139489102832783	11.2960089403857	32890	0.000794754913433651	794754.9134336511	9934	31711.875	32146
2016-03-23	5974	32.65829833151262	12.4052275651666	31786	0.0010274428468984025	1027442.8468984024	10346	31294.0625	30007
2016-03-24	6101	41.40978263387379	11.167820943308	36947	0.0011207887686110858	1120788.7686110858	10342	32071.09375	34009
2016-03-25	6066	40.35489182507279	10.6561121274109	36762	0.0010977338508534028	1097733.8508534029	10173	31889.84375	30061
2016-03-26	6095	35.05642051119804	11.0021322945646	36646	0.0009566233834851837	956623.3834851837	9995	31928.4375	29201
2016-03-27	6046	19.20990775683988	10.3864397071888	29974	0.0006408856928284473	640885.6928284473	10785	31630.78125	29909
2016-03-28	5999	26.382126085586844	11.6568222752776	33613	0.0007848786506883302	784878.6506883302	11015	31313.4375	33534
2016-03-29	6010	23.912789886571368	11.6889505213326	33915	0.0007050800497293636	705080.0497293636	12530	31437.8125	32274
2016-03-30	6047	37.3774814230688	11.8662580976037	36767	0.001016604058614214	1016604.058614214	12999	31700.46875	35625
2016-03-31	6021	25.02166329812912	11.3805020005845	32259	0.0007756490684190186	775649.0684190186	12255	31388.90625	31206
2016-04-01	6081	24.237409893808486	11.634682565751	33320	0.0007274132621191022	727413.2621191023	11105	31884.6875	32998
2016-04-02	5936	18.065663950977857	11.6253264757452	29358	0.00061535744774773	615357.4477477301	11011	31081.25	29342
2016-04-03	6035	17.936872868590196	11.6097399362946	29588	0.0006062212001010611	606221.2001010611	10977	31729.6875	29695
2016-04-04	6086	24.86941592025545	11.1254464348334	34907	0.0007124478162046423	712447.8162046423	11850	31953.125	34630
2016-04-05	6033	28.6069272825868	10.4364448877849	39173	0.0007302715462840936	730271.5462840936	12303	31574.84375	31011
2016-04-06	6004	21.6791327625232	10.7240740794857	32078	0.0006758255739922438	675825.5739922439	12049	31262.65625	32121
2016-04-07	5953	21.412719486920405	10.0923154412624	31893	0.0006713924524792401	671392.4524792401	11965	31167.34375	31756
2016-04-08	6102	25.16753826603336	9.71449246171829	34010	0.0007400040654523187	740004.0654523188	11777	31914.375	33873
2016-04-09	5933	19.998059997122382	9.10883037872589	31923	0.0006264467624321769	626446.7624321769	12119	30913.59375	31726
2016-04-10	6065	19.44701294767665	8.87182292402104	32237	0.00060325132449287	603251.32449287	12983	31774.21875	31970
2016-04-11	5937	18.65650290859324	8.69525671537113	30327	0.000615177990193334	615177.990193334	12213	30970.9375	30123
2016-04-12	6015	22.90601214799877	7.4949641735827	34673	0.0006606296584662063	660629.6584662063	12764	31385.9375	32494
2016-04-13	6015	32.96712421004544	8.04542446054939	36051	0.0009144579681574836	914457.9681574836	13109	31486.09375	31519
2016-04-14	6021	31.7285716006255	8.45583827527761	34781	0.0009122386245543687	912238.6245543688	12455	31401.09375	31836
2016-04-15	6059	23.378874230626668	8.21057201344243	34959	0.0006687512294581272	668751.2294581272	11977	31733.4375	30951
2016-04-16	6019	17.22448277820499	8.57401139099942	30483	0.0005650520873340876	565052.0873340876	12022	31531.25	30232
2016-04-17	6015	30.208193703863483	9.33850245178258	40203	0.0007513915305788992	751391.5305788992	12623	31499.375	31868
2016-04-18	6055	20.099187823672427	8.98708852425482	33513	0.0005997430198332714	599743.0198332714	12628	31863.28125	33270
2016-04-19	5969	19.10494585000969	8.74754864932788	32622	0.0005856460624734746	585646.0624734747	12548	31326.5625	32397
2016-04-20	6050	23.84841060817301	8.50508721332554	32944	0.0007239075585288067	723907.5585288068	12843	31831.40625	32338
2016-04-21	5990	30.380826050479268	8.15181716540035	37181	0.0008171062115187668	817106.2115187667	13765	31373.90625	32025
2016-04-22	6031	20.576079560249557	7.90673911747516	31678	0.0006495384670828195	649538.4670828196	12957	31576.71875	31092
2016-04-23	6051	19.51394475215994	8.41247736469901	31845	0.0006127789214055563	612778.9214055563	12726	31693.59375	31434
2016-04-24	5981	22.48601451782351	8.00785114552893	34046	0.0006604598049058188	660459.8049058188	12833	31493.75	33510
2016-04-25	6104	23.86216617864724	7.51964895265927	35430	0.000673501726747029	673501.726747029	13365	32138.28125	32246
2016-04-26	5952	21.659383479930707	7.43243647223846	32582	0.0006647653145887516	664765.3145887516	13516	31287.8125	31707
2016-04-27	6062	20.45015272498881	7.79292508533022	33847	0.000604193952934937	604193.952934937	13354	31875.0	32513
2016-04-28	6030	22.63862384772605	7.25401684395091	34343	0.0006591917959329717	659191.7959329718	13144	31682.5	32703
2016-04-29	6030	23.435252915232933	7.4498408755114	37332	0.0006277524085297582	627752.4085297582	15158	31683.59375	34518
2016-04-30	6058	32.15245606346666	8.81711589421391	45769	0.0007024941786682396	702494.1786682396	19807	31891.71875	39057
2016-05-01	5942	36.70066923738778	8.77974883343074	39578	0.0009272997432257259	927299.7432257258	15667	31009.0625	36416
2016-05-02	6080	27.427867397761677	10.0712527831677	41748	0.0006569863801322621	656986.380132262	17759	31912.1875	40413
2016-05-03	6054	26.840990230658768	9.36254626475746	37821	0.0007096848372771415	709684.8372771415	15057	31794.375	36714
2016-05-04	5980	27.3227470289158	9.37736405669199	37484	0.0007289175922771263	728917.5922771263	14731	31458.75	35975
2016-05-05	6037	31.13481144469212	9.76751992986558	38707	0.0008043715980234097	804371.5980234097	14974	31776.25	36105
2016-05-06	6022	35.17488905957664	9.37613761835184	41271	0.0008522906898203737	852290.6898203737	14813	31741.40625	36982
2016-05-07	5988	24.227823434161323	9.38955362945646	35864	0.0006755471624515203	675547.1624515203	14378	31573.125	34625
2016-05-08	6051	28.9009012758702	9.50255639976622	40063	0.0007213863483980282	721386.3483980282	14903	31849.21875	38600
2016-05-09	6044	26.34193388611036	9.35556831794272	38560	0.0006831414389551442	683141.4389551443	15448	31801.40625	36889
2016-05-10	6012	27.70144955318001	9.39206859146698	40684	0.0006808929690585982	680892.9690585983	15518	31700.9375	39448
2016-05-11	5914	31.62682581681845	9.93194304792519	40811	0.0007749583645786295	774958.3645786295	17098	31253.125	38755
2016-05-12	6099	39.26253972195126	10.0866100637054	45002	0.0008724621066164007	872462.1066164006	18113	32257.03125	43153
2016-05-13	6064	43.19087839622125	10.6019870642899	47739	0.0009047294328792235	904729.4328792235	18920	32196.71875	45637
2016-05-14	5958	35.45133506921252	10.2316977346581	45745	0.0007749772667879007	774977.2667879007	16806	31667.8125	44003
2016-05-15	6015	31.305207361924573	9.98070815254237	43073	0.0007267942182324095	726794.2182324094	16252	31805.46875	39529
2016-05-16	5961	27.598439816888668	11.114176936879	37424	0.0007374529664623949	737452.9664623949	15620	31514.6875	38054
2016-05-17	6071	28.46673737731174	12.1861296873174	40309	0.0007062129394753465	706212.9394753465	17239	32192.1875	40625
2016-05-18	6063	35.07004510962817	13.3669491794272	46033	0.0007618457434802895	761845.7434802895	19994	32404.375	46585
2016-05-19	6011	33.144675121741166	14.4955469053185	44523	0.0007444393936109689	744439.3936109688	19769	31903.59375	45753
2016-05-20	6037	38.02796937323481	13.6553194693162	45177	0.0008417550827464154	841755.0827464154	20056	32089.6875	45595
2016-05-21	5981	35.79993113688635	14.0069761648159	43621	0.0008207040447694081	820704.0447694082	19027	31835.78125	42768
2016-05-22	6084	28.876089114767097	14.2251007592051	38895	0.0007424113411689702	742411.3411689702	16248	32260.0	38754
2016-05-23	6013	29.63440933513976	13.3380535230859	43806	0.0006764920178774543	676492.0178774543	18526	32080.625	43807
2016-05-24	6010	28.595806683225444	12.7534579099942	42911	0.0006663980490602746	666398.0490602746	17641	32003.28125	43291
2016-05-25	6029	32.73341816519736	12.5230016165985	46443	0.0007048084353981732	704808.4353981732	18653	32357.03125	43579
2016-05-26	6019	35.5583958399495	12.5269520222092	51147	0.0006952195796420024	695219.5796420025	24821	32044.375	49843
2016-05-27	6045	37.9956614516885	11.2072346171829	49006	0.0007753267243131147	775326.7243131147	20485	32321.71875	49361
2016-05-28	6019	80.97278645378903	11.8741358088837	70148	0.0011543135435620265	1154313.5435620265	29324	32318.59375	51961
2016-05-29	6001	38.78872291124424	12.382008962595	45890	0.0008452543672095062	845254.3672095062	19701	31969.21875	39764
2016-05-30	6007	31.85574682244245	12.6808595523086	42927	0.0007420911506148217	742091.1506148217	18014	32007.1875	38939
2016-05-31	5936	31.154237675102767	14.0467417369959	44386	0.0007018933374285307	701893.3374285308	18729	31529.21875	40056
2016-06-01	6039	31.200754211332036	13.9132192115722	42221	0.0007389866230390573	738986.6230390572	18033	32147.96875	37923
2016-06-02	6072	25.86010709770416	13.8279425201636	39666	0.0006519464301342247	651946.4301342247	17774	32182.1875	37700
2016-06-03	6029	25.240089714403315	13.8905734938632	39834	0.0006336318148918842	633631.8148918842	17209	32272.1875	37995
2016-06-04	6016	24.383532747843848	13.7240073641146	37875	0.0006437896435074283	643789.6435074284	16879	32141.5625	34955
2016-06-05	5963	23.83880607639861	13.932690873758	37896	0.0006290586361726464	629058.6361726464	16846	31583.125	36047
2016-06-06	6108	25.866186268780528	13.9915409222677	38957	0.0006639676122078324	663967.6122078324	18113	32371.875	36786
2016-06-07	5990	67.48211213676821	14.5364203635301	46141	0.0014625194975567979	1462519.497556798	21757	31945.9375	41685
2016-06-08	6091	28.43081219292745	14.5036702378726	40433	0.000703158612839202	703158.6128392019	18505	32302.96875	38902
2016-06-09	6092	28.89476701193752	14.4792054728229	39854	0.0007250154818070337	725015.4818070336	17937	32225.9375	37390
2016-06-10	5902	28.89651160686858	13.9494789590883	40145	0.0007198035024752417	719803.5024752418	18752	31164.21875	37452
2016-06-11	6114	27.22463023958748	14.2295804792519	36901	0.0007377748635426541	737774.8635426541	15665	32371.71875	33954
2016-06-12	6065	29.164100998113035	15.7741600157802	42581	0.0006849087855642901	684908.7855642901	19526	32220.625	39781
2016-06-13	6084	36.90645281546535	17.6730242136178	46185	0.0007991004182194511	799100.4182194511	22543	32224.21875	41318
2016-06-14	6035	38.46921143580906	18.7374935756867	50335	0.0007642636621795779	764263.662179578	22750	32145.46875	44617
2016-06-15	6007	30.45637591457728	18.4093292127411	43251	0.0007041773812068456	704177.3812068455	19951	31867.03125	41180
2016-06-16	6015	40.81529225059678	20.728866373758	43392	0.0009406179076925879	940617.9076925879	20507	31877.65625	38951
2016-06-17	5849	229.30600424912743	15.4545176265342	66558	0.0034452057491079573	3445205.7491079574	35310	33412.65625	82382
2016-06-18	5889	271.1949112135863	11.2595861858562	63083	0.004299017345617461	4299017.345617461	34979	34390.9375	47876
2016-06-19	6222	54.127484677533445	12.3184533749269	51035	0.001060595369404006	1060595.369404006	24631	33195.46875	44445
2016-06-20	5949	51.76721770621125	11.6931481367621	47118	0.0010986717964729244	1098671.7964729243	23734	31714.84375	40030
2016-06-21	5999	82.84443513013979	13.0507380344828	47323	0.0017506167218929438	1750616.7218929438	22409	31988.4375	48441
2016-06-22	6139	51.44506416534352	13.2261549602572	48615	0.0010582138057254656	1058213.8057254655	25137	32670.625	45454
2016-06-23	6003	31.97826968847959	13.7982121712449	41908	0.0007630588357468643	763058.8357468643	20580	31848.125	38669
2016-06-24	6042	39.42674817333741	14.3846063056692	45331	0.0008697524469642719	869752.446964272	21462	32171.875	40067
2016-06-25	5998	28.301648221378723	14.348954899474	36684	0.0007714984249639822	771498.4249639822	18544	31685.9375	34737
2016-06-26	6052	27.467985790382787	13.8508364576271	41613	0.0006600818443847545	660081.8443847544	22252	32314.6875	39196
2016-06-27	6052	27.658056517978167	14.0692094097019	39663	0.000697326387766386	697326.387766386	19552	32094.84375	37418
2016-06-28	6067	32.10017792968915	12.1880433097604	43089	0.0007449738432010293	744973.8432010293	21499	32161.40625	40446
2016-06-29	5991	56.85645211444629	12.7123285505552	49897	0.0011394763635979375	1139476.3635979374	20187	31870.0	38702
2016-06-30	5985	87.887411162619	12.4567760923437	63952	0.0013742715030432044	1374271.5030432043	19713	31982.96875	38251
2016-07-01	6127	45.45409620864417	12.2765263693746	40085	0.0011339427768153716	1133942.7768153716	20006	32621.40625	37711
2016-07-02	6003	24.37560555027447	12.1115057475161	39257	0.0006209237983104789	620923.7983104789	19728	31916.5625	38060
2016-07-03	6045	30.726876586413606	11.808243704851	39757	0.0007728670821846117	772867.0821846117	20052	32039.6875	37735
2016-07-04	6067	26.772880956090344	11.4185644190532	39950	0.0006701597235567045	670159.7235567045	20543	32137.1875	37588
2016-07-05	5949	30.15888166006277	10.5196850140269	39270	0.0007679878192020058	767987.8192020059	20930	31581.5625	37593
2016-07-06	6088	29.692077315522816	10.5590482302747	37900	0.0007834321191430823	783432.1191430823	19880	32354.84375	36201
2016-07-07	6036	26.613300448323965	10.1132561992987	40433	0.0006582074159306498	658207.4159306498	20059	31895.9375	38776
2016-07-08	5996	39.3474835453302	11.3497097738165	42506	0.0009256924562492401	925692.4562492401	20907	31949.53125	38930
2016-07-09	6126	49.11468466513642	10.9529740350672	40410	0.0012154091726091665	1215409.1726091665	21237	32798.125	37307
2016-07-10	6046	27.646053877971543	10.9615454120397	39358	0.000702425272574103	702425.272574103	20305	31965.46875	37612
2016-07-11	6029	28.54869325756981	10.5665038094681	38582	0.0007399485059760979	739948.5059760979	19487	31985.3125	37973
2016-07-12	6006	32.63863904185069	10.5533483343074	40811	0.0007997510240339783	799751.0240339782	21151	31757.34375	38338
2016-07-13	6086	24.749750157973452	10.4472725622443	35740	0.0006924944084491732	692494.4084491732	18017	32157.96875	34209
2016-07-14	6001	32.40964188069573	11.5363697253068	42809	0.0007570754252772952	757075.4252772952	20859	31815.15625	40147
2016-07-15	5988	29.14697036904137	11.9935055680888	41110	0.0007089995224772895	708999.5224772895	20896	31884.6875	38697
2016-07-16	6081	23.88086019196026	11.7186658790181	38062	0.0006274200039924402	627420.0039924402	19326	32166.09375	35828
2016-07-17	6029	19.64701243345588	11.256689301578	33914	0.0005793186422555841	579318.6422555841	16402	31781.71875	32948
2016-07-18	6109	25.653265275700644	11.082677006429	39198	0.0006544534230241503	654453.4230241503	18988	32498.125	36607
2016-07-19	5970	29.217898571946037	11.6756251139684	44184	0.0006612778058108374	661277.8058108374	26614	31773.90625	42327
2016-07-20	5946	75.5856876748784	12.5035100672122	50631	0.0014928736875605539	1492873.687560554	25428	31911.09375	43432
2016-07-21	6154	34.210520717130706	12.7455916423144	44882	0.0007622325368105411	762232.5368105411	22477	32787.5	41729
2016-07-22	5957	37.4178476058897	14.824882893045	48458	0.0007721706963946035	772170.6963946035	24563	31690.625	44942
2016-07-23	6093	33.0563051968375	14.4444565990649	45006	0.0007344866283792716	734486.6283792716	22510	32391.25	45310
2016-07-24	5937	37.346353490042766	12.7206305338983	58215	0.0006415245811224387	641524.5811224387	26999	31480.0	63259
2016-07-25	6030	39.43033770706754	13.8402949456458	54856	0.0007187971727261838	718797.1727261838	25220	31991.5625	59544
2016-07-26	5809	45.4888850848676	11.9632849389246	61930	0.00073452099281233	734520.99281233	30114	30770.0	69945
2016-07-27	6175	38.240125606431086	13.0615638901227	53035	0.0007210356482781387	721035.6482781387	28854	32945.3125	57055
2016-07-28	6081	63.951262384608725	12.8882031560491	48555	0.0013170891233571975	1317089.1233571975	24418	32354.21875	60807
2016-07-29	5979	45.68204827465865	12.8780128211572	47243	0.0009669590896991861	966959.0896991862	23504	31939.375	64605
2016-07-30	5981	29.990469208664905	12.5187606575102	42011	0.0007138718242523365	713871.8242523364	20537	31641.71875	51536
2016-07-31	6029	30.37151089995404	11.9461159415546	48749	0.0006230181316530398	623018.1316530398	21395	32219.53125	52215
2016-08-01	5961	30.441802272129102	11.0070294517826	45978	0.0006620949643770739	662094.9643770739	21697	31594.375	53777
2016-08-02	5894	33.96400380656879	8.35610662244301	49041	0.0006925634429674923	692563.4429674923	20299	31355.15625	57833
2016-08-03	5984	33.026036095433305	10.5420244903565	49475	0.0006675297846474644	667529.7846474644	22724	31703.90625	55953
2016-08-04	6192	32.41190046972691	11.2604717407949	46761	0.0006931395921756787	693139.5921756787	21846	32856.5625	55212
2016-08-05	6065	29.404612597034458	11.1665537159556	43212	0.0006804733082716481	680473.3082716481	20746	32232.03125	50377
2016-08-06	5978	26.05450904084727	10.9901114880187	41487	0.0006280162229336243	628016.2229336243	19499	31586.09375	49198
2016-08-07	6077	27.69603243260698	11.0233006756283	42955	0.0006447685352719586	644768.5352719586	20085	32294.84375	51113
2016-08-08	6059	53.89657542602111	11.3098848924605	42984	0.0012538752890848015	1253875.2890848015	20439	32175.9375	75328
2016-08-09	6130	31.476820396721223	12.3070738457043	47057	0.0006689083536290291	668908.3536290291	22799	32666.40625	55293
2016-08-10	6054	33.42224228153543	12.094597383986	46290	0.0007220186278145481	722018.6278145481	21183	32162.96875	52842
2016-08-11	6068	32.08672164268221	11.7053606078317	48171	0.0006661003849345499	666100.3849345499	22502	32196.09375	55715
2016-08-12	6014	30.199866770868407	11.7980366867329	44400	0.0006801771795240633	680177.1795240632	20078	32112.03125	49494
2016-08-13	6032	25.077813847103887	11.5771173313852	41088	0.0006103439896588757	610343.9896588757	19446	31998.90625	46520
2016-08-14	6034	24.198118880821937	11.2605888357686	40577	0.0005963506144077171	596350.6144077171	19439	31965.15625	48143
2016-08-15	6090	27.15515555644695	11.1594932787843	42302	0.0006419355008379497	641935.5008379497	19883	32332.65625	50128
2016-08-16	6054	31.16428492867512	11.1599375049679	48949	0.0006366684698088851	636668.4698088851	20876	32037.1875	52225
2016-08-17	6009	28.701739012835343	10.8013383448276	44867	0.000639707112417486	639707.112417486	20012	31994.53125	50142
2016-08-18	6100	36.06149080167695	10.7569965517241	47799	0.0007544402770283259	754440.277028326	19717	32789.0625	51624
2016-08-19	6014	29.832358749630856	10.7463138515488	42948	0.0006946157853597573	694615.7853597573	20028	31841.40625	49827
2016-08-20	6055	26.607695325666672	11.2954566779661	41318	0.0006439734577101184	643973.4577101185	19626	32228.125	47563
2016-08-21	6084	29.01744247243324	11.1615502969024	42543	0.0006820732546466689	682073.2546466689	20155	32699.84375	49903
2016-08-22	6078	29.90945609323276	11.0871430450029	44250	0.0006759199117114747	675919.9117114748	19998	32289.6875	49070
2016-08-23	6015	72.11857086164308	10.9988015020456	48430	0.0014891301024497847	1489130.1024497848	21902	32187.03125	55161
2016-08-24	6053	30.00325878042872	11.0160879602572	46821	0.000640807731155437	640807.7311554371	19911	32273.4375	50060
2016-08-25	6094	32.48290392813116	11.3389093699591	49868	0.000651377715732156	651377.7157321561	21375	32135.625	52296
2016-08-26	6006	31.575935947838293	11.2794702279369	47292	0.0006676802830888584	667680.2830888584	19894	31871.40625	49736
2016-08-27	6076	28.579939237612106	11.1837917556984	47938	0.0005961854736870981	596185.473687098	19759	32306.40625	50142
2016-08-28	6035	25.727256715378783	11.0071141431911	42607	0.000603826993578022	603826.993578022	20068	32024.21875	50210
2016-08-29	6014	29.406896677409737	10.9581454997078	45510	0.0006461634075458084	646163.4075458084	21079	31930.15625	48827
2016-08-30	6026	32.246376594363234	11.2509861542957	46979	0.0006863998083050562	686399.8083050562	20261	31871.09375	50522
2016-08-31	6073	29.99766425626216	11.6065258129749	45846	0.0006543136643602966	654313.6643602966	21843	32138.28125	53220
2016-09-01	5989	31.743655942212783	12.1157511525424	47491	0.000668414140410031	668414.1404100311	22184	31744.6875	53805
2016-09-02	6088	45.22987797123115	12.1418857457627	55413	0.0008162322554496445	816232.2554496445	22712	32384.0625	53657
2016-09-03	5949	27.18074980540589	11.8944626241964	44792	0.0006068215262860754	606821.5262860754	20236	31495.9375	50319
2016-09-04	6023	49.336067762023	11.7517066943308	48128	0.001025101141996821	1025101.141996821	20979	31859.6875	50336
2016-09-05	6076	28.62886746382849	11.7740570724722	42667	0.0006709838391222371	670983.839122237	20429	32194.0625	49046
2016-09-06	5993	33.38026672575352	11.7258868883694	49102	0.0006798148084752865	679814.8084752866	20734	31681.40625	51458
2016-09-07	6118	34.199424352039586	11.586400940678	48701	0.0007022324870544668	702232.4870544667	19728	32267.8125	47905
2016-09-08	6016	41.206539778718586	11.4100041174752	55970	0.000736225473981036	736225.473981036	22666	31908.59375	55081
2016-09-09	6074	41.89687900736712	11.6603326066628	53918	0.000777048091683058	777048.091683058	20896	32216.875	52319
2016-09-10	5999	27.407063341467172	12.1512841496201	42875	0.0006392317980517125	639231.7980517125	20367	31830.625	48777
2016-09-11	6093	28.54804571123909	11.6625664564582	43345	0.000658623733100452	658623.733100452	20742	32352.96875	50789
2016-09-12	6063	35.029999011945534	11.9029244231444	45123	0.0007763224743910097	776322.4743910098	21974	32237.03125	50819
2016-09-13	6003	30.39217184392434	11.9358937463472	42591	0.000713582020706824	713582.020706824	20755	31904.84375	49131
2016-09-14	6091	36.299358965057365	11.9219326843951	53859	0.0006739701621838015	673970.1621838015	20528	32528.75	52326
2016-09-15	6031	36.226955150982015	11.9770412472238	52622	0.0006884374434833723	688437.4434833723	21252	32182.8125	51512
2016-09-16	6065	46.93201364715229	12.6065540923437	57532	0.0008157549476317925	815754.9476317925	21568	32239.0625	55682
2016-09-17	6044	35.2813181502842	12.8097695207481	46882	0.0007525557388823899	752555.7388823899	21193	32155.0	51635
2016-09-18	5598	29.64526239834508	12.4434286271186	37893	0.0007823413928257219	782341.3928257219	19686	29573.90625	42905
2016-09-19	6409	27.617377710510908	13.0277880993571	40505	0.0006818263846564846	681826.3846564846	20994	34276.875	46814
2016-09-20	6167	32.825567598931265	14.7165246510812	54067	0.00060712759352158	607127.59352158	24631	32492.5	62602
2016-09-21	6062	30.172186063844165	13.7703979170076	44549	0.0006772808831588625	677280.8831588625	20955	32083.75	51157
2016-09-22	5746	63.14613193833751	13.1966770894214	52657	0.0011991972945351523	1199197.2945351524	17551	31605.625	44690
2016-09-23	6226	49.03093137257152	13.3695272238457	35219	0.0013921727298495563	1392172.7298495562	18092	34276.875	40804
2016-09-24	5877	71.02947472598125	12.9613744593805	43418	0.0016359453389373359	1635945.3389373359	18565	33324.21875	45661
2016-09-25	6267	67.14020109360445	13.085549912332	38713	0.0017343063336244789	1734306.333624479	20158	34394.21875	45188
2016-09-26	5843	115.63920556085652	12.862145917592	43514	0.0026575172487212514	2657517.2487212513	23266	32127.65625	46161
2016-09-27	6053	98.54075209750992	13.0980911209819	46817	0.002104807059348312	2104807.059348312	17521	35287.5	46049
2016-09-28	6106	68.13269112737309	13.3183411092928	42797	0.001591996895281751	1591996.895281751	18839	32403.4375	45191
2016-09-29	6126	41.27925800603708	13.133496025716	40416	0.0010213593132926831	1021359.3132926831	19818	32313.4375	49323
2016-09-30	6008	40.25902679362392	13.2596977603741	35836	0.0011234241208177228	1123424.1208177228	17640	31623.28125	42939
2016-10-01	5780	91.38949989798488	13.2374148895383	53076	0.001721861102908751	1721861.102908751	22028	34478.59375	47263
2016-10-02	6068	87.47521666596032	13.2839713617767	51105	0.0017116762873683655	1711676.2873683656	22758	35749.53125	52001
2016-10-03	6204	65.92753263690501	13.5005305698422	47672	0.0013829403556994675	1382940.3556994675	21671	33282.65625	47769
2016-10-04	6077	85.36779294964445	13.3260360841613	56662	0.0015066145379556749	1506614.5379556748	40270	32054.53125	54022
2016-10-05	5817	64.16574448814714	13.0834668217417	41719	0.0015380460818367444	1538046.0818367444	17560	33081.5625	35718
2016-10-06	5953	50.25810890054457	12.8729818819404	36826	0.001364745258799342	1364745.2587993422	18040	32822.5	36517
2016-10-07	5887	53.56977025135322	12.6904481753361	43708	0.001225628494814524	1225628.4948145242	19625	36571.25	43493
2016-10-08	6200	56.38056190348183	12.2435036364699	37690	0.0014959024118726938	1495902.4118726938	19591	36094.6875	41826
2016-10-09	6049	60.02357006056861	12.0857872589129	43940	0.0013660348215878155	1366034.8215878154	20008	33425.625	50362
2016-10-10	6041	54.63668968029481	11.7732482127411	44940	0.0012157696858098534	1215769.6858098533	51780	33130.9375	66590
2016-10-11	6050	39.1986546123736	11.7647782507306	41053	0.0009548304536178501	954830.4536178501	2268294	32479.53125	43364
2016-10-12	5910	44.18646313907641	11.8266073921683	30002	0.0014727839190412776	1472783.9190412776	7157228	33092.65625	26728
2016-10-13	6114	112.65850113615902	11.9585693606078	32244	0.003493936891705713	3493936.8917057132	4981603	34826.25	20541
2016-10-14	6079	75.24662026502199	11.9049818819404	42006	0.0017913302924587437	1791330.2924587438	1015290	32913.75	36664
2016-10-15	6027	69.0827230000728	11.957119257744	33662	0.002052246539126398	2052246.5391263978	713710	32207.1875	27461
2016-10-16	6055	66.99710041155983	11.96180171128	34990	0.0019147499403132273	1914749.9403132272	1183203	32930.3125	38882
2016-10-17	5959	71.53950336828534	11.9689210987727	38136	0.0018759047453399764	1875904.7453399764	1078043	32374.0625	41408
2016-10-18	6119	96.86327472357452	12.5500731595558	51898	0.0018664163305633073	1866416.3305633073	879126	33324.0625	55182
2016-10-19	5774	92.76412162282256	11.9925057539451	38497	0.002409645469070903	2409645.469070903	14565	33142.1875	32113
2016-10-20	6298	54.944965621889104	12.0624716101695	43438	0.001264905511807383	1264905.5118073828	20948	34536.5625	47379
2016-10-21	6097	41.964566912987046	12.0819085330216	57780	0.000726281878037159	726281.878037159	23299	32126.875	65218
2016-10-22	6041	27.659672600377352	12.043858585038	37772	0.0007322797998617323	732279.7998617323	19093	31702.65625	45290
2016-10-23	5993	26.363036841796784	11.9570144576271	35364	0.000745476666717475	745476.6667174749	17749	31331.875	43178
2016-10-24	6065	48.5906300460225	11.9264431618936	52547	0.0009247079765928121	924707.9765928121	18902	32061.875	46984
2016-10-25	6028	43.19615629848607	11.3266441046172	47610	0.0009072916676850677	907291.6676850676	19401	31664.53125	45313
2016-10-26	6096	35.289184982693484	11.4940479836353	45158	0.0007814603167255744	781460.3167255743	19013	31956.875	46149
2016-10-27	6018	33.34429094512273	11.4758968591467	44353	0.0007517933611057365	751793.3611057365	18772	31445.0	45992
2016-10-28	5943	35.89208134219633	11.1283608649912	41522	0.0008644111878569512	864411.1878569511	18838	31079.0625	45815
2016-10-29	5668	31.12248176892602	10.4133396382233	40011	0.0007778481359857544	777848.1359857544	17149	29625.78125	43422
2016-10-30	6059	30.59147767053507	11.2365086464056	39435	0.0007757443304307105	775744.3304307106	15450	31964.21875	40222
2016-10-31	6092	33.414825530357845	10.976982628872	45031	0.0007420404950002852	742040.4950002852	19967	32021.25	49938
2016-11-01	5839	41.19268588981389	10.8072025587376	49025	0.0008402383659319507	840238.3659319507	20645	30498.4375	47198
2016-11-02	5952	29.19753573717457	10.8340809251899	43519	0.0006709146749046295	670914.6749046295	21127	31142.03125	45674
2016-11-03	5950	29.70314026793444	10.8688609450614	42346	0.0007014391032903803	701439.1032903802	19392	31215.9375	45564
2016-11-04	5904	21.70136374061548	11.1541980824079	32572	0.0006662582506636216	666258.2506636216	13375	30923.59375	35817
2016-11-05	5996	24.598063675717142	11.1425230835769	37690	0.0006526416470076185	652641.6470076186	16488	31424.53125	41204
2016-11-06	6054	23.282718881160964	10.9939136177674	34391	0.0006770003454729715	677000.3454729714	15005	31800.15625	38298
2016-11-07	6315	29.029823132227687	10.9156866861485	41941	0.0006921585830625804	692158.5830625804	18175	33259.0625	46513
2016-11-08	6159	31.46834312877433	10.8588094389246	41569	0.0007570146774946313	757014.6774946314	16982	32327.1875	46843
2016-11-09	5924	34.985425585907514	10.6574666475745	40517	0.0008634752223981913	863475.2223981912	17488	31002.34375	46218
2016-11-10	5966	35.377435568150126	10.5204114956166	40164	0.0008808245087180093	880824.5087180093	16205	31210.78125	42111
2016-11-11	5992	44.23578158600205	10.290054452367	41070	0.0010770825806185062	1077082.5806185063	17674	31339.375	43122
2016-11-12	6086	30.71775839473604	9.88841032670953	40882	0.0007513761164995851	751376.1164995851	16239	31950.0	44115
2016-11-13	6203	33.92647096206372	10.1176767387493	43673	0.0007768294131858062	776829.4131858062	17673	32424.21875	46022
2016-11-14	6067	38.314562568488064	10.0172283571011	43876	0.0008732464802736819	873246.4802736819	16136	31884.21875	43206
2016-11-15	6006	37.0273981022188	10.2417277703098	45330	0.0008168409023211735	816840.9023211735	17175	31437.03125	45844
2016-11-16	6045	34.924240184009534	10.0225825832846	41684	0.0008378332257942984	837833.2257942983	16052	31581.40625	43804
2016-11-17	5868	30.428800013697696	9.93872796025716	40738	0.0007469389762309808	746938.9762309807	15955	30808.59375	42211
2016-11-18	6289	34.70116948808436	9.51819493395675	43785	0.0007925355598511902	792535.5598511902	16522	33100.78125	45374
2016-11-19	6150	27.90021682607428	9.7004858679135	39289	0.000710127944871956	710127.944871956	15736	32331.09375	42373
2016-11-20	6179	32.59646883302205	9.58891222559906	42125	0.0007738034144337579	773803.4144337579	16560	32456.40625	44738
2016-11-21	6073	35.25151168065952	9.53756317708942	42735	0.000824886198213631	824886.1982136309	16573	31815.3125	43769
2016-11-22	5922	38.09484580544674	9.85380703156049	53585	0.0007109236877007883	710923.6877007883	121548	31177.5	53326
2016-11-23	5837	82.22907797129227	9.79015008942139	64289	0.0012790536168130204	1279053.6168130203	2201887	32621.875	65822
2016-11-24	5914	58.89329241118992	9.22138124488603	36861	0.0015977128241553382	1597712.824155338	1518571	32401.40625	36146
2016-11-25	6111	59.8097480438427	9.41386307305669	58075	0.0010298708229675886	1029870.8229675887	1707643	33431.71875	57312
2016-11-26	5938	72.59888123052879	9.31205627118644	40804	0.0017792099115412408	1779209.9115412408	2236731	32496.5625	37383
2016-11-27	5945	114.9160501874076	8.91463851198129	44449	0.002585346131238219	2585346.1312382193	4138216	33706.71875	37833
2016-11-28	6042	122.21927557318966	8.68169444944477	48388	0.0025258178799121614	2525817.8799121613	4295076	33939.84375	40926
2016-11-29	5988	101.58944481871404	8.16833660783168	47036	0.0021598232166577525	2159823.2166577526	3154919	32977.96875	39820
2016-11-30	6061	35.31984014686877	8.60721732904734	39178	0.0009015222866626364	901522.2866626364	159809	31840.0	37324
2016-12-01	6057	27.223136520090243	8.45638715955582	37121	0.0007333621540392296	733362.1540392296	14917	31748.28125	36941
2016-12-02	6075	28.081757219806352	7.67124288720047	41642	0.0006743613952213235	674361.3952213235	18020	31796.40625	41162
2016-12-03	6160	25.910085196639702	7.89398178550555	41357	0.0006264981791870712	626498.1791870712	19886	32116.40625	41614
2016-12-04	5983	26.25906785226225	7.47449172238457	39643	0.0006623885137921512	662388.5137921511	21023	31172.5	44282
2016-12-05	6004	31.260227778687817	6.73351910169491	41613	0.0007512130290699497	751213.0290699498	20575	31231.5625	42576
2016-12-06	6089	34.72419036220227	7.7770034289889	48200	0.0007204188871826197	720418.8871826197	18629	31978.75	46930
2016-12-07	6073	34.98683089340099	8.35538933781414	41757	0.0008378674448212513	837867.4448212513	15252	31710.625	39666
2016-12-08	6125	792.4889804728476	8.26426946493279	39587	0.020018919859369176	20018919.859369177	15363	32094.0625	40703
2016-12-09	6050	31.427944831704977	8.49242592811222	41444	0.0007583231549007089	758323.1549007089	16393	31660.625	42933
2016-12-10	6075	29.027316459710686	8.12186280713033	40564	0.0007155930494948892	715593.0494948892	16651	31676.40625	42648
2016-12-11	6098	36.80282475236215	8.2296987445938	39164	0.0009397105697161206	939710.5697161206	15625	31778.90625	40401
2016-12-12	5999	31.236666299979216	8.52116493980129	38741	0.0008062947858852176	806294.7858852176	16013	31342.5	41203
2016-12-13	6070	30.964451383760046	8.41006104558737	44664	0.0006932753757782564	693275.3757782564	14703	31810.0	41456
2016-12-14	6080	34.88665337892242	8.239893685564	47294	0.0007376549536711299	737654.9536711299	16620	31850.46875	41568
2016-12-15	6001	34.427867607164906	7.81254800701344	46102	0.0007467760098729969	746776.009872997	17580	31367.8125	41657
2016-12-16	6075	30.59438815455709	7.8575081987142	43953	0.0006960705334006118	696070.5334006118	16335	31756.40625	42098
2016-12-17	6116	32.801700786191404	7.79680409760374	39442	0.0008316439527962934	831643.9527962934	15730	31962.34375	39444
2016-12-18	6096	27.72324655989505	7.90739229719462	36640	0.0007566388253246465	756638.8253246465	13717	31889.375	37437
2016-12-19	6032	36.45135776897361	7.60991483635301	45599	0.0007993894113680916	799389.4113680916	17182	31473.59375	44354
2016-12-20	6069	43.90159746533461	7.62558996580947	44241	0.0009923283258817524	992328.3258817523	16898	31668.90625	42583
2016-12-21	6070	54.74736540267383	7.88992567153711	50793	0.0010778525663511474	1077852.5663511474	16045	31592.96875	43883
2016-12-22	5956	38.84440559748092	7.58389207481006	55173	0.0007040473709510254	704047.3709510254	23152	31074.0625	50194
2016-12-23	5954	29.67366918963357	7.16697962127411	44391	0.0006684613815781031	668461.381578103	17335	31117.34375	43204
2016-12-24	6006	25.81752534909213	7.24266080187025	37757	0.000683781162409411	683781.1624094109	15279	31326.875	39043
2016-12-25	6127	24.217901540017728	7.20134819403857	36601	0.0006616732204042984	661673.2204042984	13822	32008.4375	37523
2016-12-26	6066	23.12041301023281	7.24033197545295	34565	0.0006688966587655956	668896.6587655955	13945	31644.6875	36369
2016-12-27	5998	36.3981345764551	7.15374168614845	42370	0.0008590543917029762	859054.3917029762	14690	31222.8125	40134
2016-12-28	6056	31.575304426588826	7.62361589012274	43386	0.0007277763432118385	727776.3432118385	15321	31575.15625	40160
2016-12-29	6082	40.70029320645889	8.30259408708358	46546	0.0008744101148639816	874410.1148639816	15585	31818.75	42848
2016-12-30	6063	44.810910765726426	8.21893582700175	44561	0.001005608284502736	1005608.2845027361	15825	31681.5625	40224
2016-12-31	5993	28.59880080571172	8.12632962185856	41220	0.0006938088502113469	693808.850211347	15928	31228.125	40620
2017-01-01	6111	25.262224854177028	8.17785176797195	38730	0.000652265036255539	652265.036255539	13946	31748.28125	39166
2017-01-02	6058	28.11834105552941	8.3784564868498	39652	0.0007091279394615507	709127.9394615507	15232	31527.03125	39425
2017-01-03	6035	40.2453430986876	9.69747177030976	45883	0.0008771297233983741	877129.7233983742	14868	31527.03125	41392
2017-01-04	6141	39.504583436605984	11.0686323909994	50673	0.0007795982759379943	779598.2759379942	18066	32099.53125	48988
2017-01-05	6091	34.857577903488725	10.2247939114553	49596	0.0007028304279274281	702830.427927428	18850	31817.03125	48231
2017-01-06	6009	31.3190764022956	10.1258320169492	43804	0.0007149821112751256	714982.1112751255	17287	31359.53125	44253
2017-01-07	6108	30.184494073781288	9.92474459380479	43622	0.0006919557579611501	691955.75796115	16709	31895.0	44735
2017-01-08	6074	33.02422783209048	10.4385973290473	42727	0.000772912393383352	772912.393383352	15727	31684.375	42431
2017-01-09	6082	35.91916969007073	10.3648285651666	46188	0.0007776731984513452	777673.1984513452	17353	31750.3125	45921
2017-01-10	6030	38.70940401388122	10.6283672121566	48179	0.0008034497190452525	803449.7190452525	16350	31349.375	44212
2017-01-11	6047	34.63413430724795	9.97243464874343	45221	0.0007658860774252659	765886.0774252659	16407	31522.96875	45003
2017-01-12	6056	37.083060660754725	9.77226410344828	50589	0.0007330261649914947	733026.1649914946	18118	31556.71875	46406
2017-01-13	6106	35.782731983713525	9.81302504967855	50833	0.0007039272123170681	703927.2123170681	17532	31730.3125	44848
2017-01-14	6067	28.739323359416133	9.77886792986558	42044	0.0006835535001288206	683553.5001288205	16539	31478.125	41696
2017-01-15	6085	29.981494275967727	9.87137750146113	41748	0.0007181540259645426	718154.0259645426	16277	31702.03125	40490
2017-01-16	6052	32.52371340724529	9.61363526943308	45375	0.0007167760530522378	716776.0530522377	16857	31540.3125	44780
2017-01-17	6002	39.42237021503063	10.2436392735243	46671	0.000844686640848292	844686.6408482919	17779	31296.09375	45000
2017-01-18	6065	33.98421364157765	10.2417576405611	44994	0.0007553054549846123	755305.4549846123	16719	31605.46875	45781
2017-01-19	6158	31.295282022109784	10.4345745926359	43628	0.0007173210328713163	717321.0328713163	16434	32123.59375	44708
2017-01-20	5963	33.6477800820626	10.6508334517826	45775	0.0007350689258779378	735068.9258779378	18418	31121.09375	46242
2017-01-21	6046	30.663926862289088	10.9621638223261	43302	0.0007081411219409978	708141.1219409978	16291	31523.75	44278
2017-01-22	6065	35.76865561107272	10.7040929427236	47432	0.0007541038879042148	754103.8879042148	16436	31577.8125	45065
2017-01-23	6048	35.01886118010465	10.7988108357686	46076	0.0007600238992122721	760023.8992122721	16840	31498.4375	45018
2017-01-24	6037	41.16426040863084	10.545993207481	50414	0.00081652438625443	816524.38625443	17693	31420.46875	45729
2017-01-25	6010	37.75670633576886	10.5133496668615	46256	0.0008162553254879121	816255.3254879122	16459	31423.59375	44588
2017-01-26	6081	36.45994763646086	10.6258650140269	46856	0.0007781276173053794	778127.6173053795	16994	31784.6875	43989
2017-01-27	5985	35.3494286973526	10.5341234798364	46680	0.0007572713945448287	757271.3945448287	16409	31114.84375	44194
2017-01-28	6063	33.34500900981693	10.5638735827002	45189	0.000737901015951159	737901.0159511591	16621	31527.96875	42777
2017-01-29	5960	30.6185459321584	10.4949952659264	42509	0.0007202838441779011	720283.8441779012	15710	31120.0	42039
2017-01-30	6094	32.79253845580968	10.5793407966102	45369	0.0007227961483790622	722796.1483790622	17322	31928.4375	43363
2017-01-31	6018	32.00903823176559	10.7060901987142	43649	0.0007333280998823704	733328.0998823703	15900	31413.90625	42449
2017-02-01	6009	38.1155411062726	10.7228105669199	44541	0.0008557405784843762	855740.5784843762	16645	31332.1875	41939
2017-02-02	6047	35.45939735530528	10.8279625645821	43709	0.0008112607782219972	811260.7782219972	16639	31414.84375	44562
2017-02-03	5990	34.059355115180445	10.9571067597896	42778	0.0007961885809336679	796188.580933668	16220	31273.28125	42730
2017-02-04	6078	32.971661726655974	11.3959769257744	45410	0.0007260881243482928	726088.1243482928	17283	31760.78125	45872
2017-02-05	6077	34.84082132883037	11.2444300976037	46542	0.0007485888300638213	748588.8300638213	17145	31598.4375	46264
2017-02-06	6050	35.86561362423705	11.3366601163063	47306	0.0007581620433821725	758162.0433821725	16440	31626.71875	45039
2017-02-07	5998	46.06871500266976	11.4869003085915	51866	0.0008882257163203208	888225.7163203208	16941	31491.40625	45307
2017-02-08	6067	43.71374165108089	11.4007932261835	51089	0.0008556390152690577	855639.0152690577	17666	31704.21875	45854
2017-02-09	6029	40.68162167217307	10.9898948129749	47873	0.0008497821668199836	849782.1668199836	17228	31430.9375	46167
2017-02-10	6040	46.21940354947419	11.3733687919345	52222	0.0008850561745906742	885056.1745906742	17116	31496.40625	48270
2017-02-11	6038	38.49593317070354	11.4835259848042	46560	0.0008268026883742169	826802.6883742169	16194	31589.84375	43238
2017-02-12	6059	40.336776565119465	11.4637379637639	45319	0.000890063253053233	890063.2530532329	17549	31569.6875	44108
2017-02-13	6070	61.46315438719341	11.3888621858562	55990	0.0010977523555490876	1097752.3555490875	18652	31734.0625	50605
2017-02-14	6023	49.8321843542363	13.0940965563998	58298	0.0008547837722432381	854783.7722432382	19469	31464.0625	52821
2017-02-15	6089	90.52776101823076	13.0142665108124	55320	0.0016364381962803826	1636438.1962803826	19536	31728.28125	52985
2017-02-16	6052	39.21124029299061	12.8854819877265	49674	0.0007893715080925758	789371.5080925758	18484	31539.84375	50404
2017-02-17	6012	38.84667405719458	12.774232597896	49406	0.0007862744212685621	786274.4212685621	18335	31327.8125	48111
2017-02-18	5999	44.65269892579816	12.8982752191701	49398	0.0009039373846268708	903937.3846268707	18471	31211.71875	47908
2017-02-19	6019	36.31267428966572	12.8614133553478	48227	0.0007529532064956502	752953.2064956502	17465	31267.1875	46738
2017-02-20	6015	41.03446799463896	12.7023435815313	50152	0.0008182020257345462	818202.0257345462	18807	31387.8125	48316
2017-02-21	6052	54.86547966531291	12.8127439205143	58434	0.0009389307537617296	938930.7537617296	19273	31410.625	48120
2017-02-22	5968	50.95434761388852	12.7348605955582	50372	0.001011560938892411	1011560.938892411	18605	30993.59375	47354
2017-02-23	6019	43.352493041966405	13.2532427001753	47601	0.000910747527194101	910747.527194101	18090	31229.53125	46908
2017-02-24	6011	41.33923813777058	13.1775699006429	54081	0.000764394854713681	764394.8547136809	19912	31263.59375	52470
2017-02-25	6039	44.66242232425109	13.6454301665693	53245	0.000838809697140597	838809.697140597	18853	31553.90625	49950
2017-02-26	6089	39.379004377986	14.6590073091759	51716	0.0007614472190035193	761447.2190035193	18893	31820.15625	49576
2017-02-27	5988	45.02738600070314	15.6568423302162	52642	0.0008553509745204046	855350.9745204046	20317	31246.40625	52435
2017-02-28	6107	50.96269142341913	15.6533547393337	60277	0.0008454749145348827	845474.9145348828	23302	31856.09375	59261
2017-03-01	5958	54.94297164887197	17.2656843547633	59774	0.0009191784329118341	919178.4329118341	25905	31144.84375	57836
2017-03-02	6061	54.862694242967	19.204561207481	70779	0.0007751267218096752	775126.7218096752	32103	31628.4375	68951
2017-03-03	6006	46.403122802155146	19.6547031858562	64294	0.0007217333312930467	721733.3312930467	27002	31301.40625	64504
2017-03-04	5985	42.51942051927136	18.6842248883694	58756	0.0007236609115540771	723660.911554077	23685	31172.65625	58256
2017-03-05	6073	43.43870349022623	19.3011112244302	57031	0.0007616682767306593	761668.2767306593	23431	31561.875	56480
2017-03-06	5977	41.35169201848052	19.7310337568673	57020	0.0007252138200364876	725213.8200364875	23416	31153.125	58926
2017-03-07	5978	43.80270861588837	18.8391078433665	62589	0.0006998467560735651	699846.7560735651	21977	31068.75	57002
2017-03-08	6016	40.31748409089501	16.6778201776739	55386	0.0007279363754539957	727936.3754539957	22169	31325.9375	56800
2017-03-09	5928	49.768597101768194	17.798087509059	64266	0.0007744156646090965	774415.6646090965	25523	30809.53125	60172
2017-03-10	5953	55.57275642824565	19.1809420046756	65132	0.000853232764666303	853232.7646663031	25460	31027.03125	62075
2017-03-11	6002	47.96142906119904	21.4462162478083	64803	0.0007401112457941614	740111.2457941613	24761	31235.46875	64225
2017-03-12	5919	48.529026723026	23.2196188281707	66646	0.0007281611307959368	728161.1307959368	26504	30849.53125	65594
2017-03-13	6040	76.36274961095884	28.5448137270602	81718	0.0009344666978016941	934466.6978016942	34982	31612.5	83436
2017-03-14	5961	74.82260577439732	28.5762455482174	77155	0.0009697700184615037	969770.0184615037	31196	31216.09375	73037
2017-03-15	5986	64.30798953120562	34.6731720058445	81205	0.000791921550781425	791921.5507814251	32623	31373.90625	77875
2017-03-16	5990	85.39888598342587	44.7765893758036	109950	0.0007767065573754059	776706.5573754059	45633	31431.71875	105360
2017-03-17	6046	88.96620259758997	44.127845295149	106635	0.0008343058338968441	834305.8338968441	43985	31841.875	105476
2017-03-18	5991	60.51984456442977	32.2416653909994	89920	0.0006730409760279111	673040.9760279112	36446	31482.34375	89313
2017-03-19	5950	57.00351035267536	43.3432976668615	84599	0.0006738083234160612	673808.3234160612	31968	30994.53125	80907
2017-03-20	6066	56.94921183889185	41.8270432928112	80264	0.0007095237197111015	709523.7197111015	32701	31670.3125	80670
2017-03-21	5957	64.21871893421586	42.3989190461718	84298	0.0007618059614014075	761805.9614014075	33443	31013.28125	79747
2017-03-22	6008	60.19647044409352	41.1990631186441	78821	0.0007637110724818706	763711.0724818705	31097	31375.46875	75719
2017-03-23	5914	60.99908203762955	43.140975748685	82434	0.0007399747924112569	739974.7924112568	30922	30980.9375	76196
2017-03-24	5913	73.28901789836397	52.9880817066043	87775	0.0008349646015193844	834964.6015193844	37091	30840.9375	87124
2017-03-25	5962	58.09245300948805	50.1573111630625	84394	0.0006883481409755202	688348.1409755201	34083	31062.8125	83326
2017-03-26	5981	58.104728576066336	50.380642766803	79534	0.0007305646462653247	730564.6462653248	30560	31172.34375	76788
2017-03-27	5951	77.73924606667534	48.8407655622443	94570	0.0008220286144303197	822028.6144303198	36649	31005.3125	82602
2017-03-28	5900	63.882073242730655	50.2165826206897	84348	0.000757363224293767	757363.224293767	33145	30555.46875	79398
2017-03-29	5988	69.32498441445472	52.9549353074226	93064	0.000744917308674189	744917.3086741889	33690	31268.28125	81354
2017-03-30	5910	71.10513215676181	51.8379855821157	96209	0.0007390694441971314	739069.4441971314	39494	30819.84375	89056
2017-03-31	5971	77.40067652754118	50.0319167153711	103102	0.0007507194479984984	750719.4479984983	45702	31208.28125	99662
2017-04-01	5926	57.22288135861453	50.6856101426067	80572	0.0007102080295712472	710208.0295712472	32819	30850.9375	76181
2017-04-02	5846	66.267082119486	48.7942622232613	88948	0.0007450092426978235	745009.2426978234	36178	30440.78125	88396
2017-04-03	5979	74.78445755475327	44.1242026744594	100221	0.0007461954835289338	746195.4835289337	43803	31186.25	102276
2017-04-04	5932	64.97985001795513	44.2334705575687	86279	0.0007531363369760328	753136.3369760327	36556	31055.3125	82309
2017-04-05	5986	68.31268604858514	45.345952899474	87411	0.0007815113206413968	781511.3206413968	37087	31235.3125	82423
2017-04-06	5880	73.38862288890107	43.2308226411455	95177	0.0007710751850646802	771075.1850646803	41331	30724.375	91801
2017-04-07	5946	72.41898771616208	42.4313812974869	92846	0.0007799903896361941	779990.3896361941	33358	31074.53125	78496
2017-04-08	5936	52.32712425271761	44.6247199088253	72144	0.0007253149846517744	725314.9846517744	30344	30914.375	70060
2017-04-09	5797	56.80567880926951	43.9210733267095	74557	0.0007619093956203912	761909.3956203912	29946	30243.28125	70157
2017-04-10	5758	63.03860792415912	43.9867391759205	75487	0.0008350922400434396	835092.2400434397	32259	30037.1875	73204
2017-04-11	5849	58.91527217426012	43.9088074582116	75891	0.0007763143478707635	776314.3478707635	31056	30450.46875	71487
2017-04-12	5779	80.68895925718465	46.356845351841	80347	0.0010042560301838856	1004256.0301838856	35689	30213.90625	74672
2017-04-13	5798	61.65846332024792	49.9132952574518	84124	0.0007329473553355513	732947.3553355513	34575	30342.96875	78440
2017-04-14	5908	62.89644004797044	47.1097739795441	81155	0.0007750162041521833	775016.2041521834	33338	30989.6875	76780
2017-04-15	5721	57.805251362189566	49.1234506072472	74820	0.0007725909029963855	772590.9029963856	31420	29998.125	71843
2017-04-16	5820	55.11769542030488	48.1771319462303	70634	0.0007803281057324359	780328.1057324358	28167	30503.4375	66066
2017-04-17	5861	60.47329724311748	47.8490843132671	72546	0.0008335855490739321	833585.5490739321	30233	30648.125	69485
2017-04-18	5861	73.74478175798265	49.8912425108124	83303	0.0008852596155958687	885259.6155958687	34926	30519.84375	79273
2017-04-19	5718	78.39648454051648	48.0668974666862	85734	0.0009144153374450799	914415.3374450799	35182	29612.1875	78686
2017-04-20	5859	71.79277395847113	49.3441459731151	85450	0.0008401728959446592	840172.8959446592	37459	30422.1875	83096
2017-04-21	5878	92.19736509574828	48.5441502594974	81278	0.0011343458881339142	1134345.8881339142	36875	30477.34375	72046
2017-04-22	5792	74.92014405674595	48.6126565376973	73539	0.001018781110114986	1018781.110114986	32677	29990.3125	70410
2017-04-23	5864	65.08920181793417	48.8707930379895	77073	0.0008445136664971413	844513.6664971414	31519	30491.25	75073
2017-04-24	5721	72.97982447423357	50.1052582127411	80531	0.0009062326864714653	906232.6864714653	37171	29782.96875	79902
2017-04-25	5897	78.57420473414996	50.2949234336645	93033	0.0008445842306939469	844584.2306939469	35038	30760.3125	78888
2017-04-26	5637	74.78972386314659	53.5068268007014	89642	0.0008343156540811962	834315.6540811962	43652	29332.1875	86436
2017-04-27	5642	87.3126909117983	63.3839737416715	104494	0.0008355761183589326	835576.1183589326	50941	29330.0	93919
2017-04-28	5697	79.20596840681473	73.2896960841613	106193	0.0007458680742310202	745868.0742310202	43952	29682.03125	91975
2017-04-29	5626	70.20268579630964	70.4783451390999	91335	0.0007686285191472014	768628.5191472014	40604	29217.65625	86521
2017-04-30	5648	78.95863027440996	80.5040275862069	95202	0.0008293799528834474	829379.9528834474	43238	29368.59375	89882
2017-05-01	5624	105.53821414090277	78.3656599269433	112202	0.0009406090278328619	940609.0278328619	50352	29357.5	99502
2017-05-02	5619	112.7346026501557	77.6578077147867	110354	0.0010215724183097639	1021572.4183097639	48989	29436.40625	95686
2017-05-03	5649	77.31350608737826	81.155050748685	97334	0.0007943114028744145	794311.4028744145	42085	29552.65625	90700
2017-05-04	5649	92.4303399621889	95.4461979970777	114877	0.0008046026616484492	804602.6616484493	53852	29423.4375	109614
2017-05-05	5675	84.35330606094706	91.2619477144945	108514	0.0007773495222823513	777349.5222823513	51379	29702.03125	108127
2017-05-06	5678	84.3641463874504	95.5202134447691	95014	0.0008879127958769277	887912.7958769277	46305	29703.4375	93789
2017-05-07	5718	105.73350580246348	76.6355311633548	106631	0.0009915831775230794	991583.1775230794	53043	29880.15625	104593
2017-05-08	5640	95.6059639504976	89.3967222244301	117509	0.0008136054595860538	813605.4595860539	58390	29425.9375	117074
2017-05-09	5672	106.66662838638118	86.2167880181181	112933	0.0009445124842728094	944512.4842728093	57329	29755.0	112581
2017-05-10	5648	104.90453692879494	88.0493733267096	109673	0.0009565210847591927	956521.0847591928	57321	29614.84375	106644
2017-05-11	5702	109.39338022651734	88.2398370724722	117189	0.0009334782294116115	933478.2294116116	58056	29734.53125	113776
2017-05-12	5688	109.06037352181453	85.485073163647	107241	0.001016965279341059	1016965.279341059	52550	29889.6875	108490
2017-05-13	5591	106.92358825508352	88.2832749123319	101332	0.0010551808733182363	1055180.8733182363	48670	29253.28125	97206
2017-05-14	5402	106.37913661749008	89.4800016691993	101348	0.0010496421894609668	1049642.1894609667	50833	28217.5	102217
2017-05-15	5401	132.12339880799843	90.8514018176505	122792	0.0010759935403609228	1075993.5403609227	61036	28462.34375	118345
2017-05-16	5457	137.1437676036473	88.2582728825248	116341	0.0011788085679480776	1178808.5679480776	61723	28717.96875	118871
2017-05-17	5325	220.219437190224	86.8320563541789	140135	0.0015714806236145431	1571480.6236145431	68437	27898.90625	140544
2017-05-18	5462	158.49859326669733	95.83543393045	137409	0.0011534804362647085	1153480.4362647084	68814	28480.78125	131869
2017-05-19	5424	173.98585540599947	124.608196428989	161568	0.0010768583841230905	1076858.3841230904	84077	28381.25	161041
2017-05-20	5489	155.57976968216053	124.620777756867	130912	0.0011884301644017395	1188430.1644017394	69003	28652.03125	129027
2017-05-21	5437	160.52313691767824	147.731762711864	149699	0.0010723060068382436	1072306.0068382437	73366	28654.0625	139748
2017-05-22	5468	182.63241999502208	153.63485777557	176255	0.0010361829167684438	1036182.9167684438	89303	28769.21875	164817
2017-05-23	5419	253.72864219064064	169.076412100526	187121	0.001355960272714664	1355960.272714664	101993	28576.09375	180270
2017-05-24	5427	272.0906793099249	191.874668920514	187293	0.0014527541302126875	1452754.1302126874	102757	28640.625	179778
2017-05-25	5465	218.68988503939383	180.691296002338	183010	0.0011949613957674106	1194961.3957674105	97544	28838.90625	176345
2017-05-26	5492	206.05582649909692	164.60314556692	169818	0.001213392140403826	1213392.140403826	91512	28963.75	166649
2017-05-27	5439	182.12725999139823	155.72604947107	149450	0.0012186501170384626	1218650.1170384625	79409	28775.46875	147424
2017-05-28	5453	192.5255141824956	173.216734450029	155271	0.0012399322100230927	1239932.2100230926	80003	28823.28125	145254
2017-05-29	5579	192.62455812961568	193.881140413501	158547	0.0012149366315957772	1214936.631595777	85386	29537.34375	154725
2017-05-30	5581	319.92587186721	228.073706624196	193618	0.001652356040591319	1652356.0405913189	108206	29819.375	182234
2017-05-31	5412	634.0721771233844	229.102651646406	214126	0.002961210582196391	2961210.582196391	117434	28748.4375	202300
2017-06-01	5276	253.29347084435025	220.986285654588	199160	0.0012718089518193928	1271808.9518193929	110181	28069.375	195347
2017-06-02	5087	291.5978414737622	221.467074215663	194911	0.0014960563614868437	1496056.3614868436	102330	26820.625	172388
2017-06-03	5206	228.134695773494	224.307389632379	175666	0.0012986844111751506	1298684.4111751507	92861	27526.40625	168634
2017-06-04	5160	255.71387092798903	245.468700092928	180136	0.0014195600597769966	1419560.0597769965	97988	27232.5	166939
2017-06-05	5249	219.924346992173	248.05642671128	190305	0.0011556414544661097	1155641.4544661096	103393	27789.84375	182726
2017-06-06	5208	265.07576261800153	264.404235562244	200523	0.0013219219870937574	1321921.9870937574	109053	27483.75	192537
2017-06-07	5239	277.96346869883155	256.981876225599	207180	0.0013416520354224903	1341652.0354224902	110230	27770.78125	188291
2017-06-08	5209	239.51527997474744	258.372808144944	187700	0.001276053702582565	1276053.702582565	101337	27631.25	175675
2017-06-09	5214	250.50848082935977	278.428987158387	215831	0.0011606696018151227	1160669.6018151226	112166	27650.0	196464
2017-06-10	5332	214.55964112381645	344.951987142022	213356	0.0010056414683618762	1005641.4683618762	115271	28158.75	204657
2017-06-11	5246	313.87760955297625	344.026909994155	240490	0.0013051586741776218	1305158.6741776217	135899	27926.71875	228076
2017-06-12	5237	512.8093910337161	389.19372150789	292941	0.0017505552006503566	1750555.2006503565	158263	28100.625	288638
2017-06-13	5272	294.6420992717208	387.25153943834	280054	0.0010520903085537818	1052090.3085537818	154634	28276.09375	267995
2017-06-14	5293	254.75837439343667	341.446636869375	250410	0.0010173650189426806	1017365.0189426807	139341	28268.75	241520
2017-06-15	5305	279.62059239091167	342.119337795441	261617	0.0010688165998039565	1068816.5998039565	142301	28198.75	254234
2017-06-16	5336	257.5084865466794	352.629732300117	248003	0.001038328111138492	1038328.1111384919	129910	28370.9375	230718
2017-06-17	5279	238.66036410338825	368.03726914436	242022	0.000986110205284595	986110.205284595	127728	28299.0625	223538
2017-06-18	5347	251.8968996216164	350.534463086499	245957	0.001024150154789725	1024150.154789725	133592	28587.5	233595
2017-06-19	5334	283.02110567598083	357.681361649328	286209	0.000988861655908727	988861.655908727	152181	28632.96875	259165
2017-06-20	4967	720.0314629968401	349.288913500877	308488	0.0023340663591350074	2334066.3591350075	159337	26705.625	278881
2017-06-21	4898	913.3882187546128	320.277859038574	221289	0.004127580759796523	4127580.759796523	133149	26154.53125	221151
2017-06-22	4944	684.9430455503633	320.145963176505	284225	0.0024098620654423903	2409862.0654423903	168978	26533.28125	255977
2017-06-23	4890	469.9294504225872	325.991536277031	276012	0.0017025689115784358	1702568.9115784357	158543	26102.5	257629
2017-06-24	4939	640.185604612802	304.768927811221	250570	0.002554917207218749	2554917.207218749	146929	26495.0	229665
2017-06-25	4926	411.72148972111694	276.242345104617	231135	0.0017813030900604276	1781303.0900604276	138239	26383.125	217507
2017-06-26	4965	875.310976343044	255.033414298656	316788	0.002763081228907168	2763081.228907168	175036	26699.0625	306635
2017-06-27	5001	332.03251304604265	281.08192129398	252995	0.0013124074113956506	1312407.4113956506	142785	26582.34375	237899
2017-06-28	4961	773.2360915023081	317.776258400351	274241	0.0028195495622547616	2819549.562254762	150010	26639.53125	234241
2017-06-29	5027	466.28239383428166	293.999290413793	263791	0.0017676205550389576	1767620.5550389576	144689	27012.03125	233984
2017-06-30	5036	352.3445022660648	276.846878461718	252652	0.0013945842592422177	1394584.2592422178	145470	26856.25	234023
2017-07-01	5009	315.7446431697129	261.219362042665	240465	0.0013130586287805415	1313058.6287805415	130618	26680.0	210812
2017-07-02	5034	317.46824377590906	286.533256667446	248617	0.0012769369905352775	1276936.9905352774	128992	26715.46875	209244
2017-07-03	5052	425.9203162116086	276.381727718293	302032	0.0014101827495484208	1410182.7495484208	159480	27131.25	247375
2017-07-04	5078	377.0470051955244	269.404834744594	281465	0.0013395875337804857	1339587.5337804856	151480	27365.78125	235840
2017-07-05	4985	409.0909708904279	266.262281550555	271606	0.0015061926867978906	1506192.6867978906	142843	26760.3125	225625
2017-07-06	5046	304.7714334942586	266.656013065459	258791	0.001177674005256205	1177674.005256205	133953	26926.5625	233385
2017-07-07	5084	356.29380692048807	240.161421859147	295389	0.0012061850878688377	1206185.0878688376	154707	27287.96875	269469
2017-07-08	5087	360.27420747117344	244.196069263004	248142	0.0014518872559710707	1451887.2559710708	132014	27063.28125	212113
2017-07-09	5094	256.11281652195584	237.960754773232	225189	0.0011373238325227068	1137323.8325227068	120184	26943.90625	191702
2017-07-10	4594	261.5986725238105	203.667605391584	302633	0.0008644089458975408	864408.9458975409	144224	24433.59375	251493
2017-07-11	4520	287.2903194038124	192.891972717709	291677	0.0009849604850701715	984960.4850701715	147519	23968.125	255300
2017-07-12	4509	330.3342287702053	220.375114831385	283828	0.001163853561911458	1163853.561911458	143779	23934.21875	235142
2017-07-13	4512	327.4218798897501	205.861691116014	260745	0.0012557168110213046	1255716.8110213047	141249	23775.3125	209653
2017-07-14	4502	275.8806087755128	197.24683492519	249381	0.0011062615386718028	1106261.5386718027	127907	23771.25	213925
2017-07-15	4603	288.04062693510485	170.574619883109	231961	0.001241763171115424	1241763.171115424	116743	24148.59375	214490
2017-07-16	4575	276.7313205148444	155.12095854062	249138	0.0011107551658713019	1110755.165871302	124854	24009.6875	217793
2017-07-17	4459	281.5090484166212	189.221658703682	248473	0.0011329562906900196	1132956.2906900197	132893	23518.28125	210670
2017-07-18	4551	423.67794291787055	228.78765892519	271055	0.0015630700150075466	1563070.0150075466	147492	23954.0625	229389
2017-07-19	4637	324.8387504777334	191.651705937463	270122	0.0012025631028858568	1202563.1028858568	138440	24483.59375	227438
2017-07-20	4632	256.13319004381987	224.107144172414	250065	0.001024266450898046	1024266.4508980459	138729	24492.8125	218396
2017-07-21	4543	309.64155664190383	216.214063375804	232560	0.0013314480419758506	1331448.0419758505	130431	23842.1875	202409
2017-07-22	4649	224.8256033231073	231.983774798363	205574	0.0010936480455850802	1093648.0455850803	108987	24307.34375	173168
2017-07-23	4660	288.4939977157886	228.563602995324	260490	0.00110750507779872	1107505.0777987202	145759	24483.28125	227574
2017-07-24	4582	309.4402751243233	225.714163052016	263095	0.0011761541463133974	1176154.1463133974	130068	24058.90625	214257
2017-07-25	4686	355.48613772958606	204.267246499123	242956	0.001463170852868775	1463170.852868775	130009	24692.65625	210093
2017-07-26	4650	294.3839206286157	202.456667746347	223010	0.00132004807241207	1320048.07241207	119762	24511.875	192241
2017-07-27	4634	263.9442453220205	202.88998441204	225435	0.0011708219456695744	1170821.9456695744	120388	24355.78125	200333
2017-07-28	4647	281.98228990632	191.488124044418	246494	0.0011439722261244493	1143972.2261244494	122826	24685.15625	213884
2017-07-29	4683	204.17493459523243	205.994907945646	198773	0.0010271764001913359	1027176.4001913359	104002	24492.5	187930
2017-07-30	4704	208.0367153012783	196.771915156049	206624	0.0010068371307364017	1006837.1307364018	120731	24717.65625	199671
2017-07-31	4535	231.20108391372423	200.760819609001	250090	0.0009244715259055709	924471.5259055708	147248	24058.59375	229400
2017-08-01	4087	263.5994018632073	225.735534699591	218582	0.0012059520082312691	1205952.0082312692	124859	21416.71875	210430
2017-08-02	4044	236.99542193653448	217.584664142607	231068	0.001025652283901425	1025652.2839014251	126128	21139.0625	215670
2017-08-03	3976	236.5028087452588	224.028898297195	236335	0.001000710046100911	1000710.046100911	132391	20963.28125	209238
2017-08-04	4040	220.02835788508784	221.471094210403	257160	0.0008556087956334105	855608.7956334105	135064	21304.375	222067
2017-08-05	4034	236.07670876194624	248.939666132671	261400	0.0009031243640472312	903124.3640472313	134502	21191.5625	215563
2017-08-06	4032	244.97843728344316	266.031145936879	265127	0.0009240041085345633	924004.1085345632	135792	21265.625	213375
2017-08-07	4094	323.34908652557766	269.646053845704	281172	0.0011500045755821265	1150004.5755821264	152806	21621.5625	237937
2017-08-08	4093	339.0838202073518	294.522035516072	318866	0.0010634053809667754	1063405.3809667754	169229	21635.3125	265437
2017-08-09	4113	268.5274750163456	296.828835021625	280308	0.0009579729262680537	957972.9262680537	160410	21725.0	246216
2017-08-10	4029	313.14765753991173	301.437411189947	338241	0.0009258122390245763	925812.2390245763	169210	21468.125	279091
2017-08-11	4105	354.16210436481043	309.864902527177	356682	0.0009929351757722857	992935.1757722858	170497	21902.03125	280856
2017-08-12	4113	344.9860955057731	309.254121247516	338654	0.0010186978317272884	1018697.8317272884	167082	21917.1875	251679
2017-08-13	4129	304.6405826033189	297.04311033986	333011	0.0009148063655654584	914806.3655654584	166131	22038.4375	264515
2017-08-14	4133	345.5157380147424	299.899655571596	410061	0.0008425959503945569	842595.9503945569	209225	22038.125	313619
2017-08-15	4132	383.74524908541576	286.238491115137	413246	0.0009286121319635659	928612.131963566	213108	22220.625	331687
2017-08-16	4166	1168.4632663346388	300.581495599649	413624	0.002824940686069084	2824940.6860690843	188623	22569.53125	320357
2017-08-17	4144	690.5466421417296	301.525778841613	428007	0.0016134003465871577	1613400.3465871578	196255	22532.96875	316821
2017-08-18	4136	1018.69522486361	292.570930255406	443356	0.0022976913019415774	2297691.3019415773	206639	22310.46875	349415
2017-08-19	4211	471.91834325643765	294.006381612507	377418	0.0012503864236905438	1250386.4236905437	192634	22564.375	273370
2017-08-20	4156	293.1477910827076	297.946730439509	309926	0.0009458638225986449	945863.8225986449	171234	22132.5	231286
2017-08-21	4233	329.8688243209528	320.268020935126	392880	0.0008396172478134616	839617.2478134616	192142	22745.78125	308597
2017-08-22	4185	325.3501223181101	314.667140353594	364727	0.0008920373932231781	892037.3932231781	180890	22519.53125	274071
2017-08-23	4216	315.8813612284386	317.911476100818	374711	0.0008429999685849591	842999.968584959	200456	22613.125	312699
2017-08-24	4184	322.85989518315495	324.404678510228	352465	0.0009160055471696621	916005.5471696621	168031	22528.59375	274026
2017-08-25	3554	310.13675948214546	330.229825942724	352621	0.0008795186885697263	879518.6885697263	175112	18823.90625	273835
2017-08-26	3499	297.9166829773337	332.432620397428	306268	0.0009727319960862177	972731.9960862177	144211	18562.65625	224254
2017-08-27	3514	275.33544006679205	345.159394547049	324173	0.0008493472314683581	849347.2314683581	151002	18638.59375	234434
2017-08-28	3446	323.1205493290093	347.312148939801	363799	0.0008881842702399107	888184.2702399107	176815	18425.46875	268883
2017-08-29	3541	516.170615619648	373.270473714202	394649	0.0013079232827642993	1307923.2827642993	188218	19080.15625	298840
2017-08-30	3531	433.38011126161706	385.096362653419	400220	0.001082854708064607	1082854.708064607	199429	18943.90625	296113
2017-08-31	3473	737.5526007503827	388.628983109293	384421	0.0019186064256385127	1918606.4256385127	201738	18762.34375	310032
2017-09-01	3521	515.4161870215402	391.600977030976	390997	0.0013182100809508517	1318210.0809508518	194535	18833.125	294838
2017-09-02	3541	613.6621159472205	349.100817241379	331797	0.0018495107428554824	1849510.7428554823	170203	18848.125	256237
2017-09-03	3539	296.6845437225562	352.873988895383	302525	0.0009806943020330757	980694.3020330757	155252	18642.03125	229107
2017-09-04	3527	487.76749610877175	313.259609643483	442592	0.0011020702952352771	1102070.2952352772	217222	18921.09375	335953
2017-09-05	3559	615.8090010554052	321.673799707773	444572	0.001385172707807521	1385172.7078075209	209290	19101.25	325792
2017-09-06	3510	770.2774186378558	338.424651081239	496376	0.0015518023003486387	1551802.3003486386	219517	18888.28125	346013
2017-09-07	3547	734.2395843143025	336.414099064874	448347	0.0016376591887852546	1637659.1887852547	203211	19128.90625	303315
2017-09-08	3592	758.7490069559426	310.01521244886	463670	0.0016363987468586336	1636398.7468586336	212715	19267.1875	314442
2017-09-09	3561	441.03512038297936	305.233473699591	383654	0.0011495647650825466	1149564.7650825467	187363	19039.53125	260025
2017-09-10	3574	413.2975692590061	301.328705435418	325128	0.001271184177490115	1271184.177490115	168148	18988.75	235286
2017-09-11	3551	393.33282300043095	298.009521917008	365384	0.0010764916444081596	1076491.6444081597	192744	18846.09375	268734
2017-09-12	3603	519.9774662076594	293.927871127995	404898	0.0012842184110755286	1284218.4110755287	206092	19312.5	318053
2017-09-13	3536	463.0586576016015	276.957384570427	365679	0.0012662981948692747	1266298.1948692747	184759	18898.28125	274383
2017-09-14	3599	408.7683295935458	225.336907948568	380251	0.0010749960673174977	1074996.0673174977	201842	19289.6875	304143
2017-09-15	3616	636.9715367788192	258.900247808299	441767	0.0014418721560886603	1441872.1560886602	211723	19536.40625	370473
2017-09-16	3609	660.859549314408	255.184495616599	373764	0.0017681198545456706	1768119.8545456706	172971	19337.96875	292703
2017-09-17	3630	371.1830681038485	259.595284921099	289517	0.0012820769353918716	1282076.9353918717	151929	19219.53125	226728
2017-09-18	3557	403.1631380296439	296.59002980713	362764	0.001111364793721659	1111364.793721659	191107	19067.5	277651
2017-09-19	3628	385.0734233591785	284.68624050263	337752	0.0011401070115326585	1140107.0115326585	174538	19372.96875	255707
2017-09-20	3600	656.8346403971058	284.783950029223	324984	0.0020211291645038086	2021129.1645038086	182509	19178.28125	248558
2017-09-21	3645	325.90319902554006	258.71685534775	317074	0.0010278458625606012	1027845.8625606012	174750	19340.15625	233297
2017-09-22	3001	306.1125194018915	263.592519286967	271470	0.0011276108571919236	1127610.8571919235	131621	15743.59375	201082
2017-09-23	2884	315.5243385773029	285.098802746932	260107	0.0012130559292033774	1213055.9292033773	131179	15005.78125	189685
2017-09-24	2938	440.08969434021225	284.710706604325	280929	0.001566551314888147	1566551.314888147	132444	15461.40625	188858
2017-09-25	2836	383.1482720592988	294.606179135009	306614	0.0012496111464554743	1249611.1464554744	147862	14874.375	216436
2017-09-26	2890	385.77517887830095	288.873323495032	306075	0.0012603942787823277	1260394.2787823277	159185	15206.875	206471
2017-09-27	2904	422.71036339875286	310.386890707189	309047	0.0013677866583359582	1367786.6583359581	161803	15411.09375	214393
2017-09-28	2856	370.16047235616327	302.473999707773	329208	0.0011243969537683266	1124396.9537683267	166745	14997.96875	227110
2017-09-29	2829	330.88615797959415	291.483834891876	326502	0.0010134276604112505	1013427.6604112505	166723	14852.5	235586
2017-09-30	2840	371.9574813805127	301.653574810053	295798	0.0012574712519371758	1257471.2519371759	150248	14931.40625	201660
2017-10-01	2862	358.61332943625433	302.921215371128	283871	0.0012632968124121672	1263296.8124121672	133565	15132.65625	196378
2017-10-02	2842	356.93057882819585	296.383131209819	306095	0.0011660777824799354	1166077.7824799353	153749	15089.21875	218597
2017-10-03	2862	381.2463956541456	291.627101987142	327906	0.0011626697762594938	1162669.7762594938	156587	15178.4375	239186
2017-10-04	2886	385.3871521629376	292.153131209819	307399	0.0012537033372357672	1253703.3372357672	144259	15318.4375	216548
2017-10-05	2946	418.9830778519501	295.104265926359	314808	0.0013309162341870286	1330916.2341870286	139560	15477.03125	219233
2017-10-06	2848	437.25533109161296	307.36563383986	319882	0.0013669269639792578	1366926.9639792577	141273	15024.0625	219214
2017-10-07	2848	316.27634506835653	311.539527761543	291091	0.0010865205213089946	1086520.5213089946	134989	15015.15625	210944
2017-10-08	2879	357.34780034158285	308.811207773232	296829	0.0012038843925006749	1203884.3925006748	141322	15199.53125	218883
2017-10-09	2882	379.84476174867257	296.16992226768	328172	0.001157456339202225	1157456.339202225	153436	15208.75	241221
2017-10-10	2915	417.7934975457137	297.805755406195	349605	0.0011950444002394522	1195044.4002394523	159757	15484.375	264371
2017-10-11	2915	938.41510075644	302.037225599065	344305	0.0027255343394851656	2725534.3394851657	164924	15499.84375	253482
2017-10-12	2899	421.9570343789312	302.722357977791	363411	0.0011611014371577394	1161101.4371577394	163736	15391.5625	255488
2017-10-13	2891	474.9040482566856	336.118935417884	379136	0.0012525955020274667	1252595.5020274667	176192	15433.4375	292110
2017-10-14	2887	398.04961388522815	339.239905902981	332169	0.0011983346244990598	1198334.6244990597	153996	15321.5625	249972
2017-10-15	2925	386.3889299663505	335.292906779661	328921	0.0011747165123733372	1174716.5123733373	154242	15577.03125	237725
2017-10-16	4554	337.11647511761146	334.387035067212	408297	0.0008256648349549751	825664.834954975	166773	16172.6875	240719
2017-10-17	6050	322.8472441401861	315.673910286382	505611	0.0006385289167763085	638528.9167763084	207471	20145.0	293823
2017-10-18	6221	299.37094484142546	313.292919637639	470449	0.0006363515382994234	636351.5382994234	179137	20379.65625	274862
2017-10-19	6241	283.92962490077923	308.361189362946	494184	0.0005745423261392098	574542.3261392098	183418	20423.53125	260346
2017-10-20	6237	491.6724184137687	304.104843950906	546837	0.0008991206125660273	899120.6125660273	198225	20477.625	270105
2017-10-21	6229	230.09801140013093	299.96448918761	462902	0.000497077159744678	497077.15974467795	173297	20143.21875	260402
2017-10-22	6280	196.1348005661132	294.862483343074	435493	0.0004503741749376298	450374.1749376298	207996	20382.0	276467
2017-10-23	6254	269.72556603198615	285.272274400935	468168	0.0005761298637070157	576129.8637070158	197761	20472.65625	284999
2017-10-24	6248	357.09514405703027	297.201345119813	492288	0.000725378526506903	725378.526506903	214936	20529.46875	285519
2017-10-25	6176	290.6658815472836	297.963974576271	460419	0.0006313073125724256	631307.3125724256	192161	20218.21875	255583
2017-10-26	6157	275.04113100118985	296.136726183518	466406	0.0005897032435285777	589703.2435285777	197162	20195.90625	261307
2017-10-27	6229	297.4555437333016	297.075979836353	486147	0.0006118633741096862	611863.3741096862	178047	20473.5	249538
2017-10-28	6240	241.1676281411565	295.060524254822	484554	0.0004977105299742784	497710.5299742784	154861	20442.75	244594
2017-10-29	6194	242.54669253861044	304.336856808884	494176	0.0004908103439637102	490810.34396371024	161233	20291.4375	246079
2017-10-30	6072	295.6101972138064	306.156846873174	532626	0.0005550051954163078	555005.1954163078	178292	20098.59375	266673
2017-10-31	6275	330.60403118015785	304.758790181181	519906	0.0006358919327342979	635891.9327342978	214027	20634.1875	290689
2017-11-01	6142	370.4656949412016	290.520131209819	527783	0.0007019280555478324	701928.0555478324	232914	20230.59375	303858
2017-11-02	6144	373.8648318462444	284.507127410871	529277	0.0007063689369578584	706368.9369578584	250046	20296.78125	323489
2017-11-03	6208	278.69573408271987	305.85942402104	485790	0.0005736959058085179	573695.9058085178	211882	20309.4375	284870
2017-11-04	6196	212.07752507394508	300.036860023378	398758	0.0005318451920060415	531845.1920060414	174924	20188.3125	232804
2017-11-05	6299	199.7490405498725	296.308627410871	417102	0.000478897345373248	478897.345373248	168183	20590.21875	217450
2017-11-06	6199	268.79830389747224	297.987309468147	511663	0.000525342469354775	525342.469354775	195513	20241.375	255352
2017-11-07	6211	315.04449791317825	292.059068381064	470418	0.0006697118263186745	669711.8263186745	187168	20413.40625	263186
2017-11-08	6236	379.9288536764127	309.827165692577	480413	0.0007908379949676897	790837.9949676897	215842	20254.78125	292022
2017-11-09	6195	324.9137746505549	319.44557685564	467172	0.0006954906857657456	695490.6857657456	243554	20310.46875	293018
2017-11-10	6300	291.6887389111732	299.664234365868	457427	0.0006376727628915065	637672.7628915065	233966	20526.84375	292611
2017-11-11	6267	232.95376207334377	316.147826125073	394378	0.0005906865039970378	590686.5039970378	194696	20419.78125	251717
2017-11-12	6245	297.7995624292506	307.17681823495	434380	0.000685573834958448	685573.834958448	213315	20211.84375	311156
2017-11-13	6225	309.3854351425846	315.537040327294	443176	0.0006981096339661547	698109.6339661547	214384	20421.1875	292457
2017-11-14	6122	335.9795272304923	334.214478959673	475984	0.0007058630694109304	705863.0694109304	226170	20048.15625	307842
2017-11-15	6237	412.6625503588064	330.784093804793	540593	0.000763351634887626	763351.6348876259	258219	20495.4375	367725
2017-11-16	6154	353.50708279725643	329.662060490941	491482	0.0007192676085741827	719267.6085741827	242563	20221.40625	313864
2017-11-17	6235	373.4867642950503	332.276588836937	508590	0.0007343572706798213	734357.2706798213	255402	20365.125	336903
2017-11-18	6215	255.60962053312676	347.42983635301	459679	0.0005560611220724174	556061.1220724174	206670	20331.9375	289949
2017-11-19	6266	282.2871075556404	355.932445353594	464563	0.0006076400995250168	607640.0995250168	207546	20422.78125	304193
2017-11-20	6176	371.5081440575647	369.559533606078	530141	0.0007007723304886148	700772.3304886147	234513	20408.34375	333792
2017-11-21	6174	363.88575527103785	361.197126534191	524044	0.0006943801575269212	694380.1575269211	237062	20394.0	353933
2017-11-22	6242	365.48923389961305	380.819107247224	546489	0.0006687952253377708	668795.2253377708	242021	20502.5625	361056
2017-11-23	6190	363.1348609537348	414.980221215664	537068	0.0006761431717282259	676143.1717282259	250344	20347.03125	361893
2017-11-24	6234	312.0030803976517	473.450565458796	525529	0.0005936933649668271	593693.3649668271	242143	20415.375	364974
2017-11-25	6201	289.4549522424732	466.802904734074	561166	0.0005158098534880467	515809.85348804673	236910	20310.5625	342929
2017-11-26	6169	355.1085678242832	472.277975452952	542484	0.0006545973113018692	654597.3113018692	252960	20365.3125	341956
2017-11-27	6086	369.1471538123648	477.648246639392	608695	0.000606456688181051	606456.688181051	277958	20271.75	417257
2017-11-28	6094	423.2037431424956	467.924269725307	638989	0.0006623020789755311	662302.0789755312	309063	20309.625	446875
2017-11-29	6108	444.283457464524	429.046690531853	663579	0.0006695260963118544	669526.0963118543	315598	20425.03125	496662
2017-11-30	6151	423.152742251987	438.558600233781	655457	0.0006455842904294057	645584.2904294058	299340	20416.125	476919
2017-12-01	6127	416.07329811036544	461.586232320281	622720	0.0006681547053416712	668154.7053416711	290214	20476.6875	437848
2017-12-02	6053	344.5045965094605	459.85709585038	627785	0.0005487620706284166	548762.0706284166	284287	20205.1875	447733
2017-12-03	6029	407.1524010067376	464.386072764465	693808	0.0005868372820819846	586837.2820819846	304550	20336.53125	514699
2017-12-04	5671	804.106265031308	466.900428404442	701834	0.0011457214455716138	1145721.4455716137	289747	20426.34375	546896
2017-12-05	5588	1183.2445087855108	458.076665400351	693090	0.0017072018190790674	1707201.8190790673	303039	20636.4375	538304
2017-12-06	5473	1540.6506254450846	434.233698714202	791746	0.001945890001900969	1945890.001900969	394106	20640.84375	686105
2017-12-07	5798	2239.289048257416	431.749817066043	659068	0.0033976601022313573	3397660.1022313572	330894	20908.875	519469
2017-12-08	5803	2315.3198130382684	462.933985680888	766411	0.003020989799256885	3020989.799256885	361582	20430.84375	634202
2017-12-09	5813	2126.4099078564377	483.060178842782	707223	0.003006703554404251	3006703.5544042513	330732	20566.125	580715
2017-12-10	5781	1918.268034586957	444.877736995909	716575	0.002676995477915022	2676995.477915022	335622	20392.3125	576432
2017-12-11	5749	1531.8236838974285	506.33839333723	828899	0.0018480221159603626	1848022.1159603626	394749	20329.5	673805
2017-12-12	5715	1559.061195386161	683.905956165985	872340	0.001787217364085289	1787217.364085289	422384	20569.40625	690710
2017-12-13	5659	1445.28530011046	701.59801899474	909631	0.0015888698825242983	1588869.8825242983	458001	20608.21875	721318
2017-12-14	5694	1714.1081527651395	698.089197545295	942559	0.001818568548775344	1818568.548775344	489334	20787.65625	769169
2017-12-15	5800	1455.1369894197735	689.464290181181	904346	0.0016090489584957234	1609048.9584957233	452357	20829.84375	718439
2017-12-16	5775	1468.2512508743866	697.827856516657	899857	0.0016316495297301534	1631649.5297301535	426989	20382.375	671011
2017-12-17	5781	1172.6343857894929	729.331224722384	876574	0.0013377471677114457	1337747.1677114456	446682	20346.9375	648245
2017-12-18	5781	1161.92890199886	787.728504091175	984021	0.0011807968549440104	1180796.8549440103	518226	20561.71875	763451
2017-12-19	5604	1487.4822232712534	823.847225599065	1092234	0.001361871378542742	1361871.378542742	524427	20631.375	849509
2017-12-20	5571	1731.4898371318184	797.287250730567	986104	0.0017558896801268611	1755889.6801268612	518097	20631.375	829656
2017-12-21	5570	1760.2067905989936	793.748969023963	1072665	0.0016409659964658058	1640965.9964658057	558243	20414.8125	881419
2017-12-22	5652	1640.1480741051917	682.334545879603	1103523	0.0014862835428941597	1486283.5428941597	597846	20571.28125	906064
2017-12-23	5947	1207.059669915192	725.150860023378	918881	0.0013136191410152043	1313619.1410152044	490621	20835.28125	703255
2017-12-24	5981	1024.1060498813335	688.890793687902	758234	0.0013506464361679026	1350646.4361679025	415698	20504.15625	559078
2017-12-25	6032	756.7676749008501	737.894633255406	752361	0.0010058571282945954	1005857.1282945954	423259	20446.875	564788
2017-12-26	5992	743.062865870104	750.003065166569	813510	0.000913403481051375	913403.4810513749	465903	20383.6875	616222
2017-12-27	5966	826.1818047922662	740.721733489188	912752	0.0009051547460780871	905154.7460780871	473086	20533.125	685699
2017-12-28	5889	832.9628956579554	716.352512273524	949503	0.0008772619945992329	877261.9945992329	493568	20434.125	736907
2017-12-29	5786	1007.437081367732	747.100341320865	1090191	0.000924092274993769	924092.274993769	580463	20461.21875	883460
2017-12-30	5773	972.7447595321744	713.782832554062	1136659	0.0008557929506845715	855792.9506845715	611071	20547.46875	958952
2017-12-31	5907	871.2215218874397	742.255464932788	946981	0.0009199989460057168	919998.9460057168	492424	20454.75	744009
2018-01-01	5926	768.4409064727964	756.071765634132	908945	0.0008454206871403621	845420.6871403621	520683	20623.96875	704514
2018-01-02	5750	1053.030166302172	863.918307714787	1153936	0.000912555086505813	912555.0865058131	619409	20561.0625	923674
2018-01-03	5540	1240.2949731866902	943.648126241964	1238030	0.001001829497820481	1001829.4978204811	648959	20599.21875	1028004
2018-01-04	5454	1483.6527485036263	952.354543541789	1349890	0.0010990915915397746	1099091.5915397746	716438	20963.25	1189311
2018-01-05	5341	3180.856480067084	958.55284628872	1271577	0.0025015052018612194	2501505.2018612195	703108	20917.5	1104755
2018-01-06	5416	3641.860337658125	1006.15747457627	1226417	0.002969512276540626	2969512.276540626	669883	20948.90625	1033247
2018-01-07	5528	2910.3820399581505	1102.88953652835	1152722	0.0025247909209316303	2524790.9209316303	614040	21180.1875	921342
2018-01-08	5408	2944.3048604783867	1134.69905990649	1215473	0.002422353158382281	2422353.158382281	661636	20603.4375	1000272
2018-01-09	5377	3091.62689702307	1288.40687521917	1256240	0.0024610161251218477	2461016.1251218477	715228	20735.8125	1051070
2018-01-10	5415	3696.646401950232	1231.76729456458	1177685	0.0031389093025301603	3138909.30253016	671853	21081.9375	989213
2018-01-11	5430	3132.4787550971573	1128.56387580362	1173965	0.0026682897318890744	2668289.731889074	668789	21031.40625	977265
2018-01-12	5419	2324.709275834572	1257.23113442431	1118757	0.0020779394236948435	2077939.4236948434	617412	20917.125	874466
2018-01-13	5394	2411.6555832045874	1380.14454091175	1179321	0.0020449526322388794	2044952.6322388793	654142	20679.09375	883935
2018-01-14	5625	2236.838275781157	1361.91507568673	1081593	0.002068096109887136	2068096.109887136	614264	21025.875	826196
2018-01-15	5424	2227.026797607142	1281.72139830508	1206420	0.001845979673419822	1845979.673419822	714821	20413.875	999846
2018-01-16	5522	2229.811909529916	1061.18708854471	1277936	0.001744854131607464	1744854.131607464	735111	20887.59375	1066881
2018-01-17	5572	2069.2257444361007	1012.62289070719	1277083	0.0016202750678194766	1620275.0678194766	718205	20843.25	1065402
2018-01-18	5569	2153.066738944201	1018.76687463472	1205184	0.001786504582656425	1786504.582656425	681654	20549.0625	983176
2018-01-19	5685	1866.3265240355	1029.93438457043	1043257	0.001788942249163437	1788942.249163437	543995	20638.6875	817839
2018-01-20	5873	1776.8310198097895	1151.94553243717	984489	0.001804825670789404	1804825.670789404	470143	20760.9375	726306
2018-01-21	5810	1323.960385411047	1039.42323290473	1006530	0.0013153710126981282	1315371.0126981281	612388	20274.65625	796215
2018-01-22	5883	1196.762656913288	992.037435710111	972911	0.0012300844135931118	1230084.4135931118	547707	20564.625	750022
2018-01-23	5898	1439.1042800780065	985.212768264173	928494	0.0015499338499527261	1549933.8499527262	527571	20488.3125	677116
2018-01-24	5961	1292.5930547529724	1047.12019959088	913668	0.0014147294802411515	1414729.4802411515	510896	20575.40625	653673
2018-01-25	5910	1058.4602977224276	1043.62177206312	788515	0.0013423464331337104	1342346.4331337104	410985	20337.5625	518879
2018-01-26	5910	958.7589108507242	1040.46817066043	953429	0.0010055902545975885	1005590.2545975884	480908	20401.03125	706842
2018-01-27	6004	816.4639798950302	1092.768235827	831992	0.0009813363348385924	981336.3348385923	424637	20423.0625	600916
2018-01-28	6017	887.8234054607256	1214.83129924021	889104	0.0009985596797008286	998559.6797008286	448123	20563.3125	638633
2018-01-29	5925	1275.09118889274	1162.00829953244	936845	0.0013610481871523465	1361048.1871523464	479352	20556.75	690630
2018-01-30	5867	1062.5810448146765	1051.93348831093	906578	0.0011720790100958512	1172079.0100958513	466227	20304.9375	663037
2018-01-31	5883	1068.6482845637113	1096.25005698422	877284	0.0012181326509587674	1218132.6509587674	461713	20533.875	664167
2018-02-01	5778	1550.7544751713117	1019.17100789012	1008759	0.0015372893576873284	1537289.3576873285	501671	20546.625	813273
2018-02-02	5865	1202.4465817111277	912.820928696668	981133	0.001225569399572869	1225569.399572869	499746	20638.96875	756640
2018-02-03	5973	887.3781804898346	960.893826125073	814486	0.0010894947003261377	1089494.7003261377	433090	20321.71875	593478
2018-02-04	5960	844.7711171776035	836.672457334892	800876	0.0010548088807475857	1054808.8807475858	425727	20315.4375	559888
2018-02-05	6025	873.2099938307199	692.76282729398	875761	0.0009970870977706473	997087.0977706473	457677	20633.8125	652111
2018-02-06	5926	925.6717158379184	789.043020748101	888219	0.001042166082731757	1042166.082731757	452196	20381.625	662547
2018-02-07	5913	850.5918107804252	754.536574810053	818625	0.0010390493947539168	1039049.3947539169	418269	20433.75	601122
2018-02-08	6002	654.7476573766548	808.450633547633	681344	0.0009609648831965275	960964.8831965276	353159	20382.09375	460856
2018-02-09	5936	702.0943082690095	873.56737434249	789807	0.000888944144922759	888944.144922759	399711	20271.75	535151
2018-02-10	6022	761.9957778049301	850.714849503214	848390	0.0008981668546363465	898166.8546363466	420048	20690.34375	568117
2018-02-11	5955	646.1928564314455	814.783270894214	773496	0.0008354184849455531	835418.4849455531	382341	20119.40625	511194
2018-02-12	5945	642.8145242804852	867.572440385739	829020	0.0007753908521875047	775390.8521875048	421764	20490.84375	571473
2018-02-13	5965	631.4701094603007	840.090783752192	745822	0.0008466766996150565	846676.6996150565	365156	20444.4375	504356
2018-02-14	5860	642.0372002752746	920.463681472823	746384	0.0008601968963365702	860196.8963365703	387178	20052.5625	524362
2018-02-15	5966	634.5970787904575	929.869215663355	777318	0.0008163931348437287	816393.1348437287	400782	20603.53125	541128
2018-02-16	5958	601.5821349226072	939.339457334892	704758	0.0008536010019362777	853601.0019362777	346010	20377.125	473238
2018-02-17	6036	678.7687933347398	975.231806253653	772079	0.0008791442240168944	879144.2240168945	349625	20548.5	474703
2018-02-18	5984	766.1450479198659	915.310905610754	756092	0.0010132960643941026	1013296.0643941025	343310	20346.09375	580110
2018-02-19	5898	656.1792604434365	937.840183226184	811384	0.000808716046216633	808716.0462166329	392016	20427.375	508852
2018-02-20	5814	745.4169636418816	885.553141145529	886897	0.0008404774890904824	840477.4890904824	392070	20407.3125	536847
2018-02-21	5849	741.3082879765471	840.667042957335	850504	0.000871610583814476	871610.583814476	363398	20670.5625	552858
2018-02-22	5873	614.7200116166448	807.076898889538	761893	0.0008068324707231131	806832.4707231132	343322	20403.09375	477456
2018-02-23	5926	626.4113855208444	855.767194038574	733084	0.0008544878697677816	854487.8697677816	329223	20661.0	459682
2018-02-24	5850	626.7903092643224	834.00284628872	732861	0.0008552649264517043	855264.9264517043	293520	20482.125	407946
2018-02-25	5858	548.9540742659112	842.311720046756	690582	0.0007949151212541178	794915.1212541178	294581	20219.15625	398722
2018-02-26	5803	546.3120018071883	865.863039158387	737453	0.0007408092472431304	740809.2472431305	368611	20335.3125	489705
2018-02-27	5865	564.3951210852978	875.052981881941	694583	0.0008125668510247123	812566.8510247123	355055	20412.75	447707
2018-02-28	5898	749.0887784849771	851.323646405611	720368	0.0010398695923263903	1039869.5923263903	373014	20569.125	487172
2018-03-01	5879	571.2593981607114	869.302266803039	684404	0.00083468155966463	834681.55966463	342494	20387.15625	446166
2018-03-02	5899	734.4096799536604	855.352857685564	744666	0.000986226952692429	986226.9526924291	355811	20674.96875	432654
2018-03-03	5949	508.9603762795916	854.387569549971	673465	0.0007557339672879683	755733.9672879684	309915	20435.8125	384909
2018-03-04	5881	553.9217984908331	861.13072238457	643241	0.0008611419335689626	861141.9335689626	287392	20220.28125	372899
2018-03-05	5885	633.9678970907897	851.608753068381	752756	0.0008421957408387176	842195.7408387177	358287	20317.5	459018
2018-03-06	5890	516.0939388936528	812.346192869667	712591	0.0007242498696919449	724249.8696919449	364952	20446.03125	453368
2018-03-07	5915	610.1233862308818	751.754232028054	783757	0.0007784598877341852	778459.8877341852	467576	20616.9375	556240
2018-03-08	5856	540.6335665352073	699.337428988895	690139	0.0007833690988847279	783369.0988847279	347207	20299.59375	434949
2018-03-09	5898	500.7815169929796	725.310906779661	650058	0.0007703643628614364	770364.3628614363	335308	20375.0625	426753
2018-03-10	5893	397.4806353098031	684.880582115722	591377	0.0006721273152486538	672127.3152486538	318074	20461.03125	384441
2018-03-11	5957	361.5728107835169	718.054689655172	608899	0.0005938140985344316	593814.0985344317	288838	20532.5625	336332
2018-03-12	5823	513.422000331516	696.739231151374	677908	0.0007573623564429333	757362.3564429332	322689	20360.4375	419597
2018-03-13	5865	391.73149894858	689.902102571596	699093	0.0005603424708137258	560342.4708137258	333398	20381.625	417587
2018-03-14	5843	421.5886442646327	612.332631502046	671198	0.0006281136777294222	628113.6777294222	359709	20410.03125	439092
2018-03-15	5881	393.57658352921874	611.166275862069	654531	0.0006013108371172928	601310.8371172928	339262	20495.8125	422876
2018-03-16	5918	420.405332256286	604.484301870251	654584	0.0006422481030032601	642248.1030032601	313390	20533.40625	390989
2018-03-17	5856	312.26906019546215	550.865004091175	593203	0.000526411802023021	526411.8020230209	279550	20413.875	357925
2018-03-18	5933	363.78777925732334	538.26132817066	684094	0.000531780397514557	531780.397514557	318550	20333.0625	416211
2018-03-19	5961	377.05389028189455	550.138212741087	703891	0.0005356708500064563	535670.8500064563	356019	20309.90625	447814
2018-03-20	5959	379.91883707547095	555.636667153711	661791	0.0005740767660416521	574076.7660416521	329322	20410.3125	388639
2018-03-21	5934	442.7263801246577	557.397838983051	697872	0.0006343948175663413	634394.8175663413	352609	20292.28125	427194
2018-03-22	6014	426.3799873007748	539.114045295149	619453	0.0006883169300992566	688316.9300992567	345780	20487.28125	397356
2018-03-23	5968	450.09613119321256	537.592859731151	677103	0.0006647380549092421	664738.0549092421	401205	20233.6875	447968
2018-03-24	6058	380.8766583244646	525.082402980713	613203	0.0006211265410059387	621126.5410059387	354616	20524.6875	407909
2018-03-25	6024	333.96532826645125	522.222801870251	526372	0.0006344663626987212	634466.3626987212	266883	20330.0625	324278
2018-03-26	6004	434.5891108346094	489.817600526008	626615	0.0006935504429906871	693550.4429906871	318207	20432.53125	394656
2018-03-27	5923	360.73389110513614	450.549594389246	584055	0.0006176368511615107	617636.8511615107	292427	20267.90625	363023
2018-03-28	5949	367.4733527328693	445.458083576856	579858	0.0006337299006530379	633729.9006530379	272121	20353.3125	355150
2018-03-29	5867	388.4186038295866	385.35647019287	583673	0.0006654729683051753	665472.9683051753	293419	20402.0625	381472
2018-03-30	5938	353.2929658485218	392.467127703098	633616	0.0005575821409947378	557582.1409947379	316912	20493.375	401155
2018-03-31	6050	281.1633204798249	394.512378141438	584396	0.00048111780450212684	481117.8045021268	273912	20460.84375	349382
2018-04-01	6016	250.98652176859505	378.066090298071	545141	0.0004604066136441674	460406.6136441674	273312	20205.0	325454
2018-04-02	6094	308.5365354931428	383.397693746347	598505	0.0005155120433298683	515512.0433298683	306197	20465.25	408263
2018-04-03	5999	332.1683320643398	415.214929865576	645977	0.0005142107723097568	514210.7723097568	327729	20389.59375	399337
2018-04-04	6001	283.25121470458606	378.529877264757	628441	0.000450720456979392	450720.456979392	330922	20299.6875	364541
2018-04-05	6056	488.35909695494496	382.700794272355	695871	0.0007017954433435866	701795.4433435866	372734	20599.40625	406809
2018-04-06	6051	352.3550265969372	369.936752776154	647981	0.0005437737010760148	543773.7010760149	350661	20433.0	378622
2018-04-07	6049	242.7050238662958	384.50724956166	535865	0.0004529219558401758	452921.9558401758	293326	20253.0	320261
2018-04-08	6058	282.43350517121206	399.415550847458	595733	0.00047409410788257835	474094.10788257833	309376	20358.09375	355753
2018-04-09	5995	307.43839027592463	396.165397136178	609799	0.0005041634871095634	504163.4871095634	319374	20296.875	388149
2018-04-10	6073	292.8202088142723	413.452699298656	571388	0.0005124717509192918	512471.7509192918	339055	20532.46875	404743
2018-04-11	5962	326.0219873003298	429.797426651081	609102	0.0005352502328022725	535250.2328022725	371762	20239.03125	433282
2018-04-12	5898	378.8765897699829	493.565206604325	692606	0.0005470304758693729	547030.4758693728	353014	20198.71875	423947
2018-04-13	5923	442.2725196643366	496.317744301578	730344	0.0006055674033939302	605567.4033939303	374208	20633.15625	459365
2018-04-14	5917	317.02229992229337	503.221350964348	611188	0.0005186985018067982	518698.5018067982	301862	20386.40625	342286
2018-04-15	5939	293.30003052633776	531.263950029223	619985	0.00047307601075241784	473076.01075241785	302284	20396.8125	362437
2018-04-16	5932	333.9707749317103	510.983758328463	664402	0.0005026637110239137	502663.71102391364	334786	20585.34375	401593
2018-04-17	5835	359.83916563572683	502.126641437756	742823	0.0004844211415582539	484421.1415582539	339274	20386.125	418013
2018-04-18	5795	421.5814718542762	524.994593804793	703293	0.0005994393117154246	599439.3117154246	339669	20251.5	411470
2018-04-19	5810	445.0729746797424	566.582526300409	814318	0.0005465591755060583	546559.1755060583	360686	20658.65625	430243
2018-04-20	5715	445.0125546836721	616.317340736412	832220	0.0005347294641845571	534729.4641845571	369410	20352.75	460492
2018-04-21	5883	347.8103127388371	605.396331092928	746104	0.00046616867452638927	466168.6745263893	411088	20539.59375	439233
2018-04-22	5902	357.6569734373097	621.139101402688	748858	0.0004776031950480728	477603.1950480728	414637	20450.625	431890
2018-04-23	5776	390.6635178074912	642.581729398013	802870	0.000486583777955947	486583.77795594704	428031	20478.75	488954
2018-04-24	5720	478.5096368340017	705.007020455874	816357	0.000586152426982315	586152.426982315	417221	20370.75	482721
2018-04-25	5818	455.27984645567136	614.546471654004	799014	0.0005698020891444597	569802.0891444597	365985	20586.375	452604
2018-04-26	5867	463.462968986037	661.796761835184	793873	0.0005837998886295882	583799.8886295882	358539	20802.65625	426840
2018-04-27	5714	486.78028019773205	648.91000087668	764479	0.0006367477461090914	636747.7461090914	346176	20369.90625	421389
2018-04-28	5713	518.9793614550056	682.535550555231	775321	0.0006693735387729799	669373.5387729799	341856	20268.0	421941
2018-04-29	5833	546.6994678682224	688.306110169492	756651	0.0007225252697323104	722525.2697323104	318879	20730.75	417537
2018-04-30	5724	566.5703318460451	667.063407656341	778133	0.0007281150289809648	728115.0289809648	361168	20547.84375	455285
2018-05-01	5622	444.8190940552177	671.531682349503	713839	0.000623136441207636	623136.441207636	328660	20449.21875	417741
2018-05-02	5712	476.35133842206255	686.611843366452	787722	0.0006047201149924244	604720.1149924244	363346	20866.03125	461091
2018-05-03	5681	569.7496082772797	778.377544126242	839586	0.0006786077998886114	678607.7998886114	394992	20616.09375	486906
2018-05-04	5632	545.7123578938207	783.391213617767	1000526	0.0005454254640997043	545425.4640997043	644295	20592.5625	752186
2018-05-05	5741	428.66025442950536	811.356392168323	789261	0.0005431159710533086	543115.9710533086	396427	20715.28125	473676
2018-05-06	5763	383.3744288158092	784.875179719462	691273	0.0005545919322985408	554591.9322985408	389642	20624.34375	444741
2018-05-07	5835	443.728234107876	747.835312098188	789863	0.000561778731384906	561778.731384906	419460	20720.8125	458677
2018-05-08	5734	496.31027844173786	751.6712314436	820098	0.0006051841102426025	605184.1102426025	410500	20376.1875	478589
2018-05-09	5730	522.481470500627	748.334789596727	831127	0.0006286421575771537	628642.1575771536	390605	20529.375	468496
2018-05-10	5683	737.346626030821	725.943168907072	854827	0.0008625682460086322	862568.2460086321	390235	20462.90625	465814
2018-05-11	5751	721.7511623271024	679.532485680888	826099	0.0008736860380258327	873686.0380258327	392464	20663.90625	473092
2018-05-12	5754	498.47945773574975	685.777640268849	788487	0.0006321974334843184	632197.4334843183	383918	20610.9375	434200
2018-05-13	5760	522.0638708188255	731.426734365868	762439	0.0006847287072393012	684728.7072393012	359287	20442.5625	421474
2018-05-14	5638	667.4935225212624	726.421808883694	801788	0.0008325062516790753	832506.2516790753	398274	20394.46875	490324
2018-05-15	5732	673.4983669469738	706.471170660433	779210	0.0008643348608808585	864334.8608808585	400914	20565.375	447557
2018-05-16	5645	718.1260496782872	705.390606954997	807257	0.0008895878879691192	889587.8879691192	414046	20434.96875	480238
2018-05-17	5704	790.2105624350262	668.044736995909	835761	0.0009454982494218158	945498.2494218157	412529	20649.65625	492230
2018-05-18	5636	747.6604024893229	693.651683810637	831831	0.0008988128628162727	898812.8628162727	419826	20695.59375	514714
2018-05-19	5603	663.3039378904325	693.809580654588	846288	0.000783780389052465	783780.389052465	424160	20709.375	480987
2018-05-20	5642	604.615806852184	713.591691408533	777283	0.000777858009054854	777858.0090548539	389190	20657.8125	422304
2018-05-21	5687	683.1888249392119	697.845526008182	802211	0.0008516323323155778	851632.3323155778	397743	20708.90625	476936
2018-05-22	5601	769.9981109690739	643.667876680304	822409	0.0009362715035573223	936271.5035573223	422824	20527.6875	471301
2018-05-23	5655	780.8703266867016	578.229988603156	833377	0.000936995293470664	936995.2934706641	410012	20889.1875	486927
2018-05-24	5563	718.8213980587025	600.610572764465	811167	0.0008861571021241033	886157.1021241032	418876	20350.40625	460807
2018-05-25	5635	688.2782332886388	578.594272939801	800838	0.0008594475203332494	859447.5203332495	394287	20646.46875	457971
2018-05-26	5719	596.384804368896	584.287411455289	761932	0.0007827270732413075	782727.0732413075	375954	20713.03125	389419
2018-05-27	5634	546.7187057127425	570.388842781999	776024	0.0007045126255280024	704512.6255280024	403522	20422.6875	421249
2018-05-28	5704	862.6594071708546	513.597075102279	861002	0.001001924974821028	1001924.974821028	445032	20672.53125	529411
2018-05-29	5649	825.6802637717088	563.903260958504	812183	0.0010166185007217693	1016618.5007217693	409323	20649.375	442983
2018-05-30	5609	867.2843498507652	556.762384570427	817167	0.0010613306091053177	1061330.6091053176	413796	20679.65625	474901
2018-05-31	5647	1073.9313599700376	575.469864699006	832842	0.0012894779081386836	1289477.9081386835	416236	20744.0625	496978
2018-06-01	5624	875.7634615948865	578.827563997662	758242	0.001154992023120437	1154992.023120437	371923	20559.65625	433763
2018-06-02	5632	602.9513988468497	591.811959088253	768017	0.0007850755892732187	785075.5892732188	404528	20712.0	417907
2018-06-03	5619	590.8946015345153	618.232842781999	809997	0.0007295022099273397	729502.2099273397	415409	20484.65625	406165
2018-06-04	5672	738.6209741835397	589.882670660433	807165	0.0009150805277527392	915080.5277527391	397194	20805.1875	446506
2018-06-05	5591	634.6733058136224	607.180310344827	780654	0.0008130020544487345	813002.0544487345	380350	20343.84375	427972
2018-06-06	5633	809.1185127739195	605.429444769141	754070	0.0010730018602701599	1073001.8602701598	374278	20625.84375	430639
2018-06-07	5639	631.6295473247679	602.159334015196	775828	0.0008141360550595853	814136.0550595853	403581	20803.5	424645
2018-06-08	5679	547.8908297210444	600.128180596143	720017	0.0007609415190489175	760941.5190489175	364344	20691.5625	395188
2018-06-09	5610	439.1600614802403	595.953623319696	769427	0.0005707624784160684	570762.4784160684	388714	20815.78125	373804
2018-06-10	5641	439.1247734583809	521.276917299825	771280	0.0005693454691660368	569345.4691660368	406267	20455.6875	413775
2018-06-11	5657	473.35763763870295	529.37152893045	768985	0.0006155616008617892	615561.6008617892	403546	20814.65625	443894
2018-06-12	5714	466.8333736192929	489.836085330216	770199	0.0006061204618797128	606120.4618797128	355775	20591.25	393563
2018-06-13	5752	486.76509439841743	474.450975160725	797637	0.0006102589202838101	610258.9202838101	385073	20531.15625	424385
2018-06-14	5765	523.1928111586801	517.722229105786	765916	0.000683094244223492	683094.244223492	372165	20492.8125	431364
2018-06-15	5782	601.6083194855349	486.499246347165	763803	0.0007876485422098825	787648.5422098825	385201	20527.3125	438463
2018-06-16	5871	575.5698808292218	497.322004675628	639775	0.0008996442199667411	899644.2199667412	310364	20577.375	337992
2018-06-17	5915	310.6739133956048	495.830741087084	648548	0.0004790299459648396	479029.9459648396	321511	20422.40625	358551
2018-06-18	5954	331.4533702091353	516.850604032729	695753	0.00047639517215036846	476395.17215036845	344436	20617.875	390428
2018-06-19	5802	465.7939264251344	537.07477936879	778765	0.0005981187218546473	598118.7218546473	375907	20475.9375	404018
2018-06-20	5823	437.7374077669245	535.268937755699	803076	0.0005450759427089398	545075.9427089398	388423	20589.5625	429111
2018-06-21	5872	416.0302689450387	525.611178258329	752035	0.0005532059929990475	553205.9929990475	384776	20457.75	419644
2018-06-22	5820	882.1732266629896	462.967082700175	770457	0.001144999950241207	1144999.950241207	383910	20648.25	451667
2018-06-23	5922	347.14328274214625	475.24524050263	675918	0.0005135878653063629	513587.8653063629	340250	20649.1875	371044
2018-06-24	5881	514.9629243723282	454.388768264173	671994	0.000766320717703325	766320.717703325	359869	20356.78125	408437
2018-06-25	5665	527.396861146827	459.194290181181	837265	0.0006299043446780016	629904.3446780016	492435	20535.75	518327
2018-06-26	5748	388.52845609399134	432.493081531268	732170	0.0005306533401996685	530653.3401996685	372838	20640.5625	408150
2018-06-27	5847	388.4721176906809	441.675166861485	771938	0.0005032426408476858	503242.6408476858	382764	20586.09375	436983
2018-06-28	5762	370.16126342588	419.791454120397	744784	0.0004970048543280737	497004.8543280737	393195	20384.4375	420549
2018-06-29	5764	392.30221743149536	436.736421098773	735092	0.0005336777130365932	533677.7130365932	379509	20375.4375	431887
2018-06-30	5870	1998.5567903954325	451.723416715371	632981	0.003157372480999323	3157372.480999323	261580	20640.09375	315163
2018-07-01	5837	3237.253063074212	451.798441554646	622633	0.0051992956734933935	5199295.673493394	197829	20427.28125	258311
2018-07-02	5929	5862.526226015533	475.989448568089	489559	0.011975116841924127	11975116.841924127	235721	20666.8125	305057
2018-07-03	5809	4020.762462384824	461.751690239626	573532	0.00701052855356776	7010528.55356776	232199	20492.34375	301157
2018-07-04	5837	2942.865120270964	465.729150204559	447112	0.006581941706487331	6581941.706487332	230552	20472.09375	291818
2018-07-05	5808	2561.44382411012	467.058666277031	527586	0.004855026145709174	4855026.145709174	253141	20418.0	358547
2018-07-06	5844	3356.1320663015977	468.512964640561	459075	0.0073106400180833146	7310640.018083314	219912	20421.375	282887
2018-07-07	5820	3015.0409193549945	480.533474868498	484105	0.006228072255719305	6228072.255719305	217148	20521.40625	287675
2018-07-08	5697	1382.1619986692335	486.132053769725	631505	0.0021886794224419974	2188679.4224419976	272797	20415.0	369608
2018-07-09	5855	1096.827245813526	471.721562536528	651926	0.0016824413289445825	1682441.3289445825	290889	20650.03125	352539
2018-07-10	5783	734.2391121984629	433.128439216832	691771	0.001061390419948889	1061390.419948889	294141	20358.9375	344557
2018-07-11	5931	838.9375286933822	446.347075394506	643920	0.001302859871868217	1302859.871868217	271336	20674.6875	319067
2018-07-12	5993	1363.0603014949295	423.881741963764	566058	0.002407986993373346	2407986.9933733456	257081	20510.4375	309657
2018-07-13	5953	1531.9026225189507	431.35368264173	563317	0.0027194326152396443	2719432.6152396444	239602	20293.5	304658
2018-07-14	6006	2932.261846124503	433.919185856225	508951	0.00576138340650574	5761383.40650574	229822	20451.5625	289830
2018-07-15	6067	3561.566982865693	448.72806779661	453706	0.007849944640065798	7849944.640065799	231420	20612.625	286123
2018-07-16	5851	583.1445100555012	477.365285797779	703999	0.000828331446572369	828331.446572369	341295	20378.8125	381454
2018-07-17	5889	506.7684905261802	499.438759789597	701292	0.0007226212341309757	722621.2341309757	357364	20738.8125	371442
2018-07-18	5757	478.4705162531393	479.001641145529	746145	0.000641256748022354	641256.748022354	409849	20329.3125	389042
2018-07-19	5793	431.9500705676579	468.405446814728	734702	0.0005879255406513905	587925.5406513906	379165	20430.5625	371354
2018-07-20	5838	558.2191419464745	447.55797194623	671608	0.0008311680949995748	831168.0949995748	356950	20184.75	464214
2018-07-21	5997	591.2097617143974	461.986799532437	620634	0.0009525900316682575	952590.0316682576	319591	20569.78125	474563
2018-07-22	5975	367.82916768882063	457.135277907656	675356	0.0005446448505511473	544644.8505511472	338502	20770.21875	396240
2018-07-23	5862	558.4596574854281	448.955673290473	758657	0.0007361161334904023	736116.1334904023	398296	20435.4375	430597
2018-07-24	5815	475.6229721298761	478.036987726476	784910	0.0006059586094327707	605958.6094327708	423877	20564.53125	438316
2018-07-25	5900	443.4595071252993	472.696508474576	787527	0.0005631038772325258	563103.8772325257	431947	20769.5625	430267
2018-07-26	5852	390.99880040560055	463.433338690824	725630	0.0005388404564386816	538840.4564386816	388974	20423.90625	415407
2018-07-27	5909	363.1461193866726	469.311792811221	788715	0.0004604275554372271	460427.55543722707	416595	20513.71875	427337
2018-07-28	5991	512.5395942869859	467.32178842782	703973	0.000728067119459107	728067.1194591069	382761	20441.0625	411389
2018-07-29	6010	303.7594064174168	466.918763588545	716354	0.00042403533227624446	424035.3322762445	359339	20493.28125	372818
2018-07-30	5963	343.23271247125865	455.8956735827	757712	0.00045298571551098394	452985.71551098395	376103	20414.90625	419703
2018-07-31	5919	355.7223476096198	431.798523670368	745063	0.0004774392871604412	477439.2871604412	374451	20594.625	460771
2018-08-01	5861	747.8227231235416	419.019926651081	757758	0.0009868885886042003	986888.5886042003	374393	20427.84375	439459
2018-08-02	5854	333.95745725423745	410.974208357686	779928	0.0004281901114644396	428190.1114644396	369948	20550.75	406186
2018-08-03	5916	344.0355467419399	417.253495616598	753190	0.0004567712618886867	456771.2618886867	394710	20516.8125	410619
2018-08-04	6003	401.410556046793	406.419219462303	720548	0.0005570906532899862	557090.6532899862	340854	20602.3125	353447
2018-08-05	5932	262.74222946599303	408.949922852133	704249	0.0003730814377670299	373081.4377670299	320195	20529.46875	361967
2018-08-06	5923	426.67888005926335	405.378087375804	699536	0.0006099455640013714	609945.5640013714	348727	20410.3125	414572
2018-08-07	5875	1344.3269746175	378.559632086499	636342	0.002112585645168007	2112585.645168007	323836	20398.3125	531652
2018-08-08	5957	2878.0163851690227	354.369194330801	565663	0.005087863949328527	5087863.949328527	291558	20559.0	643106
2018-08-09	5930	2484.608658778646	365.001145821157	538530	0.004613686626146447	4613686.626146447	284548	20526.75	603784
2018-08-10	5926	1520.5998261929403	330.642003798948	613892	0.0024769826389543117	2476982.6389543116	325203	20444.625	550176
2018-08-11	5945	507.3081494921364	322.902082700175	657312	0.0007717920097185756	771792.0097185756	336510	20636.625	417475
2018-08-12	5835	362.47777972684577	317.954640561075	641927	0.0005646713407082826	564671.3407082827	332668	20352.375	358890
2018-08-13	5872	526.7219967853979	284.391617767387	694941	0.0007579377195839616	757937.7195839616	352269	20398.78125	423016
2018-08-14	5952	599.4077824074577	276.242141729982	690348	0.0008682690214318832	868269.0214318832	334805	20333.625	421917
2018-08-15	5965	590.092590063515	281.149638515488	648565	0.0009098434082374395	909843.4082374396	328753	20347.3125	377912
2018-08-16	5940	524.7852012728608	285.766308007013	716732	0.0007321916717446142	732191.6717446143	354449	20427.65625	398858
2018-08-17	5840	1935.1630076119056	314.950714786674	607270	0.003186659982564437	3186659.982564437	312809	20502.65625	524659
2018-08-18	5883	441.953223477292	295.433896551724	627522	0.0007042832338584018	704283.2338584018	305324	20471.34375	343861
2018-08-19	5930	394.1787100962554	300.065017241379	599660	0.0006573370077981779	657337.0077981779	304996	20455.6875	334966
2018-08-20	5932	406.4102185050217	271.61710578609	663769	0.0006122765879470444	612276.5879470444	336770	20446.21875	398966
2018-08-21	5961	377.61855944068657	280.940823787259	605639	0.0006235043638878714	623504.3638878714	300645	20493.28125	366758
2018-08-22	5922	891.3464764143072	270.081112799532	594918	0.0014982677888621745	1498267.7888621746	306983	20301.375	395699
2018-08-23	5853	599.9089978085487	275.208127703098	599557	0.0010005870964871543	1000587.0964871543	300126	20343.84375	383820
2018-08-24	5946	1055.963556965348	281.684925482174	596227	0.0017710763802466982	1771076.3802466982	316189	20734.03125	403941
2018-08-25	5926	333.5205167597774	278.42391320865	577239	0.000577785833527841	577785.833527841	304696	20423.25	351114
2018-08-26	5947	950.6227640827278	273.289948860316	574072	0.0016559295072442618	1655929.5072442617	320400	20420.625	370725
2018-08-27	5942	376.4535855248541	284.203754821742	645935	0.0005828041297109679	582804.1297109679	329885	20543.4375	375815
2018-08-28	5898	380.6203822858342	296.625988895383	613844	0.0006200604425323603	620060.4425323603	320916	20388.09375	396818
2018-08-29	5890	530.7446624645872	288.599854763296	546841	0.000970564867053837	970564.8670538369	267879	20270.25	351708
2018-08-30	5910	441.3912494864153	283.884303331385	592847	0.0007445280982891291	744528.0982891291	287916	20488.40625	386881
2018-08-31	5953	447.8920557372187	282.215765341905	577258	0.0007758957965714095	775895.7965714094	290044	20430.9375	374828
2018-09-01	5880	360.5635231006491	294.940272063121	656254	0.0005494267815520349	549426.7815520349	322434	20385.9375	386439
2018-09-02	6027	332.1018840483724	293.788012565751	620267	0.0005354176250685147	535417.6250685147	333290	20499.9375	368102
2018-09-03	5887	372.26374220332855	288.642138223261	631429	0.0005895575626132607	589557.5626132607	340844	20327.53125	392572
2018-09-04	5968	459.97845733982746	285.306009643483	589521	0.0007802579676378406	780257.9676378407	316527	20544.28125	398646
2018-09-05	5956	362.38020984128485	234.201679135009	626957	0.0005779985068214963	577998.5068214963	321744	20329.5	402684
2018-09-06	6048	511.15883846620494	229.094761250731	588959	0.0008679022452602048	867902.2452602048	303884	20565.75	427372
2018-09-07	5913	506.59950805672025	215.279640853302	582184	0.0008701707845916759	870170.7845916759	305417	20218.3125	375722
2018-09-08	5936	404.49548361774976	196.648755990649	543337	0.000744465191249169	744465.191249169	281740	20289.75	342002
2018-09-09	5899	433.0789371228396	195.588831677382	565631	0.0007656562973437445	765656.2973437445	284904	20266.875	351389
2018-09-10	6007	448.309581240748	196.122111922852	561611	0.0007982564110046776	798256.4110046775	282579	20436.75	383792
2018-09-11	6002	512.2545276447651	184.303709818819	557317	0.0009191439120729586	919143.9120729585	261353	20245.125	382134
2018-09-12	6043	519.5831464258107	182.668748392753	570673	0.0009104743809954399	910474.38099544	261275	20403.1875	385856
2018-09-13	6004	535.6552613937351	212.601965517241	555753	0.0009638369228663366	963836.9228663365	276678	20422.78125	400245
2018-09-14	6066	392.4331379384381	211.697804208065	514394	0.0007629038012465894	762903.8012465894	258740	20431.96875	327244
2018-09-15	6051	385.383483215684	222.813010520164	479695	0.0008033927458399275	803392.7458399275	244687	20437.03125	325471
2018-09-16	6113	370.1968074987421	220.022490356517	458432	0.0008075282866351871	807528.2866351871	228206	20509.125	281563
2018-09-17	6080	442.1436324829815	196.811666861485	553720	0.0007984967718034051	798496.7718034051	291307	20476.3125	342462
2018-09-18	5967	543.0786263458776	209.519992986558	500513	0.0010850439975502687	1085043.9975502687	258463	20181.65625	333312
2018-09-19	6123	698.4598080220103	209.085130625365	507255	0.0013769402135454757	1376940.2135454756	235612	20548.875	357276
2018-09-20	6014	494.7573115515431	223.652088544711	498146	0.0009931973990587963	993197.3990587963	261726	20424.28125	346426
2018-09-21	6084	680.152691787906	246.733348918761	544686	0.0012487060284051838	1248706.028405184	254561	20719.40625	404436
2018-09-22	6038	419.37699286172347	240.176264465225	470309	0.0008917052254192955	891705.2254192956	231040	20321.53125	318452
2018-09-23	6080	370.2980718796	244.650700467563	468627	0.0007901765623397713	790176.5623397713	228519	20322.28125	312651
2018-09-24	6075	679.3868126127802	227.800091466978	480337	0.0014143961689663303	1414396.1689663304	226513	20342.25	323515
2018-09-25	6113	514.7491823241659	217.622940093513	519108	0.0009916032546679417	991603.2546679416	238299	20418.0	334121
2018-09-26	6112	535.126297948815	215.031261835184	493507	0.0010843337540274302	1084333.7540274302	221050	20603.15625	322450
2018-09-27	6081	569.9970431314536	228.436735242548	504047	0.001130841058733518	1130841.058733518	242499	20514.375	335708
2018-09-28	6098	620.8656490113104	221.042023962595	500407	0.0012407213508430347	1240721.3508430347	249548	20415.0	326128
2018-09-29	6095	662.1583292333216	231.326054646406	434315	0.001524603868697424	1524603.868697424	222349	20239.6875	291182
2018-09-30	6114	522.1374114490569	232.215880479252	479351	0.0010892590428497216	1089259.0428497216	242254	20511.09375	312062
2018-10-01	6095	611.8068788257309	229.918147282291	476308	0.001284477436502706	1284477.436502706	235188	20302.40625	316482
2018-10-02	6180	646.2650810618784	225.34053798948	490262	0.0013182034933604447	1318203.4933604447	237819	20514.1875	309898
2018-10-03	6075	444.7257819375209	218.985656049094	559006	0.0007955653104573491	795565.310457349	288662	20293.21875	330374
2018-10-04	6146	441.2275466902822	220.934906487434	559181	0.0007890603341141459	789060.334114146	294709	20371.875	339095
2018-10-05	6099	429.8314016918689	226.533247516073	595361	0.0007219676829551631	721967.6829551632	315425	20177.0625	342677
2018-10-06	6222	290.769198671218	223.670021040327	596865	0.0004871607460166336	487160.7460166336	326444	20491.96875	349430
2018-10-07	6241	314.1878292299619	224.381154003507	497767	0.0006311945734248391	631194.5734248392	266999	20521.3125	297913
2018-10-08	6179	431.4967026140472	227.629361484512	542842	0.0007948845200151189	794884.5200151189	281024	20424.9375	328025
2018-10-09	6149	387.49583711285726	226.366257451783	537028	0.0007215561146026972	721556.1146026972	278759	20352.9375	311060
2018-10-10	6168	447.94096471050966	223.637414962011	516772	0.0008668057958064866	866805.7958064866	259112	20361.75	330717
2018-10-11	6143	471.9269087592808	190.503173290473	570525	0.0008271800688125513	827180.0688125513	276591	20485.3125	357147
2018-10-12	6170	617.7065209713572	194.233684102864	562140	0.0010988481890122695	1098848.1890122695	277706	20384.0625	343650
2018-10-13	6176	341.1145821582223	196.640900350672	541797	0.0006295985067437108	629598.5067437108	281709	20437.125	308755
2018-10-14	6182	295.7844661406862	192.082561659848	511719	0.0005780212697607207	578021.2697607207	286828	20461.3125	295620
2018-10-15	6095	409.7144918247543	204.845595265926	562011	0.0007290150759055505	729015.0759055505	298338	20317.125	353997
2018-10-16	6114	351.7551677626624	205.678965517241	575450	0.000611269732839799	611269.732839799	304839	20380.96875	405957
2018-10-17	6130	382.8993770093	203.589184395091	580354	0.00065976865328627	659768.6532862701	308025	20397.28125	370546
2018-10-18	6142	362.9863773499184	199.104167738165	565791	0.0006415555873987363	641555.5873987364	316673	20439.46875	338997
2018-10-19	6065	414.5677448071153	200.18542226768	601119	0.0006896600253978252	689660.0253978252	287643	20293.59375	342651
2018-10-20	6158	365.6828935825615	202.620590298071	534080	0.0006846968498774744	684696.8498774745	344066	20449.96875	340633
2018-10-21	6124	331.528021882481	202.197792518995	508014	0.0006525962313685864	652596.2313685864	308778	20354.71875	310779
2018-10-22	6065	399.5440083183694	200.986967855056	577314	0.0006920739984105173	692073.9984105173	333040	20250.65625	345447
2018-10-23	6168	407.2414001255808	201.106208649912	556231	0.0007321443790899479	732144.3790899479	313343	20575.875	332896
2018-10-24	6124	470.94443505770585	200.548608123904	532709	0.0008840557134527591	884055.7134527591	323381	20383.03125	355190
2018-10-25	6123	543.0080394157067	199.862744593805	537236	0.0010107439550136378	1010743.9550136378	314814	20246.625	337669
2018-10-26	6122	480.7497307083188	200.622661601403	551218	0.0008721589837565515	872158.9837565515	318269	20499.84375	354696
2018-10-27	6100	352.7770781029023	201.418418468732	499165	0.0007067344026582439	706734.4026582439	308409	20245.03125	315156
2018-10-28	6137	332.81987018083566	202.451103156049	509862	0.0006527646111709358	652764.6111709358	333518	20309.0625	321018
2018-10-29	6111	427.2276644143333	194.321351256575	614695	0.0006950238157368016	695023.8157368016	333546	20396.0625	377065
2018-10-30	6043	422.83171843154656	195.65895295149	608397	0.0006949931022532105	694993.1022532105	359738	20171.25	362703
2018-10-31	6157	423.3915604658685	196.897931911163	585707	0.0007228726316500716	722872.6316500716	352140	20505.09375	352669
2018-11-01	6069	406.7283297958909	197.8192106955	589096	0.0006904279265109437	690427.9265109437	317485	20239.21875	355622
2018-11-02	6069	443.7313852318381	199.850372589129	548534	0.0008089405310005179	808940.5310005179	267634	20139.65625	319005
2018-11-03	6119	396.98433261663376	198.354677381648	505015	0.0007860842403030282	786084.2403030281	278264	20180.34375	305378
2018-11-04	6109	353.36441299729444	209.989572764465	510848	0.0006917212419296825	691721.2419296826	299497	20283.09375	304431
2018-11-05	6075	503.1924269316328	208.075581531268	582354	0.0008640662327924815	864066.2327924815	291779	20394.09375	364247
2018-11-06	6064	508.60211757997934	218.089755698422	597166	0.0008516930260262295	851693.0260262295	278348	20251.78125	353197
2018-11-07	6144	467.81680609506617	216.783056399766	564602	0.0008285780179578999	828578.0179578998	270280	20481.46875	337246
2018-11-08	6066	547.5882472489898	210.643103448276	555392	0.000985949108465714	985949.1084657139	288705	20233.40625	334974
2018-11-09	6091	411.3881520679498	208.102855932203	547848	0.000750916590127097	750916.590127097	316813	20247.28125	331080
2018-11-10	6113	298.4078359670958	210.56486528346	489120	0.0006100912577017824	610091.2577017824	329225	20416.125	292488
2018-11-11	6121	276.6102966666276	209.064253652835	527799	0.0005240826463608828	524082.64636088285	355871	20310.09375	314152
2018-11-12	6171	443.35355025568697	208.28941233197	571162	0.0007762308246271408	776230.8246271408	327353	20310.28125	343191
2018-11-13	6095	477.6172459350741	203.619797194623	553590	0.0008627634999459421	862763.4999459421	336439	20272.3125	332708
2018-11-14	6071	578.0498417882548	176.673708649912	582181	0.0009929039968467792	992903.9968467792	336750	20119.125	356417
2018-11-15	6073	628.564345397706	177.585899766219	563051	0.0011163541941985823	1116354.1941985823	367079	20007.1875	356663
2018-11-16	6182	543.5432420392226	172.027222969024	552107	0.0009844889523936892	984488.9523936892	330177	20278.875	325215
2018-11-17	6112	408.4340858370984	172.325834307423	505581	0.0008078509394876358	807850.9394876359	336902	20020.40625	294412
2018-11-18	6159	459.6931281794893	174.887517533606	484801	0.000948209942181409	948209.9421814091	311575	20209.21875	284310
2018-11-19	5999	632.835654230693	146.837374634717	622942	0.0010158821434911966	1015882.1434911967	362855	19913.53125	395619
2018-11-20	6028	650.5701754440211	126.699694038574	625752	0.001039661360161887	1039661.360161887	325428	20015.625	378833
2018-11-21	6136	526.8918096328989	134.894838690824	579531	0.0009091693276682333	909169.3276682333	305267	20226.9375	339445
2018-11-22	6063	501.97061255924575	124.98310666277	568895	0.0008823607389047992	882360.7389047992	304552	19936.03125	320417
2018-11-23	6119	527.5046084725905	121.464526884863	559992	0.000941985972072084	941985.972072084	296227	20121.375	324999
2018-11-24	6119	460.6956844890007	111.207919345412	497091	0.0009267833947687661	926783.3947687661	285249	20006.25	295496
2018-11-25	6154	529.5330936825567	114.328124196376	529038	0.0010009358376573264	1000935.8376573264	306399	20018.71875	332111
2018-11-26	6071	520.8428367984151	105.976193161894	557388	0.0009344349659454726	934434.9659454726	324681	20047.03125	339358
2018-11-27	5995	484.2971160888809	108.939132963179	565825	0.0008559132524877496	855913.2524877496	325795	19749.375	330961
2018-11-28	6026	644.5610577851481	120.843035651666	622580	0.0010353063988325164	1035306.3988325164	321224	19893.28125	367826
2018-11-29	6121	736.8574208662218	116.45006779661	555591	0.0013262587422514435	1326258.7422514434	263790	20100.0	341120
2018-11-30	6046	889.6326784871534	111.631448568089	599039	0.0014850997656031635	1485099.7656031635	278002	19921.78125	396594
2018-12-01	6057	585.9184021282587	116.974022793688	525757	0.0011144281524131084	1114428.1524131084	310612	19763.0625	325999
2018-12-02	6061	514.38921077971	114.873848918761	492410	0.0010446359959783715	1044635.9959783715	276777	19630.21875	302383
2018-12-03	6033	599.6450652570891	107.436093804792	548100	0.0010940431768967141	1094043.1768967141	269535	19598.25	337004
2018-12-04	6039	608.9956875826464	108.393074225599	565202	0.0010774832494977837	1077483.2494977836	258028	19660.5	325957
2018-12-05	6017	651.5680359681573	101.132688778492	595937	0.0010933505319658914	1093350.5319658914	279019	19708.3125	350440
2018-12-06	6056	504.2197682197445	90.8128144360023	590923	0.0008532749075932811	853274.9075932811	283624	19742.25	342005
2018-12-07	5972	491.70594669779393	92.1289161309176	572417	0.0008589995522456425	858999.5522456425	313613	19490.8125	363750
2018-12-08	6023	351.11762940793534	90.5991420222092	552651	0.0006353333829269021	635333.382926902	333138	19539.75	341182
2018-12-09	6097	340.6541962612015	92.9939959088252	507555	0.0006711670582719144	671167.0582719144	289050	19577.25	312019
2018-12-10	6176	403.8920434736448	89.3385888369375	555379	0.0007272367941057274	727236.7941057273	290286	20028.09375	340889
2018-12-11	5984	384.9648081140396	87.1420371127995	536006	0.0007182098859229927	718209.8859229927	282399	19359.5625	300370
2018-12-12	6076	368.9459198128181	88.8542311513735	533920	0.0006910134848157366	691013.4848157365	314610	19606.3125	298787
2018-12-13	6097	437.2470372925929	85.0300748100526	565689	0.0007729459779005654	772945.9779005654	303851	19764.375	311521
2018-12-14	6014	588.2778597256563	83.0865353594389	567306	0.0010369674562328906	1036967.4562328906	297473	19412.71875	321159
2018-12-15	6115	338.9563780377088	82.8301902396259	551916	0.0006141448663160858	614144.8663160858	378120	19813.78125	320833
2018-12-16	6039	308.82491055860646	83.7853918760959	516697	0.0005976905431202552	597690.5431202551	372962	19526.25	309814
2018-12-17	5891	392.57394179393305	93.8437010520164	570051	0.0006886645963149491	688664.5963149491	303060	19065.5625	327165
2018-12-18	5861	662.0927347622857	100.277705143191	556320	0.0011901293046489173	1190129.3046489172	277282	18868.59375	311718
2018-12-19	5849	449.87920854946975	99.9495049678551	597824	0.0007525278485799663	752527.8485799663	322980	18796.125	341849
2018-12-20	5853	445.5068438229904	114.083974868498	602429	0.0007395175926507363	739517.5926507363	340424	18806.4375	341817
2018-12-21	5837	425.3365535946892	107.811862068966	606526	0.000701266810647341	701266.810647341	320212	18829.59375	336013
2018-12-22	5925	325.7114362600781	115.230315897136	495551	0.0006572712723010913	657271.2723010912	325282	19038.46875	284053
2018-12-23	5865	362.0133636142984	129.693795441262	543655	0.0006658880422589664	665888.0422589664	357263	18869.4375	324886
2018-12-24	5927	440.59749962469726	140.372449444769	615551	0.00071577740857329	715777.40857329	346049	19045.03125	355835
2018-12-25	5967	439.2599118570014	127.919814436002	535001	0.0008210450295550875	821045.0295550874	252176	19079.4375	310352
2018-12-26	5961	507.345486769806	130.30945119813	560047	0.0009058980527880803	905898.0527880803	288376	19244.4375	311073
2018-12-27	5893	339.1474947186416	114.117396551724	548411	0.0006184184757757259	618418.4757757259	297630	18935.8125	306457
2018-12-28	5907	363.6774046439956	135.222091759205	572189	0.0006355896472039756	635589.6472039756	314344	18980.15625	320147
2018-12-29	5960	321.0541148100001	140.09879836353	543746	0.0005904486926064745	590448.6926064745	314501	19155.375	314305
2018-12-30	5886	565.477700838925	138.401716247808	460395	0.0012282446612993734	1228244.6612993735	247598	18847.40625	339334
2018-12-31	5921	332.2533144142848	130.790460549386	522040	0.000636451832070885	636451.832070885	286665	19000.875	297079
2019-01-01	5871	302.73953721396134	139.154644360023	448168	0.0006755045813488722	675504.5813488722	227755	18717.75	267641
2019-01-02	5931	346.53289706381884	154.426368790181	589959	0.0005873847115881254	587384.7115881253	266633	19119.65625	311698
2019-01-03	5580	328.0423784328193	147.06208679135	596620	0.0005498346995287106	549834.6995287106	298379	17933.25	303833
2019-01-04	5554	360.3244463932864	153.442376972531	549398	0.0006558532182375735	655853.2182375735	264923	17831.90625	300816
2019-01-05	5620	494.4826823562013	154.301756867329	511189	0.0009673187066940041	967318.7066940041	257064	18022.125	289351
2019-01-06	5585	299.7192989546012	155.940283167738	487372	0.0006149702874900511	614970.2874900511	266956	17807.34375	286841
2019-01-07	5610	336.3862760761446	150.346131794272	550964	0.0006105412986622441	610541.2986622441	288553	18041.625	324553
2019-01-08	5562	312.9878545624835	149.052762711864	553367	0.0005656062876219281	565606.287621928	277503	17777.90625	327994
2019-01-09	5610	299.29794441137614	149.62985622443	558847	0.0005355633016037952	535563.3016037951	279728	18022.5	316707
2019-01-10	5568	365.2110383583868	126.929803915839	582839	0.0006266070704918285	626607.0704918285	276872	17846.8125	323254
2019-01-11	5566	331.23954225462046	124.970574225599	541838	0.0006113257878823938	611325.7878823938	309317	17797.59375	319791
2019-01-12	5541	247.10686567666608	124.329310637054	452707	0.000545842820359893	545842.820359893	267659	17698.5	268282
2019-01-13	5635	266.1134796997307	115.339895382817	481347	0.0005528516427852063	552851.6427852063	260303	17957.34375	289783
2019-01-14	5629	507.8723391143608	128.323583869082	577239	0.0008798302594148365	879830.2594148364	296695	18008.90625	376071
2019-01-15	5619	422.7306951580281	120.32987609585	539896	0.0007829854178546018	782985.4178546018	277216	17920.40625	337141
2019-01-16	5528	432.1166909002562	122.420913793103	507687	0.0008511478349854461	851147.8349854462	259885	17603.8125	294134
2019-01-17	5561	329.7179088480417	122.647751607247	517082	0.0006376511053334707	637651.1053334707	249911	17704.125	288731
2019-01-18	5619	369.6552893276564	119.485191408533	538899	0.0006859453985397198	685945.3985397198	250566	17792.71875	294896
2019-01-19	5683	331.1483996749833	123.487991233197	539125	0.000614233062230435	614233.0622304351	235309	18009.5625	291727
2019-01-20	5599	307.155158943066	117.515231735827	537705	0.000571233592663386	571233.592663386	234174	17764.21875	259173
2019-01-21	5094	355.5677709488648	115.918843074226	582751	0.0006101538580780896	610153.8580780895	242165	16141.125	294678
2019-01-22	5072	486.4309335799304	117.97571975453	605558	0.0008032771981873419	803277.1981873419	221052	16084.78125	275938
2019-01-23	4991	344.2729887365225	116.313436586791	533819	0.0006449245694449289	644924.5694449289	241743	15758.34375	294763
2019-01-24	5086	355.0825503632734	116.326357977791	520130	0.0006826803882938369	682680.388293837	232516	16080.46875	286302
2019-01-25	5106	324.8543626098418	114.967366452367	504903	0.0006433995492398378	643399.5492398378	242692	16080.09375	294464
2019-01-26	5055	272.3808016703584	115.040040035067	464380	0.0005865472278529617	586547.2278529617	281294	16004.53125	267567
2019-01-27	5013	270.2409489176868	111.82207685564	488814	0.0005528502639402448	552850.2639402448	253559	15846.1875	291878
2019-01-28	4884	373.14507275970334	105.667155756867	568564	0.000656293878542615	656293.878542615	275560	15416.71875	342861
2019-01-29	4870	328.59282829856494	104.227875803624	566026	0.0005805260329005469	580526.0329005469	247558	15463.78125	306746
2019-01-30	4949	351.0083885981709	107.66988603156	555347	0.0006320523719371328	632052.3719371328	244601	15555.375	303494
2019-01-31	4931	390.3859144437654	105.739236119229	517057	0.0007550152390234837	755015.2390234837	226825	15653.4375	289394
2019-02-01	4848	358.55844087059035	106.634947691409	498856	0.0007187614078423239	718761.4078423239	233701	15300.65625	283581
2019-02-02	4935	286.88608468586995	108.571131794272	450314	0.0006370800923041921	637080.0923041921	230615	15611.625	256394
2019-02-03	4858	253.7164630078272	106.021722676797	424378	0.000597854891176798	597854.891176798	217389	15226.125	228710
2019-02-04	4938	266.9024156970672	106.026675628288	416394	0.0006409852584260754	640985.2584260755	208209	15394.6875	220794
2019-02-05	4900	269.82252056229	106.135586499123	414815	0.0006504647145409158	650464.7145409158	214341	15418.78125	234106
2019-02-06	4892	283.65821109993806	103.394712156634	429065	0.0006611077834359318	661107.7834359318	210354	15302.34375	239198
2019-02-07	4918	302.806479808971	103.299053769725	428676	0.0007063760971199017	706376.0971199017	196941	15398.625	237017
2019-02-08	4923	327.47708404298766	117.501485096435	471952	0.0006938779453058524	693877.9453058525	210686	15471.28125	270807
2019-02-09	4900	292.2933797693826	118.103963471654	417129	0.0007007265852275498	700726.5852275499	193871	15347.0625	241266
2019-02-10	4298	274.0939016167667	123.577868205728	381151	0.0007191215597408027	719121.5597408027	171484	13370.34375	225409
2019-02-11	4195	321.22021117226626	119.726615429573	429007	0.0007487528435952474	748752.8435952474	195256	13131.09375	246754
2019-02-12	4273	316.69045631775805	120.828701928697	438111	0.0007228543823774296	722854.3823774296	207073	13363.78125	248377
2019-02-13	4169	356.53088201325284	120.690225891292	491354	0.0007256089947639641	725608.9947639641	206023	13054.875	251548
2019-02-14	4166	395.4933455698824	119.68091320865	474782	0.0008329998727202851	832999.8727202851	207805	13083.46875	246681
2019-02-15	4158	408.3424294041006	120.360025423729	468599	0.000871411226665231	871411.2266652309	208673	13063.96875	250668
2019-02-16	4224	360.42854815203134	121.804881063705	454309	0.0007933555094704955	793355.5094704954	215553	13281.46875	244548
2019-02-17	4139	358.4557703840857	132.80649006429	447945	0.000800222729094165	800222.729094165	203761	12989.34375	237857
2019-02-18	4196	491.58184480394056	144.415395967271	512455	0.0009592683158598131	959268.3158598131	248067	13297.78125	301817
2019-02-19	4288	4475.319097090383	143.137295733489	533602	0.00838699835662232	8386998.35662232	235079	13530.46875	296555
2019-02-20	4242	465.0343006228353	147.192143483343	530268	0.0008769797548085785	876979.7548085785	218723	13419.46875	289460
2019-02-21	4252	449.92509790984354	143.601283459965	544817	0.0008258279347190773	825827.9347190773	210293	13339.6875	264815
2019-02-22	4238	426.47223517711	147.063304208065	530839	0.0008033928086992666	803392.8086992666	217612	13292.0625	266991
2019-02-23	4353	385.48049221167327	157.5305	476225	0.0008094503484942481	809450.3484942481	211612	13651.96875	264077
2019-02-24	4254	465.3831881802384	135.383128872005	540201	0.000861500049389465	861500.049389465	217755	13358.15625	278859
2019-02-25	4238	523.6293882930643	137.924874926943	573756	0.0009126342701306204	912634.2701306205	231575	13371.65625	292244
2019-02-26	4281	525.2215982732304	135.725916130918	553925	0.0009481817904467759	948181.790446776	239116	13518.46875	291021
2019-02-27	4281	477.5621441589205	133.996758912916	539516	0.0008851677135783192	885167.7135783192	235484	13513.6875	288685
2019-02-28	4366	545.1417621623568	134.754724137931	541458	0.001006803412568208	1006803.4125682081	233394	12954.84375	334404
2019-03-01	5994	392.6540134562792	134.864564582116	547622	0.0007170165067442126	717016.5067442126	268402	12869.625	296909
2019-03-02	6402	357.8990729655146	132.19729748685	526912	0.0006792387969253207	679238.7969253208	279249	13634.875	279036
2019-03-03	6379	331.5732771226428	129.645783752192	492382	0.0006734065768501749	673406.5768501749	291044	13597.6875	259001
2019-03-04	6384	428.58853929038185	125.120439509059	620211	0.0006910366621849368	691036.6621849368	272293	13645.25	303651
2019-03-05	6429	429.9624326657097	135.707658971362	598085	0.0007188985389463198	718898.5389463198	270746	13752.875	300955
2019-03-06	6399	414.37212215823	137.182303915839	578932	0.0007157526655258822	715752.6655258822	266235	13565.8125	304717
2019-03-07	6438	411.22376150956046	136.142440677966	572685	0.0007180627421873464	718062.7421873464	279134	13672.0	311000
2019-03-08	6388	406.061047726417	132.441421098773	562361	0.0007220647372887113	722064.7372887114	272589	13621.0	315317
2019-03-09	6380	361.4021192601476	136.296960841613	555854	0.0006501745409048915	650174.5409048916	284250	13530.5	313651
2019-03-10	6513	314.3182520117681	135.225663062537	484038	0.0006493668927062919	649366.8927062919	248152	13844.625	276092
2019-03-11	6389	349.93123123127634	132.080107539451	536412	0.0006523553373736537	652355.3373736538	262743	13514.3125	296129
2019-03-12	6453	356.54429892826545	132.696165108124	564306	0.0006318279425139294	631827.9425139293	298223	13659.25	319816
2019-03-13	6399	347.07001423776205	131.13371244886	573281	0.0006054099372519969	605409.937251997	272122	13587.8125	315605
2019-03-14	6422	322.992076778141	131.309282583285	573828	0.0005628726321792261	562872.6321792261	280348	13623.3125	311353
2019-03-15	6424	331.67407407732355	135.602942723553	553012	0.0005997592711863821	599759.2711863822	258613	13557.0625	313261
2019-03-16	6511	273.0711945857009	140.628877556984	504183	0.0005416112692925007	541611.2692925007	268643	13813.8125	296530
2019-03-17	6415	310.67066015956	138.143052308591	494872	0.0006277798302582486	627779.8302582486	282235	13572.5	282607
2019-03-18	6368	2581.240509092469	137.063216247808	573940	0.004497404796829754	4497404.7968297545	263811	13480.4375	333475
2019-03-19	6416	432.0201258269845	137.928077147867	635940	0.00067934101617603	679341.01617603	265142	13620.75	341957
2019-03-20	6475	390.6052700201616	138.685892460549	630313	0.0006197004821733989	619700.482173399	261950	13756.0	360394
2019-03-21	6372	566.0264781431932	134.586574225599	618318	0.0009154294038717832	915429.4038717832	237078	13582.5	346510
2019-03-22	6409	461.51686861504	135.893367913501	628700	0.0007340812289089231	734081.2289089231	247350	13610.0	363309
2019-03-23	6431	349.00255710277327	136.475040619521	561778	0.0006212463946661729	621246.3946661729	241066	13716.0	346539
2019-03-24	6432	347.3544853005817	135.419440385739	549073	0.000632619861658799	632619.861658799	260748	13625.5	333320
2019-03-25	6429	438.34107394088886	133.093157802455	648670	0.0006757535787702358	675753.5787702358	294083	13633.125	392492
2019-03-26	6358	456.0647557045597	133.164339859731	629010	0.0007250516775640446	725051.6775640446	275745	13553.8125	389414
2019-03-27	6458	501.63608628476464	139.21530742256	625948	0.0008014021712422832	801402.1712422832	262880	13736.0625	357355
2019-03-28	6373	434.0390740084236	137.336611922852	634367	0.0006842081539683237	684208.1539683237	277318	13598.375	355413
2019-03-29	6369	488.68208168383046	142.368977498539	640352	0.0007631460223187098	763146.0223187099	257930	13538.9375	357434
2019-03-30	6371	383.1621372292068	142.107745178258	667967	0.0005736243515461195	573624.3515461194	249624	13591.3125	349160
2019-03-31	6417	391.44684141661634	141.27678515488	646230	0.0006057391972155678	605739.1972155678	241677	13659.1875	319735
2019-04-01	6420	489.84058336231016	141.295688778492	687574	0.000712418711822015	712418.711822015	296278	13695.5625	391599
2019-04-02	6357	563.9391996192685	165.466880479252	758900	0.0007431008032932777	743100.8032932777	336880	13619.3125	447849
2019-04-03	6336	666.4220490327315	160.239572764465	746605	0.0008926032494193469	892603.2494193469	320514	13551.9375	427142
2019-04-04	6406	505.04070281571927	157.865736879018	673520	0.0007498525698059735	749852.5698059736	283098	13731.1875	359118
2019-04-05	6427	393.31903637634144	165.938985388662	621924	0.0006324229911956146	632422.9911956146	290567	13642.0625	357898
2019-04-06	6452	344.12374992813426	165.408794856809	559039	0.0006155630464567486	615563.0464567486	281955	13608.8125	333524
2019-04-07	6476	352.4886142102732	174.463659555815	572886	0.0006152857884644994	615285.7884644994	287126	13676.6875	345448
2019-04-08	6441	449.9452451967684	180.779501168907	668000	0.0006735707263424677	673570.7263424677	299606	13718.75	402215
2019-04-09	6430	397.35078549771487	175.957886616014	656914	0.0006048748930571046	604874.8930571047	296515	13632.75	391597
2019-04-10	6455	542.7287670893405	177.474878959673	674070	0.0008051519383585392	805151.9383585392	300565	13731.0625	391142
2019-04-11	6384	463.796051783452	165.550361192285	729032	0.00063618065020939	636180.65020939	314322	13565.5	409833
2019-04-12	6420	404.6139921194295	164.89181735827	694793	0.000582351854609113	582351.8546091131	320739	13586.0	419539
2019-04-13	6483	332.2951752799683	164.128659263589	614291	0.0005409409795682637	540940.9795682637	290028	13699.6875	366697
2019-04-14	6422	310.3546558470635	168.013099064874	551055	0.0005632008707788941	563200.8707788942	245862	13637.5625	316675
2019-04-15	6443	354.3720942558977	160.557473115137	622058	0.0005696769340735071	569676.9340735071	294905	13709.1875	367678
2019-04-16	6408	412.8857185390577	166.662340151958	656461	0.0006289569655151756	628956.9655151756	283757	13659.3125	367740
2019-04-17	6381	433.0359324059463	166.364139684395	681896	0.0006350468875106267	635046.8875106267	308498	13573.9375	376830
2019-04-18	6406	450.4576693117879	173.54595207481	697650	0.0006456785914309294	645678.5914309294	325334	13597.9375	361840
2019-04-19	6449	372.53212895119816	173.652783459965	693183	0.0005374224828814298	537422.4828814298	336310	13700.3125	385815
2019-04-20	6370	291.32661262838013	173.215369374635	686824	0.0004241648699352092	424164.8699352092	369030	13612.5625	417042
2019-04-21	6462	311.1410047261662	169.945601110462	631190	0.0004929434951855483	492943.4951855483	307683	13721.875	361893
2019-04-22	6429	360.0448169996217	171.565414669784	719306	0.0005005447153222991	500544.7153222991	335022	13653.0625	404162
2019-04-23	6296	389.7007144672816	170.937409643483	729268	0.0005343724316263453	534372.4316263453	356264	13539.875	417325
2019-04-24	6392	368.62264967847966	165.142114202221	668917	0.0005510738248220327	551073.8248220327	344470	13601.25	391257
2019-04-25	6466	318.5854538707804	152.045494447691	680812	0.00046794923396000713	467949.23396000714	299191	13683.625	360257
2019-04-26	6453	407.8620707754234	152.960927527762	661061	0.0006169809908244827	616980.9908244828	307928	13757.4375	368026
2019-04-27	6476	263.999822988734	155.726733489188	562687	0.0004691770433451173	469177.0433451173	258512	13687.375	304675
2019-04-28	6389	276.4249861784336	153.2518471654	593482	0.0004657681044723068	465768.1044723068	256712	13601.3125	312640
2019-04-29	6452	308.4823045671806	152.545208766803	628989	0.0004904414935192517	490441.4935192517	274907	13681.125	346974
2019-04-30	6412	332.81697154638977	159.938501461134	707771	0.00047023256328161195	470232.56328161195	292816	13648.75	368651
2019-05-01	6465	347.0491201029012	158.222859731151	703790	0.0004931145939881231	493114.5939881231	291650	13689.125	362767
2019-05-02	6442	779.2579865822133	159.191619520748	626308	0.0012442088981494941	1244208.898149494	266188	13644.5625	337400
2019-05-03	6341	377.2353694342604	164.69545207481	670882	0.0005622976461348798	562297.6461348798	275199	13482.4375	353858
2019-05-04	6530	312.5882710543288	162.037265751023	623395	0.0005014289031101129	501428.9031101129	256938	13829.25	348355
2019-05-05	6386	322.4364339555467	161.485596434833	637464	0.0005058112049551766	505811.2049551766	261416	13635.375	329017
2019-05-06	6359	394.6644748883222	172.068616014027	706135	0.0005589079636164787	558907.9636164787	282859	13567.8125	375621
2019-05-07	6395	469.33155336157273	170.05011484512	658146	0.0007131116095236813	713111.6095236813	277792	13621.5625	368210
2019-05-08	6336	396.1192517585268	169.558764172998	686996	0.0005765961545023941	576596.1545023941	277410	13573.125	368260
2019-05-09	6364	385.0123157304081	170.250314728229	718440	0.0005359004450342521	535900.4450342521	281070	13612.125	371916
2019-05-10	6439	428.2896731544787	172.221821975453	736762	0.0005813134677880764	581313.4677880764	310015	13727.3125	377579
2019-05-11	6396	364.5488316878089	199.606514552893	742337	0.0004910826641913429	491082.6641913429	320467	13594.625	385916
2019-05-12	6441	363.42894225416205	187.184103740503	715827	0.0005077049933212383	507704.9933212383	286729	13688.8125	365598
2019-05-13	6360	469.4208145723392	195.825203097604	758695	0.0006187213762741804	618721.3762741804	320643	13554.4375	414878
2019-05-14	6470	529.1455687027435	218.214805669199	830785	0.0006369223911153229	636922.391115323	355627	13719.3125	444918
2019-05-15	6470	661.2841997251753	249.061431034483	847606	0.0007801787619780597	780178.7619780598	369579	13740.9375	472848
2019-05-16	6342	907.41508028301	263.38047019287	908208	0.0009991269403958234	999126.9403958234	399571	13579.8125	518274
2019-05-17	6439	740.5106592533888	242.263793687902	810320	0.0009138496634087629	913849.6634087629	357861	13782.3125	441032
2019-05-18	6402	557.0792930893728	234.841279661017	735420	0.000757498154917425	757498.154917425	318252	13571.125	379378
2019-05-19	6386	481.7238327454913	261.974045295149	752431	0.0006402232666457007	640223.2666457008	330704	13591.5625	371517
2019-05-20	6349	567.6870319822509	252.417419637639	860161	0.0006599776460246988	659977.6460246987	331537	13504.25	411836
2019-05-21	6339	465.3578097092442	256.818162185856	812799	0.0005725373797325589	572537.3797325589	370207	13515.1875	444735
2019-05-22	6401	640.8797564652097	244.550514319112	873384	0.0007337892112349318	733789.2112349317	331007	13660.0625	410916
2019-05-23	6329	552.5217223380552	245.840384862654	846724	0.0006525405236394092	652540.5236394092	339775	13535.3125	418751
2019-05-24	6392	596.5604551005324	248.839252016365	904057	0.000659870400981943	659870.400981943	350611	13599.6875	436167
2019-05-25	6526	444.604120351161	251.888460958504	839949	0.0005293227569187665	529322.7569187665	323361	13768.375	385004
2019-05-26	6428	359.5862462789302	268.294339567504	763094	0.0004712214304907786	471221.43049077864	319134	13652.5625	383555
2019-05-27	6393	616.2382352632694	272.616331092928	941733	0.0006543661900594642	654366.1900594642	361711	13584.4375	430458
2019-05-28	6342	598.3398850725597	271.223498538866	910535	0.0006571300225390125	657130.0225390125	350001	13509.5625	417318
2019-05-29	6536	665.4514695986832	269.327810929281	947509	0.000702316779680914	702316.779680914	346909	13842.5625	420097
2019-05-30	6301	693.3429598677401	254.294201753361	891907	0.0007773713625610518	777371.3625610519	352640	13393.5	436100
2019-05-31	6476	621.6701570959322	266.573922559906	870676	0.0007140086060669321	714008.6060669321	399069	13752.3125	450100
2019-06-01	6366	597.6929016457761	265.140144360023	956751	0.0006247110289362396	624711.0289362395	508448	13633.875	539012
2019-06-02	6386	421.11695151870646	269.967041496201	890894	0.000472690299315863	472690.299315863	435046	13533.25	465768
2019-06-03	6322	530.9036573840922	251.05775862069	889067	0.0005971469612347463	597146.9612347463	393251	13498.6875	435332
2019-06-04	6401	538.3608688650387	239.457040911748	891955	0.0006035740243230194	603574.0243230193	361274	13568.625	420795
2019-06-05	6398	517.5281719142675	246.337600233782	799392	0.0006474022405956872	647402.2405956872	324986	13666.0	383574
2019-06-06	6452	489.3402772784349	247.488754237288	824817	0.0005932713284018575	593271.3284018575	413745	13699.9375	368089
2019-06-07	6345	453.8309953743786	250.225909585038	758454	0.000598363243353425	598363.243353425	311139	13513.375	358846
2019-06-08	6337	722.1502194669503	244.62647019287	992653	0.0007274951261588392	727495.1261588392	276543	13481.3125	307903
2019-06-09	6368	350.74563878207886	231.039578024547	715741	0.0004900454756428357	490045.4756428357	355087	13495.0625	368631
2019-06-10	6447	767.5228409510098	246.746325248393	963694	0.0007964383309961563	796438.3309961563	325166	13756.1875	378239
2019-06-11	6392	597.1942721750504	245.800910870836	930038	0.0006421181415974943	642118.1415974943	381772	13558.0	414114
2019-06-12	6372	387.462395878498	259.656640093513	860682	0.00045018066588879284	450180.66588879284	480717	13572.0	521422
2019-06-13	6417	393.6404176106072	255.336300409117	749758	0.0005250232976648561	525023.2976648561	360497	13571.9375	399796
2019-06-14	6410	509.0561454462567	264.76342314436	825364	0.0006167656275852312	616765.6275852312	351579	13623.625	401382
2019-06-15	6368	650.0597105853652	269.057187405026	938952	0.0006923247520484169	692324.752048417	330124	13596.375	416270
2019-06-16	6436	387.6474401168603	269.848518702513	888979	0.0004360591646336531	436059.1646336531	443504	13695.75	540249
2019-06-17	6380	720.7969448703261	273.7140949737	944094	0.0007634800611701018	763480.0611701019	338539	13639.125	394489
2019-06-18	6369	486.26283377506087	263.702251899474	850016	0.0005720631538407052	572063.1538407052	378719	13474.0	406830
2019-06-19	6397	568.0276388096337	268.93683810637	886054	0.0006410756441589719	641075.6441589718	331466	13566.25	381270
2019-06-20	6397	777.3957174412408	272.137500292227	985024	0.0007892150013007204	789215.0013007204	313165	13627.75	352114
2019-06-21	6332	409.16289039956007	294.852892752776	777627	0.0005261685749074558	526168.5749074558	390272	13469.5	410802
2019-06-22	6457	383.76141748602015	308.009769725307	758133	0.0005061927359526892	506192.73595268925	379012	13702.5	415438
2019-06-23	6400	402.14292985690105	306.55350742256	773499	0.0005199010339469102	519901.0339469102	339193	13657.125	356608
2019-06-24	6436	479.5513556994226	309.798750263004	809637	0.0005923041507483262	592304.1507483262	363545	13683.1875	405419
2019-06-25	6422	720.5668890500717	316.171920046756	932194	0.0007729795397203497	772979.5397203497	350197	13640.75	382645
2019-06-26	6421	703.8050232219043	334.035053477499	848601	0.000829370956694494	829370.956694494	388619	13668.8125	462934
2019-06-27	6386	773.8478251110179	293.215036236119	814118	0.0009505352112482685	950535.2112482685	357014	13592.5	426941
2019-06-28	6395	752.3161747438945	309.446182933957	1004170	0.0007491920439207451	749192.043920745	325663	13639.6875	385588
2019-06-29	6433	480.8485010718189	318.529788135593	733337	0.0006556992229654564	655699.2229654563	310251	13631.375	369078
2019-06-30	6426	471.73330173147895	291.660696317943	685958	0.000687699978324444	687699.978324444	275123	13635.0625	334323
2019-07-01	6434	783.2613539587726	293.862392752776	951985	0.0008227664868236082	822766.4868236082	309889	13612.875	354880
2019-07-02	6407	586.4066195386772	290.571834307423	895054	0.0006551633974471677	655163.3974471677	382288	13639.0	388666
2019-07-03	6397	417.48001632538205	302.057210403273	753227	0.0005542552461945497	554255.2461945497	370570	13548.0	389080
2019-07-04	6411	378.3098123995941	283.489202805377	747514	0.0005060906048576937	506090.6048576937	360399	13630.5625	366545
2019-07-05	6379	520.8944793121135	287.858582992402	849080	0.0006134810374901228	613481.0374901228	319406	13527.875	319853
2019-07-06	6483	458.9579226098196	287.274129982466	754040	0.000608665220160495	608665.2201604949	318241	13784.375	302540
2019-07-07	6482	292.5005177388763	306.198590590298	582067	0.0005025203588914615	502520.35889146145	309297	13692.0625	284646
2019-07-08	6419	533.5390684757152	313.326290473407	809796	0.0006588561421342106	658856.1421342107	335258	13661.8125	340931
2019-07-09	6453	442.1015634122051	308.343054061952	771955	0.0005727038019213621	572703.8019213622	351558	13672.625	372010
2019-07-10	6398	375.45097409107103	288.731157802455	736096	0.0005100570769180528	510057.07691805286	347412	13615.125	358029
2019-07-11	6436	731.7711986539466	267.536604617183	975288	0.0007503129318252112	750312.9318252113	313587	13682.125	355628
2019-07-12	6339	422.0405233320829	275.872600233781	726392	0.000581009321870399	581009.3218703989	343689	13497.625	353562
2019-07-13	6438	310.646839328341	268.688629339568	587283	0.0005289559536515462	528955.9536515462	287614	13651.4375	302431
2019-07-14	6525	405.8980607181564	230.335976329632	613490	0.0006616213152914577	661621.3152914577	297781	13779.6875	313532
2019-07-15	6346	497.6475110364284	230.578357977791	743294	0.0006695163838755975	669516.3838755975	360602	13503.75	387936
2019-07-16	6318	1016.4309102468502	199.001611046172	1003278	0.0010131099358770452	1013109.9358770453	268611	13545.625	316270
2019-07-17	6381	740.7263748782528	210.931314728229	830029	0.0008924102349173979	892410.2349173978	312639	13648.0625	367354
2019-07-18	6478	378.3359496848121	227.241794272355	667874	0.0005664780328097996	566478.0328097997	308987	13704.75	337205
2019-07-19	6364	598.1784119166825	221.03139333723	815548	0.0007334680630897047	733468.0630897047	296342	13484.1875	317031
2019-07-20	6504	287.8711591648845	230.67205371128	584085	0.000492858332545579	492858.33254557895	293720	13706.375	285624
2019-07-21	6403	273.5197557094769	225.672067124489	522416	0.0005235669575768677	523566.95757686766	284257	13486.5	266087
2019-07-22	6481	318.6834009113928	217.013625365284	640666	0.0004974251808452342	497425.1808452342	332359	13668.25	328485
2019-07-23	6477	347.1014501839445	212.361456750438	606795	0.0005720242424277466	572024.2424277465	295644	13665.0625	300428
2019-07-24	6436	736.2524115445683	216.848442548217	907213	0.0008115540799620027	811554.0799620027	268921	13663.6875	279875
2019-07-25	6358	726.772894122952	219.638668264173	949864	0.000765133633997027	765133.633997027	271079	13560.8125	276313
2019-07-26	6451	360.8547943293339	219.365355873758	640260	0.0005636066509376408	563606.6509376408	314692	13670.5625	307448
2019-07-27	6477	335.0702884148443	206.645765049679	577697	0.0005800104352538516	580010.4352538516	279933	13681.0625	292703
2019-07-28	6458	261.5074777420592	210.927540561075	572697	0.000456624493828428	456624.493828428	292897	13564.5625	298973
2019-07-29	6379	348.03538412640563	210.840748977206	676990	0.0005140923560560801	514092.3560560801	304681	13489.625	320449
2019-07-30	6502	380.9407679965356	210.029560841613	715782	0.0005322022179889067	532202.2179889068	331809	13742.9375	351015
2019-07-31	6405	409.4611949404225	218.08824050263	684284	0.0005983790282111265	598379.0282111265	294035	13523.8125	315386
2019-08-01	6343	706.7623305744418	217.353194915254	877643	0.000805295923939964	805295.9239399639	269308	13531.875	301834
2019-08-02	6511	492.17348702437954	217.667191992987	768312	0.0006405906546095591	640590.6546095591	299037	13777.1875	313039
2019-08-03	6472	574.254800738531	221.83531648159	783492	0.0007329427750870858	732942.7750870858	259678	13675.0625	281220
2019-08-04	6435	262.58904626063617	222.788521917008	569134	0.0004613835164664845	461383.51646648446	301295	13597.8125	294125
2019-08-05	6445	367.2988893861452	232.299908825248	718438	0.0005112464671776064	511246.4671776064	335179	13648.5625	372589
2019-08-06	6450	399.6773923592702	225.729268264173	732052	0.0005459685819576617	545968.5819576618	346542	13602.5	382878
2019-08-07	6482	372.3570851043849	226.042916773817	742477	0.0005015065585929057	501506.55859290576	310904	13690.3125	345827
2019-08-08	6384	390.58246801103513	220.550041320865	692736	0.0005638258557531803	563825.8557531803	306119	13520.9375	321102
2019-08-09	6420	411.54053804680734	209.817827878434	721762	0.0005701887021577852	570188.7021577852	326034	13540.125	352128
2019-08-10	6496	321.57461500318414	206.324379310345	630929	0.0005096843147219167	509684.3147219166	315155	13730.8125	296834
2019-08-11	6423	287.0949489659103	215.789734658095	582507	0.0004928609423850877	492860.9423850877	293410	13533.6875	286296
2019-08-12	6484	379.6141379120856	210.972497662186	712949	0.0005324562316688649	532456.231668865	349597	13679.125	346118
2019-08-13	6427	442.189111129728	208.597628345996	698671	0.0006329003366816828	632900.3366816828	322202	13563.9375	332219
2019-08-14	6459	423.5570304300179	186.381814143776	736647	0.0005749796448366964	574979.6448366964	321012	13675.9375	345293
2019-08-15	6413	495.11521412714256	188.016636469901	689076	0.0007185204739784038	718520.4739784037	304059	13509.6875	336364
2019-08-16	6449	380.9325359100195	185.577936879018	718875	0.000529900936755374	529900.9367553741	325186	13671.5625	357381
2019-08-17	6480	285.6056343906677	185.547666510812	641106	0.00044548894315552765	445488.94315552764	290153	13645.625	311435
2019-08-18	6437	292.7317970207343	194.706162068966	627260	0.00046668334824591763	466683.34824591764	283406	13558.5	295055
2019-08-19	6374	458.94173080132657	202.767035067212	724461	0.0006334940470243761	633494.0470243761	295257	13481.0625	321252
2019-08-20	6432	469.55097364511465	196.717822033898	733520	0.0006401338390842985	640133.8390842986	304960	13622.75	351452
2019-08-21	6449	559.5034338343936	186.497284628872	731500	0.0007648714064721718	764871.4064721718	316421	13630.4375	348774
2019-08-22	6400	489.3463366012476	191.596093220339	737144	0.0006638409002871184	663840.9002871184	305383	13457.75	334125
2019-08-23	6468	457.9830696084662	194.624304792519	733282	0.0006245660872740177	624566.0872740176	312715	13715.4375	318848
2019-08-24	6315	392.3405554212092	191.114351256575	684235	0.0005734003016817456	573400.3016817456	297544	13288.4375	294664
2019-08-25	6572	511.2086640273882	186.324488895383	677260	0.0007548189233490656	754818.9233490656	295058	13812.9375	286128
2019-08-26	6363	632.2801997273745	188.569805376973	750845	0.0008420915098687139	842091.5098687139	309070	13496.25	317656
2019-08-27	6415	498.3509311969325	186.883293103448	748158	0.0006661038593411185	666103.8593411185	308164	13540.1875	318963
2019-08-28	6410	510.605809006714	173.17579748685	722262	0.0007069537217889271	706953.7217889271	303065	13618.125	325019
2019-08-29	6493	517.0014162571867	168.735882349503	724189	0.0007139039895071407	713903.9895071407	308537	13753.4375	325817
2019-08-30	6414	500.2150560634993	168.372436002338	713194	0.0007013730570693237	701373.0570693237	288572	13622.625	316318
2019-08-31	6420	444.6884820577503	172.177609877265	679773	0.0006541720281001898	654172.0281001898	282011	13580.75	293628
2019-09-01	6402	456.9460800935216	171.211480479252	690235	0.0006620152268336459	662015.226833646	275912	13563.625	278130
2019-09-02	6432	562.9057399949533	178.580194623027	757539	0.0007430716306288564	743071.6306288564	319698	13630.1875	315381
2019-09-03	6401	552.0676185976579	179.233673874927	751224	0.0007348908163179796	734890.8163179796	303296	13483.6875	306716
2019-09-04	6392	536.6063661210057	174.729775277615	714432	0.0007510950882953252	751095.0882953252	296005	13464.3125	291112
2019-09-05	6449	683.6255816901536	174.54153974284	769872	0.0008879730418694973	887973.0418694973	326386	13631.8125	321557
2019-09-06	6383	729.9656799319232	169.23070338983	768500	0.0009498577487728343	949857.7487728343	320381	13561.75	313465
2019-09-07	6428	678.3096660925471	178.287494389246	677445	0.0010012763635314263	1001276.3635314263	284448	13601.5625	279828
2019-09-08	6402	726.6119530832569	181.604640268849	675137	0.0010762437151026487	1076243.7151026486	279927	13517.625	271805
2019-09-09	6434	832.3939311963875	181.388241671537	756508	0.0011003108112490384	1100310.8112490384	316921	13521.6875	307300
2019-09-10	6388	916.9306934632976	179.595805669199	691617	0.0013257781307621092	1325778.130762109	296904	13496.5625	284901
2019-09-11	6437	868.7667288147769	178.058855639977	705292	0.0012317830470426107	1231783.0470426106	295327	13547.3125	297085
2019-09-12	6436	962.0594397533677	180.84650818235	723726	0.0013293144639730612	1329314.4639730612	301354	13640.375	303309
2019-09-13	6313	871.1418100798497	181.51325949737	623470	0.0013972473576593096	1397247.3576593096	270785	13372.0	269941
2019-09-14	6440	955.7645874746672	188.595950496786	628467	0.0015207872290425228	1520787.2290425228	271533	13623.75	279936
2019-09-15	6377	969.7948928642452	189.443608416131	633961	0.0015297390420928815	1529739.0420928814	277976	13522.625	281010
2019-09-16	6455	1009.410962674247	197.430535651666	733010	0.001377076660174141	1377076.660174141	307380	13722.3125	312381
2019-09-17	6429	1223.124741214862	209.287582700175	681814	0.0017939272898691756	1793927.2898691755	297547	13561.125	307984
2019-09-18	6477	1295.1924425650789	210.7212235827	708743	0.001827450066618053	1827450.066618053	305563	13696.375	321899
2019-09-19	6327	1460.4750469222224	221.562201052016	692484	0.0021090379661078415	2109037.9661078416	295149	13413.0625	303344
2019-09-20	6451	1468.01563146029	217.195570134424	717128	0.0020470761585941284	2047076.1585941284	309840	13657.75	328034
2019-09-21	6392	1153.9662433121034	215.50002980713	596973	0.001933029204523661	1933029.204523661	242789	13568.75	260607
2019-09-22	6391	895.1817594086099	211.051801870251	576563	0.0015526174232626962	1552617.4232626962	239625	13466.25	264594
2019-09-23	6448	1314.7742187236945	201.226725014611	639394	0.002056281758545896	2056281.7585458958	251471	13672.125	282791
2019-09-24	6276	1541.682265150152	168.43832817066	709522	0.002172846317873374	2172846.317873374	296761	13326.125	325345
2019-09-25	6384	1627.783447891877	169.84662478083	677675	0.0024020119495213443	2402011.949521344	278971	13596.875	315080
2019-09-26	6403	1219.3935116564965	166.334617884278	657676	0.001854094587086189	1854094.587086189	265068	13480.3125	287696
2019-09-27	6337	1239.5901237613375	174.083654120397	623632	0.00198769486453764	1987694.8645376402	268165	13399.125	281682
2019-09-28	6438	1214.5969253225692	173.798880362361	607857	0.0019981622738943026	1998162.2738943025	248610	13530.6875	256711
2019-09-29	6418	1131.8858660243757	169.853334891876	591986	0.0019120145848455464	1912014.5848455464	231663	13575.6875	271010
2019-09-30	6384	1014.741493509434	179.508727936879	683924	0.0014837050513060428	1483705.0513060428	285523	13445.5625	300747
2019-10-01	6426	510.5192794210069	176.635159555815	645073	0.0007914131879973381	791413.1879973381	339783	13571.0625	277533
2019-10-02	6337	485.10578116524016	180.731424605494	627137	0.0007735244151839872	773524.4151839871	327680	13367.875	277627
2019-10-03	6400	644.2882797654088	175.467113267095	615189	0.0010473013655403604	1047301.3655403604	288751	13488.375	255712
2019-10-04	6440	495.2066732123674	176.204069316189	590197	0.0008390531859910629	839053.1859910629	268748	13526.5625	248111
2019-10-05	6441	427.436529489671	176.184813267095	595118	0.000718238281298282	718238.2812982821	272795	13548.375	257866
2019-10-06	6449	390.6111906037936	169.854954237288	571769	0.0006831625894439775	683162.5894439776	343035	13579.9375	242101
2019-10-07	6364	438.5606625551716	181.001570426651	629382	0.0006968115747752106	696811.5747752106	284288	13395.4375	265201
2019-10-08	6352	466.79612990016926	180.668669783752	710373	0.0006571141215955128	657114.1215955128	306302	13364.25	279943
2019-10-09	6362	569.6750944470323	194.229131502046	751354	0.0007581979924869399	758197.9924869399	318125	13423.8125	314601
2019-10-10	6344	498.83804344602805	191.574099707773	706127	0.000706442387057892	706442.3870578919	326182	13369.1875	298273
2019-10-11	6359	469.9163812812472	180.902172472238	702673	0.0006687554257545789	668755.4257545789	315705	13422.1875	294878
2019-10-12	6329	391.5045833094128	180.319804997078	634450	0.0006170771271328124	617077.1271328124	279716	13313.4375	260396
2019-10-13	6374	376.3722851247096	181.47459760374	566845	0.00066397742791188	663977.4279118801	250851	13431.875	234436
2019-10-14	6387	444.6958510216904	186.520615137347	650601	0.0006835154741872367	683515.4741872366	300285	13412.125	281514
2019-10-15	6431	466.9047480704231	180.282949853887	690703	0.0006759848271549756	675984.8271549756	302212	13590.75	280383
2019-10-16	6332	455.44956581827927	174.995676329632	694589	0.0006557108820011248	655710.8820011248	291507	13335.75	269043
2019-10-17	6300	431.5114958844892	177.070229865576	703704	0.0006132002885936263	613200.2885936262	285894	13305.0625	266475
2019-10-18	6328	462.7167823339631	173.130578725891	733646	0.0006307085192776396	630708.5192776396	310446	13309.8125	302998
2019-10-19	6354	413.3759871152144	171.613132729398	665170	0.0006214591564791172	621459.1564791172	276993	13335.0625	359441
2019-10-20	6367	445.6837162128353	175.187846580947	612341	0.0007278358238511472	727835.8238511472	248121	13378.125	249438
2019-10-21	6293	464.1339450008628	174.198366861485	678528	0.0006840306442782947	684030.6442782948	271474	13198.6875	277663
2019-10-22	6412	535.1651529813277	171.261682057276	726230	0.0007369086280948565	736908.6280948565	274766	13446.5	270085
2019-10-23	6384	689.667742694486	161.323558386908	736388	0.0009365548361658339	936554.8361658339	275838	13420.375	284909
2019-10-24	6264	534.2248257368279	161.024464640561	724917	0.0007369461962360214	736946.1962360214	272369	13201.25	274264
2019-10-25	6127	563.5831452729848	181.161944476914	741655	0.000759899340357693	759899.3403576929	290755	12923.75	296908
2019-10-26	6267	558.2255475655753	179.720602337814	716822	0.0007787505790357652	778750.5790357653	303660	13191.6875	293275
2019-10-27	6174	443.9475941650532	184.572484570427	642955	0.0006904800400728717	690480.0400728717	256776	12928.8125	254876
2019-10-28	6242	534.4713218269698	182.81422063121	721335	0.0007409474402697356	740947.4402697356	290065	13147.5625	289846
2019-10-29	6211	552.4154421950593	190.830495441262	707622	0.0007806645952147605	780664.5952147605	283366	13100.25	280650
2019-10-30	6234	562.5917045513206	183.277003798948	717618	0.0007839710048400689	783971.004840069	278695	13182.75	274983
2019-10-31	6216	535.2438287265963	182.430567212157	744118	0.0007192996658145568	719299.6658145568	288701	13118.875	274716
2019-11-01	6279	491.68123054359984	183.362267679719	705019	0.000697401389953462	697401.389953462	287405	13234.4375	273429
2019-11-02	6166	392.1085068474381	182.998768848627	590976	0.0006634931145214663	663493.1145214663	243269	13032.875	242595
2019-11-03	6270	411.1236152612594	181.907013734658	571113	0.0007198638715302564	719863.8715302565	230486	13161.9375	230579
2019-11-04	6196	479.9579876201268	186.034432787843	670783	0.0007155190093072227	715519.0093072227	262207	13041.125	271021
2019-11-05	6227	507.67537975636566	189.217251373466	739254	0.0006867401187634638	686740.1187634638	302907	13128.5	310543
2019-11-06	6203	463.92407030008326	191.556660666277	707733	0.0006555071902823286	655507.1902823285	289661	13086.5	283868
2019-11-07	6167	660.6242296587877	186.770622443016	857371	0.0007705231803487496	770523.1803487495	375764	13031.375	356971
2019-11-08	6189	500.7914609278656	184.038223085915	699138	0.0007162984431226247	716298.4431226248	275241	13054.4375	283919
2019-11-09	6137	415.89588371075047	184.962579777908	604007	0.0006885613638761644	688561.3638761644	230831	12881.625	240771
2019-11-10	6001	403.3740498668256	189.045104675628	609364	0.0006619591079663807	661959.1079663807	257611	12627.9375	249131
2019-11-11	5984	498.6731826473347	184.418845295149	710155	0.0007022032973749882	702203.2973749882	284231	12634.75	282877
2019-11-12	6022	481.2235464727936	186.5779264173	708660	0.0006790612514785562	679061.2514785562	285556	12706.5	285192
2019-11-13	6013	492.61686449109766	188.033356107539	713551	0.0006903737287048826	690373.7287048826	278616	12674.8125	287697
2019-11-14	6030	497.2477432218142	184.766463763881	679505	0.0007317793735466467	731779.3735466468	271266	12648.125	269217
2019-11-15	5986	479.643487275844	179.989789070719	683049	0.0007022094861069176	702209.4861069176	257911	12610.4375	256650
2019-11-16	6014	379.9515059030364	182.287117182934	596661	0.0006367962811429545	636796.2811429545	233167	12616.25	228997
2019-11-17	6023	402.1115098340073	183.829805961426	600168	0.0006699982502132857	669998.2502132858	242722	12696.1875	237626
2019-11-18	5981	618.224443406133	178.062372004676	734472	0.0008417263604414232	841726.3604414233	269423	12585.875	265514
2019-11-19	5896	514.5801945452515	175.435199883109	735532	0.0006996027291066214	699602.7291066215	283555	12451.8125	282286
2019-11-20	5990	508.5972061831884	174.409720338983	689771	0.0007373421123578527	737342.1123578527	269725	12628.625	286380
2019-11-21	6070	764.8703163343214	160.728296902396	762896	0.0010025879233005828	1002587.9233005828	306522	12770.25	295602
2019-11-22	5963	1247.6186829383398	149.776162478083	794748	0.0015698292829152635	1569829.2829152634	341671	12538.3125	368227
2019-11-23	6054	426.84475172479176	152.327056282876	631670	0.0006757401043658742	675740.1043658742	281447	12680.0	282211
2019-11-24	6013	426.17043994982686	141.576619520748	596880	0.0007139968502041061	713996.8502041061	247215	12625.625	273486
2019-11-25	5901	983.4518905859472	146.562241846873	762888	0.0012891170009043885	1289117.0009043885	326634	12426.5	313758
2019-11-26	5663	685.8162157347034	147.942878550555	679733	0.0010089494194554384	1008949.4194554384	264714	11814.5625	274343
2019-11-27	5656	549.5281341249078	153.24832226768	674957	0.0008141676197519364	814167.6197519364	252198	11883.8125	268287
2019-11-28	5626	545.1712435931562	151.010392460549	623080	0.0008749618726217439	874961.8726217439	260028	11776.6875	266008
2019-11-29	5617	466.6496871048967	154.256289012274	670568	0.0006959021115008422	695902.1115008421	280233	11756.3125	296888
2019-11-30	5702	406.0698912679319	152.016210111046	584871	0.000694289666042481	694289.666042481	255240	11938.5	251630
2019-12-01	5608	491.4427020933125	151.380223378141	615069	0.0007990041801705377	799004.1801705378	244768	11685.25	260895
2019-12-02	5668	501.6883894294946	149.052715663355	681210	0.0007364665660068035	736466.5660068034	283061	11882.625	292883
2019-12-03	5634	435.8567450430692	147.465369140853	610528	0.0007139013199117309	713901.3199117308	250073	11854.0	263718
2019-12-04	5572	486.0525537884317	145.69724465225	661004	0.0007353246785018421	735324.6785018422	253029	11719.625	269582
2019-12-05	5623	417.5553096659268	148.022399883109	617647	0.0006760419943202619	676041.9943202619	288568	11788.6875	273300
2019-12-06	5606	372.4934519919007	148.700186732905	573666	0.0006493211241243175	649321.1241243175	239911	11779.375	241144
2019-12-07	5661	308.9737007310517	147.515199298656	488124	0.0006329819896810067	632981.9896810066	207488	11833.75	214038
2019-12-08	5627	265.09852512812904	150.838420806546	440672	0.0006015778745373635	601577.8745373635	200052	11690.4375	205961
2019-12-09	5647	381.4354276128853	147.375495149036	635462	0.0006002489961836983	600248.9961836983	269250	11802.9375	275394
2019-12-10	5696	418.7381801778319	145.696360140269	631603	0.0006629768702457586	662976.8702457586	249591	11964.0	248310
2019-12-11	5580	428.8727886847437	143.130404734074	625349	0.00068581350363516	685813.50363516	250575	11677.9375	254691
2019-12-12	5706	419.1275344818556	144.734203682057	635638	0.0006593808653382202	659380.8653382203	325420	11917.5	310997
2019-12-13	5473	398.8141099158633	144.599715078901	621511	0.0006416847166274825	641684.7166274826	346490	11424.8125	340909
2019-12-14	5131	340.9025065307144	141.842442840444	551143	0.0006185373061632179	618537.3061632179	320605	10615.625	321193
2019-12-15	5127	352.16325305871936	142.304544126242	526996	0.0006682465389845831	668246.5389845831	327301	10679.5625	322393
2019-12-16	5096	502.3408505005668	132.379981122151	634682	0.0007914843189196587	791484.3189196587	308325	10593.875	301865
2019-12-17	5050	667.7058014925418	121.505916423144	646999	0.0010320043794388274	1032004.3794388274	285240	10517.1875	288425
2019-12-18	4989	570.3546729371336	132.883688018703	663295	0.0008598808568391645	859880.8568391645	294956	10415.5	308221
2019-12-19	5015	431.47717576693873	127.844947691409	620140	0.0006957738184392859	695773.8184392859	277875	10413.3125	278622
2019-12-20	4989	438.2824558436861	128.217562828755	614338	0.000713422343797203	713422.3437972029	302200	10344.5	309596
2019-12-21	5078	342.8742639874331	127.097141145529	545378	0.0006286910436200821	628691.0436200821	358805	10515.75	317338
2019-12-22	4993	321.9179125886829	132.060468731736	529935	0.0006074667885470537	607466.7885470537	298388	10339.125	322067
2019-12-23	4998	430.46020191939806	127.814310578609	631635	0.0006815015031139789	681501.5031139789	295909	10348.0	289967
2019-12-24	5074	373.03163650821375	127.656445938048	602814	0.0006188171417853828	618817.1417853829	307989	10485.625	307496
2019-12-25	4988	357.58162604990287	124.881023085915	565093	0.0006327836764035351	632783.6764035351	314833	10329.125	322226
2019-12-26	4995	365.6416181021157	125.308429865576	586645	0.0006232757768362735	623275.7768362735	298790	10360.625	299110
2019-12-27	5024	355.3852857669424	126.181629456458	580029	0.0006127026161915048	612702.6161915049	259478	10426.0	246225
2019-12-28	5071	305.48317842558527	128.037601694915	516438	0.0005915195598030843	591519.5598030844	243589	10493.875	232792
2019-12-29	5035	293.62971243821374	134.639243717125	480131	0.0006115616622093007	611561.6622093007	270245	10401.5625	209851
2019-12-30	5015	352.9214645704573	131.287466744594	584426	0.0006038770769446557	603877.0769446556	261226	10424.0625	253138
2019-12-31	4987	373.94883365196574	128.511079777908	554215	0.000674736038634764	674736.038634764	232196	10369.875	233757
2020-01-01	4980	300.1582975074596	129.963875336061	466526	0.0006433902880170872	643390.2880170872	231794	10304.625	205557
2020-01-02	5679	289.9057476158265	126.730876972531	505639	0.0005733453068608761	573345.306860876	220624	11855.6875	228292
2020-01-03	6522	341.8102440386233	133.800767095266	581641	0.000587665319395681	587665.319395681	255934	13653.6875	265972
2020-01-04	6570	275.7886777334252	134.050349210988	559074	0.0004932954809800227	493295.4809800227	240546	13724.5	282687
2020-01-05	6488	267.5858274690561	134.982177089421	524664	0.0005100136991847279	510013.6991847279	229160	13526.0	245739
2020-01-06	6586	365.13043509080046	143.988824079486	626525	0.0005827866966055631	582786.6966055632	274755	13796.125	273166
2020-01-07	6533	351.4165693531272	143.248955698422	646478	0.000543586277264079	543586.277264079	276248	13616.625	291332
2020-01-08	6495	423.9045779939733	140.872484044418	653831	0.0006483396749220721	648339.6749220721	283219	13608.1875	295152
2020-01-09	6530	345.75634056668247	137.473664114553	621399	0.0005564159912820627	556415.9912820627	282797	13613.8125	289397
2020-01-10	6551	411.4383516912612	143.789400935126	605095	0.0006799566211772716	679956.6211772716	329508	13677.1875	273230
2020-01-11	6528	313.0371400498972	142.846074284044	549612	0.000569560235311269	569560.2353112691	281332	13643.9375	258673
2020-01-12	6515	288.6331679845288	145.447126008182	523951	0.0005508781698756732	550878.1698756731	231191	13652.0	262867
2020-01-13	6540	343.6173251728676	143.910222209234	565389	0.0006077538211264591	607753.821126459	260729	13628.125	277824
2020-01-14	6525	505.1075902736276	166.047976914085	671748	0.0007519301736270559	751930.173627056	311555	13646.375	341491
2020-01-15	6486	406.7981214809717	165.85377936879	698399	0.0005824723710672147	582472.3710672148	321562	13567.8125	323624
2020-01-16	6533	342.6789285435996	164.052933255406	693649	0.0004940235314166093	494023.5314166093	305282	13614.5625	308535
2020-01-17	6549	369.7221735093504	171.034402337814	676556	0.0005464768230705963	546476.8230705963	294423	13762.5	305381
2020-01-18	6516	344.9513796996145	175.074978375219	628211	0.000549101145474394	549101.145474394	289993	13596.1875	300739
2020-01-19	6570	324.54695068648954	166.791822443016	615368	0.0005274030347474837	527403.0347474837	268612	13748.5	290325
2020-01-20	6518	296.5852363610449	166.927411046172	599266	0.0004949141722724882	494914.1722724882	257251	13584.6875	310518
2020-01-21	6572	274.2652117998127	169.171668731736	558962	0.0004906687964473662	490668.7964473662	287163	13712.5	280566
2020-01-22	6472	252.92655799924216	167.545226271186	513767	0.0004922981779663586	492298.1779663586	271578	13512.9375	268442
2020-01-23	6575	255.8216275616091	162.156525599065	552533	0.0004629979160730836	462997.9160730836	257068	13766.375	299325
2020-01-24	6514	251.47624780074904	162.247590707189	497135	0.0005058510219573134	505851.02195731347	209083	13577.1875	244194
2020-01-25	6491	190.13163076004588	160.521455172414	435515	0.00043656735304190643	436567.35304190643	208109	13593.0	238264
2020-01-26	6495	193.4301876335322	167.159112974868	428839	0.0004510554954972197	451055.49549721973	194392	13569.5625	234126
2020-01-27	6552	234.48860666657288	169.934313676213	476541	0.0004920638657881964	492063.8657881964	238028	13678.125	257564
2020-01-28	6511	260.53923679444745	175.276188486265	526284	0.0004950544511983026	495054.45119830256	230718	13565.375	256648
2020-01-29	6551	269.4126814003519	174.676776680304	551529	0.0004884832554595532	488483.2554595532	230599	13688.0625	270790
2020-01-30	6452	309.17377780332794	184.256748977206	566052	0.0005461932433828128	546193.2433828127	242946	13506.6875	274712
2020-01-31	6489	305.3228302336034	180.163670368206	583358	0.000523388434260957	523388.434260957	234054	13650.9375	259986
2020-02-01	6488	274.20156439726827	183.562507656341	545761	0.0005024205914260423	502420.5914260423	231516	13525.5625	260692
2020-02-02	6537	278.1028242457152	188.398108533022	530094	0.0005246292624434822	524629.2624434822	234423	13643.8125	261224
2020-02-03	6524	322.0064168676937	189.341644067797	621191	0.0005183694175667286	518369.41756672855	276784	13664.125	320499
2020-02-04	6566	355.7287382312413	188.276665984804	524476	0.0006782555126092353	678255.5126092354	233452	13787.625	269149
2020-02-05	6456	438.249561716446	205.125087901812	610780	0.0007175244142186156	717524.4142186155	273508	13569.75	304212
2020-02-06	6516	485.00088080414014	212.849642723553	606505	0.0007996650988930679	799665.0988930678	285946	13686.5	315914
2020-02-07	6509	487.8203037123084	222.863079719462	626252	0.0007789520891147787	778952.0891147787	284491	13689.375	297745
2020-02-08	6467	395.3744500266456	223.973379602572	661649	0.0005975592043918235	597559.2043918235	345426	13589.3125	314422
2020-02-09	6491	368.3872633211088	228.467053126826	628631	0.0005860151079426703	586015.1079426702	302335	13566.75	312029
2020-02-10	6592	391.8431036337683	224.139831618936	668760	0.0005859248514172024	585924.8514172024	316498	13731.0	305622
2020-02-11	6534	425.57489238959454	237.649539333723	709280	0.0006000097174452889	600009.7174452889	317953	13668.6875	348211
2020-02-12	6463	591.9363729238393	266.649455289304	798162	0.0007416243480945463	741624.3480945464	393036	13618.9375	401450
2020-02-13	6481	542.1720187651123	267.940001870251	764763	0.000708941225928964	708941.225928964	373243	13629.5	373945
2020-02-14	6493	523.0266225641634	284.830649094097	771827	0.000677647481319212	677647.481319212	322936	13713.9375	342897
2020-02-15	6472	498.22732964867737	265.033846464056	699151	0.000712617631453974	712617.6314539739	343022	13610.0625	341165
2020-02-16	6552	593.2910855412287	261.128690531853	661490	0.0008969010650822063	896901.0650822063	336916	13726.25	317338
2020-02-17	6447	480.5110829443461	266.608233372297	695366	0.0006910189496529109	691018.9496529109	332194	13581.4375	337246
2020-02-18	6480	449.14433093157726	283.564988310929	733983	0.0006119274301061159	611927.430106116	343606	13619.375	349011
2020-02-19	6557	489.25410119823687	261.077341028638	695837	0.0007031159613504842	703115.9613504842	332251	13800.0625	321445
2020-02-20	6480	515.0929149630084	258.631871011105	689600	0.0007469444822549426	746944.4822549426	316659	13579.4375	321526
2020-02-21	6475	342.5926419930574	265.90940414962	670542	0.0005109189908955105	510918.9908955105	322730	13564.375	321502
2020-02-22	6528	306.16602124101144	261.763375803624	605859	0.0005053420370763023	505342.0370763023	314161	13672.5	315424
2020-02-23	6532	361.7214899200072	274.979647574518	606290	0.0005966146397268752	596614.6397268752	310961	13640.25	328227
2020-02-24	6481	409.2793078515882	264.367167504383	687702	0.0005951404937772294	595140.4937772293	319585	13534.875	330920
2020-02-25	6456	475.984157403946	248.53713220339	670257	0.0007101517140499033	710151.7140499033	307754	13527.25	322930
2020-02-26	6528	847.851282585307	225.706557159556	704929	0.0012027470604632623	1202747.0604632623	368261	13694.75	343739
2020-02-27	6513	546.82134856842	226.398922033898	714482	0.0007653395726812152	765339.5726812152	366741	13625.5625	347306
2020-02-28	6501	465.48754416053	228.673918468732	688694	0.0006758989393845888	675898.9393845887	386851	13634.625	329023
2020-02-29	6519	326.30704636161414	220.10229421391	620465	0.000525907257237095	525907.2572370949	293696	13602.75	300464
2020-03-01	6495	344.93562535116433	218.6236685564	628500	0.0005488235884664508	548823.5884664508	321061	13560.0625	309214
2020-03-02	6533	354.4882394219866	231.194931618936	681477	0.0005201763807465058	520176.38074650586	331709	13654.625	336602
2020-03-03	6501	373.6374125248808	224.283570017534	661419	0.000564902750790166	564902.750790166	334835	13686.625	308175
2020-03-04	6536	377.33230993758633	224.156026826417	663966	0.0005683006508429443	568300.6508429443	313112	13723.0625	316952
2020-03-05	6409	434.51924033286576	227.813605844535	720114	0.000603403406034136	603403.406034136	320575	13425.9375	331197
2020-03-06	6568	401.6016831288024	244.330236002338	676799	0.0005933839782990258	593383.9782990258	331490	13747.875	332806
2020-03-07	6540	369.3379321535088	238.059852600818	630992	0.0005853290250169713	585329.0250169714	289779	13676.5	333357
2020-03-08	6552	681.2887251966563	202.765954997078	662565	0.00102825945408625	1028259.45408625	326707	13725.5625	332838
2020-03-09	6431	747.9220604549809	200.151101052016	784085	0.0009538788019857297	953878.8019857297	382701	13516.5	368928
2020-03-10	6498	470.56011282960185	200.851090531853	760588	0.0006186793807285967	618679.3807285967	326143	13657.9375	331862
2020-03-11	6529	587.1771343747341	194.236009351257	713065	0.0008234552731865035	823455.2731865036	348052	13680.75	332769
2020-03-12	6448	5112.962877423388	110.32820163647	760781	0.006720676354198367	6720676.354198367	408227	13631.1875	374946
2020-03-13	6382	4904.498969690957	134.759985680888	847947	0.00578396877362731	5783968.77362731	398976	13420.625	452433
2020-03-14	6490	585.9428708269704	122.078151256575	681830	0.0008593679815012106	859367.9815012106	460071	13609.8125	349447
2020-03-15	6513	523.3362915933698	123.754734073641	657653	0.0007957635585838881	795763.5585838881	437327	13664.375	315642
2020-03-16	6488	1458.3980598112837	110.34905873758	784094	0.0018599785992639705	1859978.5992639705	472866	13604.375	395175
2020-03-17	6509	759.5608265671168	117.783463763881	763100	0.0009953621105584023	995362.1105584024	444516	13661.4375	359142
2020-03-18	6531	613.7549304665488	117.683343658679	768437	0.000798705593908868	798705.5939088679	434102	13707.625	347798
2020-03-19	6482	888.164144011551	137.357502980713	864017	0.0010279475334531046	1027947.5334531046	464746	13683.6875	374438
2020-03-20	6436	723.8962251907836	131.532323261251	822158	0.0008804831008039618	880483.1008039617	497117	13609.625	386711
2020-03-21	6444	517.4005251703209	132.511633430742	857503	0.000603380425689847	603380.425689847	536497	13787.125	352695
2020-03-22	6300	500.3448473723402	122.442055523086	746195	0.0006705282766198382	670528.2766198382	378553	13508.8125	336561
2020-03-23	6448	590.3910789448681	135.589770601987	801238	0.0007368485755104827	736848.5755104827	425569	13830.0	373536
2020-03-24	6348	561.4030519314413	139.414792226768	791900	0.0007089317488716268	708931.7488716268	387085	13588.8125	336985
2020-03-25	6374	548.0428657153357	136.095511981297	765389	0.0007160318030639788	716031.8030639788	380010	13660.125	336139
2020-03-26	6478	526.2072639593822	138.608215488019	772649	0.0006810430919594566	681043.0919594567	410784	13616.0625	373621
2020-03-27	6554	491.50859322126496	133.681614728229	748776	0.0006564160619748295	656416.0619748295	393140	13738.125	353753
2020-03-28	6488	402.68272189008457	131.027766510812	667726	0.000603065811261033	603065.811261033	375565	13587.875	338882
2020-03-29	6573	351.9720781543381	125.178745470485	607984	0.0005789166789822397	578916.6789822398	317430	13763.5	303506
2020-03-30	6460	453.4211428590572	132.902320514319	724004	0.000626268836717832	626268.836717832	343106	13559.25	356308
2020-03-31	6472	500.5769090630474	133.508133372297	731749	0.0006840828058023276	684082.8058023276	353106	13585.375	352064
2020-04-01	6553	457.72873498244553	135.85480654588	683007	0.0006701669748369278	670166.9748369278	332003	13744.8125	329338
2020-04-02	6484	521.5962741809499	141.151746639392	720554	0.0007238822824950661	723882.282495066	339805	13603.8125	353045
2020-04-03	6527	486.4307848957301	141.727211279953	722688	0.0006730854599712879	673085.4599712879	326579	13644.0625	344255
2020-04-04	6491	363.7336506727763	144.336282700175	625952	0.0005810887267278902	581088.7267278902	324063	13563.5	331682
2020-04-05	6507	352.41879355389074	142.972632963179	614001	0.0005739710416658779	573971.0416658779	309080	13590.75	305645
2020-04-06	6433	641.6093075790471	169.609724313267	771300	0.0008318544114858643	831854.4114858643	388114	13523.625	417101
2020-04-07	6554	581.956717829112	164.21725949737	783472	0.000742791979584608	742791.979584608	365110	13777.875	373239
2020-04-08	6502	511.2375211982457	173.294784336645	830223	0.000615783375307894	615783.375307894	418777	13622.125	448521
2020-04-09	6479	490.2592939541252	170.28360490941	727502	0.000673894084076917	673894.0840769169	382622	13620.9375	367137
2020-04-10	6515	520.404512776089	157.550598188194	745643	0.0006979271753051916	697927.1753051915	375908	13704.4375	377029
2020-04-11	6412	399.0579444304205	158.431649327878	680523	0.0005863989085312627	586398.9085312628	387083	13486.0	336521
2020-04-12	6581	367.8105013490599	160.649303331385	678530	0.0005420696230808658	542069.6230808658	365161	13740.8125	358563
2020-04-13	6510	495.8422629886199	157.198628579778	744306	0.0006661806608956798	666180.6608956798	379831	13691.4375	409461
2020-04-14	6482	525.3133946028963	159.006158445354	813972	0.0006453703500893106	645370.3500893106	384356	13603.5	431411
2020-04-15	6491	493.2085691399339	152.951140736411	792152	0.0006226185998898367	622618.5998898367	365728	13673.1875	411059
2020-04-16	6469	693.8305143512387	172.970440327294	790334	0.0008778953130590847	877895.3130590847	366904	13635.375	406397
2020-04-17	6445	528.0546989032879	172.23222063121	785639	0.0006721340194456842	672134.0194456843	383745	13552.5625	432078
2020-04-18	6444	584.2905697143336	188.109414903565	783111	0.0007461146245095953	746114.6245095952	407052	13552.125	447589
2020-04-19	6487	513.1891468914336	181.230814377557	741675	0.0006919326482508289	691932.648250829	376420	13654.5	417868
2020-04-20	6496	662.0948318050215	171.013763296318	828885	0.0007987776733865633	798777.6733865633	385538	13675.4375	438930
2020-04-21	6437	697.2618034635404	171.489232904734	812963	0.0008576796280563081	857679.6280563081	370990	13579.3125	450763
2020-04-22	6481	657.7337281599231	182.581804178843	790519	0.0008320277288210949	832027.7288210948	368604	13723.5625	420989
2020-04-23	6454	693.255246983587	185.6463264173	826397	0.0008388888717935653	838888.8717935652	411521	13644.375	471554
2020-04-24	6476	663.0019784219385	187.621841320865	846807	0.0007829434315280087	782943.4315280087	390131	13624.1875	437230
2020-04-25	6418	568.6306334520942	193.785201928697	792299	0.0007176970227806602	717697.0227806602	385113	13597.875	465356
2020-04-26	6458	635.7432888899809	197.062440268849	801949	0.0007927477793350711	792747.7793350711	397095	13608.625	442973
2020-04-27	6453	651.6498885842997	196.565708679135	841193	0.0007746734561323022	774673.4561323022	390226	13628.875	420075
2020-04-28	6420	597.7488865407349	197.466412565751	838453	0.0007129187760563024	712918.7760563025	403593	13575.6875	458053
2020-04-29	6526	978.3420031447956	215.38395207481	897881	0.001089612101319435	1089612.101319435	426288	13747.5625	497714
2020-04-30	6377	1276.050163167456	206.88486528346	899459	0.001418686302730259	1418686.302730259	416722	13638.4375	494980
2020-05-01	6475	682.2625268856509	212.713617767387	827138	0.0008248472768578531	824847.2768578532	403318	13794.75	465681
2020-05-02	6471	519.3015188922348	214.133870601987	765990	0.0006779481702009619	677948.1702009619	397884	13642.625	466511
2020-05-03	6421	601.976980869347	210.090575306838	789689	0.0007622962721645446	762296.2721645446	400536	13566.1875	460197
2020-05-04	6541	742.571297504643	206.961926592636	774035	0.0009593510597126009	959351.0597126009	362240	13729.5625	407147
2020-05-05	6506	779.218945329278	204.885417007598	785518	0.0009919810180406788	991981.0180406788	365620	13619.375	433471
2020-05-06	6386	942.9090444033258	202.736075569842	833506	0.0011312564569461118	1131256.4569461117	383615	13452.5	463267
2020-05-07	6455	1165.1860711170907	212.990972822911	877129	0.001328409015227054	1328409.015227054	400810	13636.3125	461196
2020-05-08	6486	1143.6959871760944	212.413128872005	887756	0.0012882999238260225	1288299.9238260225	406408	13751.0	503374
2020-05-09	6398	941.9313417481216	210.774871127995	894382	0.0010531644663556753	1053164.4663556754	411314	13525.0625	524856
2020-05-10	6493	1704.240857299589	187.542486849795	879153	0.0019385031471195445	1938503.1471195444	413692	13725.5	486736
2020-05-11	6435	1302.2312221766947	185.715372296902	887554	0.0014672135128416916	1467213.5128416917	413435	13620.875	501653
2020-05-12	6398	1462.671688309754	189.818459438925	880678	0.0016608473111736116	1660847.3111736116	376965	13577.375	474756
2020-05-13	6484	1855.6808088748924	199.938022559907	856962	0.0021654178468530605	2165417.8468530606	365096	13679.1875	533210
2020-05-14	6455	2249.151470801652	203.532877030976	820300	0.002741864526150984	2741864.526150984	363123	13694.9375	536171
2020-05-15	6423	1703.9197010658756	195.121980303916	888691	0.0019173365107398135	1917336.5107398136	377160	13588.5	518280
2020-05-16	6402	1381.2308580942824	200.819766218586	875030	0.0015784954322643594	1578495.4322643594	374266	13535.1875	516472
2020-05-17	6471	1485.0078938945148	207.07257685564	808464	0.0018368262456887564	1836826.2456887565	374952	13687.25	528749
2020-05-18	6406	2001.364326005328	214.748162478083	857645	0.002333557970961561	2333557.970961561	380741	13537.5625	478038
2020-05-19	6386	1785.3538126580152	213.820466744594	848038	0.002105275721911064	2105275.721911064	398308	13517.5625	539853
2020-05-20	6455	2065.609964270991	209.804793103448	855377	0.002414853291906365	2414853.291906365	385038	13629.5625	499298
2020-05-21	6455	2809.292172032596	198.91755698422	867704	0.0032376157906758483	3237615.7906758483	399018	13635.125	588883
2020-05-22	6353	1934.635729166748	207.063677673875	916282	0.0021113977238085523	2111397.723808552	412238	13486.9375	536748
2020-05-23	6513	1230.240036706571	206.906197253068	868425	0.0014166336030245225	1416633.6030245225	402293	13814.0	527239
2020-05-24	6411	1615.103252011087	202.376306370544	825755	0.001955910956653108	1955910.956653108	366123	13558.625	492624
2020-05-25	6363	2085.507315893042	204.292245002922	875607	0.002381784654408932	2381784.654408932	383360	13469.8125	489641
2020-05-26	6478	2141.285354723071	200.86048918761	916975	0.0023351621960501336	2335162.1960501336	398558	13675.5	550732
2020-05-27	6444	2325.2208584604145	207.498003798948	896217	0.002594484213600517	2594484.213600517	374181	13608.1875	542104
2020-05-28	6413	2256.4674557127	219.378571011105	907265	0.002487109560836911	2487109.560836911	405005	13520.8125	584198
2020-05-29	6434	1962.5876216609176	220.784826300409	949269	0.00206747257274905	2067472.5727490499	446558	13603.0625	589459
2020-05-30	6440	1896.568442988872	243.572401285798	881950	0.002150426263380999	2150426.2633809987	419608	13633.125	521236
2020-05-31	6475	1571.98622114211	231.444047457627	850103	0.0018491714782115933	1849171.4782115933	410575	13683.375	486486
2020-06-01	6401	1797.1361970862251	249.07495295149	929874	0.0019326663581154277	1932666.3581154277	417798	13575.4375	523416
2020-06-02	6458	2084.439248004069	237.179632554062	980902	0.0021250229360364943	2125022.936036494	458079	13700.8125	572892
2020-06-03	6401	1621.421726143588	243.934139450614	898364	0.0018048605310804842	1804860.5310804842	417615	13532.3125	532042
2020-06-04	6427	1738.229046055936	243.647765984804	930407	0.0018682458817011651	1868245.881701165	463567	13540.375	571008
2020-06-05	6484	1820.2033520240905	240.312976037405	901995	0.0020179749910188977	2017974.9910188976	561563	13735.3125	532006
2020-06-06	6435	2061.880529831879	242.019700292227	946196	0.002179126237937889	2179126.237937889	452815	13591.4375	506157
2020-06-07	6466	2242.1889737012675	244.384643483343	943786	0.0023757387519006083	2375738.751900608	395012	13643.25	477035
2020-06-08	6411	2268.498663741874	245.968303565167	966206	0.0023478416235687568	2347841.623568757	439530	13560.25	536345
2020-06-09	6480	2152.5721917744268	244.326140970193	923075	0.0023319580660016	2331958.0660015997	435346	13712.0625	501688
2020-06-10	6372	13028.588186697552	247.704879544126	939890	0.013861822326759038	13861822.326759038	401804	13454.625	478613
2020-06-11	6458	15374.798287622809	230.904400935126	925331	0.016615457914651955	16615457.914651955	409119	13602.0625	507920
2020-06-12	6506	2048.130098978083	237.162442723554	889318	0.0023030345714109947	2303034.5714109945	447397	13695.5	524500
2020-06-13	6488	1591.207928394138	238.090407890123	833267	0.0019096015183538266	1909601.5183538266	442706	13643.625	489165
2020-06-14	6526	1340.126564787117	232.137277089421	785017	0.0017071306287470426	1707130.6287470425	411251	13667.8125	468693
2020-06-15	6462	2532.1489612001874	231.19783974284	912281	0.0027756239154385406	2775623.9154385407	441200	13627.0625	517964
2020-06-16	6435	2306.7914032690014	235.136621215663	904928	0.0025491435818860743	2549143.5818860745	428801	13536.125	530782
2020-06-17	6416	2423.167163772732	233.687851022794	879736	0.0027544253773549472	2754425.3773549474	395656	13496.0	502773
2020-06-18	6450	2227.178718122305	231.331098889538	913845	0.0024371515061332115	2437151.506133212	469137	13621.0	545084
2020-06-19	6503	2476.5316698931706	228.77822402104	945942	0.0026180586863604432	2618058.686360443	456847	13721.0	507625
2020-06-20	6463	1950.9675322554133	228.919830800701	941415	0.0020723777847765474	2072377.7847765475	495418	13629.0625	539302
2020-06-21	6505	1991.2538694745897	227.579033606078	987058	0.0020173625759323057	2017362.5759323058	469431	13677.875	537286
2020-06-22	6455	2846.2160990400184	243.220758153127	1092083	0.002606226906782743	2606226.906782743	446833	13586.3125	565495
2020-06-23	6442	3195.6263467115755	242.92121899474	1119442	0.0028546600419776776	2854660.0419776775	488474	13646.5	611223
2020-06-24	6483	3310.327331324018	234.823753360608	1070862	0.003091273508000114	3091273.508000114	485009	13678.5625	612636
2020-06-25	6450	2945.8185296754327	232.421420689655	1041742	0.002827781283346004	2827781.283346004	497757	13615.3125	598427
2020-06-26	6448	2687.9864226510986	229.694167387493	1017505	0.002641742716400508	2641742.716400508	503140	13603.25	594089
2020-06-27	6365	2518.039543941557	220.699442022209	1017138	0.0024756124969685105	2475612.4969685106	488249	13450.625	585663
2020-06-28	6522	2422.8329120768	224.443460666277	997731	0.0024283428219397814	2428342.8219397813	512464	13740.875	594673
2020-06-29	6393	2696.24647476618	228.02034137931	1056189	0.0025528068127637954	2552806.8127637953	544440	13541.3125	667661
2020-06-30	6479	3606.557485461472	225.722754821742	1111318	0.003245297462527802	3245297.4625278017	511173	13714.125	649908
2020-07-01	6409	3222.5434839028344	231.145918468732	1044438	0.00308543301172768	3085433.01172768	503129	13563.0	654552
2020-07-02	6442	2905.199004049536	226.701505376973	1039119	0.0027958289705505685	2795828.9705505683	541706	13565.375	639141
2020-07-03	6475	3022.9178150207144	225.098854763296	1022098	0.0029575616183778017	2957561.6183778015	505502	13665.8125	626224
2020-07-04	6427	2248.8595309285124	228.866272063121	946287	0.0023765089565095077	2376508.9565095077	529832	13535.375	597218
2020-07-05	6494	2104.098255599082	227.667268264173	880075	0.002390816982187975	2390816.982187975	563037	13612.5625	584331
2020-07-06	6457	2723.2473486900253	241.179081239042	1020012	0.002669818932218469	2669818.932218469	520949	13623.1875	630945
2020-07-07	6492	2766.367003929472	239.013429573349	1064506	0.0025987331249701477	2598733.124970148	547398	13692.0625	648163
2020-07-08	6506	3598.790589979815	246.8441157218	1092210	0.003294962131805985	3294962.1318059852	514234	13693.25	649251
2020-07-09	6430	3261.717336780908	241.651818585622	1070343	0.003047357096539061	3047357.096539061	510551	13614.6875	658696
2020-07-10	6406	2558.5353556070168	241.033700116891	1034806	0.002472478276707921	2472478.276707921	504988	13495.5625	608169
2020-07-11	6533	2248.096114225864	239.307040619521	982930	0.002287137552242646	2287137.552242646	568635	13749.875	660440
2020-07-12	6491	2110.0584150056343	241.309591174752	997960	0.002114371733341651	2114371.733341651	566647	13670.375	623979
2020-07-13	6493	3601.214356254305	239.326373816482	1151834	0.0031265046493282062	3126504.649328206	528474	13672.8125	699798
2020-07-14	6406	2991.3353261022453	240.638817942724	1098661	0.0027227100316678625	2722710.0316678626	519047	13548.0	679270
2020-07-15	6465	3588.5774555020075	238.38143962595	1111360	0.0032289964147549015	3228996.4147549015	520020	13648.5	735597
2020-07-16	6414	3865.7540915922327	233.549674108708	1068620	0.003617519877591878	3617519.877591878	446665	13509.625	699613
2020-07-17	6454	3972.430200784224	232.845427235535	1078101	0.0036846549634813658	3684654.9634813657	474068	13547.25	706495
2020-07-18	6526	3643.1094470456974	235.909914962011	1071509	0.0033999802587245625	3399980.2587245624	446411	13742.1875	668157
2020-07-19	6451	3943.1841932842462	239.358145821157	1082448	0.0036428393726851047	3642839.3726851046	461740	13551.5625	668253
2020-07-20	6436	5079.939728370056	236.361256282876	1143700	0.004441671529570741	4441671.529570741	477316	13604.6875	671259
2020-07-21	6380	5327.699459643372	245.250595441262	1120095	0.004756471066867875	4756471.066867875	439255	13553.5	633195
2020-07-22	6460	5190.742889966918	264.199169491525	1138040	0.0045611251713181585	4561125.1713181585	469922	13578.9375	671574
2020-07-23	6522	5987.575656320564	275.223812536528	1147143	0.005219554716648722	5219554.716648722	490259	13767.0	703151
2020-07-24	6502	5618.909110124034	279.907534424313	1146282	0.004901855834885337	4901855.834885337	487179	13674.0625	697763
2020-07-25	6355	6151.602366100149	305.402152542373	1175506	0.00523315267306177	5233152.67306177	509434	13414.625	698224
2020-07-26	6488	5485.496427984096	311.039973524255	1137893	0.004820748899926527	4820748.899926527	518269	13695.375	708052
2020-07-27	6444	7408.947483320944	323.233886908241	1261456	0.005873330091038406	5873330.091038407	550501	13589.4375	782725
2020-07-28	6476	5390.118728745692	318.015537200468	1222353	0.004409625311792659	4409625.311792659	595098	13664.0625	810051
2020-07-29	6512	5617.71456465358	318.025945938048	1163851	0.004826833129544572	4826833.129544572	522641	13639.125	762628
2020-07-30	6386	5260.650225870492	335.964082875511	1164479	0.004517599910234957	4517599.910234957	520204	13478.875	742680
2020-07-31	6479	5923.281011221086	346.179992285213	1218838	0.0048597771083778865	4859777.108377887	549742	13654.875	759246
2020-08-01	6517	4787.707585697868	387.185885447107	1171566	0.00408658802465919	4086588.02465919	561652	13706.5625	725475
2020-08-02	6486	5869.132000950836	372.180671654004	1125886	0.005212900774102206	5212900.774102206	624503	13657.375	729412
2020-08-03	6476	5239.88210357656	385.487812390415	1176793	0.004452679531214547	4452679.531214547	574214	13669.625	724935
2020-08-04	6405	4364.523550976063	390.662864699006	1164208	0.0037489207692921397	3748920.76929214	593325	13545.4375	728719
2020-08-05	6457	4072.4855981468127	400.601196084161	1182699	0.0034433829724611355	3443382.9724611356	609752	13572.8125	777929
2020-08-06	6515	4472.749497312236	393.995932495617	1215885	0.0036785958353892315	3678595.8353892313	580876	13760.0	766577
2020-08-07	6483	5687.037008480653	380.330053886616	1249695	0.004550739987341433	4550739.987341433	528137	13629.875	726204
2020-08-08	6457	5151.003834098893	392.360176504968	1182406	0.004356374911915952	4356374.911915952	531429	13558.375	763925
2020-08-09	6530	6082.7359588130685	389.183157393337	1229151	0.004948729618096612	4948729.618096611	492442	13671.0625	747733
2020-08-10	6482	9332.143403862949	395.407852425482	1289980	0.007234331853100784	7234331.853100784	498832	13603.9375	760897
2020-08-11	6468	9978.837169161025	379.111338983051	1254244	0.007956057329483757	7956057.329483757	471926	13620.625	738296
2020-08-12	6507	17753.881325514427	387.208174751607	1229214	0.01444327946599569	14443279.46599569	438789	13707.875	656778
2020-08-13	6479	20263.769671817136	424.799460081823	1209139	0.016758842177629813	16758842.177629814	485347	13592.875	660816
2020-08-14	6504	16401.402644040696	438.076865575687	1201546	0.013650249465306111	13650249.46530611	519261	13646.5	712854
2020-08-15	6475	9106.110432234129	432.609198421976	1107833	0.008219750117783212	8219750.117783211	599255	13586.5	691793
2020-08-16	6505	7887.333043662948	432.939172822911	1152369	0.006844450903888379	6844450.903888379	548520	13615.5625	680743
2020-08-17	6398	8615.110456915527	432.841464172998	1181976	0.0072887355216311725	7288735.521631173	525698	13410.9375	684272
2020-08-18	6561	10289.919865475847	423.346332086499	1229256	0.008370851853052454	8370851.853052454	465761	13750.0625	704747
2020-08-19	6507	10761.36948502857	406.879427819988	1216891	0.008843330655768323	8843330.655768324	474096	13663.4375	685864
2020-08-20	6534	9115.819759427231	416.25978755114	1182994	0.007705719352276708	7705719.352276708	465935	13643.5	680516
2020-08-21	6490	12542.57112788077	387.2406050263	1256752	0.009980148134143229	9980148.13414323	491572	13595.875	686518
2020-08-22	6456	7988.313002713527	395.912521332554	1102479	0.007245773391342172	7245773.3913421715	553364	13497.875	684159
2020-08-23	6577	6545.508370911401	391.947607364115	1122524	0.0058310631852070876	5831063.185207088	580967	13742.25	655547
2020-08-24	6516	7735.147337275362	408.792199473992	1162182	0.006655710841568155	6655710.841568155	488056	13580.4375	683721
2020-08-25	6425	8374.26392085575	383.604969725307	1138199	0.0073574690549330565	7357469.054933056	507718	13451.5625	664277
2020-08-26	6569	7184.344913879485	386.34381735827	1166218	0.0061603790319472735	6160379.031947274	514309	13755.6875	674427
2020-08-27	6497	7359.339848328002	382.349150496785	1136576	0.006475009016843574	6475009.016843574	536809	13564.8125	708194
2020-08-28	6533	7197.373137505452	395.03972980713	1131912	0.006358597786316827	6358597.786316827	508615	13629.25	690056
2020-08-29	6508	7841.944389077539	400.368165575687	1130992	0.006933686877606154	6933686.877606154	452427	13617.3125	655825
2020-08-30	6531	16600.841154918788	428.196437931035	1142415	0.014531357829614271	14531357.82961427	388718	13653.6875	676742
2020-08-31	6592	18895.06010088539	436.09076943308	1235856	0.015289046701950217	15289046.701950217	410572	13787.5625	742112
2020-09-01	6531	35517.22401483677	480.749175862069	1245701	0.02851183712209974	28511837.122099742	432937	13611.0625	739158
2020-09-02	6491	37967.15899504562	441.214134132087	1181212	0.03214254426389642	32142544.26389642	403519	13573.8125	706853
2020-09-03	6463	30984.75757569285	383.542584979544	1149636	0.02695179828719077	26951798.28719077	408643	13511.1875	684239
2020-09-04	6607	18017.476672827925	386.66907597896	1141207	0.015788088114450687	15788088.114450688	473841	13861.125	696933
2020-09-05	6542	21819.8052806756	331.420088544711	1040906	0.02096232059443946	20962320.594439458	401502	13594.375	608134
2020-09-06	6611	10035.00296613538	353.227129573349	1026667	0.009774350364953175	9774350.364953175	542253	13806.125	672846
2020-09-07	6470	8661.755118994051	352.806469023963	1051480	0.008237679384290764	8237679.384290763	469447	13505.6875	622180
2020-09-08	6523	7993.849042571246	336.716558094682	1026700	0.0077859638088743025	7785963.808874303	519031	13614.125	633514
2020-09-09	6490	9240.837949614632	352.053948568089	1052603	0.00877903440291794	8779034.40291794	405626	13545.9375	581426
2020-09-10	6510	13897.301460729026	367.380867621274	1120964	0.012397634054910796	12397634.054910796	364825	13619.125	613413
2020-09-11	6571	11537.87058826304	373.966615780245	1074413	0.0107387667389198	10738766.7389198	355438	13673.125	616151
2020-09-12	6501	8212.912708706555	386.216055055523	1034584	0.007938372049738402	7938372.049738402	402902	13560.1875	575217
2020-09-13	6545	9308.550821656136	365.641607831677	1042047	0.008932947191111472	8932947.191111472	417497	13623.75	588126
2020-09-14	6458	15531.715509734851	375.801003682057	1079688	0.014385373839233974	14385373.839233974	384069	13503.25	617717
2020-09-15	6551	14752.337821080604	363.936595733489	1089837	0.013536279114290123	13536279.114290122	407614	13614.25	624726
2020-09-16	6454	11651.239035254335	365.322076212741	1035013	0.011257094389398332	11257094.389398333	390534	13456.9375	571149
2020-09-17	6590	42763.25255757297	389.446111046172	1406016	0.030414485011246647	30414485.011246648	498388	13779.1875	721906
2020-09-18	6435	24732.12709672088	382.261676271186	1244808	0.019868226342312133	19868226.34231213	478504	13451.0625	710395
2020-09-19	6526	13538.327845464228	385.246569666861	1090001	0.01242047286696455	12420472.86696455	480127	13620.25	700929
2020-09-20	6593	10157.693099799477	371.207025715956	1095309	0.009273815060224537	9273815.060224537	464897	13718.3125	681979
2020-09-21	6567	13563.36814846852	342.456390473407	1133662	0.011964208157694728	11964208.157694727	484834	13723.125	656087
2020-09-22	6439	12151.093799380871	343.503662536528	1081497	0.011235439210077209	11235439.21007721	430354	13450.5625	656568
2020-09-23	6527	10063.464325882687	320.588590882525	1084100	0.00928278233177999	9282782.33177999	453652	13651.5625	654208
2020-09-24	6513	8479.593769060555	349.144016014027	1087537	0.007797062324372003	7797062.324372003	486348	13592.375	645825
2020-09-25	6452	7685.964086169958	351.713962361192	1034790	0.007427559298186065	7427559.298186065	453864	13476.8125	622512
2020-09-26	6426	6278.1302352120265	354.601045762712	984559	0.006376591179616485	6376591.179616485	489912	13415.125	618684
2020-09-27	6368	6376.072825802041	356.121992752776	966479	0.006597218176289439	6597218.176289439	487071	13251.25	665513
2020-09-28	6404	9050.854036796423	355.45993395675	1080187	0.008378969601371265	8378969.601371265	432792	13306.5625	645957
2020-09-29	6387	11274.115345375589	359.701439801286	1088234	0.010360010204951866	10360010.204951866	426935	13266.125	629612
2020-09-30	6404	8845.797480531846	359.976752483928	1079040	0.008197840191774027	8197840.1917740265	411868	13311.25	620185
2020-10-01	6425	7447.624885111998	352.360856049094	1018741	0.0073106166190543016	7310616.619054302	445018	13314.3125	618493
2020-10-02	6361	6823.689645782257	345.801279485681	1002138	0.006809131722160278	6809131.722160278	457319	13283.25	613851
2020-10-03	6375	5560.363638415609	346.652968907072	956528	0.005813069390980304	5813069.390980304	469269	13313.5625	599468
2020-10-04	6373	5898.282626407568	352.339400233781	985452	0.005985357608901873	5985357.608901872	471250	13264.5625	663574
2020-10-05	6446	6467.221106570852	353.191780187025	1027690	0.006292968800485411	6292968.800485411	405915	13427.625	624075
2020-10-06	6472	8317.971754174603	340.10351987142	1083502	0.007676932533742072	7676932.533742072	421913	13428.0625	644948
2020-10-07	6337	6123.201142947645	341.159963997662	1035384	0.005913942211727866	5913942.211727866	426978	13184.375	590505
2020-10-08	6301	5987.751727555405	350.527496376388	1019446	0.005873534966594998	5873534.966594998	428704	13221.0	580618
2020-10-09	6378	5752.785534866862	366.247890999416	1049571	0.005481082780361559	5481082.780361559	461741	13340.875	610077
2020-10-10	6509	4494.5412957989365	371.282805143191	1036351	0.004336890972073107	4336890.972073107	471663	13521.8125	588646
2020-10-11	6569	3585.365603350569	374.145406195207	1004701	0.0035685896633431925	3568589.6633431925	565035	13669.5625	590551
2020-10-12	6457	5515.120626498358	387.670968731736	1092162	0.00504972762877518	5049727.62877518	495534	13506.125	630536
2020-10-13	6574	5702.287880814	381.544274576271	1127396	0.005057928075684144	5057928.075684143	505669	13739.5625	642263
2020-10-14	6538	5932.708561644771	378.828993045003	1093927	0.005423313037931024	5423313.037931024	497061	13609.75	614503
2020-10-15	6565	5823.950302032915	377.502910286382	1249576	0.0046607411650295095	4660741.16502951	620270	13641.75	736165
2020-10-16	6496	4743.68021270076	366.299949853887	1161135	0.004085382158578253	4085382.1585782534	647940	13492.25	708501
2020-10-17	6527	2589.4540985044578	368.318269374635	1051772	0.0024619918561289496	2461991.8561289497	653170	13588.125	588846
2020-10-18	6450	2744.8575559071114	377.921652425482	995711	0.002756680960546897	2756680.960546897	621057	13382.4375	530891
2020-10-19	6594	4181.258994600723	379.463028462887	1128930	0.003703736276474824	3703736.276474824	489485	13781.375	612348
2020-10-20	6505	4532.199097751161	368.843862653419	1105678	0.004099022588629928	4099022.5886299275	483042	13550.5625	609809
2020-10-21	6513	5743.034746350375	392.473164231444	1159354	0.004953650693705611	4953650.693705611	497821	13532.6875	666098
2020-10-22	6538	4850.827673682426	414.43640578609	1189043	0.004079606602690085	4079606.602690085	518298	13618.875	653481
2020-10-23	6474	4402.466178893541	409.339998597312	1132837	0.0038862309219186352	3886230.9219186353	516755	13458.6875	633126
2020-10-24	6582	2261.147611299624	412.26885710111	1012156	0.002233991214101012	2233991.214101012	602310	13689.4375	556434
2020-10-25	6479	2346.400107210437	406.742800642899	965206	0.002430983756017303	2430983.7560173026	585011	13450.25	570086
2020-10-26	6466	4418.605406656684	394.010756575102	1086139	0.004068176731207225	4068176.7312072245	489903	13470.625	592507
2020-10-27	6545	3148.6340869038413	404.045446814728	1078466	0.002919548772890236	2919548.7728902358	515413	13620.0625	631910
2020-10-28	6551	4849.673848465553	388.90336364699	1139608	0.004255563183538158	4255563.183538158	484504	13646.4375	639002
2020-10-29	6526	5094.813369016236	386.788421098773	1107849	0.004598833748115705	4598833.748115705	436247	13613.4375	630906
2020-10-30	6491	4618.596845458169	383.596369959088	1111013	0.004157104233216145	4157104.233216145	486439	13469.0	630177
2020-10-31	6526	2992.6725437747223	386.585236119229	1089587	0.0027466118297802032	2746611.8297802033	521508	13554.25	620159
2020-11-01	6511	2414.1394938327617	395.57778264173	1050753	0.002297532811072404	2297532.811072404	523516	13578.9375	656737
2020-11-02	6474	4397.645830555132	383.848317066043	1156870	0.003801331031624238	3801331.031624238	488898	13444.0	646950
2020-11-03	6518	3354.799838846664	388.5481997077732	1119359	0.002997072287663443	2997072.287663443	506039	13554.6875	609326
2020-11-04	6527	2771.9645148388663	401.7956138515488	1137324	0.002437268988290818	2437268.988290818	624330	13522.8125	657941
2020-11-05	6514	3763.177025266295	416.99735464640565	1128431	0.003334875615138449	3334875.6151384492	501094	13563.125	624075
2020-11-06	6539	4519.434580562016	456.4478808883693	1171971	0.0038562682699162486	3856268.2699162485	572052	13614.0	699609
2020-11-07	6500	4275.488754362713	436.77211285797785	1131722	0.00377786130724923	3777861.30724923	543961	13523.375	612006
2020-11-08	6538	2131.6680356890965	455.37572986557575	1016465	0.00209713864785221	2097138.6478522099	606394	13568.375	560735
2020-11-09	6507	3182.897313536645	444.5479997077731	1147695	0.0027732954430721097	2773295.4430721095	544077	13512.125	599770
2020-11-10	6452	3776.709143616455	451.5016406195208	1157455	0.0032629425278878706	3262942.5278878706	490166	13448.0	605640
2020-11-11	6528	3752.2799718277006	464.2159424897722	1096582	0.0034217960643414726	3421796.0643414725	644638	13554.0625	568624
2020-11-12	6512	4175.992024341708	462.866499824664	1099253	0.0037989362088088076	3798936.2088088077	587186	13527.9375	570974
2020-11-13	6534	4109.253811259927	476.57134097019286	1156377	0.003553558926941583	3553558.926941583	521392	13579.0625	663039
2020-11-14	6542	2791.5896010184592	462.5514587960258	1067063	0.002616143190250678	2616143.190250678	570887	13596.1875	584611
2020-11-15	6546	2520.817489438703	449.3456436002338	1037428	0.002429872231556024	2429872.231556024	502933	13597.1875	565967
2020-11-16	6476	3540.927879130815	462.2547316189363	1105512	0.0032029755254857615	3202975.5254857615	496246	13475.6875	613844
2020-11-17	6525	5886.356957043017	482.6950050263004	1173012	0.00501815578787175	5018155.78787175	516399	13575.6875	633187
2020-11-18	6456	6371.600162011501	479.4918066627703	1120798	0.005684878240335458	5684878.240335458	498949	13408.9375	611645
2020-11-19	6609	3886.1469563147352	471.1500233781415	1122748	0.0034612815665801544	3461281.5665801545	497408	13748.125	652241
2020-11-20	6452	5098.655479830899	509.56297720631215	1162871	0.004384540916258896	4384540.916258896	528075	13447.5625	663659
2020-11-21	6566	5071.950928216764	547.3534804208066	1172183	0.004326927560130768	4326927.5601307675	576466	13666.25	730071
2020-11-22	6509	4852.224582306656	565.1310609000584	1148006	0.004226654374895824	4226654.374895824	555649	13534.5	712472
2020-11-23	6451	5825.9584161983175	607.2141186440678	1213632	0.004800432434377404	4800432.434377404	555903	13472.0625	702463
2020-11-24	6567	7166.078127459041	604.573530742256	1240072	0.005778759723192719	5778759.723192719	543359	13682.75	701483
2020-11-25	6469	4578.870014023181	568.2473562828757	1205924	0.003796980584201974	3796980.584201974	544008	13505.8125	662877
2020-11-26	6533	11194.82994950849	518.3973562244302	1173330	0.00954107535774973	9541075.35774973	550015	13551.1875	622112
2020-11-27	6417	3124.361353299466	517.041817182934	1102889	0.0028328883081610804	2832888.3081610803	557982	13349.1875	609061
2020-11-28	6599	2243.4404873729923	540.829210052601	992335	0.002260769283934349	2260769.2839343487	688339	13710.875	550298
2020-11-29	6512	1962.351069141875	574.8735552308593	993930	0.0019743352843176834	1974335.2843176834	738443	13547.8125	594395
2020-11-30	6570	6022.470624959343	613.469492402104	1183915	0.0050869113280593145	5086911.328059315	526155	13679.1875	622251
2020-12-01	6519	6541.401465064967	588.2515552308593	1172361	0.005579681911173237	5579681.9111732375	557804	13732.344473543	665115
2020-12-02	6441	3155.093081356284	598.9264098188193	1071389	0.0029448623061803735	2944862.3061803733	463102	13742.224006214	579013
2020-12-03	6559	3488.168407202459	617.5542700175337	1114178	0.003130710180242707	3130710.180242707	497766	13981.796298475	618896
2020-12-04	6449	3936.325226402196	572.1771762711863	1134337	0.0034701550124894066	3470155.0124894064	490688	13818.639897245	604755
2020-12-05	6495	2662.9168494996197	594.9156954997078	1055722	0.002522365593877574	2522365.593877574	561873	13906.840216046	662642
2020-12-06	6558	2648.307254583118	602.2467767387493	1034515	0.002559950560971197	2559950.560971197	503912	14024.287882439	623690
2020-12-07	6465	3570.713220894821	591.8200952659263	1102501	0.0032387392128395537	3238739.2128395536	502915	13821.673513995	630196
2020-12-08	6484	4845.224402755908	554.318545295149	1149816	0.004213912837146038	4213912.837146037	496764	13888.626267757	654628
2020-12-09	6603	5024.9154251574	574.2140723553478	1150822	0.004366370668233141	4366370.668233141	495314	14122.67913198	655185
2020-12-10	6425	4250.053824138107	560.4503168907073	1092429	0.00389046228554726	3890462.2855472597	461398	13740.618557634	606642
2020-12-11	6486	4829.411382476887	545.483657510228	1122160	0.0043036745049519565	4303674.504951957	482121	13942.081094823	642149
2020-12-12	6491	3106.7682140394318	568.545423261251	1092064	0.002844859105363268	2844859.105363268	508542	13959.971696701	631126
2020-12-13	6487	3321.300573124516	590.522730625365	1142703	0.0029065300197203612	2906530.019720361	567529	13867.089607229	669738
2020-12-14	6524	4749.089317124695	586.470181297487	1241593	0.0038249968525311396	3824996.8525311397	540147	14034.921006063	691748
2020-12-15	6489	6519.638015594606	589.000816832262	1215285	0.005364698828336239	5364698.828336239	525004	13927.57876963	678894
2020-12-16	6535	6414.620451282445	636.205011104617	1261767	0.005083839132963887	5083839.132963887	568398	14059.733833794	687542
2020-12-17	6540	11024.418931986822	642.788150204559	1342281	0.008213197483974534	8213197.483974534	630990	14060.093732908	761603
2020-12-18	6491	5561.513982684309	652.01013056692	1193950	0.004658079469562635	4658079.469562635	553060	13975.911917709	660058
2020-12-19	6514	4889.283132148064	659.714045002922	1162872	0.0042044895157403945	4204489.515740395	545505	13985.059678949	703650
2020-12-20	6542	3415.5303118987176	638.561923436587	1074305	0.0031792929493009133	3179292.949300913	486929	14101.308130823	613011
2020-12-21	6504	6179.877798102817	612.546497369959	1146949	0.005388101648898789	5388101.648898789	485930	14008.960630022	640574
2020-12-22	6502	5216.004397573693	634.17585622443	1147101	0.00454711869100776	4547118.691007759	478231	13974.970636395	633771
2020-12-23	6597	8973.28335289877	588.508848042081	1254308	0.007153971235851777	7153971.235851777	535033	14215.1742276	654957
2020-12-24	6470	6673.366342259495	611.893571595558	1142743	0.005839778797384446	5839778.7973844465	524269	13885.005623021	599208
2020-12-25	6435	7100.311115767877	625.840292518995	1140417	0.006226065654727943	6226065.654727943	474892	13921.057562685	618369
2020-12-26	6583	5203.245310740139	635.806854120397	1139562	0.004566004579601758	4566004.579601758	464884	14247.49966029	649493
2020-12-27	6508	7559.859752628189	688.480685447107	1177372	0.006420961049377927	6420961.049377928	507618	14027.467836626	671996
2020-12-28	6597	8873.285573476835	730.518296902396	1256783	0.007060316358095896	7060316.358095896	544394	14187.067348528	707248
2020-12-29	6410	7421.205326538725	731.936295733489	1206703	0.0061499849810091834	6149984.981009183	519248	13836.185644375	660869
2020-12-30	6544	8986.76406768946	751.208063705435	1227653	0.00732028029719266	7320280.29719266	521593	14105.155981001	657068
2020-12-31	6502	7765.748557006718	739.025849853887	1163876	0.006672316086083671	6672316.086083671	488772	14040.839038601	634932
2021-01-01	6545	5188.673350531176	730.91432063121	1136712	0.0045646332145091945	4564633.214509195	510102	14088.442410681	641002
2021-01-02	6601	8012.065284591725	775.296622443016	1170839	0.006843011963721507	6843011.963721506	514898	14228.533318716	621519
2021-01-03	6476	13011.093414713252	990.365324956166	1234419	0.010540256926305615	10540256.926305614	583017	14043.837085311	721138
2021-01-04	6517	20121.6893109184	1030.31844886032	1275169	0.015779625532708525	15779625.532708526	622704	14063.014172311	746378
2021-01-05	6532	10958.666235017976	1101.55981414378	1258441	0.008708128736284002	8708128.736284	590568	14172.193949588	720056
2021-01-06	6485	9762.94678174504	1199.35239976622	1280434	0.007624716917658419	7624716.917658419	615398	14093.401737768	729755
2021-01-07	6436	10633.97917174048	1220.21421332554	1298568	0.008189004481660168	8189004.481660168	657941	13940.455046021	735965
2021-01-08	6593	11193.151282887737	1219.88072121566	1288953	0.008683909562945846	8683909.562945846	625530	14233.127251338	722467
2021-01-09	6476	7201.345914579737	1286.97022314436	1231759	0.005846391960261494	5846391.960261494	611578	14029.450086891	717294
2021-01-10	6554	6984.82871178449	1265.43626750438	1210603	0.005769710393733115	5769710.393733115	616426	14147.17161152	697754
2021-01-11	6528	19748.38003857788	1082.905685564	1280285	0.015424987435280334	15424987.435280334	639489	14174.357684575	712088
2021-01-12	6555	6776.868851920189	1038.8394176505	1165508	0.005814519378605886	5814519.378605886	560454	14206.345219312	642349
2021-01-13	6561	5372.778086980113	1127.92676271186	1126532	0.004769308006323933	4769308.006323933	544430	14234.738126452	615641
2021-01-14	6406	6499.371431415467	1212.61922150789	1184604	0.00548653510490887	5486535.10490887	569396	13966.669122645	661470
2021-01-15	6581	7421.966136148512	1167.64685096435	1227187	0.006047950423324654	6047950.423324654	585279	14261.047427067	683122
2021-01-16	6508	6302.569290204783	1231.50994839275	1193339	0.005281457565875902	5281457.565875903	574480	14136.610598875	699134
2021-01-17	6494	4872.88089511421	1242.04924137931	1133096	0.004300501365386702	4300501.365386702	548826	14122.368918252	654607
2021-01-18	6496	5797.311326614873	1252.15644476914	1217953	0.004759880986060113	4759880.986060113	556478	14172.95628991	699905
2021-01-19	6533	7959.149669110944	1386.08540385739	1252236	0.0063559502115503345	6355950.2115503345	601609	14200.695261375	758198
[truncated: 1,895 more rows]
