# Supplementary material for: Landauer-Based Economic Temperature in Blockspace Markets: Evidence from Bitcoin and Ethereum
Source: Entropy (Basel). 2026 May 1;28(5):508. doi: 10.3390/e28050508 (PMC13205438; doi:10.3390/e28050508)
Supplement: Supplementary file 1 [file entropy-28-00508-s001.zip › entropy_submission_entropy_optimized/data/ethereum_gas_data.csv]

date	total_gas_used	total_fees_eth_from_gas	weighted_gas_price_gwei	tx_count_gas
2015-08-08	376006093	68.099970071856831	181.11400676652551	2881
2015-08-09	38863003	14.098949703205591	362.78590471265409	1329
2015-08-10	74070061	31.165144438378739	420.75224480210346	2037
2015-08-11	163481740	11.311448586019756	69.19089915497446	4963
2015-08-12	70102332	32.586992404377746	464.84890694332023	2036
2015-08-13	88234087	24.929169109943121	282.53444850563386	2842
2015-08-14	78746522	14.354834112827458	182.29165870751038	3174
2015-08-15	59565914	8.83659302804685	148.34982684974582	2284
2015-08-16	58241191	6.6772379249055556	114.64803192135196	2440
2015-08-17	60515132	7.6428118396349571	126.29587984101161	2512
2015-08-18	66816413	11.906071340176043	178.19081877645905	2494
2015-08-19	91746712	15.430950669480218	168.19077581200094	3246
2015-08-20	63112713	6.8555669427066306	108.62418388996574	2303
2015-08-21	106379973	7.8550417247053188	73.839478458086461	3919
2015-08-22	90744195	42.547171829582453	468.8693511423233	3579
2015-08-23	117802449	8.0497676729018028	68.33277016933495	4190
2015-08-24	97648912	8.8762854197986112	90.899993026021747	4432
2015-08-25	114480057	8.2597558251105365	72.150172192092256	4487
2015-08-26	99511209	7.4477292785569844	74.84311921641897	4156
2015-08-27	147888097	8.67096304288794	58.6319198014154	5590
2015-08-28	111903559	9.9251483705052053	88.6937686271909	4758
2015-08-29	99107570	5.5074515260615513	55.570442561164114	4139
2015-08-30	102643603	5.6341737424326164	54.890646642953641	4572
2015-08-31	129040364	7.4245338143789867	57.53652255955344	5196
2015-09-01	140186844	7.8437698558943971	55.952253664362381	5153
2015-09-02	139367393	8.153735331051017	58.505330088588337	5195
2015-09-03	126323875	6.9700256740996789	55.175838091569616	4777
2015-09-04	167169621	9.7338563614693037	58.227423758227594	5642
2015-09-05	159443421	9.141228323603368	57.332113587824786	5519
2015-09-06	142769611	8.0554877345159959	56.422985802741984	5521
2015-09-07	170954165	9.256422395866533	54.145638369597684	5702
2015-09-08	159613715	10.379926302044415	65.031543824692108	5622
2015-09-09	173606036	9.84060106916306	56.683519167288985	5604
2015-09-10	141533806	7.9258071707969933	55.999392617174394	5341
2015-09-11	160019709	8.8767281526799611	55.472717755535733	6460
2015-09-12	186314190	11.354833193505238	60.944543158549749	5596
2015-09-13	177583552	9.5787256739191076	53.939261637919635	6057
2015-09-14	171636301	9.9015484193951622	57.689127309934051	5572
2015-09-15	148568242	8.4269971452833072	56.7213896579816	5409
2015-09-16	146153300	15.146617077844793	103.63513569549775	5872
2015-09-17	147106346	8.5565237914555059	58.165565416569486	5368
2015-09-18	212949263	11.834821066198469	55.575778471693837	5802
2015-09-19	151038683	7.9822043729254677	52.848741887702154	5205
2015-09-20	206446103	10.969645471755072	53.135638369279718	6402
2015-09-21	190902398	10.180741940942934	53.329565514116453	6305
2015-09-22	211491983	11.404145175916604	53.922352110702008	6804
2015-09-23	198471252	10.70026710479206	53.913435809797079	7404
2015-09-24	183782502	10.319506266501325	56.150646303103031	6224
2015-09-25	178617418	9.8365949161265966	55.070748565666747	5851
2015-09-26	160320021	9.2891464786210332	57.941275335917226	5907
2015-09-27	165754018	8.4238704504448485	50.821515834655955	5760
2015-09-28	171799357	9.2723466093071085	53.971951765262489	6123
2015-09-29	155322802	8.87732842074942	57.154057913205939	5738
2015-09-30	161315703	8.3853271157210045	51.980848483925982	5870
2015-10-01	167413168	8.7679494634459143	52.373117169886626	6421
2015-10-02	175336965	9.7652966628506714	55.694454748037131	6063
2015-10-03	176738025	9.7916483644586272	55.402046981449679	6112
2015-10-04	175625589	9.4319257858979526	53.704735395352628	6624
2015-10-05	217225401	11.486773507230092	52.879513419473859	6279
2015-10-06	185466056	9.9952999535528626	53.892880288309271	6458
2015-10-07	227483136	12.182989920710771	53.555573986419681	7121
2015-10-08	206603046	11.972933368342352	57.951388424071695	6926
2015-10-09	180944156	11.309218384317884	62.501153031534677	6763
2015-10-10	174240457	11.382811617053815	65.328178157004118	6529
2015-10-11	154497993	8.99879459915072	58.245381861696544	6023
2015-10-12	200001725	10.70380732081725	53.518575006376821	6593
2015-10-13	223630692	12.323248799642254	55.10535557275945	6818
2015-10-14	193279995	11.831998521079003	61.216881349148437	6830
2015-10-15	347607211	18.870343861669731	54.286399316583029	6499
2015-10-16	400824348	21.179446545648123	52.839720569190881	6795
2015-10-17	230368185	12.291462445798013	53.3557289857452	6567
2015-10-18	249377360	13.113012602069782	52.583011553533908	6481
2015-10-19	216816740	11.699219139603278	53.959021520216929	6604
2015-10-20	191557542	11.527019798769718	60.175233396812516	5897
2015-10-21	180468852	10.155857734674393	56.274850879388275	6182
2015-10-22	237772273	13.200504837911973	55.517427122009195	5979
2015-10-23	260401303	13.747941391847577	52.795209676226456	6888
2015-10-24	211420205	10.696638217152167	50.594209844570749	6361
2015-10-25	170100960	9.0795121261575353	53.377195085539405	5830
2015-10-26	203310004	10.773267121614424	52.989360629860712	5938
2015-10-27	365376906	18.902897578375484	51.735337586923144	6784
2015-10-28	202357247	10.898696630107063	53.858691950415107	7346
2015-10-29	241667844	12.550751739957045	51.933892123260911	7836
2015-10-30	250649964	13.466321660416295	53.725607797878219	7941
2015-10-31	296674561	15.482425600544886	52.186562772211829	7557
2015-11-01	316473677	16.170261068417535	51.09512178612421	6915
2015-11-02	193339829	10.396013972700379	53.7706794635697	6558
2015-11-03	236076946	12.240350989948539	51.848989057781779	7399
2015-11-04	180987375	9.3928569505874577	51.897857243288136	7037
2015-11-05	199792729	10.593890524409684	53.024404729011358	7498
2015-11-06	309939683	15.936270156556763	51.417327404818842	7882
2015-11-07	572275369	32.079919793349355	56.05678932050867	10996
2015-11-08	563914716	29.526878882442983	52.360539714028285	12413
2015-11-09	211894015	11.263102919443231	53.154417407415828	7689
2015-11-10	287969451	15.351192628299204	53.308406759782329	8151
2015-11-11	414061456	23.076791328155835	55.732768635571418	10217
2015-11-12	450460992	25.889101201769869	57.472459683634206	9534
2015-11-13	280236525	14.583302464865803	52.039263849941761	7891
2015-11-14	360305868	18.534033511704234	51.439721519340431	7211
2015-11-15	224846805	11.483974092635217	51.07465988958667	7170
2015-11-16	182259335	10.269635973055744	56.34628247192795	7442
2015-11-17	171866071	9.5968296505759128	55.839000651710442	7145
2015-11-18	195036006	10.321475397415639	52.920871428302519	7373
2015-11-19	291565861	15.863939513515044	54.409454725274038	8876
2015-11-20	215430072	11.986899241936797	55.641717661110924	6348
2015-11-21	200136785	11.244910062602562	56.186123218690462	6822
2015-11-22	200785655	11.241715326286604	55.9886378650238	7083
2015-11-23	233727612	13.316084717852135	56.972664050716162	8260
2015-11-24	213080657	12.966491027158748	60.852501628802223	7152
2015-11-25	236509015	12.459630991672277	52.681421009141147	7098
2015-11-26	172083879	9.30701047999245	54.0841509040626	7278
2015-11-27	173300084	9.39919261941986	54.23651508108825	6639
2015-11-28	277436869	14.567130571469754	52.506109314078785	6817
2015-11-29	171604728	9.0907921171137112	52.975184443133237	6853
2015-11-30	378296036	20.81575153773742	55.025032135777977	8986
2015-12-01	231616100	13.074388944575777	56.448532483604453	6794
2015-12-02	209753737	11.438122532174237	54.531197850240147	6502
2015-12-03	198524826	10.666077605006574	53.726668950746614	6971
2015-12-04	224707034	12.372342317467218	55.059879956704947	6898
2015-12-05	231821279	13.084824514839104	56.443586935947771	6784
2015-12-06	321509549	17.147404223188335	53.33404334808214	9103
2015-12-07	176718066	9.64277225225518	54.5658543606695	7141
2015-12-08	170716327	9.1462008942897945	53.575431565428389	6697
2015-12-09	179709088	10.136989432654593	56.4077729483252	7001
2015-12-10	205190667	11.34093504343061	55.270228462343326	7444
2015-12-11	270674425	16.852443787757888	62.26093871911943	8105
2015-12-12	353864548	23.123143175929712	65.34461648282921	8205
2015-12-13	325726017	18.732109712665256	57.508791852709933	7426
2015-12-14	1415319249	74.652439561455026	52.74600738610814	15550
2015-12-15	1945458070	114.40785833681694	58.807671108952221	21098
2015-12-16	838759501	44.216781874774647	52.716877510249084	10304
2015-12-17	606010119	32.401075213208358	53.466228033740727	9612
2015-12-18	601895736	32.181421454696327	53.466770953659534	9032
2015-12-19	539740128	28.516230925703049	52.833260760821275	9314
2015-12-20	655002877	34.427170021645836	52.560334054297343	9879
2015-12-21	740632642	39.119193998361062	52.8186198932899	12063
2015-12-22	1120896788	59.1625257169546	52.781421403229672	21027
2015-12-23	1474132298	81.425990746295057	55.236555671948956	22740
2015-12-24	872428171	45.754637863072	52.445163262697982	13494
2015-12-25	502552472	26.594059296531217	52.917975292600325	9521
2015-12-26	587287522	31.296185188395459	53.289375333255357	10726
2015-12-27	1308470039	86.634345029167918	66.210415559364534	21867
2015-12-28	687001176	36.400490688487785	52.984611904780472	12368
2015-12-29	621538951	33.189211049882552	53.3984410735387	11358
2015-12-30	1353161589	76.132284001654185	56.262522244602508	21767
2015-12-31	452065747	25.067324647301433	55.450617114110685	10301
2016-01-01	292262422	15.650894936718752	53.550828839428263	8233
2016-01-02	368139389	19.359790811857714	52.588208136178864	9164
2016-01-03	369359246	19.448316682466487	52.654202901601359	9258
2016-01-04	402593450	21.310431896313737	52.932882778678426	9474
2016-01-05	1081639803	60.356444504277484	55.800872283799904	16430
2016-01-06	1248021662	66.533918450161224	53.3115093078899	17074
2016-01-07	1230019603	65.5065476024396	53.256507004172995	22075
2016-01-08	484149867	26.049507544506408	53.804636374105222	10919
2016-01-09	727791392	39.30051752085997	53.999700948455256	11793
2016-01-10	491410995	26.326052773322896	53.572372293629485	10320
2016-01-11	482297856	25.513565112846123	52.900017687091115	10893
2016-01-12	471922007	25.6307222674603	54.311352060893185	10862
2016-01-13	1023451156	60.312609443641456	58.930618320237123	17665
2016-01-14	489948500	26.776176405036448	54.651001901294634	10653
2016-01-15	409950494	23.160124217773728	56.494929404265406	9875
2016-01-16	418575124	22.650257057284403	54.112764372696937	10664
2016-01-17	323467063	17.039702197228479	52.678322297156051	9747
2016-01-18	591740638	30.91880997988418	52.25061115353747	12916
2016-01-19	678347830	35.576958227966315	52.446483433088176	13420
2016-01-20	348032526	19.013491869610906	54.6313647409234	10610
2016-01-21	342268224	20.295975834499796	59.298451948901331	10734
2016-01-22	570242575	31.181325074578595	54.680808556917377	13848
2016-01-23	322444465	17.432803410571132	54.064514367058941	11025
2016-01-24	423769859	23.7308825767431	55.9994583681401	12798
2016-01-25	726749777	40.191242860806732	55.302724724202754	17121
2016-01-26	673354229	37.898057547576073	56.282497258328007	16511
2016-01-27	988064305	56.860146719716909	57.547010282612028	18747
2016-01-28	757796542	41.356011041144654	54.574029767932949	16765
2016-01-29	662122614	37.410343427461491	56.500627884401915	16395
2016-01-30	547033880	35.429282168080462	64.766157021353891	14661
2016-01-31	528433090	33.883769366783895	64.121210438929737	14166
2016-02-01	467975052	32.53922741621659	69.531970298742735	14199
2016-02-02	463852720	29.46292783844574	63.517850748931131	14291
2016-02-03	454011879	27.729175477288148	61.075880962330835	14274
2016-02-04	490608958	32.717501856642222	66.687534589701116	14371
2016-02-05	532003821	38.974371493185274	73.259570617229215	15249
2016-02-06	1516518359	240.78283613949756	158.77343964254476	31418
2016-02-07	456085675	53.120733907433248	116.47095451404661	14264
2016-02-08	449250211	37.812427358868405	84.167856648749364	14719
2016-02-09	459451796	50.166925483712681	109.18865900725019	15517
2016-02-10	490212172	58.8842443713483	120.11991487503965	17141
2016-02-11	682081218	46.523547266425744	68.20822218627012	21440
2016-02-12	540874146	33.065545419009688	61.133529238814248	18109
2016-02-13	634287258	36.118585709597312	56.943577620468787	19327
2016-02-14	514552660	27.773044299706598	53.975125305360578	16624
2016-02-15	545779880	30.725342958734839	56.296217732934458	17159
2016-02-16	589465103	33.294520810596815	56.48259861550585	17549
2016-02-17	724546098	41.019393677163279	56.613918410976353	19990
2016-02-18	538282068	29.2699233548961	54.376552917040705	16969
2016-02-19	656406787	37.036003294327351	56.422334484983544	18412
2016-02-20	499477626	26.791644896446059	53.639329374977976	16714
2016-02-21	507918522	28.140680307967497	55.403926198949478	17119
2016-02-22	554402169	32.549111059549816	58.7102880897095	18190
2016-02-23	1552859093	94.164366247646313	60.639350133004186	18482
2016-02-24	893246284	52.032071341041991	58.250532101896759	19540
2016-02-25	568292172	31.612843090259588	55.627799656300013	19503
2016-02-26	961624302	50.861640425641362	52.891384213001473	21068
2016-02-27	532969743	28.374744694627182	53.238940985487012	18981
2016-02-28	524028419	29.358720800308191	56.02505462649	19063
2016-02-29	583141365	32.944190213807786	56.494346295958245	20358
2016-03-01	588897890	33.950840330552239	57.651489175062665	21778
2016-03-02	610077143	39.078762637878356	64.0554446044512	23562
2016-03-03	664818999	35.332731090065565	53.146391940079866	24837
2016-03-04	684182604	33.963179590731947	49.640519054664452	24287
2016-03-05	823063642	33.898152810303792	41.18533620065287	27115
2016-03-06	839961704	37.692122626381831	44.873620364937295	27661
2016-03-07	665621532	30.377257627256355	45.637432334830713	23271
2016-03-08	724586328	33.347883941224012	46.023341391591941	24105
2016-03-09	722145124	26.064171432983223	36.092705699669345	24557
2016-03-10	688871222	20.34666204737232	29.536234636569446	24814
2016-03-11	646851762	19.247904795592966	29.756284092170358	23124
2016-03-12	802737599	24.29392527726543	30.263843761061239	27887
2016-03-13	838358312	25.641714776873215	30.585627183324466	28127
2016-03-14	956222024	27.788708533134812	29.060937560181959	28528
2016-03-15	903071543	24.012965397747024	26.590324525093607	29273
2016-03-16	892420435	23.8727859453998	26.750604321829318	27596
2016-03-17	1028386837	31.668098021290348	30.79395503901257	33531
2016-03-18	944417594	27.43268868318259	29.047202061318853	31821
2016-03-19	1260165166	44.285379641552055	35.142520073080682	34779
2016-03-20	1157109905	35.728853851607731	30.877666587434263	32447
2016-03-21	1109953099	32.462389073761273	29.246631324339653	32511
2016-03-22	1121742299	26.139489102832783	23.302579501669292	32890
2016-03-23	1225594298	32.658298331512611	26.646907859155704	31786
2016-03-24	1626133605	41.409782633873796	25.465178572380459	36947
2016-03-25	1312008358	40.354891825072784	30.758105753677512	36762
2016-03-26	1332524164	35.056420511198041	26.308281274213382	36646
2016-03-27	825632165	19.209907756839879	23.266908159809738	29974
2016-03-28	1184635969	26.382126085586847	22.270238939188282	33613
2016-03-29	979937403	23.912789886571371	24.402364695300204	33915
2016-03-30	1322684855	37.3774814230688	28.258795949598138	36767
2016-03-31	1083408441	25.02166329812912	23.095318765500668	32259
2016-04-01	1086582845	24.237409893808493	22.306085546388772	33320
2016-04-02	790470279	18.065663950977857	22.854324104167688	29358
2016-04-03	801995961	17.936872868590196	22.365290775560645	29588
2016-04-04	1117941655	24.869415920255449	22.245719004231443	34907
2016-04-05	1282980842	28.606927282586796	22.297236518350751	39173
2016-04-06	946603089	21.679132762523203	22.902030443852905	32078
2016-04-07	957476321	21.412719486920405	22.363706566191315	31893
2016-04-08	1120960125	25.167538266033358	22.451769429383905	34010
2016-04-09	882969880	19.99805999712239	22.648632133547281	31923
2016-04-10	843594204	19.447012947676658	23.052568231818555	32237
2016-04-11	809577184	18.656502908593239	23.044748885355492	30327
2016-04-12	1025930028	22.906012147998766	22.327070582633112	34673
2016-04-13	1248480822	32.967124210045441	26.405791445986218	36051
2016-04-14	1121719747	31.7285716006255	28.285649499781428	34781
2016-04-15	1056627642	23.378874230626668	22.125934720366391	34959
2016-04-16	756208802	17.22448277820499	22.777416412834867	30483
2016-04-17	1201820598	30.208193703863483	25.135360264364085	40203
2016-04-18	907032725	20.09918782367243	22.159275260627922	33513
2016-04-19	853996868	19.104945850009695	22.371213017153238	32622
2016-04-20	1076546004	23.848410608173012	22.152709238213859	32944
2016-04-21	1249597416	30.380826050479268	24.312491096315831	37181
2016-04-22	920182050	20.576079560249553	22.360879089360147	31678
2016-04-23	861316279	19.51394475215994	22.655957199387775	31845
2016-04-24	1015487149	22.486014517823509	22.143081318130506	34046
2016-04-25	1078392266	23.862166178647239	22.127538309559093	35430
2016-04-26	939517922	21.659383479930707	23.053720395054594	32582
2016-04-27	919149984	20.450152724988818	22.24898338788288	33847
2016-04-28	1012268150	22.638623847726056	22.364255802897734	34343
2016-04-29	1063388022	23.435252915232937	22.038289345366479	37332
2016-04-30	1383313281	32.152456063466659	23.243076246780181	45769
2016-05-01	1511731587	36.700669237387785	24.277239129612621	39578
2016-05-02	1177337542	27.42786739776167	23.296519833359454	41748
2016-05-03	1146450482	26.840990230658772	23.412254303242356	37821
2016-05-04	1201616945	27.322747028915803	22.738317017421721	37484
2016-05-05	1358637069	31.134811444692129	22.916209306439971	38707
2016-05-06	1602023916	35.174889059576643	21.956531802223509	41271
2016-05-07	1015648265	24.227823434161323	23.854541251208978	35864
2016-05-08	1261744195	28.9009012758702	22.905515547761407	40063
2016-05-09	1179593620	26.341933886110365	22.331363479322956	38560
2016-05-10	1210893421	27.701449553180009	22.876868494589012	40684
2016-05-11	1397950926	31.626825816818446	22.623702469523202	40811
2016-05-12	1632935906	39.262539721951264	24.044140114554665	45002
2016-05-13	1656271950	43.190878396221244	26.077165888259621	47739
2016-05-14	1537818716	35.451335069212519	23.053000136078794	45745
2016-05-15	1432831255	31.305207361924577	21.848495594077878	43073
2016-05-16	1254259751	27.598439816888668	22.00376739737116	37424
2016-05-17	1284047189	28.466737377311741	22.169541447679414	40309
2016-05-18	1521937451	35.070045109628168	23.043026562349947	46033
2016-05-19	1452477473	33.144675121741166	22.819407349074368	44523
2016-05-20	1658172149	38.027969373234818	22.933667892183859	45177
2016-05-21	1615273249	35.79993113688635	22.163390100745954	43621
2016-05-22	1271624964	28.876089114767097	22.708023145389507	38895
2016-05-23	1325875411	29.634409335139758	22.350825039276451	43806
2016-05-24	1261981585	28.595806683225444	22.659448460355659	42911
2016-05-25	1466859954	32.733418165197364	22.315298795864027	46443
2016-05-26	1618046432	35.5583958399495	21.97612821036121	51147
2016-05-27	1661028547	37.9956614516885	22.874779316895452	49006
2016-05-28	2961437212	80.972786453789027	27.342395147086112	70148
2016-05-29	1627804887	38.788722911244228	23.828852721244	45890
2016-05-30	1408071800	31.855746822442455	22.62366650794544	42927
2016-05-31	1407740921	31.15423767510277	22.130661409609452	44386
2016-06-01	1425852805	31.200754211332029	21.882170517125736	42221
2016-06-02	1156113110	25.860107097704162	22.368146225505708	39666
2016-06-03	1136334398	25.240089714403315	22.211850454256261	39834
2016-06-04	1107944429	24.383532747843844	22.007902300525803	37875
2016-06-05	1076614254	23.838806076398615	22.142383855525861	37896
2016-06-06	1140974452	25.866186268780528	22.670258938261071	38957
2016-06-07	2845963523	67.482112136768208	23.711516887480574	46141
2016-06-08	1263496163	28.430812192927455	22.501700460587355	40433
2016-06-09	1294746453	28.894767011937518	22.316930812968614	39854
2016-06-10	1302395289	28.896511606868582	22.187205260129424	40145
2016-06-11	1248713565	27.224630239587476	21.802141822322138	36901
2016-06-12	1301471081	29.164100998113035	22.40856629384686	42581
2016-06-13	1682028208	36.90645281546535	21.941637268585776	46185
2016-06-14	1750832772	38.469211435809065	21.971950748822891	50335
2016-06-15	1386896176	30.456375914577276	21.96009798110315	43251
2016-06-16	1814513168	40.815292250596777	22.493797769229953	43392
2016-06-17	9699231882	229.30600424912745	23.641666375115481	66558
2016-06-18	13050992504	271.19491121358629	20.779638876542741	63083
2016-06-19	2537463020	54.127484677533452	21.331339314467506	51035
2016-06-20	2430847865	51.767217706211255	21.295951281678111	47118
2016-06-21	2852692046	82.844435130139786	29.040791573104762	47323
2016-06-22	2305841686	51.445064165343517	22.310752935769209	48615
2016-06-23	1467850211	31.978269688479589	21.78578539474665	41908
2016-06-24	1836377741	39.426748173337408	21.469846477156473	45331
2016-06-25	1301309403	28.301648221378723	21.748592729855751	36684
2016-06-26	1272219947	27.467985790382787	21.590595128739004	41613
2016-06-27	1279888878	27.658056517978174	21.609732683354228	39663
2016-06-28	1469765402	32.100177929689153	21.840341244941861	43089
2016-06-29	2550844106	56.856452114446284	22.289269650274072	49897
2016-06-30	4044720907	87.887411162619	21.728918554186659	63952
2016-07-01	2158272351	45.454096208644167	21.060407963612079	40085
2016-07-02	1122621260	24.375605550274472	21.713115917896008	39257
2016-07-03	1427198980	30.726876586413614	21.52949729995856	39757
2016-07-04	1224175371	26.772880956090347	21.870135268462565	39950
2016-07-05	1368607917	30.158881660062779	22.036173607830136	39270
2016-07-06	1382496660	29.69207731552282	21.4771421693871	37900
2016-07-07	1218807221	26.613300448323965	21.83552902360427	40433
2016-07-08	1841766935	39.3474835453302	21.363986288162021	42506
2016-07-09	2334633560	49.11468466513643	21.037427674575376	40410
2016-07-10	1282671816	27.64605387797155	21.553489780562504	39358
2016-07-11	1300828006	28.548693257569813	21.946554906483009	38582
2016-07-12	1519722103	32.638639041850695	21.476715366197904	40811
2016-07-13	1149799735	24.749750157973459	21.525270361949993	35740
2016-07-14	1486527204	32.40964188069573	21.802252789916469	42809
2016-07-15	1357561838	29.146970369041366	21.47008670483957	41110
2016-07-16	1093312003	23.880860191960259	21.842676314201466	38062
2016-07-17	894579244	19.647012433455878	21.962294078729908	33914
2016-07-18	1183112877	25.653265275700647	21.682855266311705	39198
2016-07-19	1362771496	29.217898571946034	21.440057014478406	44184
2016-07-20	3608686150	75.5856876748784	20.945486676606219	50631
2016-07-21	1572084963	34.210520717130706	21.761241613714684	44882
2016-07-22	1736914290	37.417847605889705	21.542713892859791	48458
2016-07-23	1486891308	33.0563051968375	22.231823549564723	45006
2016-07-24	1623408980	37.346353490042773	23.004895223656316	58215
2016-07-25	1754648808	39.430337707067551	22.471925736530377	54856
2016-07-26	1974011991	45.4888850848676	23.043874754693725	61930
2016-07-27	1714851632	38.240125606431086	22.299378495988208	53035
2016-07-28	2102090676	63.951262384608732	30.422694470202163	48555
2016-07-29	2014113080	45.682048274658655	22.680974930493303	47243
2016-07-30	1369798941	29.990469208664905	21.894066575033879	42011
2016-07-31	1351488065	30.371510899954036	22.472644551214763	48749
2016-08-01	1361547316	30.441802272129106	22.358240447759147	45978
2016-08-02	1514488094	33.96400380656879	22.426061942068188	49041
2016-08-03	1482317473	33.026036095433312	22.280001886905712	49475
2016-08-04	1466374182	32.411900469726909	22.103430943880948	46761
2016-08-05	1304026331	29.404612597034458	22.549094215364015	43212
2016-08-06	1177530476	26.054509040847268	22.126398910160578	41487
2016-08-07	1262729849	27.696032432606984	21.933458256760495	42955
2016-08-08	2565817408	53.896575426021109	21.005616088649248	42984
2016-08-09	1400157039	31.476820396721227	22.480921439499493	47057
2016-08-10	1471694578	33.422242281535432	22.71003969244455	46290
2016-08-11	1428325553	32.086721642682207	22.46457159244158	48171
2016-08-12	1326666513	30.199866770868407	22.763721308211242	44400
2016-08-13	1140082745	25.07781384710389	21.996485743764055	41088
2016-08-14	1096874038	24.198118880821941	22.060982430529492	40577
2016-08-15	1226846171	27.15515555644695	22.134116076111507	42302
2016-08-16	1418034622	31.164284928675119	21.977097346693078	48949
2016-08-17	1294638318	28.701739012835343	22.169696828666972	44867
2016-08-18	1649547423	36.061490801676946	21.861445326677913	47799
2016-08-19	1322051295	29.832358749630856	22.56520519472798	42948
2016-08-20	1214018556	26.607695325666672	21.917041707611816	41318
2016-08-21	1279475184	29.017442472433238	22.679175677105778	42543
2016-08-22	1358530325	29.909456093232766	22.016038613810672	44250
2016-08-23	3437976497	72.1185708616431	20.977040106171234	48430
2016-08-24	1365497931	30.003258780428723	21.972394171594484	46821
2016-08-25	1503181516	32.482903928131165	21.609435442346914	49868
2016-08-26	1446149563	31.575935947838293	21.834488462130313	47292
2016-08-27	1297050238	28.579939237612102	22.034566125735605	47938
2016-08-28	1157458709	25.727256715378786	22.227364583576506	42607
2016-08-29	1320040213	29.40689667740974	22.277273364709036	45510
2016-08-30	1474119226	32.246376594363227	21.875012567242123	46979
2016-08-31	1356666091	29.997664256262162	22.111309816957874	45846
2016-09-01	1434700962	31.74365594221279	22.12562532749789	47491
2016-09-02	2097074659	45.229877971231147	21.568081888319242	55413
2016-09-03	1231580684	27.180749805405892	22.069808465269737	44792
2016-09-04	2167392083	49.336067762023	22.762871632221881	48128
2016-09-05	1303037941	28.6288674638285	21.970862522896024	42667
2016-09-06	1526617928	33.380266725753515	21.865501585904028	49102
2016-09-07	1572299632	34.199424352039586	21.751213099590412	48701
2016-09-08	1863985100	41.206539778718586	22.10668946802128	55970
2016-09-09	1913940716	41.896879007367119	21.890374480840041	53918
2016-09-10	1217614180	27.407063341467182	22.508824052514878	42875
2016-09-11	1223254865	28.548045711239098	23.337774104204438	43345
2016-09-12	1545907006	35.029999011945534	22.65983586075134	45123
2016-09-13	1371598775	30.392171843924341	22.158208652471522	42591
2016-09-14	1682711707	36.299358965057372	21.571941773539567	53859
2016-09-15	1658435104	36.226955150982022	21.844059537575983	52622
2016-09-16	2194001365	46.932013647152289	21.391059456862411	57532
2016-09-17	1585781668	35.2813181502842	22.248534500200943	46882
2016-09-18	1293680440	29.645262398345082	22.915444557811416	37893
2016-09-19	1231910250	27.617377710510908	22.418335841032988	40505
2016-09-20	1480764928	32.825567598931265	22.167980196064764	54067
2016-09-21	1395904968	30.172186063844162	21.614785214980454	44549
2016-09-22	2410972590	63.146131938337511	26.191144685862032	52657
2016-09-23	1357490092	49.030931372571523	36.118813434825071	35219
2016-09-24	2289308086	71.029474725981245	31.026612433841397	43418
2016-09-25	1747816446	67.140201093604432	38.413759778527933	38713
2016-09-26	2542248908	115.63920556085652	45.486972261827219	43514
2016-09-27	2632786474	98.5407520975099	37.42831143757612	46817
2016-09-28	2175515747	68.132691127373093	31.317948960528987	42797
2016-09-29	1396207408	41.279258006037075	29.565276454998639	40416
2016-09-30	1272668731	40.25902679362391	31.633547531249839	35836
2016-10-01	3985836244	91.389499897984891	22.928563619630957	53076
2016-10-02	3743242598	87.475216665960318	23.368834473271377	51105
2016-10-03	2717406813	65.927532636905013	24.261193547285409	47672
2016-10-04	3246134901	85.367792949644439	26.298288750521785	56662
2016-10-05	2866992417	64.165744488147126	22.38085601750203	41719
2016-10-06	2310816610	50.25810890054457	21.749068568684283	36826
2016-10-07	2421130656	53.569770251353219	22.125931171288766	43708
2016-10-08	2565205408	56.380561903481826	21.978965788724015	37690
2016-10-09	2711943257	60.023570060568616	22.133047918918393	43940
2016-10-10	2467479630	54.636689680294808	22.142711540964093	44940
2016-10-11	1564187991	39.1986546123736	25.060066205541915	41053
2016-10-12	1522678013	44.186463139076409	29.01891454518324	30002
2016-10-13	1418138280	112.65850113615902	79.441125541127775	32244
2016-10-14	1486426699	75.246620265021974	50.622489703423973	42006
2016-10-15	1040206098	69.0827230000728	66.412534143856561	33662
2016-10-16	990865611	66.997100411559828	67.61471956216657	34990
2016-10-17	1078574284	71.539503368285338	66.327840770478957	38136
2016-10-18	1704303900	96.863274723574534	56.834508636384939	51898
2016-10-19	4085750321	92.764121622822557	22.704305044298021	38497
2016-10-20	2271887910	54.944965621889104	24.184716763552434	43438
2016-10-21	1538319822	41.964566912987053	27.279481361962876	57780
2016-10-22	1087705458	27.659672600377352	25.429377408141452	37772
2016-10-23	1003447161	26.363036841796788	26.27247140300274	35364
2016-10-24	1752086955	48.5906300460225	27.733001440001306	52547
2016-10-25	1595508580	43.196156298486073	27.073596995940985	47610
2016-10-26	1320805021	35.289184982693484	26.717936729204396	45158
2016-10-27	1288784933	33.344290945122729	25.872657331200138	44353
2016-10-28	1281666893	35.892081342196327	28.004219768978871	41522
2016-10-29	1103589525	31.122481768926018	28.201139158987594	40011
2016-10-30	1149072616	30.59147767053507	26.622754075391761	39435
2016-10-31	1338793706	33.414825530357852	24.958905453920508	45031
2016-11-01	1473547479	41.192685889813887	27.954773413727164	49025
2016-11-02	1195992854	29.197535737174572	24.412801163086694	43519
2016-11-03	1175865179	29.70314026793444	25.260668313347885	42346
2016-11-04	909734105	21.701363740615474	23.854622599441267	32572
2016-11-05	1010207475	24.598063675717146	24.349516593823605	37690
2016-11-06	961987815	23.282718881160967	24.202717038740211	34391
2016-11-07	1155660767	29.029823132227694	25.119675220598445	41941
2016-11-08	1287625339	31.468343128774329	24.439052397969569	41569
2016-11-09	1396745204	34.985425585907514	25.047822241104694	40517
2016-11-10	1345345017	35.377435568150119	26.296180623643043	40164
2016-11-11	1310188453	44.235781586002041	33.762915162863251	41070
2016-11-12	1173857840	30.717758394736034	26.168209938211966	40882
2016-11-13	1300556775	33.926470962063718	26.086112974240372	43673
2016-11-14	1454676000	38.314562568488064	26.338897849753529	43876
2016-11-15	1420427265	37.02739810221879	26.067788907317826	45330
2016-11-16	1307725316	34.924240184009534	26.70609779952408	41684
2016-11-17	1193974855	30.428800013697696	25.485293837027829	40738
2016-11-18	1340958763	34.701169488084368	25.877879652652947	43785
2016-11-19	1103130246	27.900216826074271	25.291860981277338	39289
2016-11-20	1263031869	32.596468833022051	25.8081127112257	42125
2016-11-21	1349827967	35.251511680659519	26.115558828586281	42735
2016-11-22	1568327298	38.094845805446731	24.29011205379576	53585
2016-11-23	3254628695	82.22907797129227	25.265271610742765	64289
2016-11-24	2233482563	58.893292411189925	26.368369015643811	36861
2016-11-25	3392587740	59.8097480438427	17.629536102680927	58075
2016-11-26	2934289661	72.598881230528789	24.741552340741727	40804
2016-11-27	4525823985	114.91605018740761	25.391188558873573	44449
2016-11-28	4699481436	122.21927557318968	26.006970606786254	48388
2016-11-29	3918433844	101.58944481871403	25.926032916000416	47036
2016-11-30	1448305639	35.319840146868771	24.387007269581421	39178
2016-12-01	1180527977	27.223136520090243	23.060136693473925	37121
2016-12-02	1283132462	28.081757219806352	21.885314300314498	41642
2016-12-03	1328529729	25.910085196639702	19.50282679495816	41357
2016-12-04	1345963783	26.259067852262248	19.509490659350266	39643
2016-12-05	1517390929	31.260227778687817	20.601301339852558	41613
2016-12-06	1481293602	34.724190362202272	23.441801352087573	48200
2016-12-07	1404840993	34.986830893400992	24.90447749441562	41757
2016-12-08	1238576996	792.48898047284763	639.8382846058023	39587
2016-12-09	1332625137	31.427944831704977	23.583484926943097	41444
2016-12-10	1312233866	29.02731645971069	22.120535989665342	40564
2016-12-11	1818891478	36.802824752362149	20.233656156787024	39164
2016-12-12	1287935860	31.23666629997922	24.253277876725335	38741
2016-12-13	1329012808	30.964451383760046	23.298835946026525	44664
2016-12-14	1836909629	34.886653378922418	18.992035769290649	47294
2016-12-15	1868759687	34.427867607164913	18.422843689673893	46102
2016-12-16	1398571391	30.594388154557095	21.875456877951464	43953
2016-12-17	1513557248	32.801700786191404	21.671926073186366	39442
2016-12-18	1409786898	27.723246559895049	19.664849062808532	36640
2016-12-19	1560298755	36.451357768973608	23.361780974422178	45599
2016-12-20	1527579481	43.901597465334611	28.73932126699901	44241
2016-12-21	1796300581	54.747365402673829	30.477842061486164	50793
2016-12-22	1780610263	38.844405597480922	21.8152205480582	55173
2016-12-23	1339317925	29.673669189633578	22.155806799669	44391
2016-12-24	1194026149	25.817525349092126	21.622244513417375	37757
2016-12-25	1044063973	24.217901540017728	23.195802332332494	36601
2016-12-26	1001482192	23.120413010232813	23.086194836935068	34565
2016-12-27	1432329709	36.3981345764551	25.41184082669551	42370
2016-12-28	1356082583	31.575304426588829	23.284204680762297	43386
2016-12-29	1632363826	40.700293206458895	24.933346695259893	46546
2016-12-30	1557091651	44.810910765726426	28.778595490475997	44561
2016-12-31	1382568824	28.598800805711722	20.68526377079057	41220
2017-01-01	1152786652	25.262224854177028	21.914050453610759	38730
2017-01-02	1236999294	28.11834105552941	22.731089008632377	39652
2017-01-03	1725017707	40.245343098687606	23.3303941955928	45883
2017-01-04	1722898381	39.504583436605984	22.929143048864461	50673
2017-01-05	1537875380	34.857577903488732	22.666061474687716	49596
2017-01-06	1425908869	31.3190764022956	21.964290343645796	43804
2017-01-07	1406844582	30.184494073781288	21.455457454206048	43622
2017-01-08	1453192936	33.024227832090475	22.725287891222226	42727
2017-01-09	1557850735	35.919169690070731	23.056875015738097	46188
2017-01-10	1666805527	38.709404013881219	23.223707497270144	48179
2017-01-11	1526980471	34.63413430724794	22.681452032301689	45221
2017-01-12	1672885374	37.083060660754732	22.167125875508269	50589
2017-01-13	1697321260	35.782731983713532	21.081885219368271	50833
2017-01-14	1337816588	28.739323359416137	21.482259688811794	42044
2017-01-15	1337441958	29.98149427596773	22.417043294201576	41748
2017-01-16	1447294287	32.523713407245289	22.472080280688132	45375
2017-01-17	1742542655	39.422370215030625	22.623475013316458	46671
2017-01-18	1514489339	33.984213641577647	22.439387829574969	44994
2017-01-19	1421181369	31.295282022109784	22.020610954202414	43628
2017-01-20	1549686257	33.647780082062596	21.712640174792877	45775
2017-01-21	1388291037	30.663926862289092	22.087534994500643	43302
2017-01-22	1643236317	35.768655611072717	21.767201248554635	47432
2017-01-23	1617239889	35.018861180104658	21.653473562143045	46076
2017-01-24	1886697084	41.164260408630845	21.818160825986016	50414
2017-01-25	1678823346	37.756706335768861	22.489981703988562	46256
2017-01-26	1658172412	36.459947636460861	21.988031746641351	46856
2017-01-27	1563231212	35.3494286973526	22.613052007915382	46680
2017-01-28	1545204162	33.345009009816927	21.579678485112	45189
2017-01-29	1375911664	30.618545932158398	22.25327885014455	42509
2017-01-30	1523951659	32.792538455809677	21.5180962349736	45369
2017-01-31	1406776443	32.009038231765587	22.753464767653625	43649
2017-02-01	1727201018	38.1155411062726	22.067808384230933	44541
2017-02-02	1564077395	35.459397355305278	22.671127061014317	43709
2017-02-03	1519386885	34.059355115180445	22.416512510031602	42778
2017-02-04	1456943421	32.971661726655974	22.630708407348632	45410
2017-02-05	1567592675	34.840821328830373	22.225685207944963	46542
2017-02-06	1599155373	35.865613624237049	22.427847993877862	47306
2017-02-07	1983099544	46.068715002669755	23.230661890903924	51866
2017-02-08	1831684518	43.713741651080895	23.865322451276455	51089
2017-02-09	1730081198	40.68162167217308	23.514284600746858	47873
2017-02-10	2034959642	46.219403549474187	22.712688053139377	52222
2017-02-11	1776670843	38.495933170703537	21.667453666150777	46560
2017-02-12	1754189018	40.336776565119465	22.994544003649363	45319
2017-02-13	2341393814	61.46315438719342	26.250669161114228	55990
2017-02-14	2195001803	49.832184354236304	22.702571034852266	58298
2017-02-15	2349687466	90.527761018230748	38.527575402332573	55320
2017-02-16	1745086369	39.21124029299061	22.46951267830951	49674
2017-02-17	1731885385	38.846674057194583	22.430279967513318	49406
2017-02-18	1867779741	44.652698925798148	23.90683330888433	49398
2017-02-19	1612682135	36.312674289665715	22.516944599045686	48227
2017-02-20	1804456972	41.034467994638959	22.740618718748234	50152
2017-02-21	2378366614	54.865479665312904	23.068554419807757	58434
2017-02-22	2167016939	50.954347613888523	23.513589901794724	50372
2017-02-23	1835468879	43.352493041966405	23.619301606239006	47601
2017-02-24	1810469943	41.339238137770579	22.833429683604848	54081
2017-02-25	2017627760	44.662422324251089	22.136106178600105	53245
2017-02-26	1704657840	39.379004377986	23.100826132935861	51716
2017-02-27	1932317583	45.027386000703139	23.302269977172347	52642
2017-02-28	2140986171	50.96269142341913	23.803372536318513	60277
2017-03-01	2201275191	54.942971648871975	24.959610626380776	59774
2017-03-02	2299273893	54.862694242966988	23.860878171144872	70779
2017-03-03	2057586089	46.403122802155153	22.552214485813987	64294
2017-03-04	1881415432	42.519420519271364	22.599697969986337	58756
2017-03-05	1890414773	43.438703490226224	22.978398238652691	57031
2017-03-06	1824348403	41.351692018480513	22.666554234093038	57020
2017-03-07	1962866259	43.802708615888371	22.315686774403087	62589
2017-03-08	1749096281	40.317484090895007	23.050465848480648	55386
2017-03-09	2193042940	49.768597101768194	22.693854367378776	64266
2017-03-10	2270770210	55.572756428245647	24.473086789457948	65132
2017-03-11	2121047668	47.961429061199034	22.612141058773716	64803
2017-03-12	2112935282	48.529026723026	22.967587855833816	66646
2017-03-13	3230713433	76.362749610958858	23.636497385052618	81718
2017-03-14	3113154274	74.8226057743973	24.03433919073338	77155
2017-03-15	2733378989	64.307989531205621	23.526920266088876	81205
2017-03-16	3665163840	85.398885983425856	23.300155112145234	109950
2017-03-17	3367447756	88.96620259758997	26.419475235829012	106635
2017-03-18	2680677691	60.519844564429768	22.576322684228941	89920
2017-03-19	2539978136	57.003510352675363	22.442520092887666	84599
2017-03-20	2538286690	56.949211838891848	22.436083387764153	80264
2017-03-21	2722576858	64.218718934215858	23.587476968929654	84298
2017-03-22	2630501522	60.196470444093514	22.884027985022968	78821
2017-03-23	2732317738	60.999082037629549	22.325032403544551	82434
2017-03-24	2802719814	73.289017898363966	26.149248859009905	87775
2017-03-25	2527232365	58.092453009488054	22.98658952537119	84394
2017-03-26	2604354268	58.104728576066336	22.310608541244108	79534
2017-03-27	3525902049	77.739246066675335	22.04804472339876	94570
2017-03-28	2829505044	63.882073242730662	22.577119407577438	84348
2017-03-29	3117278005	69.324984414454732	22.238948307869872	93064
2017-03-30	3137233539	71.105132156761812	22.664915210433048	96209
2017-03-31	3436349297	77.4006765275412	22.524100386160828	103102
2017-04-01	2573095663	57.222881358614529	22.2389249577677	80572
2017-04-02	3004667695	66.26708211948602	22.054712482767922	88948
2017-04-03	3376865972	74.784457554753288	22.146113637569414	100221
2017-04-04	2864503196	64.97985001795513	22.684509519379542	86279
2017-04-05	2984719130	68.312686048585135	22.887475528923602	87411
2017-04-06	3183645283	73.388622888901054	23.051758712184725	95177
2017-04-07	3272867342	72.418987716162079	22.127077008843237	92846
2017-04-08	2355623725	52.3271242527176	22.213702340223122	72144
2017-04-09	2602180314	56.805678809269509	21.830031725184092	74557
2017-04-10	2760816737	63.038607924159116	22.833318517425056	75487
2017-04-11	2679717515	58.915272174260117	21.985627904611473	75891
2017-04-12	3182442702	80.688959257184649	25.354410687889473	80347
2017-04-13	2761853261	61.658463320247918	22.325032321928241	84124
2017-04-14	2852421954	62.896440047970444	22.050187897260322	81155
2017-04-15	2598033805	57.805251362189566	22.24961478597449	74820
2017-04-16	2501650359	55.117695420304877	22.03253353211894	70634
2017-04-17	2751457420	60.473297243117479	21.978641865777984	72546
2017-04-18	3260252456	73.744781757982651	22.61934704543097	83303
2017-04-19	3465363718	78.396484540516482	22.622873360537817	85734
2017-04-20	3409122678	71.79277395847113	21.059017448028349	85450
2017-04-21	3790138031	92.197365095748268	24.325595622548519	81278
2017-04-22	3110233611	74.920144056745954	24.088269058560421	73539
2017-04-23	3017245471	65.089201817934168	21.572391919561579	77073
2017-04-24	3142866515	72.979824474233567	23.220783996368223	80531
2017-04-25	3587460558	78.574204734149959	21.902458149380987	93033
2017-04-26	3389558270	74.7897238631466	22.064740566665819	89642
2017-04-27	3855782843	87.312690911798313	22.644607973789437	104494
2017-04-28	3606508681	79.205968406814733	21.961951408599628	106193
2017-04-29	3072854430	70.202685796309638	22.846082492853274	91335
2017-04-30	3369941640	78.958630274409941	23.430266369363579	95202
2017-05-01	4407350348	105.53821414090275	23.945955235620119	112202
2017-05-02	4635194345	112.73460265015571	24.321440323589218	110354
2017-05-03	3466927160	77.313506087378258	22.300297214025765	97334
2017-05-04	4146025194	92.43033996218891	22.293723659940909	114877
2017-05-05	3703774549	84.353306060947062	22.774956991840128	108514
2017-05-06	3898769831	84.364146387450418	21.638657844495466	95014
2017-05-07	4383783590	105.7335058024635	24.119234818902978	106631
2017-05-08	4371120763	95.6059639504976	21.872185449500378	117509
2017-05-09	4941861347	106.66662838638119	21.584302127605035	112933
2017-05-10	4977215293	104.90453692879495	21.076953829249387	109673
2017-05-11	5037332202	109.39338022651735	21.716530861928124	117189
2017-05-12	5266065050	109.06037352181453	20.710031586452683	107241
2017-05-13	5077306379	106.92358825508353	21.059116837487885	101332
2017-05-14	5160924870	106.37913661749009	20.612417211469712	101348
2017-05-15	6301530936	132.12339880799843	20.966872994813212	122792
2017-05-16	6372683499	137.14376760364729	21.520567846366117	116341
2017-05-17	7720771554	220.219437190224	28.5229831824427	140135
2017-05-18	7193965880	158.49859326669733	22.032158048919928	137409
2017-05-19	8398318453	173.98585540599944	20.716748999182	161568
2017-05-20	7231434396	155.5797696821605	21.514371999034935	130912
2017-05-21	7608565060	160.52313691767822	21.097688677407227	149699
2017-05-22	8262616027	182.6324199950221	22.103462075234845	176255
2017-05-23	10792046776	253.72864219064067	23.510706305952791	187121
2017-05-24	11331763125	272.09067930992484	24.011327832086579	187293
2017-05-25	9970769428	218.68988503939386	21.9331002104278	183010
2017-05-26	9457379360	206.05582649909698	21.787835578491269	169818
2017-05-27	8220637008	182.12725999139826	22.154884081873359	149450
2017-05-28	8823289197	192.52551418249553	21.820152313261588	155271
2017-05-29	8502914345	192.62455812961571	22.653945496097514	158547
2017-05-30	12123850008	319.92587186721005	26.388141692292869	193618
2017-05-31	12807114092	634.07217712338445	49.509372101202679	214126
2017-06-01	10585577059	253.29347084435028	23.9281684345207	199160
2017-06-02	12488700413	291.59784147376217	23.348933982772621	194911
2017-06-03	10201890636	228.13469577349397	22.362001702749282	175666
2017-06-04	10633567472	255.71387092798903	24.047796903656966	180136
2017-06-05	9761889950	219.924346992173	22.52886972897835	190305
2017-06-06	10984663716	265.07576261800153	24.131440840733113	200523
2017-06-07	11557499687	277.96346869883155	24.050484639985569	207180
2017-06-08	10261845222	239.51527997474744	23.34037152122108	187700
2017-06-09	11058393071	250.5084808293598	22.653244392831709	215831
2017-06-10	9841868154	214.55964112381645	21.800702647760389	213356
2017-06-11	12661099741	313.87760955297631	24.790706650588753	240490
2017-06-12	15111081528	512.809391033716	33.935982019785186	292941
2017-06-13	12308459502	294.64209927172072	23.938178390548746	280054
2017-06-14	11460738761	254.7583743934367	22.228791677929138	250410
2017-06-15	11866655521	279.62059239091167	23.563555198520511	261617
2017-06-16	11936721304	257.50848654667948	21.572798760107457	248003
2017-06-17	11471789945	238.66036410338825	20.804108621898955	242022
2017-06-18	12442644327	251.89689962161634	20.244643582314009	245957
2017-06-19	13844965069	283.02110567598089	20.442168273121041	286209
2017-06-20	16318742376	720.03146299684011	44.12297506796795	308488
2017-06-21	16194449431	913.388218754613	56.401313465227922	221289
2017-06-22	16900771803	684.94304555036342	40.527323458019914	284225
2017-06-23	12816221982	469.92945042258708	36.666768965346336	276012
2017-06-24	13618865563	640.185604612802	47.007263685168517	250570
2017-06-25	12409519930	411.721489721117	33.177874087278809	231135
2017-06-26	13547864341	875.310976343044	64.608779237188259	316788
2017-06-27	11678415830	332.03251304604265	28.431297350545069	252995
2017-06-28	15232354556	773.23609150230823	50.762742467659521	274241
2017-06-29	14345970753	466.28239383428172	32.502672831448066	263791
2017-06-30	13795600568	352.34450226606481	25.540352558724848	252652
2017-07-01	12521038121	315.74464316971284	25.217129771384784	240465
2017-07-02	13002683664	317.468243775909	24.415593886581306	248617
2017-07-03	16175176848	425.92031621160862	26.331725471321327	302032
2017-07-04	15136378093	377.04700519552438	24.909988563901845	281465
2017-07-05	14865252727	409.09097089042797	27.519947249022504	271606
2017-07-06	13174610768	304.77143349425859	23.133240052489615	258791
2017-07-07	13873012367	356.29380692048807	25.682512023705169	295389
2017-07-08	12858510908	360.27420747117344	28.018345984917016	248142
2017-07-09	10477343982	256.11281652195584	24.444440973013368	225189
2017-07-10	13402974481	261.59867252381048	19.517956472621186	302633
2017-07-11	14105413216	287.29031940381236	20.367380593851323	291677
2017-07-12	14232178771	330.33422877020536	23.210376575883533	283828
2017-07-13	14997729804	327.42187988975013	21.831429434235066	260745
2017-07-14	12734885135	275.88060877551277	21.663376296759409	249381
2017-07-15	10654024056	288.04062693510491	27.035852877851333	231961
2017-07-16	11266129267	276.73132051484441	24.56312314163015	249138
2017-07-17	11980769662	281.50904841662123	23.496741558223714	248473
2017-07-18	14125844187	423.67794291787061	29.993106062134039	271055
2017-07-19	12131955982	324.83875047773347	26.77546398616116	270122
2017-07-20	11664100238	256.13319004381992	21.95910398723889	250065
2017-07-21	10446514542	309.64155664190383	29.640657216050027	232560
2017-07-22	9524071657	224.82560332310734	23.606038616673477	205574
2017-07-23	11670362240	288.49399771578862	24.720226483371661	260490
2017-07-24	13611993829	309.44027512432336	22.732913268375778	263095
2017-07-25	12380952661	355.48613772958612	28.712341244092421	242956
2017-07-26	10833315646	294.38392062861573	27.173944731990847	223010
2017-07-27	10120647777	263.94424532202049	26.079777810453535	225435
2017-07-28	11945897337	281.98228990632003	23.604948372772043	246494
2017-07-29	9555608826	204.17493459523243	21.367025200915485	198773
2017-07-30	11830615520	208.03671530127829	17.584606223538085	206624
2017-07-31	12631771948	231.20108391372426	18.303139485535958	250090
2017-08-01	12712633763	263.59940186320728	20.735231327941722	218582
2017-08-02	11528446756	236.99542193653451	20.557446024824625	231068
2017-08-03	12302333888	236.50280874525879	19.224222891231186	236335
2017-08-04	12936116501	220.02835788508784	17.008841708257574	257160
2017-08-05	12932883007	236.07670876194626	18.253989356755824	261400
2017-08-06	12563169019	244.97843728344313	19.499732664023561	265127
2017-08-07	13825333409	323.34908652557772	23.388158314871756	281172
2017-08-08	15480719454	339.08382020735178	21.903621547752891	318866
2017-08-09	14138834844	268.52747501634559	18.992192636743244	280308
2017-08-10	15013390317	313.14765753991179	20.857890917904641	338241
2017-08-11	16970909183	354.16210436481043	20.868776124238508	356682
2017-08-12	16866888987	344.98609550577311	20.453451479503304	338654
2017-08-13	16412188461	304.64058260331888	18.561850135174296	333011
2017-08-14	19420639505	345.5157380147424	17.791161713587577	410061
2017-08-15	22420514846	383.74524908541576	17.115808968761439	413246
2017-08-16	23252716251	1168.4632663346388	50.250613894812751	413624
2017-08-17	22078488852	690.54664214172965	31.276897924070369	428007
2017-08-18	21706184631	1018.6952248636098	46.931104760287795	443356
2017-08-19	19220763789	471.91834325643771	24.552528111630792	377418
2017-08-20	15896801546	293.14779108270756	18.440677530913142	309926
2017-08-21	17401005729	329.86882432095274	18.956882691625303	392880
2017-08-22	17186834718	325.35012231811015	18.930194399168023	364727
2017-08-23	17213958732	315.88136122843861	18.350303154917462	374711
2017-08-24	15605369701	322.859895183155	20.689025724425225	352465
2017-08-25	14108202514	310.13675948214546	21.982726656665672	352621
2017-08-26	14015346534	297.91668297733372	21.256462139884594	306268
2017-08-27	15001225365	275.33544006679205	18.354196631775757	324173
2017-08-28	16485319187	323.12054932900929	19.600503069653385	363799
2017-08-29	20167518335	516.170615619648	25.594156258871593	394649
2017-08-30	18328764907	433.380111261617	23.644807135700855	400220
2017-08-31	19022461476	737.55260075038268	38.772721484069137	384421
2017-09-01	19038356374	515.41618702154028	27.072514921793651	390997
2017-09-02	15951133510	613.66211594722051	38.471379827803879	331797
2017-09-03	14093399641	296.68454372255621	21.051311342896462	302525
2017-09-04	18669548895	487.76749610877175	26.126367533143966	442592
2017-09-05	20587720062	615.80900105540525	29.9114714597291	444572
2017-09-06	21850533489	770.27741863785593	35.252110390148104	496376
2017-09-07	21860214702	734.23958431430253	33.587940206604046	448347
2017-09-08	21076267456	758.74900695594249	36.000160300677031	463670
2017-09-09	17994285809	441.03512038297936	24.5097318706804	383654
2017-09-10	15867451570	413.29756925900608	26.046877624659807	325128
2017-09-11	17619207471	393.332823000431	22.324092820169675	365384
2017-09-12	19047548800	519.9774662076594	27.298917654310429	404898
2017-09-13	18052205923	463.05865760160151	25.651084392496685	365679
2017-09-14	18330776595	408.76832959354584	22.299564204227092	380251
2017-09-15	20666662769	636.97153677881931	30.821209205304143	441767
2017-09-16	20417940497	660.859549314408	32.36661157923875	373764
2017-09-17	16461120596	371.18306810384843	22.549076530916416	289517
2017-09-18	18065378622	403.1631380296439	22.316893903273758	362764
2017-09-19	18037053711	385.07342335917843	21.349020163106751	337752
2017-09-20	19198494584	656.83464039710577	34.212820048115177	324984
2017-09-21	17557702349	325.90319902554006	18.561836426399033	317074
2017-09-22	14989028970	306.11251940189152	20.422438305681087	271470
2017-09-23	14148926235	315.52433857730296	22.300232069681361	260107
2017-09-24	15049348283	440.08969434021225	29.243106483045853	280929
2017-09-25	15438672580	383.14827205929879	24.8174362189433	306614
2017-09-26	17258565559	385.77517887830106	22.352679170206411	306075
2017-09-27	16132176667	422.710363398753	26.20293418081949	309047
2017-09-28	15969409283	370.16047235616327	23.179346574216254	329208
2017-09-29	15903325578	330.88615797959415	20.80609847020477	326502
2017-09-30	15741288840	371.9574813805126	23.629417207270595	295798
2017-10-01	15310702625	358.61332943625428	23.422395315202216	283871
2017-10-02	15476144246	356.93057882819585	23.0632755261666	306095
2017-10-03	16505707600	381.24639565414549	23.097852263791797	327906
2017-10-04	16487207597	385.38715216293758	23.374919609374139	307399
2017-10-05	15769323939	418.9830778519501	26.569501614190287	314808
2017-10-06	16237865284	437.255331091613	26.928129002428857	319882
2017-10-07	14920815678	316.27634506835659	21.196987610716903	291091
2017-10-08	15692320454	357.34780034158285	22.772145227922252	296829
2017-10-09	16593181455	379.84476174867262	22.891617426037037	328172
2017-10-10	16179450785	417.79349754571371	25.822477109856585	349605
2017-10-11	16118748639	938.4151007564401	58.218855680018784	344305
2017-10-12	16867122755	421.95703437893127	25.0165390095266	363411
2017-10-13	16818042076	474.9040482566856	28.237772631951735	379136
2017-10-14	16796028877	398.04961388522827	23.699031288896268	332169
2017-10-15	16839186003	386.38892996635053	22.945819940317367	328921
2017-10-16	21922149733	337.11647511761151	15.377893100061305	408297
2017-10-17	23228035407	322.84724414018615	13.899033580898234	505611
2017-10-18	21489016601	299.37094484142551	13.931346901537324	470449
2017-10-19	24000639917	283.92962490077923	11.83008560949526	494184
2017-10-20	26586385034	491.6724184137687	18.493391176912297	546837
2017-10-21	18071912431	230.09801140013096	12.732355376259346	462902
2017-10-22	17476670766	196.13480056611323	11.22266381235972	435493
2017-10-23	22114753393	269.72556603198615	12.196634583199222	468168
2017-10-24	26564360882	357.09514405703027	13.442640146445148	492288
2017-10-25	26309948399	290.66588154728362	11.047755667902843	460419
2017-10-26	25792279901	275.04113100118985	10.663699837970746	466406
2017-10-27	26465608457	297.45554373330157	11.239323827245176	486147
2017-10-28	24239121258	241.16762814115654	9.9495202641292266	484554
2017-10-29	24746206086	242.54669253861044	9.80136881167532	494176
2017-10-30	26614306113	295.61019721380637	11.107191596831182	532626
2017-10-31	29533828429	330.60403118015779	11.194079764326441	519906
2017-11-01	29424380755	370.46569494120155	12.590433016275098	527783
2017-11-02	29711567693	373.86483184624444	12.583140536684857	529277
2017-11-03	27474314374	278.69573408271987	10.143864931037564	485790
2017-11-04	21376044145	212.07752507394511	9.9212709159543646	398758
2017-11-05	18773996019	199.74904054987255	10.639665649642138	417102
2017-11-06	21153932849	268.79830389747224	12.706776835125437	511663
2017-11-07	22865503353	315.04449791317825	13.77815712383361	470418
2017-11-08	23449784813	379.92885367641264	16.20180554773318	480413
2017-11-09	24999897724	324.9137746505549	12.99660415564966	467172
2017-11-10	23713089215	291.68873891117323	12.300748176102758	457427
2017-11-11	22677631504	232.9537620733438	10.272402655112115	394378
2017-11-12	22925905290	297.79956242925061	12.989653349006337	434380
2017-11-13	24531180251	309.38543514258458	12.611926208889711	443176
2017-11-14	25948015097	335.97952723049229	12.948178347149831	475984
2017-11-15	27301492885	412.66255035880636	15.115017779321937	540593
2017-11-16	25488243406	353.50708279725643	13.869417251172356	491482
2017-11-17	26784225318	373.48676429505025	13.944281003492499	508590
2017-11-18	24533058428	255.60962053312673	10.418987150880263	459679
2017-11-19	23975536049	282.28710755564032	11.773964385143094	464563
2017-11-20	26028323100	371.50814405756461	14.273226232448476	530141
2017-11-21	25906642430	363.88575527103791	14.046040750138145	524044
2017-11-22	26017603300	365.48923389961305	14.047767186134823	546489
2017-11-23	26725565747	363.13486095373474	13.587546261560334	537068
2017-11-24	26317791926	312.00308039765173	11.855214954010489	525529
2017-11-25	27394968894	289.45495224247321	10.565989447276545	561166
2017-11-26	27674433130	355.10856782428323	12.831647396576075	542484
2017-11-27	30599738359	369.14715381236476	12.063735626804506	608695
2017-11-28	30289043933	423.20374314249563	13.972172382813772	638989
2017-11-29	29520353571	444.283457464524	15.050072364342414	663579
2017-11-30	28881252173	423.15274225198704	14.65146800828728	655457
2017-12-01	31811889137	416.07329811036544	13.079176037566279	622720
2017-12-02	30183965304	344.50459650946055	11.413496968995208	627785
2017-12-03	33003047721	407.15240100673753	12.336812177127038	693808
2017-12-04	34887499732	804.10626503130811	23.04854951510768	701834
2017-12-05	35038771633	1183.244508785511	33.769577346459116	693090
2017-12-06	33872882013	1540.6506254450844	45.483305047790196	791746
2017-12-07	37126347502	2239.2890482574153	60.315360893952324	659068
2017-12-08	37650148331	2315.3198130382684	61.495635891875189	766411
2017-12-09	38152909553	2126.4099078564377	55.733885902005511	707223
2017-12-10	41534998834	1918.2680345869574	46.184376753050209	716575
2017-12-11	42190966488	1531.8236838974283	36.306911441175714	828899
2017-12-12	42534383833	1559.061195386161	36.654138484934968	872340
2017-12-13	41625360923	1445.28530011046	34.721267709461969	909631
2017-12-14	43964305213	1714.1081527651395	38.988632811562944	942559
2017-12-15	42608413724	1455.1369894197737	34.151400210426985	904346
2017-12-16	42279552971	1468.2512508743864	34.727217950517968	899857
2017-12-17	41694633647	1172.6343857894929	28.124347984860304	876574
2017-12-18	43187334708	1161.9289019988598	26.90439013787125	984021
2017-12-19	43342615632	1487.4822232712534	34.319161443801747	1092234
2017-12-20	41579876026	1731.4898371318184	41.642496385730283	986104
2017-12-21	42822071285	1760.2067905989936	41.105129616081193	1072665
2017-12-22	42339991358	1640.1480741051914	38.737562798186332	1103523
2017-12-23	41687096694	1207.059669915192	28.955234728278004	918881
2017-12-24	39798473828	1024.1060498813335	25.732294517304563	758234
2017-12-25	36883633123	756.76767490085012	20.517709640402611	752361
2017-12-26	38712647338	743.062865870104	19.194318057931419	813510
2017-12-27	41512701145	826.18180479226623	19.901904284823342	912752
2017-12-28	41332148391	832.96289565795519	20.152905863449657	949503
2017-12-29	43398452292	1007.4370813677322	23.213663809698613	1090191
2017-12-30	41535012007	972.7447595321745	23.419874282647019	1136659
2017-12-31	40470764952	871.22152188743974	21.527181977428508	946981
2018-01-01	39878404934	768.44090647279654	19.269599868515055	908945
2018-01-02	42671435301	1053.0301663021719	24.677636429949061	1153936
2018-01-03	41794056176	1240.2949731866902	29.676348425327586	1238030
2018-01-04	41333334263	1483.6527485036265	35.894823753227548	1349890
2018-01-05	40379670041	3180.8564800670847	78.773711544382664	1271577
2018-01-06	41149583911	3641.8603376581259	88.502968718587525	1226417
2018-01-07	42259801663	2910.3820399581505	68.868804997404823	1152722
2018-01-08	41554528829	2944.3048604783871	70.854006613681562	1215473
2018-01-09	40838637933	3091.62689702307	75.703477233868654	1256240
2018-01-10	41212627672	3696.6464019502314	89.696935399771789	1177685
2018-01-11	40874997008	3132.4787550971573	76.635571483566665	1173965
2018-01-12	41303106670	2324.7092758345725	56.284126383236348	1118757
2018-01-13	41404605848	2411.6555832045874	58.24607030575271	1179321
2018-01-14	42756086884	2236.8382757811569	52.316253399190671	1081593
2018-01-15	42044275766	2227.0267976071423	52.968608854194478	1206420
2018-01-16	42377676204	2229.8119095299157	52.617606939935165	1277936
2018-01-17	42082782990	2069.2257444361012	49.1703636835949	1277083
2018-01-18	42002307855	2153.066738944201	51.260677065103174	1205184
2018-01-19	40653335875	1866.3265240354995	45.908324221511364	1043257
2018-01-20	42221484437	1776.8310198097895	42.08357530538877	984489
2018-01-21	41120833537	1323.9603854110469	32.196827533171579	1006530
2018-01-22	42384838298	1196.7626569132881	28.235631064558273	972911
2018-01-23	42585322150	1439.1042800780067	33.793434155763606	928494
2018-01-24	41116424115	1292.5930547529724	31.437389864879119	913668
2018-01-25	38694721437	1058.4602977224276	27.35412631011539	788515
2018-01-26	40326332374	958.75891085072431	23.775008893912567	953429
2018-01-27	36907616933	816.46397989503032	22.121828710241378	831992
2018-01-28	39325309235	887.82340546072567	22.576387134180553	889104
2018-01-29	40261375642	1275.0911888927399	31.67033337933406	936845
2018-01-30	40864587588	1062.5810448146767	26.002490359812331	906578
2018-01-31	41267322654	1068.6482845637113	25.8957503379524	877284
2018-02-01	41536066787	1550.7544751713115	37.335130529419033	1008759
2018-02-02	40854960763	1202.4465817111275	29.432082646867073	981133
2018-02-03	39679298889	887.37818048983456	22.363756551551262	814486
2018-02-04	38898828642	844.7711171776034	21.7171351084203	800876
2018-02-05	40245262197	873.20999383071978	21.697212197459891	875761
2018-02-06	39381740316	925.67171583791855	23.505099277236283	888219
2018-02-07	38975391274	850.59181078042525	21.8238171055346	818625
2018-02-08	37505525813	654.74765737665484	17.457365099777086	681344
2018-02-09	38742712325	702.09430826900939	18.12197097558294	789807
2018-02-10	40043465160	761.99577780493007	19.029216746359374	848390
2018-02-11	38287873264	646.19285643144542	16.877219896123751	773496
2018-02-12	38753227751	642.81452428048522	16.587380241221268	829020
2018-02-13	37040843029	631.4701094603007	17.047941078606403	745822
2018-02-14	36681356650	642.03720027527459	17.503093094439148	746384
2018-02-15	38241261159	634.59707879045754	16.59456460266626	777318
2018-02-16	37933761004	601.58213492260722	15.858752704725806	704758
2018-02-17	39190424521	678.76879333473971	17.319761182250648	772079
2018-02-18	39397404811	766.14504791986587	19.446586687505707	756092
2018-02-19	39606970101	656.17926044343665	16.567267295886118	811384
2018-02-20	41974258562	745.41696364188158	17.758907225027677	886897
2018-02-21	40847900375	741.30828797654726	18.148014492080176	850504
2018-02-22	38837227832	614.7200116166448	15.828112507817698	761893
2018-02-23	37993641292	626.41138552084442	16.48726903290374	733084
2018-02-24	38209721044	626.79030926432245	16.403948841776383	732861
2018-02-25	37805621936	548.95407426591123	14.520434955288373	690582
2018-02-26	37390627120	546.31200180718827	14.6109344476592	737453
2018-02-27	37544709529	564.39512108529777	15.032613866658149	694583
2018-02-28	39311462320	749.08877848497707	19.055225480733963	720368
2018-03-01	37659753017	571.25939816071138	15.168962948398494	684404
2018-03-02	39984146273	734.40967995366043	18.367521840764763	744666
2018-03-03	37865643700	508.96037627959157	13.441218121417849	673465
2018-03-04	38733139576	553.92179849083311	14.300978556204015	643241
2018-03-05	38797167611	633.96789709078973	16.340571648097409	752756
2018-03-06	37310730546	516.09393889365276	13.832319317826437	712591
2018-03-07	38469776248	610.12338623088181	15.859811148826251	783757
2018-03-08	37451501469	540.63356653520725	14.435564538920014	690139
2018-03-09	37019872373	500.78151699297956	13.527370163442772	650058
2018-03-10	36080720185	397.48063530980306	11.016427423614715	591377
2018-03-11	34925920880	361.57281078351684	10.35256341631834	608899
2018-03-12	37215981752	513.422000331516	13.795739791384772	677908
2018-03-13	35427520879	391.73149894857988	11.057265347087338	699093
2018-03-14	35522377390	421.58864426463259	11.868255315121873	671198
2018-03-15	35375081129	393.57658352921879	11.125814301145732	654531
2018-03-16	34947475758	420.40533225628604	12.029633704232529	654584
2018-03-17	31446273155	312.2690601954622	9.9302406570176025	593203
2018-03-18	36562793541	363.78777925732334	9.9496713468949487	684094
2018-03-19	35803513444	377.05389028189455	10.531198030931845	703891
2018-03-20	34824357942	379.91883707547095	10.909571906773589	661791
2018-03-21	36537281565	442.72638012465768	12.117113292543269	697872
2018-03-22	33772229495	426.37998730077476	12.625165518429887	619453
2018-03-23	34522534591	450.09613119321256	13.037748720528542	677103
2018-03-24	32878735555	380.87665832446459	11.584285462782741	613203
2018-03-25	31986599110	333.96532826645119	10.440788879054146	526372
2018-03-26	31967676643	434.58911083460947	13.594641727889597	626615
2018-03-27	30405926801	360.73389110513625	11.863933418838341	584055
2018-03-28	29579699185	367.47335273286927	12.423160574912698	579858
2018-03-29	30620962828	388.41860382958657	12.684728628925221	583673
2018-03-30	33818268664	353.29296584852182	10.44680818402176	633616
2018-03-31	33629067707	281.16332047982496	8.3607230188334913	584396
2018-04-01	32807335944	250.98652176859505	7.6503170570451937	545141
2018-04-02	34275719677	308.53653549314276	9.0016063382669014	598505
2018-04-03	36653734553	332.16833206433978	9.06233255942955	645977
2018-04-04	38069879303	283.25121470458612	7.4402971559267659	628441
2018-04-05	38424159251	488.359096954945	12.709688552059479	695871
2018-04-06	39917500895	352.35502659693719	8.8270813226454425	647981
2018-04-07	35245960993	242.70502386629582	6.8860379183446883	535865
2018-04-08	36738692841	282.43350517121206	7.6876307601238105	595733
2018-04-09	36435661074	307.43839027592463	8.4378430695006248	609799
2018-04-10	34526522998	292.82020881427229	8.4810222225746372	571388
2018-04-11	36194193270	326.02198730032978	9.0075771234430881	609102
2018-04-12	38968902921	378.87658976998296	9.7225367246818148	692606
2018-04-13	39967746011	442.27251966433658	11.065735844663681	730344
2018-04-14	37073745170	317.02229992229337	8.5511269085063244	611188
2018-04-15	37358712649	293.30003052633776	7.8509137421840123	619985
2018-04-16	41394095952	333.97077493171025	8.0680775180832072	664402
2018-04-17	40497158291	359.83916563572683	8.8855411298253166	742823
2018-04-18	41776811574	421.58147185427623	10.091279252068377	703293
2018-04-19	42250861659	445.07297467974234	10.534056755383018	814318
2018-04-20	41954960890	445.012554683672	10.606911441305648	832220
2018-04-21	40462973981	347.81031273883713	8.5957674021231529	746104
2018-04-22	40867127972	357.65697343730977	8.7517031703905754	748858
2018-04-23	40491570369	390.66351780749125	9.6480209151527454	802870
2018-04-24	40533102157	478.5096368340017	11.805403765558168	816357
2018-04-25	40252769373	455.2798464556713	11.310522320510335	799014
2018-04-26	39908994731	463.46296898603708	11.612995318722829	793873
2018-04-27	38235245532	486.78028019773211	12.731192736563804	764479
2018-04-28	37375800855	518.97936145500546	13.885437892512163	775321
2018-04-29	39480510989	546.69946786822243	13.847325026277979	756651
2018-04-30	39940635578	566.57033184604518	14.185310865661886	778133
2018-05-01	40468255310	444.81909405521765	10.991803097211843	713839
2018-05-02	41311595750	476.35133842206255	11.530693253892585	787722
2018-05-03	41145258751	569.74960827727966	13.847272457933745	839586
2018-05-04	40593432009	545.71235789382069	13.443365857137442	1000526
2018-05-05	41171830582	428.66025442950541	10.411493692896723	789261
2018-05-06	41080342129	383.37442881580921	9.3323085677315287	691273
2018-05-07	40805556837	443.728234107876	10.874210977695327	789863
2018-05-08	40356122249	496.31027844173786	12.298264817899746	820098
2018-05-09	41113518428	522.481470500627	12.708264592231922	831127
2018-05-10	42124564177	737.34662603082108	17.503958567562158	854827
2018-05-11	42190262218	721.75116232710241	17.107055618610861	826099
2018-05-12	42005762566	498.4794577357498	11.866930327774252	788487
2018-05-13	42145698470	522.06387081882554	12.387121100637094	762439
2018-05-14	41627509104	667.49352252126255	16.034913855970373	801788
2018-05-15	42159372012	673.49836694697376	15.9750569044357	779210
2018-05-16	41882605714	718.12604967828736	17.146164557718553	807257
2018-05-17	42338374555	790.2105624350263	18.664168635205797	835761
2018-05-18	41435670692	747.66040248932291	18.043883205049074	831831
2018-05-19	41040525495	663.30393789043239	16.162169706409905	846288
2018-05-20	41296242555	604.61580685218416	14.64093993653133	777283
2018-05-21	41917863183	683.18882493921194	16.298274126155423	802211
2018-05-22	41525228723	769.99811096907388	18.542898730443049	822409
2018-05-23	41354932889	780.87032668670167	18.882156786050675	833377
2018-05-24	41253268892	718.82139805870247	17.424592459340825	811167
2018-05-25	41414693127	688.27823328863872	16.619179844650855	800838
2018-05-26	41669336660	596.384804368896	14.3123181737949	761932
2018-05-27	41483155136	546.71870571274258	13.179294195929856	776024
2018-05-28	42615295374	862.65940717085459	20.242952667580742	861002
2018-05-29	42540635241	825.68026377170884	19.409213310851811	812183
2018-05-30	41887522529	867.28434985076535	20.7050762968929	817167
2018-05-31	43113364618	1073.9313599700376	24.909476898531533	832842
2018-06-01	42285060762	875.76346159488662	20.710942489218375	758242
2018-06-02	41775080315	602.95139884684966	14.433279225326837	768017
2018-06-03	41931216906	590.89460153451546	14.091997445701686	809997
2018-06-04	42571646505	738.62097418353983	17.350068292444114	807165
2018-06-05	41747630901	634.67330581362228	15.202618498728265	780654
2018-06-06	40593909717	809.11851277391952	19.932017349762081	754070
2018-06-07	41014362284	631.62954732476794	15.400204029776447	775828
2018-06-08	41680115284	547.8908297210445	13.145137099257656	720017
2018-06-09	40505249405	439.16006148024036	10.84205301612166	769427
2018-06-10	40957162688	439.1247734583809	10.721562350485758	771280
2018-06-11	41478158514	473.35763763870295	11.412214394207785	768985
2018-06-12	41574159243	466.83337361929284	11.22893119475159	770199
2018-06-13	40679789777	486.76509439841743	11.96577212091765	797637
2018-06-14	36722061394	523.19281115868023	14.247370417069353	765916
2018-06-15	37425182608	601.60831948553482	16.074960162169926	763803
2018-06-16	40928246879	575.56988082922192	14.062900923433952	639775
2018-06-17	39762305224	310.67391339560481	7.813277214322226	648548
2018-06-18	40588419803	331.4533702091353	8.1662053319118542	695753
2018-06-19	41529355327	465.79392642513437	11.216016303588077	778765
2018-06-20	42492438577	437.73740776692455	10.301536518637457	803076
2018-06-21	42192513824	416.03026894503876	9.8602863692940677	752035
2018-06-22	41125962330	882.17322666298969	21.450518764383396	770457
2018-06-23	37538683842	347.14328274214625	9.2476146527478	675918
2018-06-24	37766116343	514.96292437232808	13.635580627230082	671994
2018-06-25	39561080187	527.396861146827	13.331204776358273	837265
2018-06-26	40332977332	388.52845609399139	9.6330219536194441	732170
2018-06-27	40864261407	388.472117690681	9.5064025217922126	771938
2018-06-28	39894207185	370.16126342588	9.2785717412391282	744784
2018-06-29	39736452466	392.30221743149542	9.872602939760764	735092
2018-06-30	43198504937	1998.5567903954322	46.264489785238986	632981
2018-07-01	44488940344	3237.2530630742112	72.765344331488521	622633
2018-07-02	44404968907	5862.5262260155341	132.02410384058089	489559
2018-07-03	43846733107	4020.7624623848246	91.700388546003708	573532
2018-07-04	44217212865	2942.8651202709639	66.554740328293732	447112
2018-07-05	43708739479	2561.4438241101193	58.602555338864747	527586
2018-07-06	43800194753	3356.1320663015977	76.623679077859052	459075
2018-07-07	43915762993	3015.040919354994	68.655095889728244	484105
2018-07-08	40014392256	1382.1619986692338	34.541621670187531	631505
2018-07-09	43370048739	1096.8272458135259	25.289970329851556	651926
2018-07-10	41955002881	734.23911219846286	17.500633101636012	691771
2018-07-11	43295332506	838.93752869338232	19.377089402815411	643920
2018-07-12	44381477988	1363.0603014949295	30.712368386277671	566058
2018-07-13	45174377640	1531.9026225189507	33.910873874718661	563317
2018-07-14	45339386076	2932.2618461245029	64.673611619030481	508951
2018-07-15	44771824983	3561.5669828656928	79.549292087558	453706
2018-07-16	42426180825	583.1445100555012	13.744921148119895	703999
2018-07-17	42775974221	506.76849052618024	11.847035625839528	701292
2018-07-18	41585774372	478.47051625313929	11.505629592779615	746145
2018-07-19	42622517258	431.95007056765792	10.134316280594229	734702
2018-07-20	43131472783	558.21914194647434	12.94226943640313	671608
2018-07-21	43864730065	591.20976171439736	13.478021199226028	620634
2018-07-22	43718533062	367.82916768882063	8.413575248903685	675356
2018-07-23	43024639945	558.45965748542824	12.979996072002647	758657
2018-07-24	42124303763	475.62297212987613	11.290939662904076	784910
2018-07-25	43026887911	443.4595071252993	10.306567094570813	787527
2018-07-26	42724863719	390.99880040560055	9.1515517282205181	725630
2018-07-27	40948763650	363.14611938667258	8.8683048526343633	788715
2018-07-28	38139349291	512.5395942869859	13.438603537159281	703973
2018-07-29	37996724160	303.75940641741681	7.9943577540611015	716354
2018-07-30	41041055047	343.23271247125865	8.3631551888271467	757712
2018-07-31	41618055271	355.72234760961987	8.5473082606407083	745063
2018-08-01	42526840694	747.82272312354166	17.584723222316633	757758
2018-08-02	42443634801	333.95745725423745	7.8682577215646283	779928
2018-08-03	42732264360	344.03554674193992	8.0509552183707385	753190
2018-08-04	42791545877	401.41055604679309	9.3806042249702166	720548
2018-08-05	42056443073	262.74222946599303	6.2473716336385108	704249
2018-08-06	43179622616	426.67888005926335	9.8814870119119469	699536
2018-08-07	44131622117	1344.3269746175004	30.461762113648895	636342
2018-08-08	45482310042	2878.0163851690227	63.277709124962186	565663
2018-08-09	44754521771	2484.6086587786458	55.516371541000808	538530
2018-08-10	42518070498	1520.5998261929403	35.763613173943718	613892
2018-08-11	39509179747	507.30814949213635	12.840260231691019	657312
2018-08-12	38881712910	362.47777972684582	9.3225774431768933	641927
2018-08-13	39251046406	526.72199678539789	13.41931094873644	694941
2018-08-14	39261426596	599.40778240745783	15.267091249010452	690348
2018-08-15	41849321266	590.092590063515	14.100410047580123	648565
2018-08-16	41774666889	524.785201272861	12.562283325137562	716732
2018-08-17	42623243529	1935.1630076119059	45.401589541050761	607270
2018-08-18	42738980903	441.95322347729206	10.340752496657442	627522
2018-08-19	41824772924	394.17871009625537	9.4245272009610055	599660
2018-08-20	41473658621	406.4102185050217	9.7992372030385013	663769
2018-08-21	42801247581	377.61855944068662	8.8226063673974817	605639
2018-08-22	42400085544	891.34647641430718	21.0222801434994	594918
2018-08-23	42170106982	599.90899780854875	14.22593018473051	599557
2018-08-24	42813642424	1055.9635569653481	24.664184058616975	596227
2018-08-25	42353325363	333.52051675977742	7.8747185469205681	577239
2018-08-26	42435122947	950.62276408272783	22.401791206544228	574072
2018-08-27	41639143029	376.45358552485408	9.0408581478890966	645935
2018-08-28	42639120902	380.62038228583418	8.92655322703853	613844
2018-08-29	41016540574	530.74466246458712	12.939771493089333	546841
2018-08-30	41775143400	441.39124948641529	10.565882330075144	592847
2018-08-31	42422842496	447.8920557372187	10.557803989194026	577258
2018-09-01	41962410973	360.56352310064915	8.5925359086885553	656254
2018-09-02	41828966851	332.10188404837243	7.9395191669772949	620267
2018-09-03	41380404933	372.26374220332855	8.9961357992042288	631429
2018-09-04	41700209355	459.97845733982746	11.030603070213949	589521
2018-09-05	40277339979	362.38020984128491	8.99712369362586	626957
2018-09-06	41844295436	511.158838466205	12.215735338357222	588959
2018-09-07	41851443895	506.59950805672025	12.104708007869803	582184
2018-09-08	42687384413	404.49548361774976	9.4757617310130833	543337
2018-09-09	42015802006	433.07893712283965	10.307525179716777	565631
2018-09-10	41706065010	448.309581240748	10.749265871360805	561611
2018-09-11	40623580410	512.25452764476506	12.6097828520961	557317
2018-09-12	41968405306	519.5831464258107	12.380340464152177	570673
2018-09-13	40125460418	535.655261393735	13.349510655171045	555753
2018-09-14	41289957926	392.43313793843811	9.5043239966908661	514394
2018-09-15	42642844329	385.38348321568407	9.0374713338152581	479695
2018-09-16	42478630813	370.19680749874209	8.7148950051715985	458432
2018-09-17	42156342856	442.1436324829815	10.488187601881894	553720
2018-09-18	41135032608	543.07862634587752	13.202338540027286	500513
2018-09-19	42834301329	698.45980802201029	16.306086158784474	507255
2018-09-20	40659297074	494.75731155154307	12.168368544372122	498146
2018-09-21	41737250293	680.15269178790584	16.296058964430109	544686
2018-09-22	41205336647	419.37699286172347	10.17773490008015	470309
2018-09-23	41038492835	370.2980718796	9.0231888721748668	468627
2018-09-24	41581136430	679.38681261278009	16.338822623486919	480337
2018-09-25	42006670219	514.74918232416587	12.25398679877607	519108
2018-09-26	43033396036	535.126297948815	12.435139850481471	493507
2018-09-27	42575076200	569.99704313145344	13.388045166468862	504047
2018-09-28	42098982996	620.86564901131044	14.747758848956078	500407
2018-09-29	39796949930	662.15832923332164	16.638419034574532	434315
2018-09-30	39391455096	522.1374114490568	13.255093272806702	479351
2018-10-01	38583903369	611.80687882573091	15.856531491245738	476308
2018-10-02	39337916125	646.26508106187839	16.428554044609509	490262
2018-10-03	40516803371	444.72578193752088	10.976329446953223	559006
2018-10-04	40898314334	441.22754669028217	10.788404213605364	559181
2018-10-05	39748882508	429.8314016918689	10.813672600867697	595361
2018-10-06	39592284436	290.76919867121796	7.3440874355517307	596865
2018-10-07	33980367149	314.18782922996189	9.2461575783535359	497767
2018-10-08	36589051726	431.49670261404708	11.793055087771725	542842
2018-10-09	37002537399	387.49583711285726	10.472142300255587	537028
2018-10-10	34219858113	447.94096471050972	13.090088311626825	516772
2018-10-11	37724015884	471.92690875928082	12.509985951931501	570525
2018-10-12	38569009830	617.70652097135724	16.015617815806323	562140
2018-10-13	36293556326	341.11458215822228	9.39876431767185	541797
2018-10-14	35452573090	295.78446614068616	8.3431029220307078	511719
2018-10-15	33392147626	409.7144918247543	12.269785591919817	562011
2018-10-16	35852217291	351.75516776266238	9.8112528133919259	575450
2018-10-17	36427604938	382.89937700929988	10.511242165412657	580354
2018-10-18	36653273595	362.98637734991837	9.9032457881043019	565791
2018-10-19	35213124838	414.56774480711533	11.773102975505809	601119
2018-10-20	35804024104	365.68289358256152	10.213457920829287	534080
2018-10-21	35964956291	331.528021882481	9.2180849380162826	508014
2018-10-22	37374204230	399.54400831836938	10.690368304822883	577314
2018-10-23	36491674106	407.24140012558075	11.159844268658031	556231
2018-10-24	37872420948	470.9444350577059	12.435023250938382	532709
2018-10-25	39982833755	543.00803941570666	13.58102936732946	537236
2018-10-26	37793198087	480.74973070831879	12.720535838264658	551218
2018-10-27	34911178339	352.77707810290224	10.10498914351475	499165
2018-10-28	34802398631	332.81987018083572	9.5631302229949924	509862
2018-10-29	35643224358	427.22766441433328	11.986223808577618	614695
2018-10-30	35022944604	422.83171843154656	12.072991669102963	608397
2018-10-31	35625151983	423.39156046586845	11.884624679437355	585707
2018-11-01	34818807705	406.72832979589094	11.681282519547175	589096
2018-11-02	34824065098	443.73138523183815	12.742090390168789	548534
2018-11-03	33994631119	396.98433261663388	11.677853812473188	505015
2018-11-04	34554032159	353.36441299729444	10.226430633950098	510848
2018-11-05	35493731927	503.19242693163278	14.17693771865267	582354
2018-11-06	35256316144	508.60211757997934	14.425844024731848	597166
2018-11-07	35288255199	467.81680609506617	13.25701153136988	564602
2018-11-08	34946503380	547.58824724898989	15.669328667725207	555392
2018-11-09	34371853440	411.38815206794993	11.968750907950742	547848
2018-11-10	35065223346	298.40783596709582	8.5100794317665773	489120
2018-11-11	35284181527	276.61029666662756	7.8394987412407762	527799
2018-11-12	35149346499	443.35355025568697	12.613422279936282	571162
2018-11-13	34018905246	477.6172459350741	14.039759436151552	553590
2018-11-14	35767814661	578.04984178825487	16.16117303410601	582181
2018-11-15	35082177150	628.564345397706	17.916913842324238	563051
2018-11-16	35450852388	543.54324203922249	15.332303891886397	552107
2018-11-17	35008930509	408.43408583709834	11.66656849834642	505581
2018-11-18	36407485765	459.69312817948929	12.626335450535588	484801
2018-11-19	39229097540	632.835654230693	16.131792315268566	622942
2018-11-20	37853937087	650.57017544402106	17.186327909533176	625752
2018-11-21	37014296498	526.89180963289891	14.23481896140775	579531
2018-11-22	35315094150	501.97061255924586	14.214052790773767	568895
2018-11-23	36178832364	527.50460847259046	14.580476317347589	559992
2018-11-24	32431469982	460.6956844890006	14.205205152424305	497091
2018-11-25	33955416211	529.53309368255668	15.594952227710058	529038
2018-11-26	35220313039	520.84283679841508	14.788137635848882	557388
2018-11-27	36460736247	484.2971160888809	13.282702598435023	565825
2018-11-28	38288924972	644.56105778514814	16.834138285587908	622580
2018-11-29	40601167308	736.85742086622179	18.148675757926604	555591
2018-11-30	41513770519	889.63267848715361	21.429821174156825	599039
2018-12-01	37895005879	585.91840212825866	15.461625840595339	525757
2018-12-02	36985040836	514.38921077971	13.90803414441605	492410
2018-12-03	38477221360	599.64506525708907	15.584417067092733	548100
2018-12-04	38520539588	608.99568758264638	15.809635433361427	565202
2018-12-05	39854329248	651.56803596815735	16.3487392276425	595937
2018-12-06	39006302999	504.21976821974454	12.926622864839848	590923
2018-12-07	37636438028	491.70594669779393	13.064624934272059	572417
2018-12-08	36352536299	351.11762940793534	9.6586831389146841	552651
2018-12-09	36091932040	340.65419626120149	9.438513734417457	507555
2018-12-10	36062991504	403.89204347364478	11.199626726164585	555379
2018-12-11	35602677832	384.96480811403956	10.812804866268509	536006
2018-12-12	35641296996	368.94591981281809	10.351641239493183	533920
2018-12-13	36394508463	437.24703729259289	12.014093767391154	565689
2018-12-14	35325385401	588.2778597256563	16.653119365797583	567306
2018-12-15	36419053601	338.95637803770876	9.3071165920797476	551916
2018-12-16	35844796038	308.82491055860652	8.6156135532536773	516697
2018-12-17	36084235295	392.57394179393305	10.879375399936212	570051
2018-12-18	36559260863	662.09273476228566	18.110123649473458	556320
2018-12-19	36778159014	449.87920854946987	12.232238388501678	597824
2018-12-20	37068937640	445.50684382299045	12.018333197179546	602429
2018-12-21	36597574959	425.33655359468924	11.621987360397259	606526
2018-12-22	34880980408	325.71143626007813	9.3377947652347455	495551
2018-12-23	35304014246	362.01336361429838	10.254169995847288	543655
2018-12-24	36895129124	440.59749962469732	11.941887996757057	615551
2018-12-25	37632259136	439.25991185700133	11.672430035878284	535001
2018-12-26	36702456929	507.345486769806	13.823202292730793	560047
2018-12-27	35152024658	339.14749471864161	9.6480216436539568	548411
2018-12-28	36163977613	363.67740464399554	10.056344148196329	572189
2018-12-29	35151969926	321.0541148100001	9.1333178620107383	543746
2018-12-30	37036309989	565.477700838925	15.26819764190534	460395
2018-12-31	35121491661	332.25331441428477	9.4601139843735389	522040
2019-01-01	33003248434	302.73953721396134	9.1730224017002691	448168
2019-01-02	35435884801	346.53289706381889	9.7791518120648053	589959
2019-01-03	33988178009	328.04237843281931	9.65166118483769	596620
2019-01-04	33803233584	360.32444639328639	10.659466808046371	549398
2019-01-05	32361006658	494.48268235620134	15.280200878236887	511189
2019-01-06	30186019014	299.71929895460119	9.9290767297136515	487372
2019-01-07	31934490080	336.38627607614461	10.533635427822826	550964
2019-01-08	31200726241	312.98785456248351	10.031428504096642	553367
2019-01-09	31321818347	299.29794441137619	9.5555737248582471	558847
2019-01-10	32220047118	365.21103835838682	11.334900815658914	582839
2019-01-11	33344122823	331.23954225462052	9.9339707933818886	541838
2019-01-12	29728716137	247.1068656766661	8.3120597787645423	452707
2019-01-13	29568223014	266.1134796997307	8.9999821623954528	481347
2019-01-14	33493945330	507.87233911436078	15.163108857751299	577239
2019-01-15	31595826103	422.73069515802808	13.379320856494083	539896
2019-01-16	32260837960	432.11669090025617	13.394465805136086	507687
2019-01-17	31063271496	329.7179088480417	10.614397420777117	517082
2019-01-18	32042569120	369.65528932765636	11.536381116735386	538899
2019-01-19	33993234769	331.1483996749833	9.7415971714752168	539125
2019-01-20	33253363997	307.15515894306594	9.2368146263570932	537705
2019-01-21	34000481665	355.56777094886479	10.457727465516621	582751
2019-01-22	34711970508	486.43093357993035	14.01334831935927	605558
2019-01-23	31785798550	344.27298873652256	10.831031606614223	533819
2019-01-24	31798921264	355.08255036327341	11.166496731612947	520130
2019-01-25	30989472859	324.85436260984187	10.482732768250274	504903
2019-01-26	33323587600	272.38080167035838	8.17381384441207	464380
2019-01-27	31556022389	270.24094891768681	8.5638470396031	488814
2019-01-28	33482861686	373.1450727597034	11.144360247909288	568564
2019-01-29	32936747325	328.59282829856494	9.9764808302474037	566026
2019-01-30	33023211511	351.00838859817094	10.62914152008657	555347
2019-01-31	35336403533	390.38591444376539	11.047697994482981	517057
2019-02-01	32833526352	358.55844087059035	10.920497452103536	498856
2019-02-02	30351303681	286.88608468586989	9.4521832637278571	450314
2019-02-03	28133598262	253.71646300782717	9.0182727657173345	424378
2019-02-04	28226086060	266.90241569706717	9.4558776278692882	416394
2019-02-05	28099781826	269.82252056228992	9.6022994852091745	414815
2019-02-06	28740956755	283.65821109993806	9.8694769808103455	429065
2019-02-07	29501173599	302.806479808971	10.264218092640059	428676
2019-02-08	30377537618	327.47708404298771	10.780237956118714	471952
2019-02-09	29765635448	292.29337976938262	9.8198266346442917	417129
2019-02-10	26794646878	274.09390161676669	10.229427648916474	381151
2019-02-11	27701803516	321.22021117226626	11.595642535935827	429007
2019-02-12	28609441186	316.69045631775811	11.069438730342283	438111
2019-02-13	29666839926	356.53088201325284	12.017824712796235	491354
2019-02-14	29139449129	395.49334556988236	13.572437276320425	474782
2019-02-15	30227583358	408.34242940410064	13.508934027834849	468599
2019-02-16	30057634803	360.4285481520314	11.991247831517921	454309
2019-02-17	29940808518	358.45577038408572	11.97214731755113	447945
2019-02-18	31223109142	491.58184480394056	15.744167006823981	512455
2019-02-19	32033122859	4475.3190970903834	139.70911037270287	533602
2019-02-20	31734662772	465.0343006228353	14.653828337925257	530268
2019-02-21	32176024711	449.92509790984354	13.98324068777918	544817
2019-02-22	31980015481	426.47223517711	13.33558563880265	530839
2019-02-23	31537945053	385.48049221167332	12.222752356371585	476225
2019-02-24	31415391506	465.38318818023834	14.813859254033336	540201
2019-02-25	32480104651	523.62938829306427	16.121542523322589	573756
2019-02-26	32866137799	525.22159827323026	15.980630321863098	553925
2019-02-27	32659898378	477.56214415892055	14.622278937665364	539516
2019-02-28	33089095724	545.14176216235694	16.474967061942333	541458
2019-03-01	39492806014	392.6540134562793	9.9424187108174937	547622
2019-03-02	38675982064	357.89907296551462	9.25378112889991	526912
2019-03-03	36276738891	331.57327712264276	9.1401070564505389	492382
2019-03-04	41866940088	428.5885392903819	10.236920548517109	620211
2019-03-05	40004931167	429.96243266570963	10.747735844634697	598085
2019-03-06	37869758674	414.37212215822996	10.942032288225878	578932
2019-03-07	37836693708	411.22376150956057	10.868385189338397	572685
2019-03-08	38885568407	406.061047726417	10.442461415925187	562361
2019-03-09	38357994669	361.40211926014763	9.42181994597919	555854
2019-03-10	36334557582	314.31825201176804	8.6506695809468219	484038
2019-03-11	38991552922	349.93123123127634	8.97453948375153	536412
2019-03-12	39113647769	356.5442989282655	9.1155982442233121	564306
2019-03-13	41253884612	347.07001423776205	8.41302625200066	573281
2019-03-14	40441525287	322.992076778141	7.98664428420971	573828
2019-03-15	39845970884	331.67407407732355	8.323904944941523	553012
2019-03-16	37786787412	273.07119458570088	7.2266316691156787	504183
2019-03-17	36775053604	310.67066015956004	8.44786423712428	494872
2019-03-18	42785944767	2581.2405090924694	60.329169383758284	573940
2019-03-19	42726696514	432.0201258269845	10.111245686532939	635940
2019-03-20	42228719065	390.60527002016164	9.2497541641963519	630313
2019-03-21	46100304640	566.02647814319323	12.278150493002759	618318
2019-03-22	43396790073	461.51686861503993	10.634815797175284	628700
2019-03-23	39848479263	349.00255710277332	8.7582403032084635	561778
2019-03-24	39381538973	347.35448530058176	8.8202364447648449	549073
2019-03-25	41653960005	438.34107394088886	10.52339498785402	648670
2019-03-26	42101191569	456.06475570455967	10.832585461556624	629010
2019-03-27	43068932231	501.63608628476464	11.647284023533299	625948
2019-03-28	40908077925	434.0390740084236	10.610106757012186	634367
2019-03-29	45471659813	488.68208168383052	10.746959396105442	640352
2019-03-30	43971609134	383.16213722920679	8.7138529786697259	667967
2019-03-31	44876931800	391.44684141661634	8.722673893151855	646230
2019-04-01	44164601389	489.84058336231016	11.091248827263589	687574
2019-04-02	44957091836	563.93919961926849	12.543943048551165	758900
2019-04-03	46032736395	666.42204903273148	14.477133041022459	746605
2019-04-04	42333468791	505.04070281571933	11.930057168456978	673520
2019-04-05	38885727716	393.31903637634139	10.114740278205096	621924
2019-04-06	37519636709	344.12374992813432	9.1718305429537335	559039
2019-04-07	36717155468	352.48861421027317	9.6001068088587775	572886
2019-04-08	42343595159	449.94524519676838	10.626052027637856	668000
2019-04-09	39795673953	397.35078549771492	9.9847733692611733	656914
2019-04-10	43506452011	542.72876708934052	12.474673111751772	674070
2019-04-11	44624694110	463.796051783452	10.393260077933384	729032
2019-04-12	41049837001	404.6139921194295	9.8566528317657589	694793
2019-04-13	37558504249	332.2951752799683	8.8474017249719328	614291
2019-04-14	37498770024	310.35465584706355	8.27639561640102	551055
2019-04-15	42125589177	354.37209425589776	8.412276271482515	622058
2019-04-16	45258931145	412.88571853905773	9.1227456789966972	656461
2019-04-17	42368840833	433.0359324059462	10.220622605956821	681896
2019-04-18	44066495683	450.45766931178787	10.22222580511583	697650
2019-04-19	40428663735	372.53212895119816	9.214554589116652	693183
2019-04-20	38850909492	291.32661262838013	7.4985789634697939	686824
2019-04-21	41621625786	311.14100472616622	7.4754649500217925	631190
2019-04-22	41885538038	360.04481699962167	8.59592197843983	719306
2019-04-23	42517699064	389.70071446728161	9.1656115699177985	729268
2019-04-24	41216931652	368.62264967847966	8.9434762585145684	668917
2019-04-25	39261136384	318.58545387078038	8.1145245199935871	680812
2019-04-26	40695830153	407.86207077542349	10.022207907837872	661061
2019-04-27	34736330703	263.99982298873397	7.6001067944097391	562687
2019-04-28	37424405577	276.42498617843358	7.3862224908207139	593482
2019-04-29	38832371504	308.48230456718068	7.94394708897459	628989
2019-04-30	42203569514	332.81697154638977	7.88599105191768	707771
2019-05-01	41159294435	347.04912010290116	8.4318529961919424	703790
2019-05-02	45299563780	779.25798658221322	17.202328710420378	626308
2019-05-03	41361144152	377.23536943426035	9.12052548759146	670882
2019-05-04	38800031440	312.58827105432874	8.05639221034427	623395
2019-05-05	39820143024	322.4364339555467	8.0973198353710352	637464
2019-05-06	45268734262	394.66447488832222	8.7182573430071812	706135
2019-05-07	49200070678	469.33155336157273	9.5392455111133838	658146
2019-05-08	45577854352	396.11925175852684	8.6910465047186829	686996
2019-05-09	44911545943	385.01231573040809	8.57268009030575	718440
2019-05-10	45468860091	428.28967315447875	9.4194064310676087	736762
2019-05-11	43827817371	364.5488316878089	8.31775008556606	742337
2019-05-12	42502018958	363.42894225416211	8.5508630216672383	715827
2019-05-13	44319266566	469.42081457233922	10.59180015701028	758695
2019-05-14	47898145663	529.1455687027435	11.047308019514707	830785
2019-05-15	48954515431	661.28419972517543	13.508134926945333	847606
2019-05-16	48113650406	907.41508028301	18.859826112255472	908208
2019-05-17	48618953803	740.51065925338878	15.230904849451864	810320
2019-05-18	48054490723	557.07929308937275	11.592658349050854	735420
2019-05-19	45991445956	481.72383274549122	10.474204990344427	752431
2019-05-20	46490927194	567.68703198225091	12.210705749390067	860161
2019-05-21	46798238327	465.35780970924418	9.94391725726048	812799
2019-05-22	47131876108	640.87975646520977	13.597586376503884	873384
2019-05-23	47034333692	552.52172233805516	11.747199948790445	846724
2019-05-24	46240780954	596.56045510053241	12.901176035369872	904057
2019-05-25	44898486379	444.60412035116104	9.9024300418089837	839949
2019-05-26	42583152151	359.58624627893022	8.4443313403347	763094
2019-05-27	47430272351	616.2382352632693	12.992508891850731	941733
2019-05-28	46715959358	598.33988507255958	12.808040192159629	910535
2019-05-29	49428569541	665.451469598683	13.462891517560598	947509
2019-05-30	46390084713	693.34295986774021	14.945930022702525	891907
2019-05-31	47388812004	621.67015709593215	13.118500565987141	870676
2019-06-01	47405557702	597.69290164577615	12.608076576231486	956751
2019-06-02	44769162038	421.11695151870651	9.40640682890743	890894
2019-06-03	46415901420	530.9036573840923	11.437969341156281	889067
2019-06-04	46907686393	538.3608688650387	11.477028825394765	891955
2019-06-05	45925073341	517.52817191426755	11.268967783057189	799392
2019-06-06	47488881496	489.34027727843494	10.304312543550898	824817
2019-06-07	44792873290	453.83099537437857	10.131767891650215	758454
2019-06-08	46158076171	722.15021946695026	15.645154204252988	992653
2019-06-09	44469327937	350.74563878207886	7.8873609081518534	715741
2019-06-10	47045899025	767.5228409510097	16.314341034128208	963694
2019-06-11	47426348257	597.19427217505029	12.592035738001526	930038
2019-06-12	46735103075	387.46239587849806	8.29060749596941	860682
2019-06-13	46624984363	393.64041761060724	8.4426927534368641	749758
2019-06-14	46728818044	509.05614544625678	10.893837395307706	825364
2019-06-15	46427635034	650.05971058536534	14.001568464758369	938952
2019-06-16	44550294581	387.64744011686031	8.7013440374014017	888979
2019-06-17	46774789321	720.79694487032612	15.409945300314101	944094
2019-06-18	46908532171	486.26283377506093	10.366191634443862	850016
2019-06-19	47205378970	568.02763880963369	12.033112564791125	886054
2019-06-20	47269497892	777.39571744124078	16.44603289879263	985024
2019-06-21	43235979670	409.16289039956013	9.4634814227064812	777627
2019-06-22	42121083318	383.76141748602026	9.1109104338259943	758133
2019-06-23	41383634266	402.14292985690111	9.7174387167657237	773499
2019-06-24	43990077378	479.55135569942257	10.901352856888867	809637
2019-06-25	46501462723	720.56688905007161	15.495574694979938	932194
2019-06-26	48289883817	703.80502322190432	14.574585142698902	848601
2019-06-27	48133692416	773.847825111018	16.077050944335721	814118
2019-06-28	47291628386	752.31617474389452	15.908020096144687	1004170
2019-06-29	39067810188	480.84850107181887	12.308048461326749	733337
2019-06-30	38336674190	471.73330173147895	12.305013715940156	685958
2019-07-01	45344763932	783.26135395877259	17.273468556002815	951985
2019-07-02	45867632626	586.40661953867721	12.784758793203412	895054
2019-07-03	45070792888	417.48001632538211	9.262761748230421	753227
2019-07-04	42018485421	378.30981239959408	9.00341382153966	747514
2019-07-05	42757619462	520.8944793121135	12.182494859776941	849080
2019-07-06	42395644317	458.9579226098196	10.825591402223	754040
2019-07-07	38313122785	292.50051773887628	7.6344734252096353	582067
2019-07-08	43126652726	533.53906847571523	12.371446304110163	809796
2019-07-09	43512684109	442.10156341220517	10.160291704936734	771955
2019-07-10	41422146250	375.45097409107109	9.0640154622859761	736096
2019-07-11	46159535970	731.7711986539465	15.853088279083638	975288
2019-07-12	42224620312	422.0405233320829	9.99512891326441	726392
2019-07-13	35825926651	310.64683932834106	8.6710064014400032	587283
2019-07-14	39705416467	405.89806071815633	10.222737773208014	613490
2019-07-15	44821550997	497.6475110364284	11.102862350072112	743294
2019-07-16	46946508387	1016.4309102468503	21.650830810844948	1003278
2019-07-17	45912246701	740.72637487825273	16.133524889386852	830029
2019-07-18	42308351032	378.33594968481214	8.9423468524844445	667874
2019-07-19	42607042444	598.17841191668242	14.039425822688592	815548
2019-07-20	37441489500	287.87115916488449	7.6885605516544553	584085
2019-07-21	34648121160	273.51975570947695	7.8942160946159934	522416
2019-07-22	38019129426	318.68340091139271	8.3821856450362571	640666
2019-07-23	37811798834	347.10145018394445	9.1797127057555965	606795
2019-07-24	44689377183	736.25241154456842	16.47488638138017	907213
2019-07-25	46474237829	726.77289412295193	15.638188555067481	949864
2019-07-26	42118054888	360.85479432933397	8.5676984677691337	640260
2019-07-27	41403384044	335.07028841484424	8.09282371843712	577697
2019-07-28	41129098255	261.50747774205911	6.358210824869424	572697
2019-07-29	41155067512	348.03538412640569	8.4566835912716076	676990
2019-07-30	42730371291	380.94076799653556	8.9149884844733478	715782
2019-07-31	44244042637	409.46119494042256	9.2546062822478632	684284
2019-08-01	45804054979	706.76233057444176	15.430125802147309	877643
2019-08-02	43536803726	492.17348702437954	11.304768492466422	768312
2019-08-03	42680383250	574.254800738531	13.454771419807505	783492
2019-08-04	39830823823	262.58904626063617	6.592608966049208	569134
2019-08-05	43560552634	367.29888938614522	8.4319152806032136	718438
2019-08-06	46886100509	399.67739235927013	8.5244323588512181	732052
2019-08-07	45672836936	372.35708510438485	8.1527032276571276	742477
2019-08-08	44538911388	390.58246801103508	8.7694659756832021	692736
2019-08-09	43115125687	411.54053804680734	9.5451545481843354	721762
2019-08-10	40088982424	321.57461500318419	8.0215210154765035	630929
2019-08-11	38949665017	287.09494896591031	7.3709221591663141	582507
2019-08-12	42577796470	379.61413791208543	8.9157769867108723	712949
2019-08-13	40873845857	442.18911112972796	10.818387696542121	698671
2019-08-14	45768083246	423.5570304300179	9.2544192456876715	736647
2019-08-15	45183685444	495.11521412714262	10.957831554948768	689076
2019-08-16	43135126310	380.93253591001951	8.8311445565816751	718875
2019-08-17	40373906182	285.60563439066772	7.0740154074564137	641106
2019-08-18	39566178905	292.73179702073429	7.3985359496957033	627260
2019-08-19	45669627303	458.94173080132657	10.049167420535948	724461
2019-08-20	46597068075	469.55097364511471	10.076835153863158	733520
2019-08-21	47126041360	559.5034338343936	11.872489555409446	731500
2019-08-22	45883895326	489.34633660124757	10.664882157988025	737144
2019-08-23	46275129570	457.98306960846617	9.8969592060391545	733282
2019-08-24	43277113542	392.34055542120916	9.065774570211266	684235
2019-08-25	47286517120	511.20866402738818	10.810875809061663	677260
2019-08-26	47724066795	632.28019972737445	13.248665551562294	750845
2019-08-27	46880418768	498.35093119693244	10.630257670332515	748158
2019-08-28	47067689762	510.60580900671397	10.848329535369515	722262
2019-08-29	47730007865	517.00141625718686	10.831789881943418	724189
2019-08-30	46872741785	500.21505606349939	10.671768644512618	713194
2019-08-31	46586262444	444.68848205775026	9.5454852724512378	679773
2019-09-01	46832424388	456.94608009352157	9.7570451682746135	690235
2019-09-02	48017317687	562.90573999495325	11.722973441878699	757539
2019-09-03	48260023664	552.06761859765788	11.439439450782483	751224
2019-09-04	47867688166	536.60636612100586	11.210200172193664	714432
2019-09-05	48654755131	683.62558169015358	14.050539969824797	769872
2019-09-06	48393843986	729.96567993192321	15.083854056790718	768500
2019-09-07	48445388062	678.3096660925471	14.001532307357143	677445
2019-09-08	48195645938	726.61195308325694	15.076298676813824	675137
2019-09-09	48458952085	832.3939311963876	17.17729945410947	756508
2019-09-10	48081488368	916.93069346329764	19.07034754093737	691617
2019-09-11	48239448228	868.766728814777	18.009466540923494	705292
2019-09-12	48344984686	962.05943975336754	19.899880949428987	723726
2019-09-13	47584273799	871.14181007984973	18.307346955837268	623470
2019-09-14	48639944783	955.76458747466722	19.64978767428029	628467
2019-09-15	49266521151	969.79489286424507	19.684663544475995	633961
2019-09-16	50849497612	1009.4109626742471	19.850952518280842	733010
2019-09-17	51391019813	1223.1247412148621	23.800359394803397	681814
2019-09-18	51977016254	1295.1924425650789	24.918560854585504	708743
2019-09-19	55115574985	1460.4750469222226	26.498408976404555	692484
2019-09-20	60985142877	1468.01563146029	24.071692910863689	717128
2019-09-21	60696186533	1153.9662433121034	19.012170438165864	596973
2019-09-22	59761117346	895.18175940861011	14.979334375991673	576563
2019-09-23	61335855030	1314.7742187236947	21.435654856048309	639394
2019-09-24	59539712548	1541.6822651501523	25.893344108896592	709522
2019-09-25	59906815257	1627.7834478918771	27.171924277875437	677675
2019-09-26	58269516973	1219.3935116564962	20.92678256148098	657676
2019-09-27	57744896153	1239.5901237613377	21.466661234907036	623632
2019-09-28	61185087057	1214.5969253225692	19.851192238903757	607857
2019-09-29	61260805071	1131.8858660243757	18.476509812637026	591986
2019-09-30	59673943289	1014.7414935094341	17.004766864409422	683924
2019-10-01	52214302353	510.51927942100696	9.7773839046932078	645073
2019-10-02	48878880741	485.10578116524016	9.9246499471975334	627137
2019-10-03	51914535580	644.28827976540879	12.410556553521785	615189
2019-10-04	45801042281	495.20667321236743	10.812126723539604	590197
2019-10-05	38511159290	427.436529489671	11.099030446498691	595118
2019-10-06	44092578607	390.61119060379343	8.8588874351245419	571769
2019-10-07	42622027759	438.56066255517163	10.289530686689719	629382
2019-10-08	43735636376	466.79612990016926	10.673129936582434	710373
2019-10-09	48135174273	569.67509444703228	11.834902502193176	751354
2019-10-10	44105577971	498.83804344602805	11.310089707338621	706127
2019-10-11	43330359021	469.91638128124725	10.844968560115158	702673
2019-10-12	39653044119	391.50458330941274	9.87325417273124	634450
2019-10-13	36314259282	376.37228512470961	10.364311225570479	566845
2019-10-14	42121616853	444.69585102169032	10.557425954792571	650601
2019-10-15	42669651206	466.904748070423	10.942314616454356	690703
2019-10-16	43336209621	455.44956581827938	10.509677006859782	694589
2019-10-17	42844838747	431.51149588448914	10.071493055034631	703704
2019-10-18	43317026368	462.71678233396307	10.682099422129083	733646
2019-10-19	39364929976	413.3759871152144	10.501123395043287	665170
2019-10-20	36913086963	445.68371621283529	12.073867370116416	612341
2019-10-21	39584365741	464.13394500086281	11.725183322064204	678528
2019-10-22	44495678581	535.16515298132765	12.027351195624812	726230
2019-10-23	49302806624	689.667742694486	13.988407352833423	736388
2019-10-24	48150807813	534.22482573682794	11.094825819154691	724917
2019-10-25	45236401811	563.58314527298478	12.458620109257671	741655
2019-10-26	43301661037	558.22554756557531	12.891550443956131	716822
2019-10-27	37459637913	443.9475941650532	11.851358392628391	642955
2019-10-28	45119125200	534.47132182696987	11.845782015006128	721335
2019-10-29	46595392516	552.41544219505943	11.855580828198196	707622
2019-10-30	47316901395	562.59170455132062	11.88986784774478	717618
2019-10-31	44009018315	535.24382872659646	12.162139698175553	744118
2019-11-01	43341018580	491.68123054359984	11.344477971509637	705019
2019-11-02	41336034648	392.10850684743815	9.4858761897813029	590976
2019-11-03	45720306249	411.12361526125937	8.9921448255883352	571113
2019-11-04	47423129126	479.9579876201268	10.120757454551581	670783
2019-11-05	47791848741	507.67537975636571	10.622635305606783	739254
2019-11-06	44747367249	463.92407030008332	10.367628283437186	707733
2019-11-07	46648231470	660.62422965878773	14.161827980202048	857371
2019-11-08	49638971151	500.79146092786556	10.08867527500672	699138
2019-11-09	46816455368	415.89588371075047	8.8835406363341161	604007
2019-11-10	44417663000	403.3740498668256	9.08138840773378	609364
2019-11-11	47634130165	498.67318264733473	10.46882100964118	710155
2019-11-12	47293168961	481.22354647279343	10.175328848646858	708660
2019-11-13	46891615561	492.61686449109766	10.505435963285722	713551
2019-11-14	48159924765	497.24774322181412	10.324927741232408	679505
2019-11-15	48992704671	479.64348727584394	9.7901001893401638	683049
2019-11-16	46961502077	379.95150590303638	8.09070172585307	596661
2019-11-17	48245840968	402.11150983400734	8.3346357274757761	600168
2019-11-18	48831614895	618.2244434061331	12.660331728440026	734472
2019-11-19	47630136796	514.58019454525152	10.803668205892414	735532
2019-11-20	49240624453	508.59720618318829	10.328813085395424	689771
2019-11-21	51389717849	764.8703163343215	14.883722821397146	762896
2019-11-22	52613955655	1247.6186829383398	23.71269499520659	794748
2019-11-23	43088337503	426.84475172479182	9.9062710807784828	631670
2019-11-24	42976830054	426.17043994982691	9.9162837141396327	596880
2019-11-25	52942609717	983.45189058594724	18.575810596472323	762888
2019-11-26	50766698512	685.81621573470341	13.509175026865165	679733
2019-11-27	48798946576	549.52813412490775	11.261065508229091	674957
2019-11-28	49358993008	545.1712435931563	11.045023619197337	623080
2019-11-29	46432300183	466.64968710489666	10.050109196953986	670568
2019-11-30	45092536865	406.06989126793184	9.0052571777818056	584871
2019-12-01	45058445772	491.4427020933125	10.906783260569153	615069
2019-12-02	45080799116	501.68838942949463	11.128648987312122	681210
2019-12-03	42814998356	435.85674504306922	10.180001442928685	610528
2019-12-04	46325777453	486.05255378843179	10.492053895513321	661004
2019-12-05	40510095163	417.55530966592676	10.307438380132515	617647
2019-12-06	34563421103	372.4934519919006	10.777100185825335	573666
2019-12-07	33608766474	308.97370073105162	9.1932472728529362	488124
2019-12-08	40696866511	265.09852512812904	6.5139787864619825	440672
2019-12-09	43591009997	381.43542761288523	8.7503232349774933	635462
2019-12-10	46900084279	418.73818017783185	8.9283033626727661	631603
2019-12-11	47274696199	428.8727886847438	9.0719311421786735	625349
2019-12-12	48532946599	419.12753448185555	8.63593834400509	635638
2019-12-13	45831247725	398.8141099158633	8.7017947298501852	621511
2019-12-14	41365654486	340.90250653071433	8.2411969728677	551143
2019-12-15	41002813057	352.16325305871936	8.5887583510224079	526996
2019-12-16	43673052186	502.34085050056677	11.502306922839688	634682
2019-12-17	45444365541	667.7058014925417	14.692818208456144	646999
2019-12-18	44535977097	570.3546729371335	12.806605133977254	663295
2019-12-19	44015266160	431.47717576693873	9.8028982534940265	620140
2019-12-20	43764315827	438.28245584368608	10.014607736042606	614338
2019-12-21	41232979706	342.8742639874331	8.3155344685783135	545378
2019-12-22	39960691944	321.9179125886829	8.0558643238663468	529935
2019-12-23	43311115546	430.46020191939806	9.9387927670025871	631635
2019-12-24	41654117615	373.03163650821375	8.9554564558554457	602814
2019-12-25	40400552329	357.58162604990292	8.8509093424751661	565093
2019-12-26	40544618397	365.64161810211561	9.0182527930555256	586645
2019-12-27	40728699398	355.38528576694245	8.7256723396474012	580029
2019-12-28	36514850071	305.48317842558527	8.3659984316408078	516438
2019-12-29	36926881547	293.62971243821374	7.9516520252187055	480131
2019-12-30	38597046855	352.92146457045737	9.14374267793855	584426
2019-12-31	38724661994	373.9488336519658	9.6566067822594661	554215
2020-01-01	37252588523	300.15829750745962	8.0573809608462472	466526
2020-01-02	37401007834	289.90574761582656	7.7512817008177777	505639
2020-01-03	42156338080	341.81024403862335	8.1081578620507972	581641
2020-01-04	38519976135	275.78867773342523	7.1596274298529021	559074
2020-01-05	38136631874	267.58582746905614	7.0165039312631388	524664
2020-01-06	43476599616	365.13043509080052	8.3983208971206516	626525
2020-01-07	44717148451	351.41656935312722	7.8586533695949141	646478
2020-01-08	46760482174	423.90457799397331	9.0654449716020018	653831
2020-01-09	41800111747	345.75634056668241	8.2716606754405984	621399
2020-01-10	45333493352	411.43835169126123	9.07581395716793	605095
2020-01-11	40461216396	313.03714004989718	7.7367209375555026	549612
2020-01-12	38262810189	288.63316798452877	7.5434388263386518	523951
2020-01-13	44096722963	343.6173251728676	7.7923551249190277	565389
2020-01-14	47788554210	505.10759027362764	10.569635315896024	671748
2020-01-15	50927429508	406.7981214809717	7.9878000011186359	698399
2020-01-16	47069124564	342.67892854359957	7.2803335884791771	693649
2020-01-17	47935640257	369.72217350935028	7.7128869360488013	676556
2020-01-18	43955415421	344.95137969961451	7.8477561045825457	628211
2020-01-19	43520192510	324.54695068648954	7.457387754245703	615368
2020-01-20	42802276265	296.58523636104491	6.9291930766674357	599266
2020-01-21	40989893283	274.26521179981268	6.6910447877052768	558962
2020-01-22	39494089439	252.92655799924219	6.4041622833182688	513767
2020-01-23	41268814436	255.82162756160909	6.1989090565792555	552533
2020-01-24	46916918197	251.47624780074904	5.3600333837960648	497135
2020-01-25	40895005001	190.13163076004588	4.6492629296755581	435515
2020-01-26	41774320296	193.4301876335322	4.6303610989465618	428839
2020-01-27	41696643604	234.48860666657285	5.6236806226791387	476541
2020-01-28	46548828415	260.53923679444745	5.5971169558048581	526284
2020-01-29	47553858615	269.41268140035191	5.6654220971118123	551529
2020-01-30	48070698029	309.17377780332794	6.4316473544197379	566052
2020-01-31	49797533211	305.32283023360338	6.1312842332953	583358
2020-02-01	43479896535	274.20156439726833	6.3063987324934025	545761
2020-02-02	40890616521	278.10282424571511	6.8011404059630944	530094
2020-02-03	46772607826	322.00641686769376	6.8845085154455834	621191
2020-02-04	52689826166	355.72873823124132	6.7513742996705517	524476
2020-02-05	53526356990	438.24956171644595	8.1875469649152741	610780
2020-02-06	54895298505	485.00088080414019	8.83501673207889	606505
2020-02-07	55784045722	487.82030371230843	8.74479965371036	626252
2020-02-08	50778745873	395.3744500266456	7.7862192779533288	661649
2020-02-09	46556740964	368.38726332110878	7.9126514376503341	628631
2020-02-10	47848689826	391.84310363376829	8.1892128093515488	668760
2020-02-11	48862952698	425.57489238959454	8.7095615162653424	709280
2020-02-12	56439774554	591.93637292383926	10.487929436314298	798162
2020-02-13	54341690171	542.1720187651124	9.9770915674324758	764763
2020-02-14	53566278106	523.0266225641634	9.7641023617352811	771827
2020-02-15	48348734941	498.22732964867737	10.304867961005899	699151
2020-02-16	50035301631	593.29108554122854	11.857449964359716	661490
2020-02-17	51077187350	480.51108294434613	9.4075478285776466	695366
2020-02-18	51221779974	449.14433093157731	8.7686201291630521	733983
2020-02-19	52381553165	489.25410119823692	9.3401984407965948	695837
2020-02-20	51277606849	515.09291496300841	10.045182422023535	689600
2020-02-21	48417575142	342.59264199305744	7.0757909909427541	670542
2020-02-22	43491346884	306.16602124101144	7.0396996914723431	605859
2020-02-23	41792163742	361.72148992000723	8.65524676236102	606290
2020-02-24	48876926215	409.27930785158833	8.3736711685028844	687702
2020-02-25	51884271215	475.98415740394597	9.1739586247929523	670257
2020-02-26	53850347749	847.8512825853071	15.744583239038629	704929
2020-02-27	53163475330	546.82134856842015	10.285658437003089	714482
2020-02-28	51842923985	465.48754416052992	8.9788057536108887	688694
2020-02-29	45011350618	326.3070463616142	7.2494391277191381	620465
2020-03-01	45516773430	344.93562535116433	7.5782090723464606	628500
2020-03-02	47587843775	354.48823942198658	7.4491343019877476	681477
2020-03-03	48931741376	373.63741252488069	7.6358903651882306	661419
2020-03-04	46376686562	377.33230993758622	8.1362498684147866	663966
2020-03-05	48903276946	434.51924033286576	8.88527860439027	720114
2020-03-06	49932720284	401.60168312880239	8.04285608403931	676799
2020-03-07	44754999036	369.33793215350875	8.2524397298371266	630992
2020-03-08	50372880650	681.2887251966564	13.524910952192215	662565
2020-03-09	57016472406	747.92206045498085	13.117648793303372	784085
2020-03-10	53784383731	470.56011282960185	8.7490100320398856	760588
2020-03-11	53755854268	587.17713437473424	10.923036055707728	713065
2020-03-12	60344975807	5112.9628774233888	84.728890997919436	760781
2020-03-13	59286366848	4904.498969690957	82.72557807877223	847947
2020-03-14	54346890493	585.94287082697042	10.781534426563764	681830
2020-03-15	54349015591	523.33629159336976	9.6291770127301515	657653
2020-03-16	57541645870	1458.3980598112839	25.345087679732785	784094
2020-03-17	56352660359	759.56082656711681	13.478703964076622	763100
2020-03-18	54469589757	613.75493046654879	11.267845658552512	768437
2020-03-19	56536235506	888.16414401155123	15.709644196548835	864017
2020-03-20	56211151962	723.89622519078375	12.878160292465699	822158
2020-03-21	54196430512	517.40052517032086	9.54676387877168	857503
2020-03-22	51498487034	500.34484737234033	9.7157193577746437	746195
2020-03-23	52081325185	590.39107894486813	11.335945789545832	801238
2020-03-24	51784845088	561.40305193144127	10.841068482051597	791900
2020-03-25	52189247501	548.04286571533578	10.501068552575598	765389
2020-03-26	52819675574	526.2072639593822	9.9623342673161552	772649
2020-03-27	50533798925	491.508593221265	9.7263337345909822	748776
2020-03-28	50443808690	402.68272189008451	7.9827977376718682	667726
2020-03-29	46154243067	351.97207815433808	7.6259961114170229	607984
2020-03-30	51856415380	453.42114285905711	8.7437810642409488	724004
2020-03-31	53251463510	500.57690906304748	9.40024698042421	731749
2020-04-01	53724729266	457.72873498244553	8.5198890945760759	683007
2020-04-02	54438639831	521.59627418094988	9.5813612500275536	720554
2020-04-03	54695022078	486.43078489573014	8.8935110804423161	722688
2020-04-04	52289063471	363.73365067277632	6.9562089379265011	625952
2020-04-05	51544214831	352.41879355389079	6.8372133460443578	614001
2020-04-06	56442808331	641.60930757904714	11.367423531026839	771300
2020-04-07	57689755869	581.956717829112	10.087695970678055	783472
2020-04-08	56608956597	511.23752119824576	9.0310359337260575	830223
2020-04-09	55200871445	490.25929395412521	8.8813687378577075	727502
2020-04-10	55904766737	520.40451277608906	9.3087681632640571	745643
2020-04-11	52723500759	399.05794443042049	7.5688817829931478	680523
2020-04-12	54001516503	367.81050134905985	6.8111143013664535	678530
2020-04-13	55319957809	495.84226298861989	8.9631713874509025	744306
2020-04-14	55863708449	525.31339460289632	9.4034823177282245	813972
2020-04-15	55429852615	493.20856913993396	8.89788707477937	792152
2020-04-16	56619763901	693.83051435123866	12.254210659804331	790334
2020-04-17	55840500974	528.05469890328789	9.456482117686523	785639
2020-04-18	55666760771	584.29056971433374	10.496220035470863	783111
2020-04-19	55637522167	513.18914689143355	9.2237958647953384	741675
2020-04-20	58003569050	662.0948318050215	11.414725725485706	828885
2020-04-21	57648864495	697.26180346354045	12.094978965700451	812963
2020-04-22	57627953770	657.73372815992309	11.413449292074754	790519
2020-04-23	57751372311	693.25524698358709	12.004134607404671	826397
2020-04-24	58012631744	663.00197842193847	11.428579578110762	846807
2020-04-25	56265048485	568.63063345209423	10.106285318561284	792299
2020-04-26	56822518657	635.74328888998093	11.18822790534054	801949
2020-04-27	57777162666	651.64988858429967	11.278675838607331	841193
2020-04-28	57111998222	597.74888654073482	10.466257619234852	838453
2020-04-29	59328256056	978.34200314479563	16.490321276616282	897881
2020-04-30	59393163755	1276.0501631674558	21.484798628192824	899459
2020-05-01	58577818369	682.262526885651	11.647113973891379	827138
2020-05-02	56134920644	519.30151889223487	9.2509531132247282	765990
2020-05-03	56725660233	601.976980869347	10.612075353494934	789689
2020-05-04	59692238949	742.5712975046431	12.439997402997115	774035
2020-05-05	58665282405	779.21894532927786	13.282454517987039	785518
2020-05-06	59265151973	942.90904440332565	15.910008040355583	833506
2020-05-07	60571820160	1165.1860711170909	19.23643813309986	877129
2020-05-08	60696758898	1143.6959871760944	18.842785149336532	887756
2020-05-09	59665820926	941.93134174812167	15.786782568806748	894382
2020-05-10	60742489664	1704.2408572995889	28.056816023292416	879153
2020-05-11	60254418696	1302.2312221766947	21.61221119312107	887554
2020-05-12	59640886588	1462.6716883097542	24.524646965996812	880678
2020-05-13	60785522007	1855.6808088748924	30.52833549181652	856962
2020-05-14	59039497276	2249.1514708016516	38.095708374467286	820300
2020-05-15	58437187826	1703.9197010658759	29.158139952582797	888691
2020-05-16	59832838339	1381.2308580942822	23.084829274996537	875030
2020-05-17	60679010954	1485.0078938945148	24.47317236301496	808464
2020-05-18	60132147047	2001.3643260053277	33.282768440665151	857645
2020-05-19	60096137190	1785.3538126580152	29.708295676533069	848038
2020-05-20	60796160156	2065.609964270991	33.975993861631	855377
2020-05-21	60452726303	2809.2921720325962	46.470892941236691	867704
2020-05-22	59995040596	1934.6357291667484	32.246594217584956	916282
2020-05-23	61715022794	1230.2400367065709	19.934206956594952	868425
2020-05-24	60606415190	1615.1032520110871	26.649047744331487	825755
2020-05-25	60236068286	2085.5073158930418	34.622235070042791	875607
2020-05-26	61220745729	2141.2853547230711	34.976466379578156	916975
2020-05-27	60585520791	2325.2208584604145	38.379151125590838	896217
2020-05-28	60735554282	2256.4674557127	37.1523316513379	907265
2020-05-29	60640460546	1962.5876216609176	32.364325798155157	949269
2020-05-30	60637775951	1896.5684429888715	31.27701194914281	881950
2020-05-31	61262098625	1571.98622114211	25.660012575876884	850103
2020-06-01	59471557463	1797.1361970862254	30.218414881841735	929874
2020-06-02	60706102750	2084.4392480040697	34.336568377453112	980902
2020-06-03	60284761837	1621.4217261435879	26.896045978047379	898364
2020-06-04	60926910515	1738.2290460559361	28.529742134684312	930407
2020-06-05	61551296562	1820.2033520240905	29.572136635507228	901995
2020-06-06	61170706175	2061.8805298318789	33.706992427603417	946196
2020-06-07	60788101629	2242.1889737012675	36.88532646381563	943786
2020-06-08	60072753727	2268.4986637418738	37.762521659170851	966206
2020-06-09	61135315543	2152.5721917744268	35.209962893875939	923075
2020-06-10	60351280662	13028.588186697554	215.87923311295967	939890
2020-06-11	61217697157	15374.798287622809	251.14956951406268	925331
2020-06-12	61194677007	2048.130098978083	33.469089129170492	889318
2020-06-13	61059257790	1591.207928394138	26.060060111879356	833267
2020-06-14	61809571553	1340.1265647871173	21.681537844636182	785017
2020-06-15	61138411674	2532.1489612001869	41.416662485476706	912281
2020-06-16	61039584875	2306.7914032690014	37.791728236569227	904928
2020-06-17	60975667307	2423.1671637727318	39.739903977968474	879736
2020-06-18	61097695528	2227.1787181223044	36.452745048323919	913845
2020-06-19	66983646759	2476.5316698931711	36.972183356983635	945942
2020-06-20	72681822008	1950.967532255414	26.842578768053905	941415
2020-06-21	73836766712	1991.25386947459	26.968324293525303	987058
2020-06-22	72575247224	2846.2160990400189	39.217449583813469	1092083
2020-06-23	72966351016	3195.6263467115755	43.795890875930489	1119442
2020-06-24	73602869107	3310.3273313240184	44.9755202682607	1070862
2020-06-25	72199602580	2945.8185296754327	40.801035246854028	1041742
2020-06-26	73241965946	2687.9864226510986	36.700085639876235	1017505
2020-06-27	71578109896	2518.0395439415574	35.178905221165572	1017138
2020-06-28	73800908303	2422.8329120768003	32.829310204821859	997731
2020-06-29	71410517005	2696.2464747661793	37.7569941774458	1056189
2020-06-30	73403332220	3606.5574854614724	49.133430000863143	1111318
2020-07-01	71268885960	3222.5434839028339	45.216695062576143	1044438
2020-07-02	72177528544	2905.1990040495366	40.250740952961607	1039119
2020-07-03	71846131678	3022.917815020714	42.074886210559363	1022098
2020-07-04	72867103705	2248.8595309285124	30.862480002401963	946287
2020-07-05	73009705937	2104.0982555990822	28.819432000105667	880075
2020-07-06	71954662682	2723.2473486900253	37.846711348301078	1020012
2020-07-07	73090493464	2766.3670039294711	37.84852000338482	1064506
2020-07-08	72993638087	3598.7905899798147	49.302797946452145	1092210
2020-07-09	72845442335	3261.7173367809082	44.775860125620426	1070343
2020-07-10	72280013322	2558.5353556070172	35.397549585512749	1034806
2020-07-11	73016176115	2248.0961142258643	30.789014624446065	982930
2020-07-12	73130109394	2110.0584150056343	28.853483640197524	997960
2020-07-13	73886556034	3601.2143562543056	48.739778243245674	1151834
2020-07-14	72956460781	2991.3353261022457	41.001650766497669	1098661
2020-07-15	73823720747	3588.5774555020075	48.610086557413695	1111360
2020-07-16	72512244494	3865.7540915922332	53.311742293566759	1068620
2020-07-17	72031120254	3972.4302007842234	55.148804943980139	1078101
2020-07-18	74068446149	3643.1094470456978	49.185714517583193	1071509
2020-07-19	73522695272	3943.1841932842462	53.632204024842757	1082448
2020-07-20	72807420565	5079.9397283700555	69.772279926259131	1143700
2020-07-21	72752605012	5327.6994596433715	73.2303600505385	1120095
2020-07-22	74027223219	5190.7428899669176	70.119378577942527	1138040
2020-07-23	74677796733	5987.5756563205641	80.178793674488034	1147143
2020-07-24	75061753243	5618.9091101240347	74.857152509264552	1146282
2020-07-25	76203905995	6151.6023661001491	80.725551870054758	1175506
2020-07-26	78306549441	5485.496427984096	70.05156614795213	1137893
2020-07-27	77447071989	7408.9474833209442	95.6646557841884	1261456
2020-07-28	78112767375	5390.1187287456933	69.004324259427037	1222353
2020-07-29	78178695620	5617.71456465358	71.857358582181718	1163851
2020-07-30	76393925734	5260.6502258704922	68.862153310301451	1164479
2020-07-31	77859908512	5923.2810112210864	76.076136286599578	1218838
2020-08-01	78103433534	4787.7075856978681	61.299578892567915	1171566
2020-08-02	77676603717	5869.1320009508363	75.558555859804414	1125886
2020-08-03	77368571564	5239.8821035765595	67.726235571534119	1176793
2020-08-04	76775143760	4364.5235509760632	56.848132575558751	1164208
2020-08-05	77381256698	4072.4855981468127	52.628837678880316	1182699
2020-08-06	77512451362	4472.7494973122357	57.703625917125542	1215885
2020-08-07	77597396348	5687.0370084806536	73.289018396649212	1249695
2020-08-08	76824649153	5151.0038340988931	67.048842928529623	1182406
2020-08-09	78461870944	6082.7359588130685	77.524737628987381	1229151
2020-08-10	77843751348	9332.1434038629486	119.88301234537965	1289980
2020-08-11	77380198897	9978.8371691610209	128.95853605188779	1254244
2020-08-12	78159344782	17753.881325514431	227.14982290387786	1229214
2020-08-13	77902624956	20263.769671817139	260.11664797254616	1209139
2020-08-14	78438621379	16401.402644040696	209.09855828281763	1201546
2020-08-15	77868325048	9106.1104322341289	116.94242076763425	1107833
2020-08-16	78480224623	7887.3330436629467	100.50089792112325	1152369
2020-08-17	77438062630	8615.110456915525	111.25162696900912	1181976
2020-08-18	78966351045	10289.919865475849	130.30765293450125	1229256
2020-08-19	78650572994	10761.36948502857	136.8250614760241	1216891
2020-08-20	79127347365	9115.8197594272315	115.2044149461705	1182994
2020-08-21	78593075364	12542.57112788077	159.58875600414493	1256752
2020-08-22	77589103667	7988.3130027135267	102.95663469703281	1102479
2020-08-23	79294223632	6545.5083709114006	82.547102059902059	1122524
2020-08-24	78841595220	7735.1473372753608	98.109980089712352	1162182
2020-08-25	77564795200	8374.26392085575	107.96475255639882	1138199
2020-08-26	79255713214	7184.3449138794849	90.6476596138992	1166218
2020-08-27	78286311045	7359.3398483280025	94.005449357522508	1136576
2020-08-28	78431384816	7197.3731375054522	91.766493150547916	1131912
2020-08-29	78479060191	7841.9443890775392	99.924035405011836	1130992
2020-08-30	78785219452	16600.841154918788	210.71009601024051	1142415
2020-08-31	79537354648	18895.060100885392	237.56208871299839	1235856
2020-09-01	78864652350	35517.224014836771	450.35669284652306	1245701
2020-09-02	78427332335	37967.158995045618	484.1062148189618	1181212
2020-09-03	78206309568	30984.757575692853	396.19255462696088	1149636
2020-09-04	79483676612	18017.476672827925	226.6814702191034	1141207
2020-09-05	77954443723	21819.8052806756	279.90457296070463	1040906
2020-09-06	80182346297	10035.00296613538	125.15227390534514	1026667
2020-09-07	78175045408	8661.7551189940514	110.79948945073022	1051480
2020-09-08	78768135313	7993.849042571248	101.48582305276348	1026700
2020-09-09	78589979592	9240.8379496146317	117.58290303151186	1052603
2020-09-10	78653790746	13897.301460729026	176.68953179393688	1120964
2020-09-11	79743954147	11537.87058826304	144.68646196041558	1074413
2020-09-12	78766392267	8212.9127087065553	104.26925078486094	1034584
2020-09-13	79414676613	9308.5508216561375	117.21449004971895	1042047
2020-09-14	78374655817	15531.715509734851	198.1726790099143	1079688
2020-09-15	79616854718	14752.337821080604	185.29164299861941	1089837
2020-09-16	78395148873	11651.239035254337	148.62193901984068	1035013
2020-09-17	79873595957	42763.252557572967	535.3865948466198	1406016
2020-09-18	78014968707	24732.127096720873	317.01771476198451	1244808
2020-09-19	79260271727	13538.327845464228	170.80849649487638	1090001
2020-09-20	79770381516	10157.693099799477	127.33664935226729	1095309
2020-09-21	79398473332	13563.368148468522	170.82656100645795	1133662
2020-09-22	77952769536	12151.093799380871	155.87764067534863	1081497
2020-09-23	78908897036	10063.464325882687	127.53269534728778	1084100
2020-09-24	78965771608	8479.5937690605551	107.38315597237182	1087537
2020-09-25	78061419942	7685.9640861699581	98.4604698695036	1034790
2020-09-26	78220453442	6278.1302352120265	80.262002570302442	984559
2020-09-27	77233029341	6376.0728258020408	82.556295929431229	966479
2020-09-28	77900573330	9050.8540367964251	116.1846909451549	1080187
2020-09-29	77338712664	11274.115345375589	145.77583408139037	1088234
2020-09-30	77674404203	8845.7974805318481	113.88304257105841	1079040
2020-10-01	78153876267	7447.624885112	95.294376182550451	1018741
2020-10-02	77517138592	6823.6896457822568	88.028141514584775	1002138
2020-10-03	77452011331	5560.3636384156089	71.791081249688418	956528
2020-10-04	77660014098	5898.2826264075684	75.95005866164874	985452
2020-10-05	78308505105	6467.2211065708507	82.586445723861985	1027690
2020-10-06	78748080741	8317.9717541746031	105.62761245613281	1083502
2020-10-07	76951973014	6123.2011429476452	79.571723805361572	1035384
2020-10-08	75376755869	5987.7517275554055	79.437641730850515	1019446
2020-10-09	77358095734	5752.7855348668609	74.365655983158192	1049571
2020-10-10	76570518580	4494.5412957989374	58.6980652495267	1036351
2020-10-11	79787447919	3585.3656033505686	44.936461772664067	1004701
2020-10-12	78296006648	5515.1206264983584	70.4393603532427	1092162
2020-10-13	80097303404	5702.2878808139994	71.192008200980609	1127396
2020-10-14	79548678329	5932.7085616447712	74.579599388290063	1093927
2020-10-15	80135428559	5823.9503020329148	72.67634811168459	1249576
2020-10-16	78927839076	4743.6802127007595	60.101483433912925	1161135
2020-10-17	79294248001	2589.4540985044578	32.656266548764059	1051772
2020-10-18	78441716920	2744.8575559071114	34.992318675361183	995711
2020-10-19	80374472990	4181.2589946007238	52.022225951278656	1128930
2020-10-20	79106901755	4532.1990977511623	57.292081944856371	1105678
2020-10-21	79400829057	5743.0347463503749	72.32965719070242	1159354
2020-10-22	79548083646	4850.8276736824264	60.979818134517004	1189043
2020-10-23	78857176259	4402.4661788935409	55.828351809529657	1132837
2020-10-24	80086035236	2261.1476112996233	28.233981175824276	1012156
2020-10-25	79043685989	2346.400107210437	29.684851836704205	965206
2020-10-26	79018418691	4418.605406656684	55.918676681389371	1086139
2020-10-27	79864583745	3148.6340869038418	39.424660334512353	1078466
2020-10-28	79793314114	4849.6738484655543	60.777947404676887	1139608
2020-10-29	79579962714	5094.8133690162358	64.021308822753909	1107849
2020-10-30	79190370544	4618.5968454581689	58.322707846050164	1111013
2020-10-31	79269881218	2992.6725437747227	37.752958599049464	1089587
2020-11-01	79283838653	2414.1394938327617	30.449326556937763	1050753
2020-11-02	79013568281	4397.6458305551314	55.656843833650932	1156870
2020-11-03	79617868730	3354.799838846664	42.136267804699173	1119359
2020-11-04	79492925790	2771.9645148388668	34.870581089966279	1137324
2020-11-05	79337650111	3763.1770252662955	47.432423571927025	1128431
2020-11-06	79585521676	4519.434580562016	56.787145266962646	1171971
2020-11-07	79094614181	4275.4887543627128	54.055371514660791	1131722
2020-11-08	79702782471	2131.6680356890965	26.745214779229414	1016465
2020-11-09	79397625999	3182.897313536645	40.088066532074059	1147695
2020-11-10	78794768472	3776.7091436164551	47.93096314457123	1157455
2020-11-11	79641101166	3752.2799718277006	47.114868037882005	1096582
2020-11-12	79710575348	4175.9920243417082	52.389435230020418	1099253
2020-11-13	79737863173	4109.2538112599268	51.534536388872773	1156377
2020-11-14	79754234413	2791.5896010184588	35.002399829487025	1067063
2020-11-15	79667382986	2520.817489438703	31.641776031248426	1037428
2020-11-16	79059063494	3540.9278791308152	44.788386335989749	1105512
2020-11-17	79423090028	5886.3569570430182	74.113925244759784	1173012
2020-11-18	78886998728	6371.6001620115012	80.76869781775558	1120798
2020-11-19	80650412451	3886.1469563147352	48.185084715788705	1122748
2020-11-20	78541787070	5098.6554798308989	64.916468927384429	1162871
2020-11-21	79853721557	5071.9509282167637	63.515523501260724	1172183
2020-11-22	79156827331	4852.224582306656	61.2988764950966	1148006
2020-11-23	78784912579	5825.9584161983175	73.947640804404713	1213632
2020-11-24	79716763050	7166.0781274590408	89.894243735967166	1240072
2020-11-25	78853492731	4578.8700140231813	58.06806845758237	1205924
2020-11-26	79351250096	11194.82994950849	141.07944028562704	1173330
2020-11-27	78392588609	3124.3613532994659	39.855315518191325	1102889
2020-11-28	80424631325	2243.4404873729927	27.894942760845691	992335
2020-11-29	79312439260	1962.3510691418751	24.742034004387968	993930
2020-11-30	80199545798	6022.4706249593419	75.093575219593447	1183915
2020-12-01	79418825126	6541.401465064966	82.365880566564229	1172361
2020-12-02	78456588924	3155.0930813562841	40.214507470017416	1071389
2020-12-03	79667393222	3488.1684072024591	43.784141367376982	1114178
2020-12-04	78650515103	3936.3252264021958	50.048308281862113	1134337
2020-12-05	79131951066	2662.9168494996193	33.651601074243871	1055722
2020-12-06	79869709891	2648.3072545831178	33.157842418575484	1034515
2020-12-07	78812475592	3570.713220894821	45.306446651667834	1102501
2020-12-08	79149618632	4845.2244027559082	61.216017038356206	1149816
2020-12-09	80410134701	5024.9154251574009	62.491070856207749	1150822
2020-12-10	78461405162	4250.0538241381073	54.167444686505178	1092429
2020-12-11	79417037036	4829.4113824768856	60.810772634185518	1122160
2020-12-12	79202588970	3106.7682140394313	39.22558914350892	1092064
2020-12-13	79222793968	3321.3005731245157	41.923547589928084	1142703
2020-12-14	79650531212	4749.0893171246953	59.62407588324038	1241593
2020-12-15	79088787327	6519.6380155946063	82.434416254715757	1215285
2020-12-16	79964964629	6414.6204512824452	80.217886433681059	1261767
2020-12-17	79641192332	11024.418931986824	138.42609093582328	1342281
2020-12-18	79062884025	5561.5139826843088	70.342918188080972	1193950
2020-12-19	79610410275	4889.2831321480653	61.415122912429489	1162872
2020-12-20	80322225206	3415.5303118987176	42.522854703527074	1074305
2020-12-21	79555003523	6179.8777981028161	77.680567210535841	1146949
2020-12-22	79416799896	5216.0043975736926	65.678853899984546	1147101
2020-12-23	80403111772	8973.2833528987721	111.60368243388902	1254308
2020-12-24	78884495208	6673.3663422594936	84.596679292469133	1142743
2020-12-25	78460405977	7100.3111157678768	90.49546745716907	1140417
2020-12-26	80394399993	5203.2453107401379	64.721489446941447	1139562
2020-12-27	79619149302	7559.85975262819	94.950270367160144	1177372
2020-12-28	80355187233	8873.2855734768345	110.42579675345196	1256783
2020-12-29	78501673212	7421.2053265387249	94.535632463491211	1206703
2020-12-30	79688716123	8986.76406768946	112.77335744521643	1227653
2020-12-31	79189267407	7765.7485570067192	98.065669898093518	1163876
2021-01-01	80038891441	5188.6733505311759	64.826901736338542	1136712
2021-01-02	80948469861	8012.0652845917248	98.977353103147934	1170839
2021-01-03	78955134702	13011.093414713252	164.790972288515	1234419
2021-01-04	79464427883	20121.6893109184	253.21631133549099	1275169
2021-01-05	79844614999	10958.666235017974	137.24991015555932	1258441
2021-01-06	79409862801	9762.94678174504	122.94375581797499	1280434
2021-01-07	78649000525	10633.979171740481	135.20806495640437	1298568
2021-01-08	80669146918	11193.151282887737	138.75380750295463	1288953
2021-01-09	79098414154	7201.3459145797369	91.0428608664535	1231759
2021-01-10	80047806722	6984.8287117844911	87.258214782102343	1210603
2021-01-11	79933632401	19748.380038577878	247.05970997923544	1280285
2021-01-12	80332321479	6776.86885192019	84.3604258802823	1165508
2021-01-13	80376599422	5372.7780869801136	66.845053480945367	1126532
2021-01-14	78306132000	6499.3714314154668	82.999520796346658	1184604
2021-01-15	80309431740	7421.9661361485114	92.417116836002052	1227187
2021-01-16	79464637657	6302.5692902047831	79.312880245035544	1193339
2021-01-17	79105097999	4872.8808951142091	61.600086699542544	1133096
2021-01-18	78882210030	5797.3113266148739	73.49326704221491	1217953
2021-01-19	79303557688	7959.1496691109433	100.36308459734211	1252236
2021-01-20	80233064915	6658.6911920876209	82.991858769722043	1213930
2021-01-21	79430948162	9736.6786149345226	122.58041531968742	1178190
2021-01-22	79078691115	10383.079231260572	131.30059545574679	1182794
2021-01-23	79897258632	6336.8111054251094	79.311996605689885	1140666
2021-01-24	79292330473	6396.6856556009816	80.672186293971151	1117744
2021-01-25	79682201352	8615.0040483486646	108.11704373341125	1207263
2021-01-26	79443454330	6683.69281549312	84.131447604603679	1194595
[truncated: 1,888 more rows]
