# Supplementary material for: Landauer-Based Economic Temperature in Blockspace Markets: Evidence from Bitcoin and Ethereum
Source: Entropy (Basel). 2026 May 1;28(5):508. doi: 10.3390/e28050508 (PMC13205438; doi:10.3390/e28050508)
Supplement: Supplementary file 1 [file entropy-28-00508-s001.zip › entropy_submission_entropy_optimized/data/eth_daily_clean.csv]

date	fee_per_tx_gwei	price_usd	tx_count	active_addresses	block_count	fee_total_eth	fee_per_tx_eth	issuance_total_eth	transfer_count	T_star_eth	total_gas_used	total_fees_eth_from_gas	weighted_gas_price_gwei	tx_count_gas	T_star_eth_gas	T	S	P	V
2015-08-08	23637615.436257143	1.19999	2881	1208	5256	68.09997007185683	0.0236376154362571	27943.4375	2663	5115237.957911078	376006093	68.09997007185683	181.1140067665255	2881	3.135481223543219e-07	15.447734477871512	7.9658927350845286	7.0967213784947605	8.567125560164447
2015-08-09	10608690.521599391	1.19999	1329	1113	5123	14.09894970320559	0.0106086905215993	27178.28125	1266	2295746.6494940715	38863003	14.098949703205593	362.7859047126541	1329	6.280620768657781e-07	14.646568686036208	7.192182058713246	7.014814351275545	8.541495483939203
2015-08-10	15299530.89758406	1.19999	2037	1430	5255	31.16514443837873	0.015299530897584	27817.34375	2078	3310856.012384107	74070061	31.165144438378736	420.75224480210346	2037	7.284145422509024e-07	15.012717327931732	7.619233416226805	7.265429723253953	8.566935283311052
2015-08-11	2279155.4676646697	0.99	4963	2697	5280	11.311448586019756	0.0022791554676646	28027.8125	5047	406905.62846357963	163481740	11.311448586019756	69.19089915497446	4963	9.882315341467473e-08	12.916336566441617	8.50976567558744	7.89989532313973	8.571681376700306
2015-08-12	16005399.019831896	1.288	2036	1219	5124	32.58699240437774	0.0160053990198318	27370.9375	1968	3717636.476731049	70102332	32.586992404377746	464.8489069433202	2036	8.63778154099001e-07	15.128598668607891	7.618742377670413	7.105786129481271	8.541690663016626
2015-08-13	8771699.194209402	1.8848	2842	1606	5286	24.92916910994312	0.0087716991942094	28268.125	2792	2981491.3601556644	88234087	24.92916910994312	282.53444850563386	2842	7.682653027791764e-07	14.90793418972311	7.952263308657046	7.381501894506707	8.572817095164234
2015-08-14	4522632.045629319	1.79504416247808	3174	1893	5809	14.354834112827458	0.0045226320456293	31106.71875	3085	1464033.2674340855	78746522	14.354834112827458	182.2916587075104	3174	4.7208094760916934e-07	14.196705696902377	8.062747901086354	7.545918151209323	8.667163717992533
2015-08-15	3868911.1331203375	1.78222244301578	2284	1601	5382	8.83659302804685	0.0038689111331203	28512.65625	2202	1243469.721306245	59565914	8.83659302804685	148.34982684974582	2284	3.8143759109795095e-07	14.03341619235636	7.7336835707759	7.3783837129967145	8.590815331286851
2015-08-16	2736572.9200432603	1.53307377556984	2440	1542	5132	6.677237924905556	0.0027365729200432	27094.53125	2381	756579.6082557383	58241191	6.677237924905556	114.64803192135196	2440	2.535736941428964e-07	13.536563039001495	7.799753318287247	7.340835554123275	8.543250725735527
2015-08-17	3042520.636797356	1.29638	2512	1522	5347	7.642811839634958	0.0030425206367973	28118.90625	2520	711296.0662887392	60515132	7.642811839634957	126.2958798410116	2512	2.3620878407963323e-07	13.474844030393843	7.828834527588089	7.3277805384216315	8.584290934948731
2015-08-18	4773885.862139553	1.08418656925774	2494	1544	4948	11.906071340176045	0.0047738858621395	26162.8125	2498	933384.5466124445	66816413	11.906071340176045	178.19081877645905	2494	2.7871727376343133e-07	13.74657255634242	7.821643126239982	7.342131730584722	8.506738733512378
2015-08-19	4753835.696081398	1.24	3246	1592	5192	15.430950669480218	0.0047538356960813	27282.03125	3214	1063041.9535103228	91746712	15.430950669480218	168.19077581200094	3246	3.0088351775217905e-07	13.87664512362931	8.085178748074537	7.3727463664043285	8.554874258383926
2015-08-20	2976798.4987870743	1.5218	2303	1378	4024	6.855566942706632	0.002976798498787	21057.03125	2262	816942.6498630898	63112713	6.8555669427066315	108.62418388996574	2303	2.384836693849235e-07	13.613324175372275	7.741967899820685	7.228388451573604	8.300031711779575
2015-08-21	2004348.4880595356	1.43588	3919	1613	5088	7.855041724705319	0.0020043484880595	26690.9375	3914	519010.24554229365	106379973	7.855041724705319	73.83947845808646	3919	1.529612083868642e-07	13.159678902882451	8.273591798199632	7.385851078125209	8.534640105019959
2015-08-22	11888005.540537149	1.4	3579	1594	5271	42.54717182958245	0.0118880055405371	27550.46875	3592	3001384.1618938562	90744195	42.547171829582446	468.8693511423233	3579	9.47009682804998e-07	14.914584127523945	8.182838710766026	7.374001859350161	8.569975376855206
2015-08-23	1921185.6021245348	1.35	4190	1794	5013	8.049767672901801	0.0019211856021245	26255.625	4107	467721.83376208297	117802449	8.049767672901801	68.33277016933495	4190	1.330875206822315e-07	13.055629025887301	8.340456012916183	7.492203042618741	8.519789817263504
2015-08-24	2002771.9810014917	1.23804	4432	1622	5184	8.87628541979861	0.0020027719810014	27333.28125	4428	447147.4264232132	97648912	8.876285419798611	90.89999302602175	4432	1.623577654532541e-07	13.010643632246667	8.39660622842712	7.3914152346753585	8.55333223803211
2015-08-25	1840819.2166504425	1.27119	4487	1779	5097	8.259755825110535	0.0018408192166504	26736.09375	4323	421993.88629907	114480057	8.259755825110537	72.15017219209226	4487	1.3231905136622545e-07	12.952746105470244	8.408939605975984	7.483806687665835	8.536407410340042
2015-08-26	1792042.6560531722	1.18	4156	1715	5003	7.447729278556984	0.0017920426560531	26137.96875	4096	381342.23031003616	99511209	7.447729278556984	74.84311921641897	4156	1.2741144038706318e-07	12.851452493214214	8.332308352219117	7.44716835960004	8.517793011488205
2015-08-27	1551156.1794075023	1.13646	5590	1751	4708	8.670963042887939	0.0015511561794075	24532.8125	5517	317902.71263625874	147888097	8.67096304288794	58.6319198014154	5590	9.613085567727265e-08	12.669500679848518	8.628734566149145	7.467942332285852	8.457018468380168
2015-08-28	2085991.6709762944	1.295	4758	1697	4653	9.925148370505209	0.0020859916709762	24225.15625	4710	487154.69269673387	111903559	9.925148370505203	88.6937686271909	4758	1.6570568790228082e-07	13.096336995767645	8.467582690862903	7.436617265234227	8.445267451844648
2015-08-29	1330623.707673726	1.179	4139	1537	4329	5.507451526061552	0.0013306237076737	22525.0	4101	282913.4625636063	99107570	5.507451526061551	55.570442561164114	4139	9.452184704363282e-08	12.55289634386898	8.328209491748732	7.337587743538596	8.37309184744198
2015-08-30	1232321.465973888	1.32	4572	1768	4155	5.634173742432616	0.0012323214659738	21453.59375	4508	293347.5711773551	102643603	5.634173742432616	54.89064664295364	4572	1.0453141208793051e-07	12.589113434712964	8.427706024914702	7.477604243197589	8.332067707289548
2015-08-31	1428894.113621822	1.30651	5196	1662	4122	7.424533814378986	0.0014288941136218	21293.4375	5137	336664.51021266816	129040364	7.424533814378986	57.53652255955344	5196	1.084503323357038e-07	12.726842194819913	8.55564437779049	7.415776975415394	8.324093761450404
2015-09-01	1522175.403821929	1.36	5153	1709	3938	7.843769855894398	0.0015221754038219	20339.21875	5074	373325.9340976989	140186844	7.843769855894397	55.95225366436238	5153	1.0978197288786626e-07	12.830207135025598	8.547334348328224	7.443663683115591	8.278428259199071
2015-09-02	1569535.1936575582	1.30828087083577	5195	1645	3577	8.153735331051015	0.0015695351936575	18391.09375	5140	370302.4638120338	139367393	8.153735331051017	58.50533008858834	5195	1.1042590425744801e-07	12.822075420436237	8.555451903533328	7.405495663199472	8.182279739259018
2015-09-03	1459080.1076197778	1.23357	4777	1570	3383	6.970025674099679	0.0014590801076197	17380.9375	4640	324584.2836189808	126323875	6.970025674099679	55.17583809156962	4777	9.819452564119782e-08	12.690300515204012	8.471568013389962	7.358830898342354	8.12651816878071
2015-09-04	1725249.2664780754	1.23357	5642	1583	4443	9.733856361469302	0.001725249266478	23081.875	5038	383795.78633107233	167169621	9.733856361469304	58.2274237582276	5642	1.0362532682800832e-07	12.857865883681171	8.637993891561942	7.367077059881012	8.399085102935908
2015-09-05	1656319.6817545511	1.36287107188779	5519	1641	4921	9.141228323603368	0.0016563196817545	25629.0625	5426	407083.48879059724	159443421	9.141228323603368	57.33211358782479	5519	1.1272682236968843e-07	12.916773575551636	8.615951963439501	7.403061091090091	8.501267040865978
2015-09-06	1459063.1650998	1.34	5521	1732	4978	8.055487734515996	0.0014590631650998	26168.28125	5445	352584.68476606713	142769611	8.055487734515998	56.422985802741984	5521	1.0907755682508414e-07	12.773046112852452	8.616314282284044	7.4570320891223805	8.512783482927537
2015-09-07	1623364.1522038814	1.27561	5702	1791	4834	9.256422395866531	0.0016233641522038	25460.46875	5506	373437.92275833007	170954165	9.256422395866531	54.14563836959768	5702	9.96450965938384e-08	12.830507065613942	8.648572269472618	7.490529402060711	8.483429561263428
2015-09-08	1846304.927435862	1.26349378725891	5622	1697	4923	10.379926302044415	0.0018463049274358	25888.75	5570	420688.9371093276	159613715	10.379926302044415	65.03154382469211	5622	1.1854185359590881e-07	12.949648972844283	8.634442751466477	7.436617265234227	8.5016733797582
2015-09-09	1755995.9081304534	1.21	5604	1712	5035	9.84060106916306	0.0017559959081304	26431.40625	5531	383171.69650776894	173606036	9.84060106916306	56.683519167288985	5604	9.895020872336661e-08	12.856238461463125	8.631235907456897	7.445417556701687	8.524168805152662
2015-09-10	1483955.6582656794	1.1857	5341	1676	5003	7.925807170796993	0.0014839556582656	26444.21875	5243	317307.4697108732	141533806	7.925807170796993	55.9993926171744	5341	9.579275756780108e-08	12.667626518771888	8.58316818033977	7.424165281042028	8.517793011488205
2015-09-11	1374106.5251826565	0.927715708357686	6460	1839	5141	8.876728152679961	0.0013741065251826	27238.59375	6319	229889.88560462376	160019709	8.876728152679961	55.472717755535726	6460	7.424528742298212e-08	12.345355715023247	8.773384596776648	7.516977224604321	8.545002892055505
2015-09-12	2029098.140369056	1.14639	5596	1693	5026	11.354833193505236	0.002029098140369	26402.34375	5493	419488.4366511016	186314190	11.354833193505238	60.94454315854975	5596	1.0079564166313105e-07	12.946791239911398	8.629807335785372	7.4342573821331355	8.522379718103538
2015-09-13	1581430.6874556886	0.88557	6057	1760	4971	9.578725673919106	0.0015814306874556	26171.40625	5958	252555.9529721368	177583552	9.578725673919108	53.93926163791964	6057	6.891320237370781e-08	12.439388099078055	8.708969906980947	7.473069088032197	8.511376306094673
2015-09-14	1777018.740020668	0.955	5572	1781	4851	9.90154841939516	0.0017770187400206	25588.125	5491	306041.224777977	171636301	9.901548419395162	57.68912730993405	5572	7.948256607850751e-08	12.631475093357048	8.625509334899697	7.484930283289661	8.486940148245216
2015-09-15	1557958.4295217798	0.95	5409	1646	4842	8.426997145283307	0.0015579584295217	25615.3125	5350	266909.4943966397	148568242	8.426997145283307	56.7213896579816	5409	7.774008419330555e-08	12.494664907621061	8.595819511871428	7.406103381237015	8.485083137498004
2015-09-16	2579464.76121335	0.93634	5872	1680	4956	15.146617077844793	0.0025794647612133	26318.125	5430	435559.737933903	146153300	15.146617077844793	103.63513569549777	5872	1.3999584168939756e-07	12.98438723678359	8.677950570294351	7.426549072397305	8.508354242749032
2015-09-17	1593987.2934902208	0.875	5368	1669	4808	8.556523791455506	0.0015939872934902	25435.625	5043	251522.8585141959	147106346	8.556523791455508	58.165565416569486	5368	7.3425776179864e-08	12.435289153116239	8.588210678651517	7.419979923661835	8.478036476215044
2015-09-18	2039783.017269643	0.85226	5802	1643	4889	11.834821066198469	0.0020397830172696	25894.21875	5610	313502.22634063684	212949263	11.834821066198469	55.57577847169384	5802	6.83332693094458e-08	12.655561740594926	8.665957964681349	7.404279118037268	8.494743062578646
2015-09-19	1533564.7210231444	0.883689479836353	5205	1551	5078	7.982204372925467	0.0015335647210231	27187.1875	5060	244391.64015670467	151038683	7.982204372925467	52.84874188770216	5205	6.737656667812168e-08	12.406527300116421	8.557374981049069	7.346655163176539	8.532672762264625
2015-09-20	1713471.6450726448	0.94116	6402	1636	5305	10.969645471755072	0.0017134716450726	27982.65625	6272	290820.44526492595	206446103	10.969645471755072	53.13563836927972	6402	7.214793453712443e-08	12.580461329133376	8.764365720529808	7.400009517162692	8.576405051048084
2015-09-21	1614709.2689838116	0.94116	6305	1699	5075	10.180741940942932	0.0016147092689838	26651.875	6190	274057.9162366975	190902398	10.180741940942934	53.329565514116446	6305	7.241125014563213e-08	12.52109473616069	8.74909824839902	7.4377951216719325	8.532081803909987
2015-09-22	1676094.2351435337	0.80588	6804	1712	5051	11.404145175916604	0.0016760942351435	26370.3125	6725	243586.58234862718	211491983	11.404145175916604	53.92235211070201	6804	6.269223382524375e-08	12.403227732630222	8.825265953515752	7.445417556701687	8.527341522468053
2015-09-23	1445200.8515386358	0.91	7404	1878	5165	10.70026710479206	0.0014452008515386	27080.3125	7276	237166.94155737504	198471252	10.70026710479206	53.91343580979708	7404	7.078038829687252e-08	12.376519566904577	8.909775673693389	7.537962659768208	8.549660381553739
2015-09-24	1658018.359013709	0.8	6224	1754	5021	10.319506266501325	0.0016580183590137	26385.78125	6132	239201.48642519352	183782502	10.319506266501325	56.15064630310303	6224	6.480660717135757e-08	12.385061515191452	8.736168065858228	7.469654172932128	8.521384396034705
2015-09-25	1681181.834921654	0.68233	5851	1701	5126	9.836594916126598	0.0016811818349216	27003.4375	5711	206868.1864390282	178617418	9.836594916126595	55.07074856566675	5851	5.4211320369875853e-08	12.239837088928915	8.674367865788236	7.438971592395862	8.542080906924017
2015-09-26	1572565.8504521807	0.77032	5907	1556	4930	9.289146478621031	0.0015725658504521	25910.3125	5850	218456.2961328313	160320021	9.289146478621031	57.941275335917226	5907	6.439227406321931e-08	12.294341255812862	8.683893367307235	7.349873704738337	8.503094267036737
2015-09-27	1462477.508757786	0.700769905318527	5760	1537	4773	8.423870450444849	0.0014624775087577	25011.09375	5695	184820.09558827674	165754018	8.423870450444849	50.82151583465596	5760	5.1380413624168034e-08	12.127138174638503	8.658692753689937	7.337587743538596	8.470730317005897
2015-09-28	1514346.9882912152	0.604208065458796	6123	1692	4738	9.27234660930711	0.0015143469882912	24714.21875	6018	165004.7583490205	171799357	9.272346609307107	53.97195176526249	6123	4.7046701594863455e-08	12.01372959094581	8.719807451477955	7.433666540166168	8.463370384718731
2015-09-29	1547111.959001293	0.68163	5738	1676	4640	8.87732842074942	0.0015471119590012	24364.6875	5637	190175.68602135614	155322802	8.87732842074942	57.15405791320594	5738	5.6204398702029165e-08	12.155703587175184	8.65486599654131	7.424165281042028	8.442469645220301
2015-09-30	1428505.471162011	0.713644313851549	5870	1633	4757	8.385327115721005	0.001428505471162	25097.5	5782	183843.4959039036	161315703	8.385327115721005	51.98084848392598	5870	5.351798000500493e-08	12.121840108915181	8.677609912822142	7.398174092970465	8.467372496432281
2015-10-01	1365511.518991733	0.654722555230859	6421	1622	5210	8.767949463445916	0.0013655115189917	27422.03125	6376	161226.7956909984	167413168	8.767949463445914	52.37311716988663	6421	4.9469812560115954e-08	11.99056732161155	8.76732914779405	7.3914152346753585	8.558335134747413
2015-10-02	1610637.7474601138	0.66467	6063	1521	5143	9.76529666285067	0.0016106377474601	26913.125	5952	193058.3109959953	175336965	9.765296662850671	55.69445474803713	6063	5.340631005304419e-08	12.170747551768022	8.70996000607173	7.327123292259293	8.545391845774915
2015-10-03	1602036.7088446708	0.6796	6112	1528	5077	9.791648364458627	0.0016020367088446	26453.75	6104	196340.72276888543	176738025	9.791648364458627	55.40204698144968	6112	5.431924443258558e-08	12.187606810450317	8.718009330846357	7.331714969726466	8.532475814947395
2015-10-04	1423901.8396585074	0.60954	6624	1520	4886	9.431925785897953	0.0014239018396585	25480.15625	6625	156518.90963552473	175625589	9.431925785897953	53.704735395352635	6624	4.722688821505234e-08	11.9609321100052	8.798454696065095	7.326465613840322	8.494129251817686
2015-10-05	1829395.3666555327	0.60777	6279	1577	5009	11.48677350723009	0.0018293953666555	26136.875	6132	200507.85265656817	217225401	11.486773507230092	52.87951341947386	6279	4.636617268642875e-08	12.208608690331236	8.744966011114109	7.3632795869630385	8.518991573357617
2015-10-06	1547739.2309620415	0.65114	6458	1555	4806	9.995299953552864	0.001547739230962	25036.5625	6369	181742.59217834813	185466056	9.995299953552863	53.89288028830927	6458	5.062678036514766e-08	12.110346636261674	8.77307495131822	7.349230824613334	8.477620416296414
2015-10-07	1710853.8015321963	0.6	7121	1512	5004	12.18298992071077	0.0017108538015321	26133.59375	6950	185118.02213673978	227483136	12.182989920710773	53.55557398641968	7121	4.6358616601301796e-08	12.128748858147976	8.870803443982124	7.321188556739478	8.517992871586802
2015-10-08	1728693.8158161065	0.633798841028638	6926	1460	5152	11.972933368342352	0.0017286938158161	26778.4375	6795	197585.0453709787	206603046	11.972933368342352	57.951388424071695	6926	5.298950042544478e-08	12.193924380110971	8.843037724962366	7.286191714702382	8.54714026778419
2015-10-09	1672219.190347166	0.635190847457627	6763	1490	4905	11.309218384317884	0.0016722191903471	25451.40625	6688	191549.92518931252	180944156	11.309218384317884	62.50115303153468	6763	5.7275224475570037e-08	12.162903759574359	8.81922185757494	7.306531398939505	8.498010371999463
2015-10-10	1743423.436522257	0.635190847457627	6529	1408	4896	11.382811617053816	0.0017434234365222	25499.6875	6530	199706.25308384438	174240457	11.382811617053816	65.32817815700412	6529	5.986587266053464e-08	12.204602831301488	8.784009071186633	7.249925536717988	8.496173824192162
2015-10-11	1494071.824531084	0.59931	6023	1434	5073	8.998794599150719	0.001494071824531	26507.03125	5987	161475.8398851855	154497993	8.99879459915072	58.24538186169654	6023	5.036021321667123e-08	11.99211081221977	8.70334075304372	7.2682230211595655	8.53168763756669
2015-10-12	1623510.8934957157	0.63	6593	1483	5148	10.703807320817251	0.0016235108934957	26803.75	6407	184450.70029644397	200001725	10.70380732081725	53.518575006376814	6593	4.864291913700063e-08	12.125137499691206	8.7937637591133	7.301822342137932	8.546363568716018
2015-10-13	1807458.0228281391	0.601639343658679	6818	1624	5108	12.323248799642252	0.0018074580228281	26668.28125	6637	196105.15072471154	223630692	12.323248799642254	55.10535557275945	6818	4.7830462113530765e-08	12.186406277646288	8.827321452697849	7.392647520721623	8.53856321715243
2015-10-14	1732357.0309046858	0.483236302162478	6830	1708	4934	11.831998521079004	0.0017323570309046	25875.625	6674	150966.82009210595	193279995	11.831998521079004	61.21688134914844	6830	4.2678121188034335e-08	11.924815357162537	8.829079952564836	7.443078374348516	8.503905297089302
2015-10-15	2903576.5289536435	0.559861985973115	6499	1636	4926	18.87034386166973	0.0029035765289536	25610.46875	6213	293156.0149699556	347607211	18.870343861669728	54.28639931658303	6499	4.384767360398036e-08	12.588460220585258	8.77940359789435	7.400009517162692	8.502282578680484
2015-10-16	3116916.342258738	0.525	6795	1508	4883	21.179446545648123	0.0031169163422587	25441.40625	6547	295099.8585834107	400824348	21.179446545648123	52.83972056919088	6795	4.002159148424338e-08	12.595069081715094	8.823942326585245	7.318539548567902	8.49351506406166
2015-10-17	1871701.3013245035	0.52299	6567	1513	5056	12.291462445798013	0.0018717013013245	26450.625	6307	176528.35700581878	230368185	12.291462445798013	53.3557289857452	6567	4.02577020939662e-08	12.08123680537307	8.789812386190972	7.321849713788356	8.528330935826693
2015-10-18	2023300.8180943965	0.505	6481	1468	4945	13.113012602069784	0.0020233008180943	25848.28125	6170	184262.25731601764	249377360	13.113012602069782	52.583011553533915	6481	3.8309931251661666e-08	12.124115333298931	8.776630098427717	7.291656209174461	8.506132244056813
2015-10-19	1771535.3027866865	0.499479725306838	6604	1581	4975	11.699219139603278	0.0017715353027866	25966.71875	6384	159570.36096079458	216816740	11.699219139603278	53.95902152021693	6604	3.888270486070725e-08	11.980240238486232	8.795430805040018	7.365812837209472	8.512180649592693
2015-10-20	1954726.097807312	0.440034716540035	5897	1462	4990	11.527019798769716	0.0019547260978073	26192.5	5747	155116.2885181175	191557542	11.527019798769718	60.17523339681252	5897	3.820139865404365e-08	11.951930363109645	8.682199026000504	7.2875606403097235	8.515191188745565
2015-10-21	1642811.0214614023	0.42	6182	1638	4990	10.155857734674392	0.0016428110214614	26046.40625	6046	124428.9539734551	180468852	10.155857734674392	56.27485087938828	6182	3.4098728281992944e-08	11.731490181188132	8.729397122692061	7.401231264413015	8.515191188745565
2015-10-22	2207811.479831405	0.546183513734658	5979	1542	4835	13.200504837911971	0.0022078114798314	25330.78125	5400	217462.87540690374	237772273	13.200504837911971	55.5174271220092	5979	4.374641384894789e-08	12.289783427157708	8.696008608880904	7.340835554123275	8.483636407887394
2015-10-23	1995926.450616663	0.56491	6888	1684	5263	13.747941391847576	0.0019959264506166	27554.84375	6292	203333.2246816281	260401303	13.747941391847576	52.795209676226456	6888	4.302771869331405e-08	12.222601413128594	8.837536046107568	7.428927194802272	8.56845648535378
2015-10-24	1681596.9528615256	0.55606	6361	1807	5171	10.696638217152165	0.0016815969528615	27118.75	5944	168627.3903712634	211420205	10.696638217152168	50.59420984457074	6361	4.058794021703296e-08	12.035446769073117	8.757940876678804	7.499423290592229	8.550821372396221
2015-10-25	1557377.7231831106	0.624364857977791	5830	1725	5096	9.079512126157535	0.0015573777231831	26814.21875	5524	175354.51853232074	170100960	9.079512126157535	53.377195085539405	5830	4.8080473763037196e-08	12.074565023883713	8.670772279344538	7.45298232946546	8.536211197252
2015-10-26	1814292.2064018904	0.700519544126242	5938	1779	4908	10.773267121614424	0.0018142922064018	25912.1875	5835	229198.64369817826	203310004	10.773267121614424	52.98936062986071	5938	5.35529593036566e-08	12.342344346257997	8.689127655323706	7.483806687665835	8.498621805830801
2015-10-27	2786394.1005860083	0.83	6784	1850	5220	18.90289757837548	0.002786394100586	27529.375	6443	417066.3836535611	365376906	18.902897578375484	51.73533758692314	6784	6.194980142955743e-08	12.941000681524827	8.822322177471738	7.52294091807237	8.560252680876685
2015-10-28	1483623.2820728377	0.99	7346	1825	4967	10.898696630107064	0.0014836232820728	26344.6875	6457	264876.474009744	202357247	10.898696630107064	53.858691950415114	7346	7.692465110777392e-08	12.487018860481001	8.901911226379612	7.509335266016592	8.51057131510735
2015-10-29	1601678.374165014	1.17940672121566	7836	2100	5158	12.550751739957049	0.001601678374165	27510.78125	6990	340661.8198659433	241667844	12.550751739957043	51.93389212326091	7836	8.836677569629927e-08	12.738645533577083	8.966483779064431	7.649692623711514	8.54830418644129
2015-10-30	1695796.7082755694	1.12067336586791	7941	2368	5232	13.466321660416297	0.0016957967082755	27720.15625	7531	342718.3753664835	250649964	13.466321660416297	53.72560779787822	7941	8.686302045621664e-08	12.744664325819699	8.97979449089521	7.769800996003896	8.562548893137034
2015-10-31	2048752.8914311088	0.889342571595558	7557	2097	5129	15.482425600544888	0.0020487528914311	27751.5625	7146	328581.57980915316	296674561	15.482425600544886	52.18656277221183	7557	6.695797550684556e-08	12.702540426438159	8.93022956502072	7.64826303090192	8.542665987389269
2015-11-01	2338432.5478550307	0.99	6915	2234	5158	16.170261068417535	0.002338432547855	28180.15625	6610	417488.5737301698	316473677	16.170261068417535	51.09512178612421	6915	7.297753202631443e-08	12.942012454587557	8.841448244098858	7.711548979629146	8.54830418644129
2015-11-02	1585241.5328911834	0.9878	6558	2160	5024	10.39601397270038	0.0015852415328911	27134.21875	6246	282389.8066145433	193339829	10.39601397270038	53.7706794635697	6558	7.662828135751273e-08	12.551043688392198	8.788440957404594	7.67786350067821	8.521981708148035
2015-11-03	1654325.0425663658	1.04736265341905	7399	2192	5085	12.24035098994854	0.0016543250425663	27605.78125	6973	312465.79276283394	236076946	12.24035098994854	51.84898905778178	7399	7.834511382241308e-08	12.652250279008133	8.90910013492555	7.692569648067906	8.53405030848266
2015-11-04	1334781.433933133	0.799	7037	2164	5125	9.392856950587458	0.0013347814339331	27716.40625	6802	192327.54522117332	180987375	9.392856950587456	51.897857243288136	7037	5.982335224084647e-08	12.166955162198612	8.85893722196655	7.679713639966372	8.54188580400661
2015-11-05	1412895.5087236175	0.87638	7498	2042	5103	10.593890524409684	0.0014128955087236	27291.40625	7210	223299.142062246	199792729	10.593890524409684	53.02440472901136	7498	6.704135733318786e-08	12.316267595735091	8.922391597295857	7.621684998724611	8.537583881063972
2015-11-06	2021856.1477488915	0.959652834599649	7882	1938	5142	15.936270156556764	0.0020218561477488	27422.1875	7151	349904.0387375834	309939683	15.936270156556764	51.41732740481884	7882	7.118658976829715e-08	12.765414220837274	8.97233695775495	7.569411792450712	8.545197387825835
2015-11-07	2917417.223840429	0.911850192869667	10996	2265	4922	32.07991979334936	0.0029174172238404	26715.3125	7787	479740.72694257286	572275369	32.079919793349355	56.05678932050867	10996	7.374392565842589e-08	13.081001084746346	9.305286849285137	7.725330037917135	8.501470230951002
2015-11-08	2378706.105086843	1.0	12413	2426	5021	29.52687888244298	0.0023787061050868	27289.0625	9607	428968.4376926363	563914716	29.526878882442983	52.360539714028285	12413	7.554029098369823e-08	12.96913862339158	9.426499589515949	7.793999089503996	8.521384396034705
2015-11-09	1464833.2578284862	0.998	7689	2194	5024	11.26310291944323	0.0014648332578284	27059.53125	7390	263635.13268059806	211894015	11.263102919443233	53.154417407415835	7689	7.653224316623078e-08	12.482321353004872	8.94754601503218	7.693481640835175	8.521981708148035
2015-11-10	1883350.831591118	0.901914669783752	8151	1976	5053	15.351192628299204	0.0018833508315911	27444.0625	7383	306324.14568671765	287969451	15.351192628299204	53.30840675978233	8151	6.93642496541742e-08	12.632399119902365	9.005895898094458	7.588829878307813	8.527737405291909
2015-11-11	2258666.078903381	0.750047340736411	10217	2182	5028	23.07679132815584	0.0022586660789033	27819.0625	7239	305509.878278028	414061456	23.076791328155835	55.73276863557142	10217	6.030784814448629e-08	12.629737391859992	9.231808278591423	7.687997166393016	8.522777569710138
2015-11-12	2715450.094584631	0.88	9534	1947	5079	25.889101201769872	0.0027154500945846	28032.03125	7068	430932.3023762585	450460992	25.88910120176987	57.472459683634206	9534	7.296540466447756e-08	12.97370628569617	9.162619635764772	7.5740450053721995	8.532869670801245
2015-11-13	1848093.076272437	0.89998421975453	7891	1958	5119	14.5833024648658	0.0018480930762724	28185.15625	6940	299946.14634715294	280236525	14.583302464865804	52.03926384994176	7891	6.756792436889901e-08	12.611358225347942	8.973478148521036	7.579678823090456	8.540714386457584
2015-11-14	2570244.558550026	0.88	7211	1906	5127	18.53403351170424	0.00257024455855	28357.65625	6887	407888.6986341162	360305868	18.534033511704237	51.43972151934043	7211	6.530641140378235e-08	12.9187496187049	8.88336291691676	7.552762084214147	8.5422759717837
2015-11-15	1601670.0268668365	0.91	7170	1894	5195	11.483974092635217	0.0016016700268668	28120.15625	6891	262844.55980752036	224846805	11.483974092635217	51.07465988958667	7170	6.705349426939542e-08	12.47931810908656	8.877660933593667	7.546446273746024	8.555451903533328
2015-11-16	1379956.4596957462	0.914427235534775	7442	1999	5039	10.269635973055744	0.0013799564596957	27395.15625	7102	227561.6575361671	182259335	10.269635973055744	56.34628247192795	7442	7.43342492886482e-08	12.335176502790276	8.914894908906568	7.6004023345004	8.524962928680598
2015-11-17	1343153.205119092	0.999284628872005	7145	2032	5163	9.596829650575913	0.001343153205119	27793.59375	6877	242046.78128594064	171866071	9.596829650575913	55.83900065171044	7145	8.050101999657842e-08	12.396886297555568	8.874168090363968	7.616775808698373	8.54927308487965
2015-11-18	1399901.7221505004	0.996753607247224	7373	1979	5075	10.32147539741564	0.0013999017221505	27252.03125	7088	251634.34449410523	195036006	10.32147539741564	52.92087142830252	7373	7.610082097169434e-08	12.435732298841142	8.90557995798965	7.590346945602565	8.532081803909987
2015-11-19	1787284.7581697886	0.94	8876	1983	4977	15.863939513515044	0.0017872847581697	26563.4375	7002	302974.55572898814	291565861	15.863939513515044	54.40945472527404	8876	7.378647547904791e-08	12.621404106473662	9.091106284052485	7.592366128519796	8.512582578858554
2015-11-20	1888295.4067323245	0.92	6348	1861	4721	11.986899241936795	0.0018882954067323	25130.46875	6059	313286.95818800526	215430072	11.986899241936795	55.64171766111093	6348	7.385210772533028e-08	12.654874848841178	8.7558950816463	7.528869256642251	8.459775920546287
2015-11-21	1648330.4108183172	0.96	6822	1841	5035	11.24491006260256	0.0016483304108183	26782.1875	6560	285364.5731320865	200136785	11.244910062602562	56.18612321869046	6822	7.781706368100575e-08	12.561522845738699	8.82790796297859	7.518064181233078	8.524168805152662
2015-11-22	1587140.3820819715	0.97	7083	2128	5049	11.241715326286604	0.0015871403820819	26988.59375	6842	277633.3464589433	200785655	11.241715326286604	55.9886378650238	7083	7.835129428817794e-08	12.5340566245321	8.865452825753623	7.662937850461535	8.526945482858915
2015-11-23	1612116.79392883	0.92	8260	1877	5089	13.316084717852137	0.0016121167939288	27272.34375	7017	267466.1839525179	233727612	13.316084717852137	56.97266405071616	8260	7.561864550082506e-08	12.496748422196358	9.019179866515024	7.537430036586509	8.534836626588833
2015-11-24	1812988.119009892	0.910014781998831	7152	1944	5001	12.966491027158748	0.0018129881190098	26848.125	6865	297528.0781194374	213080657	12.966491027158748	60.85250162880222	7152	7.989165585162302e-08	12.60326387974769	8.87514731685335	7.572502985020384	8.517393171418904
2015-11-25	1755372.075468058	0.87	7098	1829	4940	12.459630991672276	0.001755372075468	26471.875	6830	275405.7414659599	236509015	12.459630991672276	52.68142100914115	7098	6.612280560807825e-08	12.52600071279344	8.867568333206442	7.511524648390866	8.505120610181969
2015-11-26	1278786.82055406	0.858832719462303	7278	1916	4940	9.307010479992448	0.001278786820554	26538.4375	7039	198057.49657341614	172083879	9.30701047999245	54.0841509040626	7278	6.701208589382498e-08	12.19631265425703	8.892611378172106	7.557994958530806	8.505120610181969
2015-11-27	1415754.2731465374	0.88	6639	1757	5174	9.39919261941986	0.0014157542731465	27886.875	6276	224675.18358844556	173300084	9.39919261941986	54.23651508108825	6639	6.885714118147524e-08	12.322411009655184	8.80071662871916	7.471363088187097	8.551401362745974
2015-11-28	2136882.8768475507	0.907557786090006	6817	1749	5008	14.567130571469754	0.0021368828768475	27201.09375	6448	349735.3713677997	277436869	14.567130571469754	52.50610931407879	6817	6.874777776170162e-08	12.764932065685306	8.827174771362785	7.466799475018602	8.518791912779934
2015-11-29	1326541.9695190005	0.87	6853	1758	5050	9.090792117113711	0.001326541969519	27350.9375	6540	208125.26290398027	171604728	9.090792117113711	52.97518444313324	6853	6.649152122106925e-08	12.245895402918356	8.832441791585824	7.471932078245122	8.527143522269405
2015-11-30	2316464.671459762	0.88	8986	1883	5080	20.81575153773742	0.0023164646714597	27360.0	6501	367614.7303300429	378296036	20.81575153773742	55.02503213577798	8986	6.98582200685976e-08	12.814790740287707	9.103423089630105	7.5406215286571525	8.533066540572527
2015-12-01	1924402.258548098	0.863293395675044	6794	1880	5078	13.074388944575777	0.001924402258548	27542.8125	6470	299597.9438098276	231616100	13.074388944575777	56.448532483604446	6794	7.03049029922866e-08	12.610196667483585	8.82379514872053	7.539027055823995	8.532672762264625
2015-12-02	1759169.8757573424	0.82	6502	1789	4824	11.43812253217424	0.0017591698757573	26007.03125	6068	260139.4297232281	209753737	11.438122532174235	54.531197850240154	6502	6.45109487440666e-08	12.46897303442354	8.779865100863852	7.489412083508719	8.481358738407021
2015-12-03	1530064.209583499	0.83	6971	1868	5205	10.666077605006572	0.0015300642095834	28063.28125	6627	229019.41491855984	198524826	10.666077605006574	53.72666895074661	6971	6.43342950527419e-08	12.3415620602464	8.849513965486398	7.532623618788788	8.557374981049069
2015-12-04	1793612.977307512	0.84	6898	1869	5008	12.372342317467218	0.0017936129773075	26679.375	6412	271701.83750174183	224707034	12.372342317467218	55.059879956704954	6898	6.672507724300308e-08	12.51246055837185	8.838986793496787	7.533158807455563	8.518791912779934
2015-12-05	1928777.1985317075	0.86993	6784	1833	5006	13.084824514839102	0.0019287771985317	26581.875	6420	302587.4582226586	231821279	13.084824514839104	56.44358693594777	6784	7.083916801554756e-08	12.620125632757885	8.822322177471738	7.513709247839705	8.518392471991719
2015-12-06	1883709.131405947	0.82499	9103	2210	4913	17.147404223188335	0.0018837091314059	26255.78125	8541	280250.9409082481	321509549	17.147404223188335	53.33404334808214	9103	6.347865742769046e-08	12.543440698317703	9.116359308505288	7.700747794511798	8.499640032168648
2015-12-07	1350339.2035086374	0.78994398012858	7141	2057	4971	9.64277225225518	0.0013503392035086	26718.90625	6863	192363.96591874672	176718066	9.64277225225518	54.5658543606695	7141	6.218588112551075e-08	12.167144512348681	8.87360810154911	7.6290038896529575	8.511376306094673
2015-12-08	1365716.1257712103	0.79461	6697	1856	4911	9.146200894289796	0.0013657161257712	26312.5	6382	195703.69056078294	170716327	9.146200894289793	53.57543156542839	6697	6.141779822550016e-08	12.184357011462781	8.80941494391005	7.526178913346146	8.499232866039245
2015-12-09	1447934.499736408	0.80511	7001	1856	5208	10.136989432654593	0.0014479344997364	28324.0625	6701	210227.09494054603	179709088	10.136989432654593	56.4077729483252	7001	6.551921922518522e-08	12.255943629881775	8.853808274977197	7.526178913346146	8.557951183888406
2015-12-10	1523500.1401706892	0.84374	7444	1881	5144	11.34093504343061	0.0015235001401706	27477.34375	7022	231811.87998723474	205190667	11.34093504343061	55.270228462343326	7444	6.727821142566783e-08	12.353681459597945	8.915163617762142	7.53955882930103	8.545586265917455
2015-12-11	2079265.1187856735	0.899800105201637	8105	1905	5062	16.85244378775789	0.0020792651187856	27022.8125	7752	337396.4118114956	270674425	16.85244378775789	62.26093871911943	8105	8.082323751812674e-08	12.729013814216755	9.000236434169777	7.552237287560802	8.529516941105069
2015-12-12	2818177.108583756	0.96	8205	2244	5076	23.123143175929712	0.0028181771085837	27206.5625	7855	487892.41666806984	353864548	23.123143175929712	65.34461648282921	8205	9.050145998262619e-08	13.097850202883528	9.01249900352419	7.716015266642587	8.532278828834277
2015-12-13	2522503.327856888	0.91994	7426	2095	5280	18.73210971266525	0.0025225033278568	27907.34375	7001	418481.0557755666	325726017	18.732109712665256	57.508791852709926	7426	7.632525884941782e-08	12.944386900923089	8.912742634737025	7.647308832356238	8.571681376700306
2015-12-14	4800799.97179775	0.99	15550	2300	4999	74.65243956145503	0.0048007999717977	26708.59375	15088	857103.6760620456	1415319249	74.65243956145503	52.74600738610814	15550	7.533543924980454e-08	13.661314165831277	9.65181591760738	7.7406644019172415	8.51699317141357
2015-12-15	5422687.37969556	1.0	21098	2273	5070	114.40785833681691	0.0054226873796955	27014.53125	13527	977910.5238722439	1945458070	114.40785833681694	58.80767110895222	21098	8.484153547511452e-08	13.793173455948406	9.956933528241754	7.728855823852543	8.531096096585228
2015-12-16	4291224.949027043	0.8671	10304	2245	4982	44.21678187477465	0.004291224949027	26457.34375	10019	671019.3119258373	838759501	44.21678187477465	52.71687751024909	10304	6.59467509515229e-08	13.416553196353128	9.240287448344136	7.716460800176355	8.513586695822125
2015-12-17	3370898.378402867	0.94	9612	2560	5060	32.40107521320836	0.0033708983784028	26883.125	9258	571423.4589288395	606010119	32.40107521320836	53.46622803374073	9612	7.250733431695725e-08	13.255885823114298	9.17076759685636	7.847762537473608	8.52912176228151
2015-12-18	3563044.890909691	0.9	9032	2345	5020	32.18142145469633	0.0035630448909096	26671.5625	8575	578293.559390269	601895736	32.18142145469633	53.466770953659534	9032	6.942262077647162e-08	13.267836906941405	9.108529105829499	7.76004068088038	8.521185212685776
2015-12-19	3061652.450687465	0.893520944476914	9314	2272	5038	28.51623092570305	0.0030616524506874	26694.53125	9030	493338.69236624107	539740128	28.51623092570305	52.83326076082128	9314	6.810620655871145e-08	13.10895121991773	9.139273923542323	7.7284157798410416	8.524764456912555
2015-12-20	3484884.0997718237	0.96	9879	2290	4947	34.42717002164584	0.0034848840997718	26436.09375	8610	603315.0010576332	655002877	34.42717002164584	52.56033405429734	9879	7.279539195609802e-08	13.310194729124918	9.198166571044474	7.736307096548285	8.506536611227709
2015-12-21	3242907.568462327	0.91	12063	2435	4976	39.119193998361055	0.0032429075684623	26457.8125	9019	532182.4083805645	740632642	39.119193998361055	52.8186198932899	12063	6.934305649785013e-08	13.184741582452101	9.397898195565384	7.79770203551669	8.512381634419015
2015-12-22	2813645.585055148	0.88	21027	2407	5129	59.1625257169546	0.0028136455850551	27374.375	20724	446515.5785616007	1120896788	59.1625257169546	52.78142140322967	21027	6.700979552036884e-08	13.009229569085557	9.953562605168434	7.786136437783072	8.542665987389269
2015-12-23	3580738.379344549	0.87093	22740	2301	5112	81.42599074629506	0.0035807383793445	27399.375	9367	562393.6308525541	1474132298	81.42599074629506	55.23655567194896	22740	6.940398054062354e-08	13.23995729447235	10.031880767304527	7.741099090035366	8.53934599605737
2015-12-24	3390739.429603676	0.87	13494	2305	5018	45.754637863072	0.0033907394296036	26686.5625	10101	531983.5719039037	872428171	45.754637863072	52.44516326269798	13494	6.582626795320461e-08	13.184367887967108	9.510000421187371	7.742835955430749	8.520786726926367
2015-12-25	2793200.220200737	0.865924904734074	9521	2223	5080	26.594059296531217	0.0027932002202007	26803.59375	9342	436181.1066999178	502552472	26.594059296531217	52.917975292600325	9521	6.610860434712844e-08	12.98581281842307	9.161255164285691	7.706612913964197	8.533066540572527
2015-12-26	2917787.170277406	0.853	10726	2364	5004	31.29618518839546	0.0029177871702774	26560.15625	9244	448835.4937540178	587287522	31.296185188395455	53.28937533325536	10726	6.55789108491305e-08	13.014411715968173	9.280425979542871	7.768110378525988	8.517992871586802
2015-12-27	3961876.116027252	0.86893	21867	2279	5018	86.6343450291679	0.0039618761160272	26853.75	10559	620826.483546851	1308470039	86.6343450291679	66.21041555936453	21867	8.300144328008714e-08	13.33880690729375	9.992733930050322	7.731492029245684	8.520786726926367
2015-12-28	2943118.58736156	0.842445938047925	12368	2507	5081	36.40049068848778	0.0029431185873615	27057.96875	11101	447130.56055301713	687001176	36.400490688487785	52.98461190478047	12368	6.439710400635142e-08	13.010605912722216	9.422867770827203	7.826842098158293	8.533263371593732
2015-12-29	2922099.933956908	0.86	11358	2462	4981	33.18921104988256	0.0029220999339569	26661.09375	10460	453187.65149792185	621538951	33.18921104988255	53.3984410735387	11358	6.62523928700764e-08	13.024061560408024	9.337677620437377	7.808729306744399	8.513385953073284
2015-12-30	3497601.139415361	0.896515517241379	21767	2447	5028	76.13228400165417	0.0034976011394153	26736.25	9245	565474.0043943342	1353161589	76.13228400165417	56.2625222446025	21767	7.276986136000332e-08	13.245419604240906	9.988150340414837	7.802618063442671	8.522777569710138
2015-12-31	2433484.5789051	0.94884	10301	2658	5040	25.06732464730144	0.0024334845789051	26908.28125	9921	416395.6033809163	452065747	25.067324647301437	55.450617114110685	10301	7.590561574534546e-08	12.939391057023876	9.239996256883693	7.885329239273191	8.525161361065415
2016-01-01	1900995.3767422263	0.92037	8233	2433	4885	15.650894936718752	0.0019009953767422	26070.3125	8056	315520.8525624471	292262422	15.650894936718752	53.550828839428256	8233	7.110549926659069e-08	12.66198005247962	9.015905747298426	7.796880342783522	8.493924564476883
2016-01-02	2112591.751621314	0.94999	9164	2486	5095	19.35979081185772	0.0021125917516213	27383.90625	8867	361925.4853820267	368139389	19.359790811857717	52.588208136178864	9164	7.207455104546592e-08	12.799193628133528	9.123038043573386	7.818430272070656	8.536014945656826
2016-01-03	2100703.897436432	0.957062928112215	9258	2528	5134	19.448316682466487	0.0021007038974364	27675.78125	9081	362568.347597026	369359246	19.448316682466487	52.65420290160136	9258	7.270228750798925e-08	12.800968280599719	9.133243321591216	7.8351837552667485	8.543640361431086
2016-01-04	2249359.499294251	0.95	9474	2623	5096	21.310431896313737	0.0022493594992942	27420.625	9136	385360.35063348536	402593450	21.310431896313737	52.932882778678426	9474	7.254770711051838e-08	12.861934151189212	9.156306483483696	7.872073979866873	8.536211197252
2016-01-05	3673551.0958172544	0.9426	16430	2620	5126	60.35644450427749	0.0036735510958172	27839.21875	11242	624450.578468789	1081639803	60.35644450427749	55.800872283799904	16430	7.588273268632445e-08	13.344627467656066	9.706864211031315	7.8709295967551425	8.542080906924017
2016-01-06	3896797.379065317	0.95	17074	2743	5090	66.53391845016122	0.0038967973790653	27625.46875	12617	667599.4676775389	1248021662	66.53391845016121	53.3115093078899	17074	7.306663759575862e-08	13.411443673402122	9.745312117570252	7.916807490937603	8.53503310954457
2016-01-07	2967454.0250255764	0.939947483343074	22075	2788	4981	65.5065476024396	0.0029674540250255	27022.1875	10795	503004.8128641713	1230019603	65.5065476024396	53.256507004173	22075	7.221888963001563e-08	13.128355017354533	10.00220102547216	7.933079771880415	8.513385953073284
2016-01-08	2385704.509983186	0.985	10919	2696	5176	26.049507544506408	0.0023857045099831	27996.71875	10640	423777.0505744362	484149867	26.049507544506408	53.804636374105215	10919	7.645932684264922e-08	12.956962771803218	9.298259670014065	7.899524472032198	8.551787836180736
2016-01-09	3332529.256411428	0.969910045587376	11793	2767	5099	39.30051752085997	0.0033325292564114	27595.78125	11246	582894.5304942597	727791392	39.30051752085997	53.999700948455256	11793	7.556093983720877e-08	13.275761540723638	9.37526141408997	7.925518979786926	8.536799721055155
2016-01-10	2550974.1059421413	1.0	10320	2909	5093	26.326052773322896	0.0025509741059421	27287.96875	9972	460034.7115098606	491410995	26.326052773322896	53.572372293629485	10320	7.728859583667656e-08	13.039057225422376	9.241839039035554	7.975564658495202	8.535622326884605
2016-01-11	2342198.211038844	1.07090673290473	10893	3053	5107	25.513565112846123	0.0023421982110388	27005.15625	10545	452334.6383614824	482297856	25.513565112846123	52.90001768709112	10893	8.173009528239125e-08	13.022177535247495	9.295875660082446	8.023879992734878	8.538367426647644
2016-01-12	2359668.7780758883	1.17745	10862	3070	4930	25.630722267460296	0.0023596687780758	25900.78125	10649	501046.5455008029	471922007	25.6307222674603	54.31135206089319	10862	9.225876304140606e-08	13.124454280942805	9.29302573859479	8.029432840581244	8.503094267036737
2016-01-13	3414243.3876955253	1.13743	17665	2908	5002	60.312609443641456	0.0034142433876955	26535.3125	11691	700331.5755625922	1023451156	60.312609443641456	58.93061832023712	17665	9.670305971934975e-08	13.459309181250013	9.779340559793246	7.97522083865341	8.517593111437565
2016-01-14	2513486.9431180367	1.16592069608416	10653	2835	5090	26.77617640503645	0.002513486943118	26919.21875	10311	528481.9964122303	489948500	26.77617640503645	54.65100190129464	10653	9.192670181097794e-08	13.177764018267023	9.273596821611198	7.949797216161852	8.53503310954457
2016-01-15	2345329.034711264	1.29089104734074	9875	3217	5084	23.160124217773728	0.0023453290347112	26797.34375	9631	545981.4918981767	409950494	23.160124217773728	56.494929404265406	9875	1.0521401606106115e-07	13.210340356530118	9.197761589769323	8.076204527239026	8.533853632309345
2016-01-16	2123992.5972697297	1.21179	10664	2774	5046	22.6502570572844	0.0021239925972697	26523.125	9749	464157.01124367723	418575124	22.650257057284403	54.11276437269694	10664	9.460228444732087e-08	13.04797816026969	9.274628861858545	7.928045600874777	8.526351129201004
2016-01-17	1748199.6714095084	1.31093687901812	9747	2667	5036	17.03970219722848	0.0017481996714095	26599.84375	8720	413292.3507109116	323467063	17.03970219722848	52.67832229715605	9747	9.96295698243442e-08	12.931910492491415	9.18471482433721	7.888709524182015	8.524367395164237
2016-01-18	2393837.8739458174	1.46624418176505	12916	3137	5072	30.918809979884177	0.0023938378739458	26620.15625	10149	632973.5864911164	591740638	30.91880997988418	52.25061115353747	12916	1.1052797550969294e-07	13.358183972753512	9.466222131878165	8.051022208190679	8.531490496117062
2016-01-19	2651040.106405836	1.35304659848042	13420	2933	4972	35.576958227966315	0.0026510401064058	26092.8125	9614	646864.9262033202	678347830	35.576958227966315	52.446483433088176	13420	1.0237729879255077e-07	13.379892782295588	9.504501410525673	7.983781068977451	8.511577452630602
2016-01-20	1792035.0489736956	1.45662153009936	10610	3455	5038	19.01349186961091	0.0017920350489736	26542.5	10180	470736.3941304379	348032526	19.013491869610903	54.6313647409234	10610	1.1480566369188021e-07	13.06205354356414	9.26955223160803	8.14757773620177	8.524764456912555
2016-01-21	1890811.983836389	1.49593	10734	3047	4963	20.2959758344998	0.0018908119838363	25919.21875	10306	510086.89970710897	342268224	20.2959758344998	59.29845194890133	10734	1.2797618703759325e-07	13.142336381768079	9.281171552736774	8.021912778985708	8.50976567558744
2016-01-22	2251684.3641376803	1.52	13848	3114	5007	31.1813250745786	0.0022516843641376	26255.0	9936	617213.8344998435	570242575	31.181325074578595	54.68080855691738	13848	1.199093516320325e-07	13.33297081415811	9.535896096856046	8.043663352393944	8.518592212329946
2016-01-23	1581206.6585552047	2.01225053594389	11025	3519	4928	17.432803410571132	0.0015812066585552	25769.6875	10677	573792.9900301652	322444465	17.432803410571132	54.06451436705894	11025	1.5695273826660528e-07	13.260023965707068	9.307920700315046	8.165932137321585	8.502688505213357
2016-01-24	1854264.930203399	2.1013847849211	12798	3936	5168	23.7308825767431	0.0018542649302033	27239.21875	11505	702687.0015532773	423769859	23.7308825767431	55.9994583681401	12798	1.6977117281725016e-07	13.46266683914849	9.457044187699406	8.277920258172143	8.550241045462437
2016-01-25	2347482.206693928	2.53372158971362	17121	4148	4881	40.19124286080674	0.0023474822066939	25700.78125	13480	1072619.6606188512	726749777	40.191242860806724	55.302724724202754	17121	2.021528926807538e-07	13.885614495233241	9.748061059204817	8.330381569349418	8.493105395887147
2016-01-26	2295321.7580749844	2.38058670368206	16511	4417	5152	37.89805754757607	0.0022953217580749	26985.46875	13914	985399.026930197	673354229	37.89805754757607	56.28249725832801	16511	1.933000210935868e-07	13.800801941604398	9.711782104431833	8.393216011596527	8.54714026778419
2016-01-27	3033026.44261572	2.40130981823495	18747	4172	4983	56.8601467197169	0.0030330264426157	26104.53125	15632	1313436.0890236422	988064305	56.8601467197169	57.54701028261202	18747	1.9936343200598647e-07	14.08815722991872	9.838789018597192	8.336150816120663	8.513787398281405
2016-01-28	2466806.504094521	2.54645331911163	16765	4568	5059	41.35601104114465	0.0024668065040945	26560.9375	16292	1132805.5184620346	757796542	41.356011041144654	54.57402976793295	16765	2.0049164612858329e-07	13.940207873433415	9.72704865890033	8.426830751335846	8.528924114291936
2016-01-29	2281814.1767283618	2.48763545119813	16395	4424	4981	37.41034342746149	0.0022818141767283	26164.21875	15562	1023650.1709655739	662122614	37.41034342746149	56.50062788440192	16395	2.027750655014551e-07	13.838885396296364	9.704731689278749	8.39479954320217	8.513385953073284
2016-01-30	2416566.548535602	2.44067	14661	4449	5017	35.42928216808046	0.0024165665485356	26193.125	14326	1063634.3989110962	547033880	35.42928216808046	64.76615702135389	14661	2.2805086840230932e-07	13.877202279790305	9.592946185938265	8.400434630806041	8.520587424484253
2016-01-31	2391908.04509275	2.24267177966102	14166	4497	4872	33.883769366783895	0.0023919080450927	25681.875	13878	967374.7550881353	528433090	33.883769366783895	64.12121043892974	14166	2.0746362845034588e-07	13.78234124340114	9.558600006313569	8.411165786770708	8.491259809389733
2016-02-01	2291656.2727105143	2.16739736703682	14199	4303	5015	32.53922741621659	0.0022916562727105	26431.25	13833	895720.6187461053	467975052	32.53922741621659	69.53197029874273	14199	2.174190613148489e-07	13.705383833899248	9.560926818574357	8.3670677328386	8.520188700396035
2016-02-02	2061642.141098996	2.44653	14291	4261	4955	29.462927838445744	0.0020616421410989	25864.6875	13380	909595.6618095771	463852720	29.46292783844574	63.51785074893113	14291	2.2419239629200683e-07	13.720755452068454	9.567385247481795	8.357259153499912	8.508152446764088
2016-02-03	1942635.2443105048	2.53	14274	4423	5199	27.729175477288152	0.0019426352443105	27301.71875	13945	886331.8112567374	454011879	27.72917547728815	61.07588096233084	14274	2.229280925731667e-07	13.694846664282242	9.566194979531012	8.394573477868327	8.556221578383715
2016-02-04	2276633.627210509	2.55007	14371	4210	5062	32.71750185664222	0.0022766336272105	26562.34375	13805	1046959.3032627613	490608958	32.71750185664222	66.68753458970112	14371	2.4534166206054707e-07	13.861400619243126	9.572967566074247	8.345217926676428	8.529516941105069
2016-02-05	2555864.089001592	2.56451	15249	4808	5046	38.97437149318528	0.0025558640890015	26558.59375	14781	1182025.1165110627	532003821	38.97437149318528	73.25957061722922	15249	2.710461886201708e-07	13.982739725885756	9.632269206115012	8.478036476215044	8.526351129201004
2016-02-06	7663849.899404723	2.54902	31418	3957	4987	240.7828361394976	0.0076638498994047	26345.78125	13730	3522936.25698647	1516518359	240.7828361394976	158.77343964254476	31418	5.838827372718983e-07	15.074805363769528	10.355136256059884	8.283241441385425	8.514589805546123
2016-02-07	3724112.0237964974	2.89807110052601	14264	4143	5087	53.12073390743325	0.0037241120237964	26684.6875	13833	1946329.3175641568	456085675	53.12073390743325	116.4709545140466	14264	4.869688816380412e-07	14.481455755347016	9.565494159542977	8.329175442077402	8.534443544822764
2016-02-08	2568953.553833032	3.18377219345412	14719	4647	5071	37.8124273588684	0.002568953553833	26651.875	14336	1474968.6503019342	449250211	37.812427358868405	84.16785664874936	14719	3.866008390374543e-07	14.2041472934976	9.596894455192587	8.443977129084978	8.531293315795018
2016-02-09	3233029.933860455	3.89347676504968	15517	4872	5055	50.16692548371268	0.0032330299338604	26474.21875	15216	2270031.4019215656	459451796	50.16692548371268	109.1886590072502	15517	6.133235751002168e-07	14.635304222807529	9.649691476083484	8.491259809389733	8.528133131454572
2016-02-10	3435286.411023178	4.37768284453536	17141	6143	4961	58.884244371348295	0.0034352864110231	26161.25	16801	2712013.1931166807	490212172	58.8842443713483	120.11991487503964	17141	7.586367013867299e-07	14.81320179274913	9.749228533507058	8.723068501163928	8.509362612301048
2016-02-11	2169941.570262395	5.87194032261835	21440	8046	5019	46.52354726642575	0.0021699415702623	26477.8125	20722	2297810.580765897	682081218	46.523547266425744	68.20822218627012	21440	5.778204419242148e-07	14.64746730612833	9.973013615184739	8.992930352509733	8.520985989654934
2016-02-12	1825917.7988298463	5.47040384395091	18109	6614	5033	33.06554541900969	0.0018259177988298	26498.90625	17828	1801296.3237815087	540874146	33.06554541900969	61.13352923881425	18109	4.824734237137575e-07	14.404017143539923	9.804164331241342	8.796943893541737	8.52377150677636
2016-02-13	1868814.907103912	5.21879062419638	19327	6183	5093	36.11858570959731	0.0018688149071039	26884.6875	18873	1758817.2449308662	634287258	36.11858570959731	56.943577620468794	19327	4.2873522006370004e-07	14.380152121182086	9.869258360985468	8.729558869558568	8.535622326884605
2016-02-14	1670659.5464212345	5.15584398305085	16624	5643	4990	27.7730442997066	0.0016706595464212	26329.0625	16387	1553360.5653535242	514552660	27.7730442997066	53.97512530536058	16624	4.014837437775483e-07	14.255931248623517	9.718602713339008	8.63817111796914	8.515191188745565
2016-02-15	1790625.5002467998	5.15268737580363	17159	5776	4975	30.72534295873484	0.0017906255002467	26225.3125	16760	1663884.2493848621	545779880	30.72534295873484	56.29621773293446	17159	4.1849237586691326e-07	14.324665336276015	9.750278096285621	8.661466680572662	8.512180649592693
2016-02-16	1897231.7972874127	4.26236679544126	17549	5797	5025	33.294520810596815	0.0018972317972874	26445.78125	17134	1458329.8545412337	589465103	33.294520810596815	56.48259861550585	17549	3.473281860058694e-07	14.192802403645457	9.772752247213607	8.665095821339733	8.522180732927277
2016-02-17	2051995.6816990136	3.81098028872005	19990	5846	4857	41.01939367716328	0.002051995681699	25672.03125	17126	1410255.1584311929	724546098	41.01939367716328	56.61391841097635	19990	3.1126798634186605e-07	14.159281209408823	9.902987427494446	8.673512945671192	8.488176242345745
2016-02-18	1724905.613465502	4.366827735827	16969	5678	4999	29.269923354896104	0.0017249056134655	26214.84375	16573	1358363.3256071184	538282068	29.2699233548961	54.37655291704071	16969	3.4257232246833366e-07	14.121791095946786	9.739143428972826	8.644354337032917	8.51699317141357
2016-02-19	2011514.408772939	4.58564058328463	18412	6183	5033	37.03600329432735	0.0020115144087729	26655.46875	17547	1663442.1890166753	656406787	37.03600329432735	56.42233448498354	18412	3.7327216221090084e-07	14.32439962121681	9.820757904937132	8.729558869558568	8.52377150677636
2016-02-20	1602946.3262202975	4.35048920105202	16714	5328	5051	26.79164489644606	0.0016029463262202	26560.78125	16499	1257597.3901484255	499477626	26.791644896446055	53.639329374977976	16714	3.366634529321765e-07	14.04471362539127	9.724001970561382	8.580731212220226	8.527341522468053
2016-02-21	1643827.3443523275	4.62442860549386	17119	6463	5055	28.140680307967497	0.0016438273443523	26536.5625	16897	1370878.0773613937	507918522	28.140680307967497	55.40392619894948	17119	3.696350621582523e-07	14.130962024875451	9.747944236774778	8.773848885262895	8.528133131454572
2016-02-22	1789395.8801291813	5.59370853594389	18190	6109	5103	32.54911105954981	0.0017893958801291	26757.8125	17840	1805056.5755702069	554402169	32.549111059549816	58.7102880897095	18190	4.737929387086806e-07	14.40610249306412	9.808627271512169	8.717518372649767	8.537583881063972
2016-02-23	5094922.965460789	5.60993619696084	18482	6178	4969	94.16436624764631	0.0050949229654607	26170.0	17147	5154423.469914424	1552859093	94.16436624764631	60.639350133004186	18482	4.907801615762359e-07	15.455365830170878	9.824552564447986	8.728749873478527	8.51097389160232
2016-02-24	2662849.0962662227	6.23428100935126	19540	6145	5029	52.03207134104199	0.0026628490962662	26426.875	17679	2993763.4490213767	893246284	52.03207134104199	58.25053210189676	19540	5.239149725374302e-07	14.912041832497493	9.880218925596774	8.723394022000136	8.522976436171964
2016-02-25	1620922.067900302	6.07227434482759	19503	6740	5128	31.612843090259588	0.0016209220679003	26823.75	19329	1774998.8321247788	568292172	31.612843090259588	55.627799656300006	19503	4.873240059049e-07	14.389310322933566	9.878323578872578	8.815815203906352	8.542470998600505
2016-02-26	2414165.579345043	5.87555043717125	21068	6649	5055	50.86164042564136	0.002414165579345	26654.0625	18283	2557997.7858500844	961624302	50.86164042564136	52.89138421300147	21068	4.48340560779959e-07	14.754735395542006	9.95551058060328	8.802221746402456	8.528133131454572
2016-02-27	1494902.5180247186	6.31073388778492	18981	6033	4992	28.374744694627186	0.0014949025180247	26196.09375	18665	1701285.860351582	532969743	28.374744694627186	53.238940985487005	18981	4.847120473828981e-07	14.346894911550981	9.851193757814993	8.704999678440762	8.515591910049263
2016-02-28	1540089.2199710535	6.49883606838106	19063	6648	5029	29.35872080030819	0.001540089219971	26425.78125	18731	1804953.4882309076	524028419	29.35872080030819	56.02505462649	19063	5.252818679079431e-07	14.406045381123985	9.855504562513977	8.802071336535285	8.522976436171964
2016-02-29	1618242.9616763822	6.33325343074226	20358	7332	4820	32.94419021380779	0.0016182429616763	25229.53125	19461	1848226.2995956028	583141365	32.94419021380779	56.494346295958245	20358	5.161862047933065e-07	14.42973698017771	9.921229234012285	8.900003608959596	8.480529207044645
2016-03-01	1558951.250369742	7.52637569959088	21778	7800	5052	33.950840330552246	0.0015589512503697	26481.09375	21346	2115938.2048829743	588897890	33.95084033055224	57.651489175062665	21778	6.2599514120781e-07	14.565008867792384	9.988655564906006	8.961879012677683	8.527539483470381
2016-03-02	1658550.3199167452	8.51878790765634	23562	8668	5086	39.07876263787835	0.0016585503199167	26644.21875	23239	2547950.6383717493	610077143	39.07876263787836	64.0554446044512	23562	7.872422513139807e-07	14.750799922790993	10.067390523806065	9.067393362656249	8.534246945982066
2016-03-03	1422584.494506807	9.28491024430157	24837	9175	5014	35.332731090065565	0.0014225844945068	26111.25	24504	2381992.186666716	664818999	35.332731090065565	53.146391940079866	24837	7.119115431927205e-07	14.683447748735292	10.120089755806916	9.12423767292277	8.519989278718239
2016-03-04	1398409.832039031	9.97869814319112	24287	9118	4994	33.96317959073195	0.001398409832039	25881.5625	23739	2516476.656356622	684182604	33.96317959073195	49.640519054664445	24287	7.146357501125039e-07	14.738370328921322	10.097696506752222	9.118005760773388	8.515992470839718
2016-03-05	1250162.3754491536	10.7510062758621	27115	10229	5138	33.8981528103038	0.0012501623754491	26585.9375	26539	2423818.4763016123	823063642	33.89815281030379	41.18533620065287	27115	6.38802003939503e-07	14.700854737353058	10.20784235927516	9.232982102457008	8.544419177669829
2016-03-06	1362644.974020528	10.9844067209234	27661	9887	4907	37.69212262638183	0.0013626449740205	25399.6875	25055	2699254.7597849458	839961704	37.69212262638183	44.873620364937295	27661	7.111189527317917e-07	14.808486277980972	10.227778757855184	9.198976041897133	8.498418036089904
2016-03-07	1305369.671576484	9.47688401578024	23271	8216	5026	30.37725762725636	0.0013053696715764	25985.46875	22812	2230918.144479421	665621532	30.377257627256355	45.63743233483071	23271	6.23966547286281e-07	14.617923782683043	10.05496322915898	9.013838751608395	8.522379718103538
2016-03-08	1383442.6028302845	9.7728496277031	24105	9667	5017	33.347883941224005	0.0013834426028302	25823.125	23678	2438186.4532537926	724586328	33.347883941224005	46.023341391591934	24105	6.488942138105886e-07	14.70676506405386	10.090174566839723	9.176473302464606	8.520587424484253
2016-03-09	1061374.4118981643	11.8170986516657	24557	9456	4989	26.064171432983223	0.0010613744118981	25740.78125	24067	2261851.177411948	722145124	26.064171432983223	36.09270569966935	24557	6.153253967129765e-07	14.631694141014538	10.108752224963046	9.15440473964588	8.514990767861038
2016-03-10	819967.0366475505	11.1656511233197	24814	9951	5196	20.34666204737232	0.0008199670366475	26630.0	24577	1651068.1498467585	688871222	20.34666204737232	29.536234636569446	24814	4.7578826070103966e-07	14.316932999970863	10.119163289002817	9.205428327615163	8.55564437779049
2016-03-11	832377.8237153155	11.122905396844	23124	9615	5065	19.24790479559296	0.0008323778237153	26302.5	22934	1669641.752732999	646851762	19.24790479559297	29.75628409217036	23124	4.774979141536034e-07	14.32811964205882	10.048626318202366	9.17107965802288	8.530109416682784
2016-03-12	871155.9248849078	13.283658818235	27887	10129	5023	24.293925277265423	0.0008711559248849	26370.15625	27660	2086883.2782214358	802737599	24.29392527726543	30.26384376106124	27887	5.799844337901626e-07	14.551182256474913	10.235915909400319	9.223157875686796	8.521782643750045
2016-03-13	911640.5865137842	14.3400544862653	28127	10304	5186	25.64171477687321	0.0009116405865137	27250.46875	28007	2357539.6483503287	838358312	25.64171477687321	30.585627183324466	28127	6.327654105887813e-07	14.673129111312413	10.244485248089557	9.240287448344136	8.55371796609861
2016-03-14	974085.4084806088	12.311385849211	28528	10624	5108	27.78870853313481	0.0009740854084806	26407.96875	28322	2162661.4177748132	956222024	27.78870853313481	29.06093756018196	28528	5.161680310871389e-07	14.586850159060159	10.25864134010292	9.270870871716214	8.53856321715243
2016-03-15	820311.0510623108	13.0422990222092	29273	10566	5979	24.012965397747024	0.0008203110510623	31223.59375	29119	1929377.7568521972	903071543	24.012965397747024	26.590324525093607	29273	5.00325144904577e-07	14.47270810312109	10.28442086845496	9.26539657772426	8.696008608880904
2016-03-16	865081.3866284897	12.7028209514904	27596	9828	6025	23.8727859453998	0.0008650813866284	31490.15625	27288	1981717.2800752649	892420435	23.8727859453998	26.75060432182932	27596	4.902395141676199e-07	14.499474339941308	10.225426113666	9.19299073364107	8.703672758358856
2016-03-17	944442.397223177	11.0503306107539	33531	10415	6082	31.668098021290348	0.0009444423972231	32024.53125	31345	1882067.947621569	1028386837	31.668098021290348	30.79395503901257	33531	4.909251505847411e-07	14.447881702419178	10.42022566305372	9.251002353695073	8.71308886823731
2016-03-18	862093.8588725241	10.8461398468732	31821	10940	5962	27.43268868318259	0.0008620938588725	31282.8125	31427	1686220.2604121603	944417594	27.43268868318259	29.047202061318853	31821	4.5452109530755186e-07	14.338000049825025	10.36788172817358	9.300181075975972	8.693161274238017
2016-03-19	1273336.77338486	10.5016330590298	34779	9708	6082	44.28537964155205	0.0012733367733848	32079.0625	28338	2411485.599612189	1260165166	44.285379641552055	35.14252007308068	34779	5.324321600485334e-07	14.695753546925413	10.45676903533851	9.180705566846491	8.71308886823731
2016-03-20	1101145.0627672125	10.2405717878434	32447	10253	6027	35.72885385160773	0.0011011450627672	31587.65625	29115	2033542.6912844805	1157109905	35.72885385160773	30.877666587434263	32447	4.56187329614865e-07	14.525289998101906	10.38736326793552	9.235325624670091	8.704004653483045
2016-03-21	998504.785265334	11.8347655233781	32511	10528	5994	32.46238907376127	0.0009985047852653	31394.21875	31527	2131053.5372227947	1109953099	32.46238907376127	29.246631324339653	32511	4.993557411466827e-07	14.572127033816699	10.389333772591105	9.261793653565098	8.69851424787661
2016-03-22	794754.9134336511	11.2960089403857	32890	9934	6071	26.139489102832783	0.0007947549134336	31711.875	32146	1618984.9103024632	1121742299	26.139489102832783	23.30257950166929	32890	3.7975505602181466e-07	14.297309912234907	10.400923939183103	9.203718495667296	8.711278615130434
2016-03-23	1027442.8468984024	12.4052275651666	31786	10346	5974	32.65829833151262	0.0010274428468984	31294.0625	30007	2298512.9788165945	1225594298	32.65829833151261	26.646907859155704	31786	4.768986517896756e-07	14.64777294085881	10.366781220256765	9.24435525056346	8.695171998776056
2016-03-24	1120788.7686110858	11.167820943308	36947	10342	6101	41.40978263387379	0.001120788768611	32071.09375	34009	2257234.941251554	1626133605	41.4097826338738	25.465178572380456	36947	4.1028884277646397e-07	14.629651144866735	10.517239732281821	9.243968552956167	8.716207971151853
2016-03-25	1097733.8508534029	10.6561121274109	36762	10173	6066	40.35489182507279	0.0010977338508534	31889.84375	30061	2109504.1805008063	1312008358	40.354891825072784	30.758105753677512	36762	4.7286035769946285e-07	14.56196349229418	10.51221998195371	9.227492430793749	8.710454688248527
2016-03-26	956623.3834851836	11.0021322945646	36646	9995	6095	35.05642051119804	0.0009566233834851	31928.4375	29201	1898027.0922900646	1332524164	35.05642051119804	26.308281274213385	36646	4.1758402708597613e-07	14.456325532175565	10.50905956084012	9.209840246934501	8.715224041915372
2016-03-27	640885.6928284473	10.3864397071888	29974	10785	6046	19.20990775683988	0.0006408856928284	31630.78125	29909	1200416.1587992846	825632165	19.20990775683988	23.266908159809734	29974	3.486421723296088e-07	13.998178853636759	10.308085618204942	9.285911558823257	8.707152175339404
2016-03-28	784878.6506883302	11.6568222752776	33613	11015	5999	26.382126085586844	0.0007848786506883	31313.4375	33534	1649936.5494321422	1184635969	26.382126085586847	22.27023893918828	33613	3.7452394617312254e-07	14.316247390247744	10.422668175884853	9.307013259236443	8.699348067653093
2016-03-29	705080.0497293636	11.6889505213326	33915	12530	6010	23.912789886571368	0.0007050800497293	31437.8125	32274	1486272.6932336742	979937403	23.912789886571368	24.402364695300204	33915	4.115114964421461e-07	14.211781995656885	10.43161267338018	9.435881047890113	8.701180027529253
2016-03-30	1016604.058614214	11.8662580976037	36767	12999	6047	37.3774814230688	0.0010166040586142	31700.46875	35625	2175455.386841979	1322684855	37.3774814230688	28.258795949598134	36767	4.83773397151472e-07	14.592748573850079	10.512355982715523	9.47262771040802	8.707317560273212
2016-03-31	775649.0684190186	11.3805020005845	32259	12255	6021	25.02166329812912	0.000775649068419	31388.90625	31206	1591883.373124883	1083408441	25.02166329812912	23.095318765500668	32259	3.791926574707985e-07	14.280428384615576	10.381552353058636	9.413689295962213	8.703008637464448
2016-04-01	727413.2621191023	11.634682565751	33320	11105	6081	24.237409893808486	0.0007274132621191	31884.6875	32998	1526231.123099342	1086582845	24.237409893808493	22.30608554638877	33320	3.7441431184509514e-07	14.238311936172886	10.41391309628078	9.315150736328528	8.71292443512011
2016-04-02	615357.4477477301	11.6253264757452	29358	11011	5936	18.065663950977857	0.0006153574477477	31081.25	29342	1290081.5710542311	790470279	18.065663950977857	22.854324104167688	29358	3.833081725569608e-07	14.070216007714082	10.287320360517178	9.306650052113591	8.688790784847216
2016-04-03	606221.2001010611	11.6097399362946	29588	10977	6035	17.936872868590196	0.000606221200101	31729.6875	29695	1269223.6718318907	801995961	17.936872868590196	22.365290775560645	29588	3.7460328309221476e-07	14.053915989503611	10.295124152707759	9.303557453687317	8.705331133531631
2016-04-04	712447.8162046423	11.1254464348334	34907	11850	6086	24.86941592025545	0.0007124478162046	31953.125	34630	1429404.215854213	1117941655	24.86941592025545	22.245719004231443	34907	3.570577247187235e-07	14.17276828315097	10.460442661144333	9.380083146563278	8.713746330456916
2016-04-05	730271.5462840936	10.4364448877849	39173	12303	6033	28.6069272825868	0.000730271546284	31574.84375	31011	1374426.4853956727	1282980842	28.6069272825868	22.29723651835075	39173	3.357207337779074e-07	14.13354710054135	10.57574301295352	9.41759841406017	8.704999678440762
2016-04-06	675825.5739922439	10.7240740794857	32078	12049	6004	21.6791327625232	0.0006758255739922	31262.65625	32121	1307010.2071339549	946603089	21.679132762523203	22.902030443852905	32078	3.543303326316782e-07	14.083252802165731	10.375925715897324	9.396736947923277	8.700181192753353
2016-04-07	671392.4524792401	10.0923154412624	31893	11965	5953	21.412719486920405	0.0006713924524792	31167.34375	31756	1221945.462186957	957476321	21.412719486920405	22.363706566191315	31893	3.256185517764141e-07	14.015954787756158	10.370141828956715	9.389741000342473	8.69165057315339
2016-04-08	740004.0654523188	9.71449246171829	34010	11777	6102	25.16753826603336	0.0007400040654523	31914.375	33873	1296399.2563726036	1120960125	25.16753826603336	22.451769429383905	34010	3.1466267337016827e-07	14.075101176639834	10.434409878001242	9.373903755841548	8.716371865276615
2016-04-09	626446.7624321769	9.10883037872589	31923	12119	5933	19.998059997122382	0.0006264467624321	30913.59375	31726	1029037.818434004	882969880	19.99805999712239	22.64863213354728	31923	2.976316635205606e-07	13.844134766749187	10.371082032109841	9.402529747968487	8.688285266258644
2016-04-10	603251.32449287	8.87182292402104	32237	12983	6065	19.44701294767665	0.0006032513244928	31774.21875	31970	965151.9691060492	843594204	19.447012947676654	23.052568231818555	32237	2.950575419370398e-07	13.780040848861212	10.380870140181768	9.471396088360253	8.71028982137815
2016-04-11	615177.990193334	8.69525671537113	30327	12213	5937	18.65650290859324	0.0006151779901933	30970.9375	30123	964645.5147620871	809577184	18.65650290859324	23.04474888535549	30327	2.8908724311271913e-07	13.77951597061899	10.319793683822168	9.410256237171089	8.688959234270676
2016-04-12	660629.6584662063	7.4949641735827	34673	12764	6015	22.90601214799877	0.0006606296584662	31385.9375	32494	892919.2387052819	1025930028	22.90601214799877	22.327070582633112	34673	2.4142144527328904e-07	13.702251417588881	10.453716565076885	9.454383987398135	8.70201162840878
2016-04-13	914457.9681574836	8.04542446054939	36051	13109	6015	32.96712421004544	0.0009144579681574	31486.09375	31519	1326774.9461260058	1248480822	32.96712421004544	26.405791445986218	36051	3.064945026943386e-07	14.098261702944887	10.492689881579409	9.48105429619781	8.70201162840878
2016-04-14	912238.6245543688	8.45583827527761	34781	12455	6021	31.7285716006255	0.0009122386245543	31401.09375	31836	1391072.2163404818	1121719747	31.7285716006255	28.285649499781428	34781	3.450621807162554e-07	14.14558538640948	10.45682653965135	9.429877427696281	8.703008637464448
2016-04-15	668751.2294581272	8.21057201344243	34959	11977	6059	23.378874230626668	0.0006687512294581	31733.4375	30951	990199.1746017882	1056627642	23.378874230626668	22.12593472036639	34959	2.6208947461856326e-07	13.805661388341942	10.461931225241374	9.390743422947507	8.70930004894499
2016-04-16	565052.0873340876	8.57401139099942	30483	12022	6019	17.22448277820499	0.000565052087334	31531.25	30232	873689.4503048977	756208802	17.22448277820499	22.777416412834867	30483	2.817494368561364e-07	13.68048027147928	10.324924430153992	9.394493583599107	8.70267641154777
2016-04-17	751391.5305788992	9.33850245178258	40203	12623	6015	30.208193703863483	0.0007513915305788	31499.375	31868	1265400.741602107	1201820598	30.208193703863483	25.135360264364085	40203	3.3863893562343157e-07	14.050899421756158	10.601696898688338	9.443275825752862	8.70201162840878
2016-04-18	599743.0198332714	8.98708852425482	33513	12628	6055	20.099187823672427	0.0005997430198332	31863.28125	33270	972005.6147908163	907032725	20.09918782367243	22.15927526062792	33513	2.873089207976229e-07	13.787116859959653	10.419688702238957	9.443671849677882	8.708639655987193
2016-04-19	585646.0624734747	8.74754864932788	32622	12548	5969	19.10494585000969	0.0005856460624734	31326.5625	32397	923859.9619339767	853996868	19.104945850009692	22.37121301715324	32622	2.823257162410126e-07	13.736315782789488	10.392742186373976	9.43731656931057	8.69433468816865
2016-04-20	723907.5585288068	8.50508721332554	32944	12843	6050	23.84841060817301	0.0007239075585288	31831.40625	32338	1110315.581659608	1076546004	23.84841060817301	22.152709238213856	32944	2.718192172840512e-07	13.92015484068216	10.40256442926757	9.460554194813056	8.707813551024888
2016-04-21	817106.2115187667	8.15181716540035	37181	13765	5990	30.380826050479268	0.0008171062115187	31373.90625	32025	1201206.0042632387	1249597416	30.380826050479268	24.31249109631583	37181	2.8592914724472497e-07	13.998836613632964	10.523553157094481	9.529884417576708	8.697846691109495
2016-04-22	649538.4670828196	7.90673911747516	31678	12957	6031	20.57607956024956	0.0006495384670828	31576.71875	31092	926161.7427773027	920182050	20.576079560249557	22.360879089360147	31678	2.5507084549366633e-07	13.738804166601627	10.363377712622366	9.469391461628812	8.704668113450987
2016-04-23	612778.9214055563	8.41247736469901	31845	12726	6051	19.51394475215994	0.0006127789214055	31693.59375	31434	929634.5982617572	861316279	19.51394475215994	22.65595719938777	31845	2.7496718223894765e-07	13.742546882827122	10.368635662805467	9.451402423792738	8.707978826622321
2016-04-24	660459.8049058188	8.00785114552893	34046	12833	5981	22.48601451782351	0.0006604598049058	31493.75	33510	953777.1979787846	1015487149	22.48601451782351	22.143081318130506	34046	2.5581651930790277e-07	13.768185378058908	10.435467830374515	9.459775257244461	8.696343057044556
2016-04-25	673501.726747029	7.51964895265927	35430	13365	6104	23.86216617864724	0.000673501726747	32138.28125	32246	913315.5079084814	1078392266	23.86216617864724	22.127538309559093	35430	2.4005193260684977e-07	13.724836672617162	10.475314197859518	9.50039462857302	8.716699572964293
2016-04-26	664765.3145887516	7.43243647223846	32582	13516	5952	21.659383479930707	0.0006647653145887	31287.8125	31707	891013.1405348071	939517922	21.659383479930707	23.053720395054597	32582	2.4719903231312783e-07	13.700114454419175	10.391515267626115	9.511629447834181	8.691482576512929
2016-04-27	604193.952934937	7.79292508533022	33847	13354	6062	20.45015272498881	0.0006041939529349	31875.0	32513	849105.0573898096	919149984	20.450152724988815	22.24898338788288	33847	2.5014119025408497e-07	13.65193820014662	10.429605648120413	9.499571244417814	8.709795057617749
2016-04-28	659191.7959329718	7.25401684395091	34343	13144	6030	22.63862384772605	0.0006591917959329	31682.5	32703	862332.7998011106	1012268150	22.638623847726056	22.36425580289773	34343	2.3404940948557594e-07	13.667396553792225	10.444153492313001	9.483720659717104	8.704502289721232
2016-04-29	627752.4085297582	7.4498408755114	37332	15158	6030	23.435252915232933	0.0006277524085297	31683.59375	34518	843373.4717401181	1063388022	23.435252915232937	22.03828934536648	37332	2.3686419478591487e-07	13.645165165851747	10.527606146685637	9.626283724371975	8.704502289721232
2016-04-30	702494.1786682396	8.81711589421391	45769	19807	6058	32.15245606346666	0.0007024941786682	31891.71875	39057	1117001.6920729596	1383313281	32.15245606346666	23.24307624678018	45769	2.9566144500560057e-07	13.926158592887218	10.731362285036713	9.893790689557264	8.709134991587183
2016-05-01	927299.7432257258	8.77974883343074	39578	15667	5942	36.70066923738778	0.0009272997432257	31009.0625	36416	1468205.2865471106	1511731587	36.700669237387785	24.27723912961262	39578	3.0750765191737203e-07	14.199551319351906	10.586028687308849	9.659311868393488	8.689801056022553
2016-05-02	656986.380132262	10.0712527831677	41748	17759	6080	27.42786739776168	0.0006569863801322	31912.1875	40413	1193230.690209467	1177337542	27.42786739776167	23.29651983335945	41748	3.3849252624861816e-07	13.992175052218427	10.639406824939943	9.784647708654596	8.712759974960212
2016-05-03	709684.8372771415	9.36254626475746	37821	15057	6054	26.840990230658768	0.0007096848372771	31794.375	36714	1198240.66748647	1146450482	26.840990230658768	23.41225430324236	37821	3.1623632068920543e-07	13.996364928538778	10.540619782899379	9.619598278323043	8.708474489581665
2016-05-04	728917.5922771263	9.37736405669199	37484	14731	5980	27.3227470289158	0.0007289175922771	31458.75	35975	1232661.2986776142	1201616945	27.322747028915803	22.73831701742172	37484	3.076193378390262e-07	14.024686047474125	10.531669454243714	9.597709395814938	8.696175846944678
2016-05-05	804371.5980234097	9.76751992986558	38707	14974	6037	31.13481144469212	0.0008043715980234	31776.25	36105	1416855.581877392	1358637069	31.13481144469213	22.916209306439967	38707	3.229249680231018e-07	14.163950595255367	10.563775741214291	9.614070642790631	8.705662478796427
2016-05-06	852290.6898203737	9.37613761835184	41271	14813	6022	35.17488905957664	0.0008522906898203	31741.40625	36982	1441107.1383389882	1602023916	35.17488905957664	21.95653180222351	41271	2.970039691037341e-07	14.180922222210194	10.627915353129104	9.603260452582052	8.70317470904168
2016-05-07	675547.1624515203	9.38955362945646	35864	14378	5988	24.227823434161323	0.0006755471624515	31573.125	34625	1143892.3956131416	1015648265	24.227823434161323	23.854541251208975	35864	3.231398765892222e-07	13.94994738671926	10.487489285835276	9.573454539543818	8.69751274553952
2016-05-08	721386.3483980282	9.50255639976622	40063	14903	6051	28.9009012758702	0.000721386348398	31849.21875	38600	1236211.9211348407	1261744195	28.9009012758702	22.905515547761407	40063	3.1401837800521925e-07	14.027562359531498	10.598208494084364	9.609317813948794	8.707978826622321
2016-05-09	683141.4389551443	9.35556831794272	38560	15448	6044	26.34193388611036	0.0006831414389551	31801.40625	36889	1152564.812750079	1179593620	26.341933886110365	22.33136347932296	38560	3.0141159413624526e-07	13.957500288931223	10.559970748724481	9.64523482410835	8.70682132339263
2016-05-10	680892.9690585983	9.39206859146698	40684	15518	6012	27.70144955318001	0.0006808929690585	31700.9375	39448	1153253.170502672	1210893421	27.70144955318001	22.876868494589008	40684	3.099790695037938e-07	13.958097350605685	10.613590173745488	9.649755919453895	8.701512750872865
2016-05-11	774958.3645786295	9.93194304792519	40811	17098	5914	31.62682581681845	0.0007749583645786	31253.125	38755	1388024.5345747587	1397950926	31.62682581681845	22.6237024695232	40811	3.241697157001946e-07	14.143392096099262	10.616706931897728	9.74671677658618	8.685077700412423
2016-05-12	872462.1066164006	10.0866100637054	45002	18113	6099	39.26253972195126	0.0008724621066164	32257.03125	43153	1586997.9189862579	1632935906	39.26253972195126	24.044140114554665	45002	3.4988797827424136e-07	14.277354688219884	10.714462212209277	9.804385191492917	8.715880102296456
2016-05-13	904729.4328792236	10.6019870642899	47739	18920	6064	43.19087839622125	0.0009047294328792	32196.71875	45637	1729778.6842902568	1656271950	43.19087839622125	26.07716588825962	47739	3.988615739550866e-07	14.363504030134536	10.773503952878293	9.847974842605868	8.710124927322207
2016-05-14	774977.2667879007	10.2316977346581	45745	16806	5958	35.45133506921252	0.0007749772667879	31667.8125	44003	1429951.2007319524	1537818716	35.45133506921252	23.053000136078797	45745	3.4029039702483717e-07	14.173150876291535	10.730837775113635	9.729491244488164	8.692490133273228
2016-05-15	726794.2182324094	9.98070815254237	43073	16252	6015	31.305207361924573	0.0007267942182324	31805.46875	39529	1308149.4779494253	1432831255	31.305207361924577	21.84849559407788	43073	3.1459906959506186e-07	14.084124084247692	10.67065162967397	9.695971257107617	8.70201162840878
2016-05-16	737452.9664623949	11.114176936879	37424	15620	5961	27.598439816888668	0.0007374529664623	31514.6875	38054	1478074.0262963031	1254259751	27.598439816888668	22.00376739737116	37424	3.528165027444166e-07	14.206250464686864	10.53006748882396	9.656307423393677	8.692993531219926
2016-05-17	706212.9394753465	12.1861296873174	40309	17239	6071	28.46673737731174	0.0007062129394753	32192.1875	40625	1551979.6351829667	1284047189	28.46673737731174	22.16954144767941	40309	3.897598010447587e-07	14.255041857978751	10.60433004806348	9.754929537894979	8.711278615130434
2016-05-18	761845.7434802895	13.3669491794272	46033	19994	6063	35.07004510962817	0.0007618457434802	32404.375	46585	1836470.2369988323	1521937451	35.07004510962817	23.043026562349947	46033	4.4437166252382206e-07	14.423355937739084	10.73711380957344	9.903187507527125	8.70996000607173
2016-05-19	744439.3936109688	14.4955469053185	44523	19769	6011	33.144675121741166	0.0007444393936109	31903.59375	45753	1946025.3988801697	1452477473	33.144675121741166	22.819407349074368	44523	4.772143620534722e-07	14.481299593482671	10.703761188563927	9.891870333195937	8.701346403039162
2016-05-20	841755.0827464154	13.6553194693162	45177	20056	6037	38.02796937323481	0.0008417550827464	32089.6875	45595	2072870.4689632875	1658172149	38.02796937323482	22.933667892183855	45177	4.5180384549495643e-07	14.544444904643319	10.71834338675493	9.90628363983813	8.705662478796427
2016-05-21	820704.0447694082	14.0069761648159	43621	19027	5981	35.79993113688635	0.0008207040447694	31835.78125	42768	2073077.391760907	1615273249	35.79993113688635	22.163390100745957	43621	4.478732447874644e-07	14.544544723939046	10.68329396475648	9.8536143020404	8.696343057044556
2016-05-22	742411.3411689702	14.2251007592051	38895	16248	6084	28.876089114767097	0.0007424113411689	32260.0	38754	1904515.4530481172	1271624964	28.876089114767097	22.708023145389507	38895	4.660250035563569e-07	14.45973817883381	10.568620986640875	9.695725103260221	8.713417653379183
2016-05-23	676492.0178774543	13.3380535230859	43806	18526	6013	29.63440933513976	0.0006764920178774	32080.625	43807	1627195.312094602	1325875411	29.63440933513976	22.350825039276447	43806	4.3009119710790767e-07	14.302368423307804	10.687526073284142	9.826930429813974	8.70167907103957
2016-05-24	666398.0490602746	12.7534579099942	42911	17641	6010	28.595806683225444	0.0006663980490602	32003.28125	43291	1532661.4080588934	1261981585	28.595806683225444	22.659448460355655	42911	4.1691913392676123e-07	14.242516264612712	10.666883482305026	9.777981017296407	8.701180027529253
2016-05-25	704808.4353981732	12.5230016165985	46443	18653	6029	32.73341816519736	0.0007048084353981	32357.03125	43579	1591710.5023700406	1466859954	32.733418165197364	22.315298795864027	46443	4.031676543353057e-07	14.280319783605664	10.745981033208576	9.833762270044563	8.704336438489406
2016-05-26	695219.5796420025	12.5269520222092	51147	24821	6019	35.5583958399495	0.000695219579642	32044.375	49843	1570550.7003650423	1618046432	35.5583958399495	21.97612821036121	51147	3.971651496911842e-07	14.266936880384705	10.842459118633341	10.119445348035613	8.70267641154777
2016-05-27	775326.7243131147	11.2072346171829	49006	20485	6045	37.9956614516885	0.0007753267243131	32321.71875	49361	1566995.5725221133	1661028547	37.9956614516885	22.87477931689545	49006	3.6985365563145233e-07	14.264670695885611	10.799698018576091	9.927448189980971	8.706986763048892
2016-05-28	1154313.5435620265	11.8741358088837	70148	29324	6019	80.97278645378903	0.001154313543562	32318.59375	51961	2471783.0798966796	2961437212	80.97278645378903	27.342395147086112	70148	4.6839592286069317e-07	14.720450342858529	11.158362574789184	10.286161572343477	8.70267641154777
2016-05-29	845254.3672095062	12.382008962595	45890	19701	6001	38.78872291124424	0.0008452543672095	31969.21875	39764	1887396.2565219486	1627804887	38.788722911244236	23.828852721244	45890	4.256658271688416e-07	14.450708795162692	10.73400250738888	9.888424674859083	8.699681400989514
2016-05-30	742091.1506148217	12.6808595523086	42927	18014	6007	31.85574682244245	0.0007420911506148	32007.1875	38939	1697033.8190576774	1408071800	31.855746822442452	22.62366650794544	42927	4.138912277097739e-07	14.344392472749478	10.667256277574845	9.798904512343688	8.700680734850161
2016-05-31	701893.3374285308	14.0467417369959	44386	18729	5936	31.154237675102767	0.0007018933374285	31529.21875	40056	1777998.0057431736	1407740921	31.15423767510277	22.13066140960945	44386	4.484814971598969e-07	14.390998573426097	10.700679383382674	9.837828403729853	8.688790784847216
2016-06-01	738986.6230390572	13.9132192115722	42221	18033	6039	31.20075421133204	0.000738986623039	32147.96875	37923	1854166.6130085136	1425852805	31.20075421133203	21.882170517125736	42221	4.392305757975203e-07	14.432945887849295	10.650673006578945	9.799958691707271	8.705993714307901
2016-06-02	651946.4301342247	13.8279425201636	39666	17774	6072	25.86010709770416	0.0006519464301342	32182.1875	37700	1625750.9975802074	1156113110	25.86010709770416	22.368146225505708	39666	4.4623342482478385e-07	14.301480419343516	10.588249676561633	9.78549199429842	8.711443319075466
2016-06-03	633631.8148918842	13.8905734938632	39834	17209	6029	25.240089714403315	0.0006336318148918	32272.1875	37995	1587236.7261336034	1136334398	25.240089714403315	22.21185045425626	39834	4.451224066442874e-07	14.277505154190107	10.592476097947214	9.753187781764911	8.704336438489406
2016-06-04	643789.6435074284	13.7240073641146	37875	16879	6016	24.383532747843848	0.0006437896435074	32141.5625	34955	1593343.7472289754	1107944429	24.383532747843844	22.007902300525803	37875	4.357467240898772e-07	14.281345351695936	10.54204654281167	9.733825524688928	8.702177865629675
2016-06-05	629058.6361726464	13.932690873758	37896	16846	5963	23.83880607639861	0.0006290586361726	31583.125	36047	1580558.892301393	1076614254	23.838806076398612	22.14238385552586	37896	4.450757330036508e-07	14.273289071760368	10.542600844603587	9.73186851887531	8.693328989123106
2016-06-06	663967.6122078324	13.9915409222677	38957	18113	6108	25.866186268780528	0.0006639676122078	32371.875	36786	1675316.995764444	1140974452	25.866186268780528	22.67025893826107	38957	4.5761111716107343e-07	14.331512956538207	10.570213752738272	9.804385191492917	8.717354666338522
2016-06-07	1462519.497556798	14.5364203635301	46141	21757	5990	67.48211213676821	0.0014625194975567	31945.9375	41685	3833925.680324152	2845963523	67.48211213676821	23.71151688748057	46141	4.97268959032506e-07	15.159399818029517	10.739457204661502	9.987690823818202	8.697846691109495
2016-06-08	703158.6128392019	14.5036702378726	40433	18505	6091	28.43081219292745	0.0007031586128392	32302.96875	38902	1839144.1478022663	1263496163	28.43081219292745	22.501700460587355	40433	4.7083397642633943e-07	14.424810884311382	10.607401562206967	9.825796244820257	8.714567550836485
2016-06-09	725015.4818070336	14.4792054728229	39854	17937	6092	28.89476701193752	0.000725015481807	32225.9375	37390	1893113.112640344	1294746453	28.89476701193752	22.31693081296861	39854	4.661801069474304e-07	14.45373318151796	10.59297805559253	9.794620897549015	8.714731714015052
2016-06-10	719803.5024752418	13.9494789590883	40145	18752	5902	28.89651160686858	0.0007198035024752	31164.21875	37452	1810741.6602966483	1302395289	28.896511606868582	22.187205260129424	40145	4.4651404725779195e-07	14.409247076384478	10.600253178618784	9.83905569237674	8.683046555502886
2016-06-11	737774.8635426541	14.2295804792519	36901	15665	6114	27.22463023958748	0.0007377748635426	32371.71875	33954	1893217.467152593	1248713565	27.22463023958748	21.802141822322135	36901	4.4757497452442803e-07	14.45378830323017	10.515993929932415	9.659184203386292	8.71833650245078
2016-06-12	684908.7855642901	15.7741600157802	42581	19526	6065	29.164100998113035	0.0006849087855642	32220.625	39781	1948334.5461668605	1301471081	29.164100998113035	22.40856629384686	42581	5.099585201483618e-07	14.482485486717962	10.659163423376018	9.879502189785617	8.71028982137815
2016-06-13	799100.4182194511	17.6730242136178	46185	22543	6084	36.90645281546535	0.0007991004182194	32224.21875	41318	2546811.383712163	1682028208	36.90645281546535	21.941637268585776	46185	5.594411946116244e-07	14.75035269692504	10.74041034902671	10.023179875454133	8.713417653379183
2016-06-14	764263.662179578	18.7374935756867	50335	22750	6035	38.46921143580906	0.0007642636621795	32145.46875	44617	2582493.63588484	1750832772	38.469211435809065	21.971950748822888	50335	5.939565182517086e-07	14.764266015649502	10.826455939163523	10.032320424379096	8.705331133531631
2016-06-15	704177.3812068455	18.4093292127411	43251	19951	6007	30.45637591457728	0.0007041773812068	31867.03125	41180	2337785.10509313	1386896176	30.45637591457728	21.96009798110315	43251	5.832392955152713e-07	14.66471450280055	10.674775633480014	9.901034546375062	8.700680734850161
2016-06-16	940617.907692588	20.728866373758	43392	20507	6015	40.81529225059678	0.0009406179076925	31877.65625	38951	3516198.1942948364	1814513168	40.81529225059678	22.493797769229957	43392	6.72686755820078e-07	15.072890905451885	10.678030371300068	9.92852157025577	8.70201162840878
2016-06-17	3445205.7491079574	15.4545176265342	66558	35310	5849	229.30600424912743	0.0034452057491079	33412.65625	82382	9601855.578063121	9699231882	229.30600424912743	23.64166637511548	66558	5.271182801605075e-07	16.077466927141653	11.105829026966715	10.471921488922431	8.674025985443025
2016-06-18	4299017.345617461	11.2595861858562	63083	34979	5889	271.1949112135863	0.0042990173456174	34390.9375	47876	8729234.871583732	13050992504	271.1949112135863	20.77963887654274	63083	3.375475532518115e-07	15.982188280399116	11.052206598601773	10.462503160399518	8.68084148294457
2016-06-19	1060595.369404006	12.3184533749269	51035	24631	6222	54.127484677533445	0.001060595369404	33195.46875	44445	2356082.3325271993	2537463020	54.127484677533445	21.331339314467503	51035	3.7909569012131056e-07	14.672510769037418	10.840266950837599	10.11176109118361	8.735846677457582
2016-06-20	1098671.7964729243	11.6931481367621	47118	23734	5949	51.76721770621125	0.0010986717964729	31714.84375	40030	2316775.6484745243	2430847865	51.767217706211255	21.29595128167811	47118	3.5925517701560534e-07	14.65568697027339	10.76041037260293	10.074663898225085	8.690978417187905
2016-06-21	1750616.7218929438	13.0507380344828	47323	22409	5999	82.84443513013979	0.0017506167218929	31988.4375	48441	4120127.888595296	2852692046	82.84443513013977	29.04079157310476	47323	5.467868495525513e-07	15.231394761765138	10.764751714223067	10.01721794286315	8.699348067653093
2016-06-22	1058213.8057254655	13.2261549602572	48615	25137	6139	51.44506416534352	0.0010582138057254	32670.625	45454	2524012.967257192	2305841686	51.44506416534352	22.31075293576921	48615	4.257183522987395e-07	14.741360640212132	10.791687404243758	10.132096143281396	8.722417141427496
2016-06-23	763058.8357468643	13.7982121712449	41908	20580	6003	31.97826968847959	0.0007630588357468	31848.125	38669	1898739.548048227	1467850211	31.97826968847959	21.78578539474665	41908	4.3368118290704857e-07	14.456700828228241	10.643232018472856	9.93207500938804	8.700014623251842
2016-06-24	869752.446964272	14.3846063056692	45331	21462	6042	39.42674817333741	0.0008697524469642	32171.875	40067	2256203.098681488	1836377741	39.42674817333741	21.469846477156477	45331	4.4555513991641444e-07	14.629193913559286	10.721746404137187	9.974039208487072	8.706490361946617
2016-06-25	771498.4249639822	14.348954899474	36684	18544	5998	28.301648221378723	0.0007714984249639	31685.9375	34737	1996364.6277621312	1301309403	28.301648221378723	21.74859272985575	36684	4.5022123000721003e-07	14.50683839840927	10.510095971678835	9.827901565579532	8.699181359308954
2016-06-26	660081.8443847544	13.8508364576271	41613	22252	6052	27.467985790382787	0.0006600818443847	32314.6875	39196	1648763.4105061851	1272219947	27.467985790382787	21.590595128739004	41613	4.3143478115199765e-07	14.315536116722015	10.6361678974314	10.010187171195184	8.708144074908246
2016-06-27	697326.387766386	14.0692094097019	39663	19552	6052	27.658056517978167	0.0006973263877663	32094.84375	37418	1769254.6495808414	1279888878	27.65805651797817	21.609732683354228	39663	4.386252486292794e-07	14.386068913929966	10.588174042178206	9.880832861971323	8.708144074908246
2016-06-28	744973.8432010293	12.1880433097604	43089	21499	6067	32.10017792968915	0.000744973843201	32161.40625	40446	1637418.0188971346	1469765402	32.10017792968915	21.84034124494186	43089	3.840324716869809e-07	14.308631180442617	10.671023023099933	9.975761701406148	8.710619527942297
2016-06-29	1139476.3635979374	12.7123285505552	49897	20187	5991	56.85645211444629	0.0011394763635979	31870.0	38702	2612251.4661942245	2550844106	56.85645211444629	22.289269650274072	49897	4.08785503126919e-07	14.77572303817258	10.817716159691836	9.912794111856428	8.698013622083925
2016-06-30	1374271.5030432043	12.4567760923437	63952	19713	5985	87.887411162619	0.0013742715030432	31982.96875	38251	3087185.6806927696	4044720907	87.887411162619	21.728918554186656	63952	3.904975461915874e-07	14.942770450911805	11.065888080951105	9.889033595565978	8.697011617992073
2016-07-01	1133942.7768153716	12.2765263693746	40085	20006	6127	45.45409620864417	0.0011339427768153	32621.40625	37711	2510447.7792310393	2158272351	45.45409620864417	21.06040796361208	40085	3.730068605432502e-07	14.735971693296934	10.598757478477053	9.903787507545125	8.720460512725655
2016-07-02	620923.7983104789	12.1115057475161	39257	19728	6003	24.37560555027447	0.0006209237983104	31916.5625	38060	1356191.4343234703	1122621260	24.37560555027447	21.71311591789601	39257	3.7939781854647204e-07	14.120190913272891	10.577885051258207	9.889794225404126	8.700014623251842
2016-07-03	772867.0821846117	11.808243704851	39757	20052	6045	30.726876586413606	0.0007728670821846	32039.6875	37735	1645790.950653615	1427198980	30.726876586413614	21.52949729995856	39757	3.6676994163847167e-07	14.313731647690227	10.590541205207513	9.906084178383393	8.706986763048892
2016-07-04	670159.7235567045	11.4185644190532	39950	20543	6067	26.772880956090344	0.0006701597235567	32137.1875	37588	1379985.0502719684	1224175371	26.772880956090347	21.870135268462565	39950	3.602778102835408e-07	14.137583223938453	10.595383951194421	9.930275529292512	8.710619527942297
2016-07-05	767987.8192020059	10.5196850140269	39270	20930	5949	30.15888166006277	0.000767987819202	31581.5625	37593	1456939.8425035952	1368607917	30.158881660062775	22.036173607830136	39270	3.344363387318689e-07	14.191848795720686	10.578216147572055	9.948938815440046	8.690978417187905
2016-07-06	783432.1191430823	10.5590482302747	37900	19880	6088	29.692077315522816	0.000783432119143	32354.84375	36201	1491800.3281235863	1382496660	29.69207731552282	21.4771421693871	37900	3.271717556895012e-07	14.215494222454634	10.542706391070517	9.897469480210566	8.714074899541522
2016-07-07	658207.4159306498	10.1132561992987	40433	20059	6036	26.613300448323965	0.0006582074159306	31895.9375	38776	1200434.124287933	1218807221	26.613300448323965	21.83552902360427	40433	3.185878922345768e-07	13.998193819575098	10.607401562206967	9.906433209824698	8.70549681988774
2016-07-08	925692.45624924	11.3497097738165	42506	20907	5996	39.3474835453302	0.0009256924562492	31949.53125	38930	1894680.706511866	1841766935	39.3474835453302	21.36398628816202	42506	3.4981754349279114e-07	14.454560889696314	10.657400521418637	9.947839310106628	8.698847859222488
2016-07-09	1215409.1726091665	10.9529740350672	40410	21237	6126	49.11468466513642	0.0012154091726091	32798.125	37307	2400706.7840225133	2334633560	49.11468466513643	21.037427674575376	40410	3.324292524685537e-07	14.691273745306235	10.606832558072519	9.963500222442299	8.72029728739272
2016-07-10	702425.272574103	10.9615454120397	39358	20305	6046	27.646053877971543	0.0007024252725741	31965.46875	37612	1388533.8388135277	1282671816	27.64605387797155	21.553489780562504	39358	3.4085049127187075e-07	14.143758956201584	10.580454536867036	9.918622440120398	8.707152175339404
2016-07-11	739948.5059760979	10.5665038094681	38582	19487	6029	28.54869325756981	0.000739948505976	31985.3125	37973	1409994.3212800978	1300828006	28.548693257569813	21.94655490648301	38582	3.345586082262053e-07	14.159096234885316	10.560541125447834	9.877502855564135	8.704336438489406
2016-07-12	799751.0240339782	10.5533483343074	40811	21151	6006	32.63863904185069	0.0007997510240339	31757.34375	38338	1522052.490087944	1519722103	32.638639041850695	21.476715366197904	40811	3.2698864641296393e-07	14.235570304383293	10.616706931897728	9.959442464680574	8.700514248543275
2016-07-13	692494.4084491732	10.4472725622443	35740	18017	6086	24.74975015797345	0.0006924944084491	32157.96875	34209	1304679.2289940235	1149799735	24.749750157973455	21.525270361949996	35740	3.2443378946679904e-07	14.081467766987634	10.484025788713419	9.7990710356157	8.713746330456916
2016-07-14	757075.4252772952	11.5363697253068	42809	20859	6001	32.40964188069573	0.0007570754252772	31815.15625	40147	1575044.6407513423	1486527204	32.40964188069573	21.80225278991647	42809	3.6286499618435087e-07	14.269794173174391	10.664503639837902	9.945540788767127	8.699681400989514
2016-07-15	708999.5224772895	11.9935055680888	41110	20896	5988	29.14697036904137	0.0007089995224772	31884.6875	38697	1533474.7725826383	1357561838	29.14697036904137	21.47008670483957	41110	3.714962877491979e-07	14.243046811525769	10.624006679891924	9.947313032076158	8.69751274553952
2016-07-16	627420.0039924402	11.7186658790181	38062	19326	6081	23.88086019196026	0.0006274200039924	32166.09375	35828	1325931.4902392044	1093312003	23.880860191960256	21.842676314201466	38062	3.692823585070224e-07	14.097625781906915	10.546971688076972	9.869206618559254	8.71292443512011
2016-07-17	579318.6422555841	11.256689301578	33914	16402	6029	19.64701243345588	0.0005793186422555	31781.71875	32948	1176014.659183764	894579244	19.64701243345588	21.962294078729908	33914	3.566669932847954e-07	13.977641872655335	10.431583187467073	9.705158557596356	8.704336438489406
2016-07-18	654453.4230241503	11.082677006429	39198	18988	6109	25.653265275700644	0.0006544534230241	32498.125	36607	1308000.6863169435	1183112877	25.653265275700647	21.682855266311705	39198	3.466855066763105e-07	14.084010335706287	10.576381004068805	9.851562479671209	8.717518372649767
2016-07-19	661277.8058108374	11.6756251139684	44184	26614	5970	29.21789857194604	0.0006612778058108	31773.90625	42327	1392350.7108904724	1362771496	29.217898571946037	21.44005701447841	44184	3.6114417708651354e-07	14.146504035621854	10.696118011581023	10.189192672103689	8.694502206386648
2016-07-20	1492873.687560554	12.5035100672122	50631	25428	5946	75.5856876748784	0.0014928736875605	31911.09375	43432	3366197.271121138	3608686150	75.5856876748784	20.945486676606215	50631	3.7783043900148384e-07	15.029294259003427	10.832319315904593	10.1436062080563	8.690474003558043
2016-07-21	762232.5368105411	12.7455916423144	44882	22477	6154	34.210520717130706	0.0007622325368105	32787.5	41729	1751991.6626553214	1572084963	34.210520717130706	21.761241613714684	44882	4.0014575117233604e-07	14.376263791708773	10.711792102483521	10.020247843144828	8.724857555881988
2016-07-22	772170.6963946035	14.824882893045	48458	24563	5957	37.4178476058897	0.0007721706963946	31690.625	44942	2064377.6077693007	1736914290	37.417847605889705	21.54271389285979	48458	4.607509337367927e-07	14.540339338351002	10.788452722367374	10.108996524638528	8.692322277628687
2016-07-23	734486.6283792716	14.4444565990649	45006	22510	6093	33.0563051968375	0.0007344866283792	32391.25	45310	1913240.8894831354	1486891308	33.0563051968375	22.231823549564723	45006	4.6328776829235725e-07	14.464309162859255	10.714551093197692	10.021714933900778	8.714895850248494
2016-07-24	641524.5811224387	12.7206305338983	58215	26999	5937	37.346353490042766	0.0006415245811224	31480.0	63259	1471656.6343601139	1623408980	37.346353490042766	23.00489522365632	58215	4.2218562062789143e-07	14.201899286359508	10.971898332471117	10.203555107263542	8.688959234270676
2016-07-25	718797.1727261838	13.8402949456458	54856	25220	6030	39.43033770706754	0.0007187971727261	31991.5625	59544	1794057.0840579092	1754648808	39.43033770706755	22.471925736530377	54856	4.4870424191724956e-07	14.399990140524924	10.9124668489642	10.135392609518911	8.704502289721232
2016-07-26	734520.99281233	11.9632849389246	61930	30114	5809	45.4888850848676	0.0007345209928123	30770.0	69945	1584671.368701424	1974011991	45.4888850848676	23.043874754693725	61930	3.97722803351215e-07	14.275887605437227	11.033759993932106	10.312745458882988	8.667163717992533
2016-07-27	721035.6482781387	13.0615638901227	53035	28854	6175	38.240125606431086	0.0007210356482781	32945.3125	57055	1698386.261095537	1714851632	38.240125606431086	22.299378495988208	53035	4.202062204163995e-07	14.345189100016478	10.878707351939571	10.270003910505718	8.728264161496178
2016-07-28	1317089.1233571975	12.8882031560491	48555	24418	6081	63.951262384608725	0.0013170891233571	32354.21875	60807	3061202.705668031	2102090676	63.951262384608725	30.422694470202163	48555	5.656718773199534e-07	14.93431843777614	10.790452455028454	10.103075844228801	8.71292443512011
2016-07-29	966959.0896991862	12.8780128211572	47243	23504	5979	45.68204827465865	0.0009669590896991	31939.375	64605	2245647.0833187797	2014113080	45.682048274658655	22.680974930493303	47243	4.2139085917551013e-07	14.624504270731444	10.76305977379872	10.064925898413659	8.696008608880904
2016-07-30	713871.8242523364	12.5187606575102	42011	20537	5981	29.990469208664905	0.0007138718242523	31641.71875	51536	1611632.918411313	1369798941	29.990469208664905	21.89406657503388	42011	3.9542334869057357e-07	14.29275845800988	10.645686767736345	9.929983416340093	8.696343057044556
2016-07-31	623018.1316530398	11.9461159415546	48749	21395	6029	30.37151089995404	0.000623018131653	32219.53125	52215	1342183.7098878385	1351488065	30.37151089995404	22.472644551214763	48749	3.8730708982367365e-07	14.109808479758714	10.79443996339509	9.970912528850917	8.704336438489406
2016-08-01	662094.9643770739	11.0070294517826	45978	21697	5961	30.441802272129102	0.000662094964377	31594.375	53777	1314240.8598719575	1361547316	30.441802272129102	22.358240447759147	45978	3.550440916454665e-07	14.088769764023276	10.73591830019846	9.984929281123371	8.692993531219926
2016-08-02	692563.4429674923	8.35610662244301	49041	20299	5894	33.96400380656879	0.0006925634429674	31355.15625	57833	1043633.6853393047	1514488094	33.96400380656879	22.426061942068188	49041	2.7035320919584516e-07	13.858219109741517	10.800411961919318	9.918326902732767	8.68169016329764
2016-08-03	667529.7846474644	10.5420244903565	49475	22724	5984	33.026036095433305	0.0006675297846474	31703.90625	55953	1269051.4250002387	1482317473	33.02603609543331	22.280001886905712	49475	3.388549100743783e-07	14.053780269910309	10.809222770470766	10.031176913677017	8.696844519654313
2016-08-04	693139.5921756787	11.2604717407949	46761	21846	6192	32.41190046972691	0.0006931395921756	32856.5625	55212	1407543.5580317792	1466374182	32.41190046972691	22.103430943880948	46761	3.5907966806864596e-07	14.157356585608982	10.752804801157161	9.991773117403488	8.731013415269564
2016-08-05	680473.3082716481	11.1665537159556	43212	20746	6065	29.404612597034458	0.0006804733082716	32232.03125	50377	1370297.3124248735	1304026331	29.404612597034458	22.54909421536401	43212	3.632643670260589e-07	14.130538290628182	10.673873513436876	9.940108735991773	8.71028982137815
2016-08-06	628016.2229336243	10.9901114880187	41487	19499	5978	26.05450904084727	0.0006280162229336	31586.09375	49198	1244679.4309884731	1177530476	26.054509040847268	22.126398910160574	41487	3.508224482058758e-07	14.034388569576132	10.633135404132767	9.878118461185586	8.695841342843883
2016-08-07	644768.5352719586	11.0233006756283	42955	20085	6077	27.69603243260698	0.0006447685352719	32294.84375	51113	1281740.3052742737	1262729849	27.696032432606984	21.933458256760492	42955	3.488135160923494e-07	14.063729325953815	10.667908335072157	9.907728546793383	8.712266432135355
2016-08-08	1253875.2890848017	11.3098848924605	42984	20439	6059	53.89657542602111	0.0012538752890848	32175.9375	75328	2557390.69327126	2565817408	53.89657542602111	21.005616088649248	42984	3.427426479119806e-07	14.75449803621567	10.668583232408658	9.925200119441778	8.70930004894499
2016-08-09	668908.3536290291	12.3070738457043	47057	22799	6130	31.476820396721223	0.000668908353629	32666.40625	55293	1484588.110397896	1400157039	31.476820396721227	22.480921439499493	47057	3.991567275104421e-07	14.210647925010246	10.759114911843048	10.034471954331547	8.720950028930258
2016-08-10	722018.6278145481	12.094597383986	46290	21183	6054	33.42224228153543	0.0007220186278145	32162.96875	52842	1574796.2431479194	1471694578	33.42224228153543	22.71003969244455	46290	3.962632963933754e-07	14.26963645244303	10.742681234025316	9.960954252184457	8.708474489581665
2016-08-11	666100.3849345499	11.7053606078317	48171	22502	6068	32.08672164268221	0.0006661003849345	32196.09375	55715	1406076.7729690187	1428325553	32.08672164268221	22.46457159244158	48171	3.793651893347629e-07	14.15631395368066	10.782512459217795	10.021359473131017	8.710784340468424
2016-08-12	680177.1795240632	11.7980366867329	44400	20078	6014	30.199866770868407	0.000680177179524	32112.03125	49494	1447159.337613688	1326666513	30.199866770868407	22.76372130821124	44400	3.87460595170975e-07	14.185113115386624	10.700994748420316	9.907379967251472	8.701845363548474
2016-08-13	610343.9896588757	11.5771173313852	41088	19446	6032	25.077813847103887	0.0006103439896588	31998.90625	46520	1274264.7194854077	1140082745	25.07781384710389	21.99648574376405	41088	3.6739079877376046e-07	14.057879879625002	10.623471387049634	9.875396672369602	8.704833909687792
2016-08-14	596350.6144077171	11.2605888357686	40577	19439	6034	24.198118880821937	0.0005963506144077	31965.15625	48143	1211008.8699665659	1096874038	24.19811888082194	22.06098243052949	40577	3.583938006681737e-07	14.006964347005983	10.610956682603621	9.875036636362113	8.705165419719007
2016-08-15	641935.5008379497	11.1594932787843	42302	19883	6090	27.15515555644695	0.0006419355008379	32332.65625	50128	1291874.7828612495	1226846171	27.15515555644695	22.134116076111507	42302	3.5635363817488133e-07	14.071605041337845	10.65258964524052	9.89762037425808	8.714403360703942
2016-08-16	636668.4698088851	11.1599375049679	48949	20876	6054	31.16428492867512	0.0006366684698088	32037.1875	52225	1281326.0541417266	1418034622	31.16428492867512	21.97709734669308	48949	3.538397613210511e-07	14.063406079437287	10.79853421874079	9.946355452763305	8.708474489581665
2016-08-17	639707.112417486	10.8013383448276	44867	20012	6009	28.701739012835343	0.0006397071124174	31994.53125	50142	1246072.4714396286	1294638318	28.701739012835343	22.169696828666968	44867	3.4547121183590244e-07	14.035507139912298	10.711457836917562	9.904087372608096	8.701013624333928
2016-08-18	754440.277028326	10.7569965517241	47799	19717	6100	36.06149080167695	0.0007544402770283	32789.0625	51624	1463526.0169275163	1649547423	36.06149080167695	21.861445326677917	47799	3.3926920369899955e-07	14.196359162152865	10.774759997758618	9.889236486766269	8.716044050161402
2016-08-19	694615.7853597573	10.7463138515488	42948	20028	6014	29.832358749630856	0.0006946157853597	31841.40625	49827	1346135.3239736743	1322051295	29.832358749630856	22.56520519472798	42948	3.4984312704158045e-07	14.112748322003704	10.667745360554026	9.904886573449835	8.701845363548474
2016-08-20	643973.4577101185	11.2954566779661	41318	19626	6055	26.607695325666672	0.0006439734577101	32228.125	47563	1311765.8300666644	1214018556	26.607695325666672	21.917041707611816	41318	3.571579053636438e-07	14.086884749375256	10.629053519351574	9.884610496766438	8.708639655987193
2016-08-21	682073.2546466689	11.1615502969024	42543	20155	6084	29.01744247243324	0.0006820732546466	32699.84375	49903	1372903.755404571	1279475184	29.01744247243324	22.679175677105775	42543	3.651962629463655e-07	14.132438584262953	10.658270608129456	9.911207675551266	8.713417653379183
2016-08-22	675919.9117114748	11.0871430450029	44250	19998	6078	29.90945609323276	0.0006759199117114	32289.6875	49070	1351448.3212023159	1358530325	29.90945609323277	22.01603861381067	44250	3.521546018530134e-07	14.11668740586345	10.697610650436076	9.903387547535795	8.712430973476739
2016-08-23	1489130.1024497848	10.9988015020456	48430	21902	6015	72.11857086164308	0.0014891301024497	32187.03125	55161	2953673.993583665	3437976497	72.1185708616431	20.977040106171238	48430	3.328619183617576e-07	14.898560374975677	10.787874735397274	9.994333235835704	8.70201162840878
2016-08-24	640807.7311554371	11.0160879602572	46821	19911	6053	30.00325878042872	0.0006408077311554	32273.4375	50060	1273033.0819347978	1365497931	30.003258780428723	21.972394171594484	46821	3.4920408490472724e-07	14.056912864581923	10.754087099210663	9.899027621814035	8.708309295891688
2016-08-25	651377.7157321561	11.3389093699591	49868	21375	6094	32.48290392813116	0.0006513777157321	32135.625	52296	1331952.48632681	1503181516	32.482903928131165	21.609435442346918	49868	3.534998581669381e-07	14.102156458520431	10.817134793464865	9.969977293804961	8.715059959545654
2016-08-26	667680.2830888584	11.2794702279369	47292	19894	6006	31.575935947838293	0.0006676802830888	31871.40625	49736	1358131.4485037336	1446149563	31.575935947838293	21.834488462130317	47292	3.5530904468496425e-07	14.121620378074505	10.764096426983004	9.898173457712359	8.700514248543275
2016-08-27	596185.473687098	11.1837917556984	47938	19759	6076	28.579939237612106	0.000596185473687	32306.40625	50142	1202416.7399957196	1297050238	28.579939237612106	22.034566125735605	47938	3.555233374509574e-07	13.999844039476118	10.777663788302936	9.891364362733817	8.712101863715663
2016-08-28	603826.993578022	11.0071141431911	42607	20068	6035	25.727256715378783	0.000603826993578	32024.21875	50210	1198589.7128810454	1157458709	25.727256715378783	22.227364583576502	42607	3.5296852664986217e-07	13.996656184357215	10.659773838007359	9.906881785604144	8.705331133531631
2016-08-29	646163.4075458084	10.9581454997078	45510	21079	6014	29.406896677409737	0.0006461634075458	31930.15625	48827	1276920.839300304	1320040213	29.40689667740974	22.27727336470904	45510	3.521872550502783e-07	14.059962143508516	10.725687361010687	9.956032563199894	8.701845363548474
2016-08-30	686399.8083050562	11.2509861542957	46979	20261	6026	32.246376594363234	0.000686399808305	31871.09375	50522	1392683.0686436608	1474119226	32.24637659436323	21.875012567242123	46979	3.550695587050733e-07	14.146742709750123	10.757455972332892	9.91645313492615	8.703838719690246
2016-08-31	654313.6643602966	11.6065258129749	45846	21843	6073	29.99766425626216	0.0006543136643602	32138.28125	53220	1369533.889801922	1356666091	29.99766425626216	22.111309816957878	45846	3.7024674606897905e-07	14.129981013492213	10.733043232875621	9.99163578306282	8.711607995897575
2016-09-01	668414.1404100311	12.1157511525424	47491	22184	5989	31.743655942212783	0.00066841414041	31744.6875	53805	1460429.2600430092	1434700962	31.74365594221279	22.12562532749789	47491	3.8674119736850114e-07	14.194240964199041	10.768295498386117	10.007126587295614	8.697679732264463
2016-09-02	816232.2554496445	12.1418857457627	55413	22712	6088	45.22987797123115	0.0008162322554496	32384.0625	53657	1787246.465402502	2097074659	45.22987797123115	21.56808188831924	55413	3.778089176265187e-07	14.396186705953344	10.922569502247429	10.030648698152808	8.714074899541522
2016-09-03	606821.5262860754	11.8944626241964	44792	20236	5949	27.18074980540589	0.000606821526286	31495.9375	50319	1301638.4121581449	1231580684	27.18074980540589	22.069808465269737	44792	3.787197283284941e-07	14.079134345943631	10.70978483102873	9.915218475411827	8.690978417187905
2016-09-04	1025101.141996821	11.7517066943308	48128	20979	6023	49.336067762023	0.0010251011419968	31859.6875	50336	2172462.121074796	2167392083	49.336067762023	22.76287163222188	48128	3.859246613778013e-07	14.591371700330923	10.781619407309512	9.951277216371977	8.70334075304372
2016-09-05	670983.839122237	11.7740570724722	42667	20429	6076	28.62886746382849	0.0006709838391222	32194.0625	49046	1424697.7839089134	1303037941	28.6288674638285	21.970862522896024	42667	3.7320528241497534e-07	14.169470267725004	10.661181066703127	9.924710738987654	8.712101863715663
2016-09-06	679814.8084752866	11.7258868883694	49102	20734	5993	33.38026672575352	0.0006798148084752	31681.40625	51458	1437543.0956056393	1526617928	33.380266725753515	21.865501585904028	49102	3.6989604162661495e-07	14.178446030756014	10.801655046150593	9.939530143883058	8.698347400458186
2016-09-07	702232.4870544667	11.586400940678	48701	19728	6118	34.199424352039586	0.0007022324870544	32267.8125	47905	1467283.4602763834	1572299632	34.199424352039586	21.75121309959041	48701	3.635855168802591e-07	14.19892326291529	10.793454842740767	9.889794225404126	8.718990524710849
2016-09-08	736225.473981036	11.4100041174752	55970	22666	6016	41.206539778718586	0.000736225473981	31908.59375	55081	1514890.3301330078	1863985100	41.206539778718586	22.10668946802128	55970	3.639016718644132e-07	14.230853604954222	10.932571111885405	10.028621283292894	8.702177865629675
2016-09-09	777048.091683058	11.6603326066628	53918	20896	6074	41.89687900736712	0.000777048091683	32216.875	52319	1633967.4052121236	1913940716	41.89687900736712	21.89037448084004	53918	3.6824653477606377e-07	14.306521606352527	10.895219652910134	9.947313032076158	8.711772645605693
2016-09-10	639231.7980517125	12.1512841496201	42875	20367	5999	27.40706334146717	0.0006392317980517	31830.625	48777	1400764.410764125	1217614180	27.407063341467182	22.50882405251488	42875	3.9459313203144125e-07	14.152528653266186	10.666044184468241	9.921671222969756	8.699348067653093
2016-09-11	658623.733100452	11.6625664564582	43345	20742	6093	28.54804571123909	0.0006586237331004	32352.96875	50789	1385211.4082898432	1223254865	28.548045711239094	23.33777410420444	43345	3.926703434272351e-07	14.141363327319576	10.676946635302741	9.93991590914968	8.714895850248494
2016-09-12	776322.4743910098	11.9029244231444	45123	21974	6063	35.029999011945534	0.000776322474391	32237.03125	50819	1666404.3365941204	1545907006	35.029999011945534	22.65983586075134	45123	3.8912127359948835e-07	14.326178771298364	10.717147373323323	9.997615215260826	8.70996000607173
2016-09-13	713582.020706824	11.9358937463472	42591	20755	6003	30.39217184392434	0.0007135820207068	31904.84375	49131	1535972.3406037472	1371598775	30.39217184392434	22.15820865247152	42591	3.815611337719615e-07	14.244674185108183	10.659398242331683	9.940542460487139	8.700014623251842
2016-09-14	673970.1621838015	11.9219326843951	53859	20528	6091	36.299358965057365	0.0006739701621838	32528.75	52326	1449011.6836288637	1682711707	36.299358965057365	21.571941773539567	53859	3.71031210843377e-07	14.186392284506242	10.894124799538938	9.929545086855418	8.714567550836485
2016-09-15	688437.4434833723	11.9770412472238	52622	21252	6031	36.226955150982015	0.0006884374434833	32182.8125	51512	1486957.5841873754	1658435104	36.226955150982015	21.844059537575983	52622	3.774482670145316e-07	14.212242700615406	10.870889562233824	9.964206287570834	8.704668113450987
2016-09-16	815754.9476317925	12.6065540923437	57532	21568	6065	46.93201364715229	0.0008157549476317	32239.0625	55682	1854559.0247351187	2194001365	46.93201364715229	21.391059456862408	57532	3.8904803438373734e-07	14.433157503248436	10.96009659372378	9.978966013712034	8.71028982137815
2016-09-17	752555.7388823899	12.8097695207481	46882	21193	6044	35.2813181502842	0.0007525557388823	32155.0	51635	1738459.3483472308	1585781668	35.2813181502842	22.248534500200943	46882	4.111660656135918e-07	14.368509846979919	10.755389085456933	9.961426217456575	8.70682132339263
2016-09-18	782341.3928257219	12.4434286271186	37893	19686	5598	29.64526239834508	0.0007823413928257	29573.90625	42905	1755581.2020693768	1293680440	29.64526239834508	22.915444557811416	37893	4.1137972830455656e-07	14.378310529327964	10.542521677442085	9.887663002189157	8.630164670075398
2016-09-19	681826.3846564846	13.0277880993571	40505	20994	6409	27.617377710510908	0.0006818263846564	34276.875	46814	1601876.540253637	1231910250	27.617377710510908	22.418335841032988	40505	4.213554308065775e-07	14.286686337631739	10.609180702264592	9.951991961595743	8.765458531504226
2016-09-20	607127.59352158	14.7165246510812	54067	24631	6167	32.825567598931265	0.0006071275935215	32492.5	62602	1611275.4345321958	1480764928	32.825567598931265	22.167980196064764	54067	4.7065852126315206e-07	14.292536618701135	10.897979297204449	10.11176109118361	8.726967774991493
2016-09-21	677280.8831588625	13.7703979170076	44549	20955	6062	30.172186063844165	0.0006772808831588	32083.75	51157	1681898.7951349844	1395904968	30.17218606384416	21.61478521498045	44549	4.294098016246527e-07	14.335433948343892	10.704344985957912	9.950132560359172	8.709795057617749
2016-09-22	1199197.2945351524	13.1966770894214	52657	17551	5746	63.14613193833751	0.0011991972945351	31605.625	44690	2853906.772314921	2410972590	63.14613193833751	26.19114468586203	52657	4.986474571568208e-07	14.864199410863424	10.871554462190879	9.77286620732769	8.656259239539235
2016-09-23	1392172.7298495562	13.3695272238457	35219	18092	6226	49.03093137257152	0.0013921727298495	34276.875	40804	3356554.6636472163	1357490092	49.03093137257152	36.11881343482507	35219	6.96665113922563e-07	15.02642560813544	10.469340988688563	9.803225130597733	8.736489351001554
2016-09-24	1635945.338937336	12.9613744593805	43418	18565	5877	71.02947472598125	0.0016359453389373	33324.21875	45661	3823881.263557122	2289308086	71.02947472598125	31.0266124338414	43418	5.801762644929499e-07	15.156776502346338	10.678629380648701	9.829033366611181	8.678801706612651
2016-09-25	1734306.333624479	13.085549912332	38713	20158	6267	67.14020109360445	0.0017343063336244	34394.21875	45188	4092628.652399525	1747816446	67.14020109360443	38.413759778527925	38713	7.251925492882919e-07	15.224698023872484	10.563930739922945	9.911356510914823	8.743053050224676
2016-09-26	2657517.2487212517	12.862145917592	43514	23266	5843	115.63920556085652	0.0026575172487212	32127.65625	46161	6164162.4589668	2542248908	115.63920556085652	45.48697226182722	43514	8.440632682202533e-07	15.634262831169377	10.680838004378147	10.054748346376712	8.672999642554437
2016-09-27	2104807.059348312	13.0980911209819	46817	17521	6053	98.54075209750992	0.0021048070593483	35287.5	46049	4971699.270485223	2632786474	98.5407520975099	37.42831143757612	46817	7.07265999867201e-07	15.419272245166662	10.754001663810453	9.771155440487087	8.708309295891688
2016-09-28	1591996.895281751	13.3183411092928	42797	18839	6106	68.13269112737309	0.0015919968952817	32403.4375	45191	3823639.172702329	2175515747	68.13269112737309	31.317948960528987	42797	6.01752613006084e-07	15.156713190098428	10.664223285655282	9.843684468165375	8.717027173294824
2016-09-29	1021359.3132926832	13.133496025716	40416	19818	6126	41.27925800603708	0.0010213593132926	32313.4375	49323	2419042.242789119	1396207408	41.27925800603708	29.56527645499864	40416	5.601919068721345e-07	14.698882252353753	10.606981025150217	9.894345894618844	8.72029728739272
2016-09-30	1123424.1208177228	13.2596977603741	35836	17640	6008	40.25902679362392	0.0011234241208177	31623.28125	42939	2686345.8289485048	1272668731	40.25902679362391	31.63354753124984	35836	6.051402806168173e-07	14.803692400178225	10.486708253717469	9.777924329560783	8.700847193443972
2016-10-01	1721861.102908751	13.2374148895383	53076	22028	5780	91.38949989798488	0.0017218611029087	34478.59375	47263	4110416.6691820547	3985836244	91.38949989798488	22.92856361963096	53076	4.3787945470547884e-07	15.229034960696907	10.879480127656327	10.000069650382372	8.662158961666423
2016-10-02	1711676.2873683656	13.2839713617767	51105	22758	6068	87.47521666596032	0.0017116762873683	35749.53125	52001	4100474.513159186	3743242598	87.47521666596032	23.368834473271377	51105	4.478571602213856e-07	15.226613259894641	10.841637618763176	10.032672010916954	8.710784340468424
2016-10-03	1382940.3556994677	13.5005305698422	47672	21671	6204	65.92753263690501	0.0013829403556994	33282.65625	47769	3366966.8347540875	2717406813	65.92753263690501	24.26119354728541	47672	4.725388695679165e-07	15.029522848006813	10.772099502426816	9.983730240212331	8.73294952429643
2016-10-04	1506614.5379556748	13.3260360841613	56662	40270	6077	85.36779294964445	0.0015066145379556	32054.53125	54022	3620659.5548546338	3246134901	85.36779294964445	26.298288750521785	56662	5.055952828922147e-07	15.102166764679666	10.944859071031923	10.6033620538455	8.712266432135355
2016-10-05	1538046.0818367444	13.0834668217417	41719	17560	5817	64.16574448814714	0.0015380460818367	33081.5625	35718	3628914.5087780845	2866992417	64.16574448814713	22.38085601750203	41719	4.2244878917435345e-07	15.104444128127165	10.638711939508168	9.773378867189107	8.668539943910762
2016-10-06	1364745.2587993422	12.8729818819404	36826	18040	5953	50.25810890054457	0.0013647452587993	32822.5	36517	3168219.802862747	2310816610	50.25810890054457	21.749068568684283	36826	4.0391907157088866e-07	14.968680411726394	10.513959396427165	9.800346793616615	8.69165057315339
2016-10-07	1225628.4948145242	12.6904481753361	43708	19625	5887	53.56977025135322	0.0012256284948145	36571.25	43493	2804919.238633795	2421130656	53.56977025135322	22.12593117128877	43708	4.050914304137609e-07	14.846885304593528	10.685286430690637	9.884559542650608	8.68050180902826
2016-10-08	1495902.4118726938	12.2435036364699	37690	19591	6200	56.38056190348183	0.0014959024118726	36094.6875	41826	3302885.579937716	2565205408	56.38056190348183	21.97896578872401	37690	3.8822858277040566e-07	15.010307062518807	10.537150086261182	9.882825556088033	8.732304571033183
2016-10-09	1366034.8215878154	12.0857872589129	43940	20008	6049	60.02357006056861	0.0013660348215878	33425.625	50362	2977290.8815412796	2711943257	60.023570060568616	22.133047918918397	43940	3.85914155090816e-07	14.906524344845492	10.690580345938601	9.903887472557455	8.707648248106914
2016-10-10	1215769.6858098533	11.7732482127411	44940	51780	6041	54.63668968029481	0.0012157696858098	33130.9375	66590	2581262.4436059054	2467479630	54.63668968029481	22.142711540964093	44940	3.760985348945698e-07	14.763789156447281	10.71308354573932	10.854759253305529	8.706324840138741
2016-10-11	954830.45361785	11.7647782507306	41053	2268294	6050	39.1986546123736	0.0009548304536178	32479.53125	43364	2025790.6381412132	1564187991	39.1986546123736	25.060066205541915	41053	4.2534418392737164e-07	14.521470620909719	10.62261919381804	14.634538565058214	8.707813551024888
2016-10-12	1472783.9190412776	11.8266073921683	30002	7157228	5910	44.18646313907641	0.0014727839190412	33092.65625	26728	3141114.4834220773	1522678013	44.18646313907641	29.01891454518324	30002	4.951261707441712e-07	14.96008822593746	10.309019325088835	15.783633313136605	8.684401110400144
2016-10-13	3493936.891705713	11.9585693606078	32244	4981603	6114	112.65850113615902	0.0034939368917057	34826.25	20541	7534923.2877381155	1418138280	112.65850113615902	79.44112554112778	32244	1.3705634770105937e-06	15.835059209199683	10.381087258403491	15.421262284756354	8.71833650245078
2016-10-14	1791330.2924587438	11.9049818819404	42006	1015290	6079	75.24662026502199	0.0017913302924587	32913.75	36664	3845820.064337698	1486426699	75.24662026502197	50.622489703423966	42006	8.694543376071009e-07	15.1624974188928	10.645567744205252	13.830684843935185	8.712595487748722
2016-10-15	2052246.5391263976	11.957119257744	33662	713710	6027	69.0827230000728	0.0020522465391263	32207.1875	27461	4425278.877063925	1040206098	69.0827230000728	66.41253414385656	33662	1.1456478699452953e-06	15.302843857503591	10.424124883686112	13.47823199635042	8.704004653483045
2016-10-16	1914749.9403132272	11.96180171128	34990	1183203	6055	66.99710041155983	0.0019147499403132	32930.3125	38882	4130410.4948911443	990865611	66.99710041155983	67.61471956216657	34990	1.166842902705127e-06	15.233887353434127	10.462817585361734	13.98373572587247	8.708639655987193
2016-10-17	1875904.7453399764	11.9689210987727	38136	1078043	5959	71.53950336828534	0.0018759047453399	32374.0625	41408	4049023.8789634868	1078574284	71.53950336828534	66.32784077047896	38136	1.1453161970485217e-06	15.213986392493448	10.54891399688466	13.890657918338293	8.69265796074698
2016-10-18	1866416.3305633075	12.5500731595558	51898	879126	6119	96.86327472357452	0.0018664163305633	33324.0625	55182	4224150.034743857	1704303900	96.86327472357453	56.83450863638494	51898	1.0290415389092832e-06	15.25632862332641	10.857035532765991	13.68668351110434	8.71915396346254
2016-10-19	2409645.469070903	11.9925057539451	38497	14565	5774	92.76412162282256	0.0024096454690709	33142.1875	32113	5211318.743563256	4085750321	92.76412162282256	22.70430504429802	38497	3.928191825913676e-07	15.466343499467113	10.558335595161871	9.586376669393536	8.661120360222881
2016-10-20	1264905.5118073828	12.0624716101695	43438	20948	6298	54.944965621889104	0.0012649055118073	34536.5625	47379	2751559.707239538	2271887910	54.944965621889104	24.184716763552437	43438	4.2087375891030145e-07	14.827678475133677	10.679089913032266	9.949798455399378	8.74798740166097
2016-10-21	726281.878037159	12.0819085330216	57780	23299	6097	41.964566912987046	0.0007262818780371	32126.875	65218	1582432.8991260375	1538319822	41.964566912987046	27.27948136196288	57780	4.754952597185083e-07	14.274474030285395	10.964397974020226	10.056165720177834	8.715552125907816
2016-10-22	732279.7998617323	12.043858585038	37772	19093	6041	27.659672600377352	0.0007322797998617	31702.65625	45290	1590476.4892591056	1087705458	27.659672600377352	25.42937740814145	37772	4.4185107290172256e-07	14.27954420808101	10.539323366382959	9.857077054713464	8.706324840138741
2016-10-23	745476.6667174749	11.9570144576271	35364	17749	5993	26.363036841796784	0.0007454766667174	31331.875	43178	1607464.3906370236	1003447161	26.363036841796788	26.27247140300274	35364	4.532086823891085e-07	14.290168582834259	10.473449632525694	9.784084455288346	8.698347400458186
2016-10-24	924707.976592812	11.9264431618936	52547	18902	6065	48.5906300460225	0.0009247079765928	32061.875	46984	1988841.15695217	1752086955	48.5906300460225	27.733001440001303	52547	4.771801352718397e-07	14.503062693888985	10.869463286188333	9.847023015555001	8.71028982137815
2016-10-25	907291.6676850676	11.3266441046172	47610	19401	6028	43.19615629848607	0.000907291667685	31664.53125	45313	1853244.5393941542	1595508580	43.19615629848607	27.073596995940985	47610	4.424067592068013e-07	14.432448466012078	10.770798102188564	9.873079890114703	8.704170559746386
2016-10-26	781460.3167255743	11.4940479836353	45158	19013	6096	35.289184982693484	0.0007814603167255	31956.875	46149	1619811.5331174224	1320805021	35.289184982693484	26.7179367292044	45158	4.430476750134435e-07	14.297820362858987	10.717922730303274	9.852878234709586	8.715388097366482
2016-10-27	751793.3611057365	11.4758968591467	44353	18772	6018	33.34429094512273	0.0007517933611057	31445.0	45992	1555856.987052718	1288784933	33.34429094512273	25.872657331200138	44353	4.2835339352465376e-07	14.257537068861932	10.699935629192945	9.840121676914308	8.70251025718999
2016-10-28	864411.1878569511	11.1283608649912	41522	18838	5943	35.89208134219633	0.0008644111878569	31079.0625	45815	1734746.9455255058	1281666893	35.89208134219633	28.00421976897887	41522	4.4960301660603205e-07	14.366372108002503	10.633978686236494	9.843631385382762	8.68996933536666
2016-10-29	777848.1359857544	10.4133396382233	40011	17149	5668	31.12248176892602	0.0007778481359857	29625.78125	43422	1460728.1566872895	1103589525	31.122481768926015	28.201139158987598	40011	4.236734253324134e-07	14.194445606813378	10.596909695290504	9.749695141856147	8.64259160081057
2016-10-30	775744.3304307106	11.2365086464056	39435	15450	6059	30.59147767053507	0.0007757443304307	31964.21875	40222	1571934.886405226	1149072616	30.59147767053507	26.62275407539176	39435	4.315776140322891e-07	14.267817830251605	10.58240902583209	9.645364282325891	8.70930004894499
2016-10-31	742040.4950002852	10.976982628872	45031	19967	6092	33.414825530357845	0.0007420404950002	32021.25	49938	1468909.8239131619	1338793706	33.414825530357845	24.958905453920508	45031	3.9526016881727767e-07	14.200031067235846	10.715106420466313	9.901836189786897	8.714731714015052
2016-11-01	840238.3659319507	10.8072025587376	49025	20645	5839	41.19268588981389	0.0008402383659319	30498.4375	47198	1637571.801654317	1473547479	41.19268588981389	27.954773413727164	49025	4.3585678083795435e-07	14.308725093868748	10.800085651064547	9.935228438320191	8.672314828283538
2016-11-02	670914.6749046295	10.8340809251899	43519	21127	5952	29.19753573717457	0.0006709146749046	31142.03125	45674	1310822.5939731728	1195992854	29.19753573717457	24.41280116308669	43519	3.8157879138711646e-07	14.086165432439731	10.68095290332465	9.958307122300235	8.691482576512929
2016-11-03	701439.1032903802	10.8688609450614	42346	19392	5950	29.70314026793444	0.0007014391032903	31215.9375	45564	1374860.2549556883	1175865179	29.70314026793444	25.260668313347885	42346	3.9609869155826806e-07	14.133862651158351	10.653629244615882	9.87261588886904	8.691146498539675
2016-11-04	666258.2506636216	11.1541980824079	32572	13375	5904	21.70136374061548	0.0006662582506636	30923.59375	35817	1340187.3206670836	909734105	21.701363740615477	23.854622599441267	32572	3.838711216286058e-07	14.108319953699766	10.391208302587023	9.501142571764207	8.683385366280309
2016-11-05	652641.6470076186	11.1425230835769	37690	16488	5996	24.598063675717142	0.0006526416470076	31424.53125	41204	1311423.2483805667	1010207475	24.598063675717142	24.349516593823605	37690	3.9142487819317355e-07	14.086623554564056	10.537150086261182	9.710388122570295	8.698847859222488
2016-11-06	677000.3454729714	10.9939136177674	34391	15005	6054	23.282718881160964	0.0006770003454729	31800.15625	38298	1342226.3564781344	961987815	23.282718881160967	24.202717038740207	34391	3.8387601926653954e-07	14.10984025328753	10.445550181223961	9.616138757874468	8.708474489581665
2016-11-07	692158.5830625804	10.9156866861485	41941	18175	6315	29.029823132227687	0.0006921585830625	33259.0625	46513	1362514.7807237979	1155660767	29.02982313222769	25.119675220598445	41941	3.955848224677982e-07	14.124842653698344	10.644019147757733	9.80780230240172	8.750683034784592
2016-11-08	757014.6774946314	10.8588094389246	41569	16982	6159	31.46834312877433	0.0007570146774946	32327.1875	46843	1482419.3107772898	1287625339	31.46834312877433	24.43905239796957	41569	3.828609858054441e-07	14.209185980566557	10.63510997614786	9.739909238559308	8.725669705687043
2016-11-09	863475.2223981912	10.6574666475745	40517	17488	5924	34.985425585907514	0.0008634752223981	31002.34375	46218	1659542.6342717127	1396745204	34.985425585907514	25.047822241104694	40517	3.851221466605415e-07	14.322052600846634	10.609476918109369	9.76927021041632	8.68676717538769
2016-11-10	880824.5087180093	10.5204114956166	40164	16205	5966	35.377435568150126	0.000880824508718	31210.78125	42111	1671116.2771469257	1345345017	35.37743556815012	26.296180623643043	40164	3.99116736939334e-07	14.329002390522785	10.600726350999327	9.693075115575647	8.693831965074693
2016-11-11	1077082.5806185063	10.290054452367	41070	17674	5992	44.23578158600205	0.0010770825806185	31339.375	43122	1998716.6353520732	1310188453	44.23578158600204	33.76291516286325	41070	5.01224336245373e-07	14.508015850234038	10.623033206950604	9.77984991207795	8.698180525197055
2016-11-12	751376.1164995851	9.88841032670953	40882	16239	6086	30.71775839473604	0.0007513761164995	31950.0	44115	1339887.7536433332	1173857840	30.717758394736038	26.16820993821197	40882	3.733146503971673e-07	14.10809640248072	10.618445147359923	9.695171035465087	8.713746330456916
2016-11-13	776829.4131858062	10.1176767387493	43673	17673	6203	33.92647096206372	0.0007768294131858	32424.21875	46022	1417395.3786800716	1300556775	33.92647096206372	26.08611297424037	43673	3.8077174061452113e-07	14.16433150493254	10.6844853411661	9.779793330189797	8.732788324973118
2016-11-14	873246.4802736819	10.0172283571011	43876	16136	6067	38.314562568488064	0.0008732464802736	31884.21875	43206	1577498.5548288873	1454676000	38.314562568488064	26.33889784975353	43876	3.8064463339834993e-07	14.271350957282277	10.689122752531224	9.688808079634049	8.710619527942297
2016-11-15	816840.9023211735	10.2417277703098	45330	17175	6006	37.0273981022188	0.0008168409023211	31437.03125	45844	1508673.4801527795	1420427265	37.02739810221879	26.067788907317823	45330	3.85169564344151e-07	14.226741332727611	10.721724343934895	9.751210117090551	8.700514248543275
2016-11-16	837833.2257942983	10.0225825832846	41684	16052	6045	34.924240184009534	0.0008378332257942	31581.40625	43804	1514334.3527992736	1307725316	34.924240184009534	26.70609779952408	41684	3.861576273840976e-07	14.230486529284258	10.637872641112319	9.683588731386807	8.706986763048892
2016-11-17	746938.9762309807	9.93872796025716	40738	15955	5868	30.428800013697696	0.0007469389762309	30808.59375	42211	1338753.0628191545	1193974855	30.428800013697696	25.48529383702783	40738	3.6542225019053165e-07	14.107249188561575	10.614916596774085	9.677527538712344	8.677269139262872
2016-11-18	792535.5598511902	9.51819493395675	43785	16522	6289	34.70116948808436	0.0007925355598511	33100.78125	45374	1360372.6889328	1340958763	34.70116948808437	25.877879652652947	43785	3.5535122975245534e-07	14.123269256151234	10.687046571956325	9.712448105122451	8.746557354543503
2016-11-19	710127.944871956	9.7004858679135	39289	15736	6150	27.90021682607428	0.0007101279448719	32331.09375	42373	1242266.1245040442	1103130246	27.90021682607427	25.291860981277335	39289	3.5395561996503815e-07	14.032447789460056	10.578699860459706	9.663706360068895	8.724207360800564
2016-11-20	773803.4144337579	9.58891222559906	42125	16560	6179	32.59646883302205	0.0007738034144337	32456.40625	44738	1338087.5716179267	1263031869	32.59646883302205	25.8081127112257	42125	3.570262340191522e-07	14.106751967168282	10.648396667654662	9.71474542793925	8.72891172506098
2016-11-21	824886.1982136309	9.53756317708942	42735	16573	6073	35.25151168065952	0.0008248861982136	31815.3125	43769	1418783.13329791	1349827967	35.25151168065952	26.11555882858628	42735	3.593447383446378e-07	14.165310113805521	10.662773535600119	9.715530144123544	8.711607995897575
2016-11-22	710923.6877007883	9.85380703156049	53585	121548	5922	38.09484580544674	0.0007109236877007	31177.5	53326	1263314.8177689053	1568327298	38.09484580544673	24.29011205379576	53585	3.4530916905660733e-07	14.049249632163498	10.889024457147098	11.708064525474798	8.686429508661536
2016-11-23	1279053.6168130203	9.79015008942139	64289	2201887	5837	82.22907797129227	0.001279053616813	32621.875	65822	2258201.2940781545	3254628695	82.22907797129227	25.265271610742765	64289	3.5685177413453737e-07	14.630079166785766	11.071143822496172	14.60482527796344	8.671972245203792
2016-11-24	1597712.824155338	9.22138124488603	36861	1518571	5914	58.89329241118992	0.0015977128241553	32401.40625	36146	2656924.7276383042	2233482563	58.893292411189925	26.368369015643808	36861	3.5079531493248744e-07	14.792679894509378	10.51490936053568	14.233280319042645	8.685077700412423
2016-11-25	1029870.8229675888	9.41386307305669	58075	1707643	6111	59.8097480438427	0.0010298708229675	33431.71875	57312	1748377.3977341154	3392587740	59.8097480438427	17.629536102680927	58075	2.394326105143768e-07	14.374198714487894	10.96949055763861	14.350624615090238	8.717845704894916
2016-11-26	1779209.9115412408	9.31205627118644	40804	2236731	5938	72.59888123052879	0.0017792099115412	32496.5625	37383	2987839.970931655	2934289661	72.5988812305288	24.741552340741727	40804	3.3238933100380173e-07	14.910061266548816	10.61653539480241	14.620525982906345	8.689127655323706
2016-11-27	2585346.13123822	8.91463851198129	44449	4138216	5945	114.9160501874076	0.0025853461312382	33706.71875	37833	4156300.9333962193	4525823985	114.9160501874076	25.391188558873573	44449	3.2655873635532646e-07	15.240136037962936	10.702097743501133	15.235775335055314	8.690305809124883
2016-11-28	2525817.8799121613	8.68169444944477	48388	4295076	6042	122.21927557318966	0.0025258178799121	33939.84375	40926	3954495.467078752	4699481436	122.21927557318968	26.00697060678625	48388	3.257382828585033e-07	15.190363582671829	10.78700712807974	15.272979808238118	8.706490361946617
2016-11-29	2159823.2166577526	8.16833660783168	47036	3154919	5988	101.58944481871404	0.0021598232166577	32977.96875	39820	3181532.642320355	3918433844	101.58944481871404	25.926032916000416	47036	3.0552322753810966e-07	14.972873601643323	10.758668544943307	14.964473380093807	8.69751274553952
2016-11-30	901522.2866626364	8.60721732904734	39178	159809	6061	35.31984014686877	0.0009015222866626	31840.0	37324	1399341.7390114374	1448305639	35.31984014686877	24.38700726958142	39178	3.0282785166171734e-07	14.151512497592789	10.575870643743345	11.981734631128878	8.709630081951286
2016-12-01	733362.1540392296	8.45638715955582	37121	14917	6057	27.223136520090243	0.0007333621540392	31748.28125	36941	1118376.1682677015	1180527977	27.223136520090243	23.060136693473925	37121	2.813333867632032e-07	13.927388341461134	10.521938126192444	9.61025678115393	8.708969906980947
2016-12-02	674361.3952213235	7.67124288720047	41642	18020	6075	28.081757219806352	0.0006743613952213	31796.40625	41162	932916.9550100281	1283132462	28.081757219806352	21.885314300314494	41642	2.4221055263444873e-07	13.74607146730424	10.63686455231514	9.799237531162328	8.711937268208748
2016-12-03	626498.1791870712	7.89398178550555	41357	19886	6160	25.910085196639702	0.000626498179187	32116.40625	41614	891867.8012871586	1328529729	25.910085196639702	19.50282679495816	41357	2.2211005656965932e-07	13.701073195743701	10.629996972702473	9.897771245540019	8.725832056527565
2016-12-04	662388.5137921511	7.47449172238457	39643	21023	5983	26.25906785226225	0.0006623885137921	31172.5	44282	892851.042714779	1345963783	26.25906785226225	19.509490659350263	39643	2.1037887844173585e-07	13.702175040474485	10.587669666710424	9.953372355465126	8.696677393390031
2016-12-05	751213.0290699498	6.73351910169491	41613	20575	6004	31.260227778687817	0.0007512130290699	31231.5625	42576	912199.3536420264	1517390929	31.260227778687817	20.60130133985256	41613	2.0012958283925864e-07	13.723613834689026	10.6361678974314	9.93183202554527	8.700181192753353
2016-12-06	720418.8871826197	7.7770034289889	48200	18629	6089	34.72419036220227	0.0007204188871826	31978.75	46930	1010373.4663180715	1481293602	34.72419036220227	23.441801352087573	48200	2.630133608126179e-07	13.825830589101624	10.783114300038692	9.832474785289708	8.714239143608575
2016-12-07	837867.4448212513	8.35538933781414	41757	15252	6073	34.98683089340099	0.0008378674448212	31710.625	39666	1262485.9682228088	1404840993	34.98683089340099	24.90447749441562	41757	3.002055141486312e-07	14.048593325790925	10.63962238089551	9.632465920977454	8.711607995897575
2016-12-08	20018919.859369177	8.26426946493279	39587	15363	6125	792.4889804728476	0.0200189198593691	32094.0625	40703	29835248.695138678	1238576996	792.4889804728476	639.8382846058023	39587	7.628677063493305e-06	17.211201094587796	10.586256060517686	9.63971730013066	8.720134035412928
2016-12-09	758323.1549007089	8.49242592811222	41444	16393	6050	31.427944831704977	0.0007583231549007	31660.625	42933	1161370.0890632295	1332625137	31.427944831704977	23.583484926943097	41444	2.8894440385232794e-07	13.965110977380787	10.632098397371642	9.704609693426455	8.707813551024888
2016-12-10	715593.0494948892	8.12186280713033	40564	16651	6075	29.027316459710686	0.0007155930494948	31676.40625	42648	1048108.6731533782	1312233866	29.02731645971069	22.120535989665346	40564	2.591945312150244e-07	13.862497834244131	10.610636252731886	9.720225553665117	8.711937268208748
2016-12-11	939710.5697161206	8.2296987445938	39164	15625	6098	36.80282475236215	0.0009397105697161	31778.90625	40401	1394641.5553524469	1818891478	36.80282475236215	20.233656156787024	39164	2.4023309816760044e-07	14.148147990652268	10.575513236473961	9.656627474604603	8.7157161275482
2016-12-12	806294.7858852176	8.52116493980129	38741	16013	5999	31.236666299979216	0.0008062947858852	31342.5	41203	1239017.3135883363	1287935860	31.23666629997922	24.25327787672533	38741	2.981562746189907e-07	14.029829134354111	10.564653749740895	9.681156171322476	8.699348067653093
2016-12-13	693275.3757782564	8.41006104558737	44664	14703	6070	30.964451383760046	0.0006932753757782	31810.0	41456	1051452.0572289594	1329012808	30.964451383760046	23.298835946026525	44664	2.8268834973680245e-07	13.86568267843869	10.706923086990196	9.595806833577658	8.711113884053544
2016-12-14	737654.9536711299	8.239893685564	47294	16620	6080	34.88665337892242	0.0007376549536711	31850.46875	41568	1096123.3352290338	1836909629	34.88665337892242	18.99203576929065	47294	2.257707453775754e-07	13.90729027230211	10.764138716539604	9.718362068409439	8.712759974960212
2016-12-15	746776.009872997	7.81254800701344	46102	17580	6001	34.427867607164906	0.0007467760098729	31367.8125	41657	1052125.6508079693	1868759687	34.42786760716491	18.422843689673893	46102	2.0764616056724264e-07	13.86632310507894	10.738611611991622	9.774517171239168	8.699681400989514
2016-12-16	696070.5334006118	7.8575081987142	43953	16335	6075	30.59438815455709	0.0006960705334006	31756.40625	42098	986330.9114704079	1398571391	30.59438815455709	21.875456877951464	43953	2.479799191136684e-07	13.801747187290886	10.690876160169422	9.70106532403517	8.711937268208748
2016-12-17	831643.9527962934	7.79680409760374	39442	15730	6116	32.801700786191404	0.0008316439527962	31962.34375	39444	1169334.0824223305	1513557248	32.801700786191404	21.671926073186366	39442	2.437747231026523e-07	13.971944984417924	10.582586517370014	9.663324996052323	8.718663567048953
2016-12-18	756638.8253246465	7.90739229719462	36640	13717	6096	27.72324655989505	0.0007566388253246	31889.375	37437	1078962.7706299718	1409786898	27.72324655989505	19.66484906280853	36640	2.243357260418073e-07	13.89151074005833	10.508895818788067	9.526391218478407	8.715388097366482
2016-12-19	799389.4113680916	7.60991483635301	45599	17182	6032	36.45135776897361	0.000799389411368	31473.59375	44354	1097040.6993286903	1560298755	36.45135776897361	23.361780974422174	45599	2.564840031481738e-07	13.908126839142257	10.727641065437455	9.751617603198001	8.704833909687792
2016-12-20	992328.3258817524	7.62558996580947	44241	16898	6069	43.90159746533461	0.0009923283258817	31668.90625	42583	1364625.2081916207	1527579481	43.90159746533461	28.73932126699901	44241	3.161727927692974e-07	14.126390376145805	10.69740723991905	9.73495055071279	8.710949125835855
2016-12-21	1077852.5663511474	7.88992567153711	50793	16045	6070	54.74736540267383	0.0010778525663511	31592.96875	43883	1533616.681978736	1796300581	54.74736540267383	30.477842061486164	50793	3.4692185907719615e-07	14.243139348313994	10.83551382879634	9.683152553543957	8.711113884053544
2016-12-22	704047.3709510254	7.58389207481006	55173	23152	5956	38.84440559748092	0.000704047370951	31074.0625	50194	962894.2139916437	1780610263	38.84440559748092	21.8152205480582	55173	2.386856397381596e-07	13.77769883427029	10.91822898216709	10.049836448871265	8.6921543938039
2016-12-23	668461.381578103	7.16697962127411	44391	17335	5954	29.67366918963357	0.0006684613815781	31117.34375	43204	863966.7796651802	1339317925	29.673669189633575	22.155806799669	44391	2.2908585691402295e-07	13.669289597585395	10.700792025170644	9.760482858119124	8.691818541575723
2016-12-24	683781.1624094109	7.24266080187025	37757	15279	6006	25.81752534909213	0.0006837811624094	31326.875	39043	893099.4673525218	1194026149	25.81752534909213	21.62224451341737	37757	2.2592976957545123e-07	13.702453239268845	10.538926167950644	9.634234615552714	8.700514248543275
2016-12-25	661673.2204042984	7.20134819403857	36601	13822	6127	24.217901540017728	0.0006616732204042	32008.4375	37523	859294.2784086845	1044063973	24.217901540017728	23.19580233233249	36601	2.4098929335653853e-07	13.663866724846335	10.50783084142058	9.53401680465134	8.720460512725655
2016-12-26	668896.6587655955	7.24033197545295	34565	13945	6066	23.12041301023281	0.0006688966587655	31644.6875	36369	873377.6177993381	1001482192	23.120413010232813	23.086194836935068	34565	2.411489498296271e-07	13.680123293187416	10.450596888379366	9.54287630006159	8.710454688248527
2016-12-27	859054.3917029762	7.15374168614845	42370	14690	5998	36.3981345764551	0.0008590543917029	31222.8125	40134	1108251.8592281507	1432329709	36.3981345764551	25.41184082669551	42370	2.622671636590161e-07	13.918294430231112	10.654195843620604	9.594922269167922	8.699181359308954
2016-12-28	727776.3432118385	7.62361589012274	43386	15321	6056	31.575304426588826	0.0007277763432118	31575.15625	40160	1000560.820662056	1356082583	31.57530442658883	23.284204680762297	43386	2.5609255547967737e-07	13.816071221425194	10.677892087403007	9.636979715315753	8.708804795117285
2016-12-29	874410.1148639816	8.30259408708358	46546	15585	6082	40.70029320645889	0.0008744101148639	31818.75	42848	1309222.7114541214	1632363826	40.700293206458895	24.933346695259893	46546	2.986544021949849e-07	14.084944169040517	10.74819634990461	9.654064192201437	8.71308886823731
2016-12-30	1005608.284502736	8.21893582700175	44561	15825	6063	44.810910765726426	0.0010056082845027	31681.5625	40224	1490489.7165477476	1557091651	44.810910765726426	28.778595490476	44561	3.4123983500356817e-07	14.214615292745867	10.704614316001061	9.669346247012378	8.70996000607173
2016-12-31	693808.850211347	8.12632962185856	41220	15928	5993	28.59880080571172	0.0006938088502113	31228.125	40620	1016760.8643422335	1382568824	28.59880080571172	20.68526377079057	41220	2.425102149023251e-07	13.832132509074796	10.62667885444445	9.675833845744032	8.698347400458186
2017-01-01	652265.036255539	8.17785176797195	38730	13946	6111	25.262224854177028	0.0006522650362555	31748.28125	39166	961939.7816095095	1152786652	25.262224854177028	21.91405045361076	38730	2.585451708837885e-07	13.776707130609052	10.564369772508797	9.542948007780955	8.717845704894916
2017-01-02	709127.9394615507	8.3784564868498	39652	15232	6058	28.11834105552941	0.0007091279394615	31527.03125	39425	1071453.1038682903	1236999294	28.11834105552941	22.731089008632377	39652	2.7476334824543857e-07	13.884526326132832	10.587896667152789	9.631153757031147	8.709134991587183
2017-01-03	877129.7233983742	9.69747177030976	45883	14868	6035	40.2453430986876	0.0008771297233983	31527.03125	41392	1533934.8139387916	1725017707	40.245343098687606	23.3303941955928	45883	3.2640375009415984e-07	14.243346765833548	10.73384995707422	9.606966531417143	8.705331133531631
2017-01-04	779598.2759379942	11.0686323909994	50673	18066	6141	39.504583436605984	0.0007795982759379	32099.53125	48988	1556142.578918761	1722898381	39.504583436605984	22.92914304886446	50673	3.661477137416865e-07	14.257720611218408	10.833148503348454	9.801786997709788	8.722742874329398
2017-01-05	702830.427927428	10.2247939114553	49596	18850	6091	34.857577903488725	0.0007028304279274	31817.03125	48231	1295954.2507358578	1537875380	34.857577903488725	22.66606147468772	49596	3.343529539799024e-07	14.07475785491315	10.811665464299733	9.844268192876157	8.714567550836485
2017-01-06	714982.1112751255	10.1258320169492	43804	17287	6009	31.3190764022956	0.0007149821112751	31359.53125	44253	1305600.916541109	1425908869	31.3190764022956	21.9642903436458	43804	3.208650639126742e-07	14.082173965199322	10.68748041639565	9.757710052922787	8.701013624333928
2017-01-07	691955.75796115	9.92474459380479	43622	16709	6108	30.184494073781288	0.0006919557579611	31895.0	44735	1238460.6690654894	1406844582	30.184494073781288	21.455457454206048	43622	3.0720738877451804e-07	14.029379770496098	10.683316889231797	9.723702775394143	8.717354666338522
2017-01-08	772912.393383352	10.4385973290473	42727	15727	6074	33.02422783209048	0.0007729123933833	31684.375	42431	1454979.8137102246	1453192936	33.024227832090475	22.725287891222223	42727	3.422363044043686e-07	14.190502584752812	10.662586317888776	9.663134259490725	8.711772645605693
2017-01-09	777673.1984513452	10.3648285651666	46188	17353	6082	35.91916969007073	0.0007776731984513	31750.3125	45921	1453596.2937845145	1557850735	35.91916969007073	23.056875015738097	46188	3.4477606414490877e-07	14.18955124638041	10.740475303071747	9.761520681090504	8.71308886823731
2017-01-10	803449.7190452525	10.6283672121566	48179	16350	6030	38.70940401388122	0.0008034497190452	31349.375	44212	1539961.2971841423	1666805527	38.70940401388122	23.223707497270144	48179	3.5610054867323364e-07	14.247267842375397	10.782678520453256	9.701983176325399	8.704502289721232
2017-01-11	765886.0774252659	9.97243464874343	45221	16407	6047	34.63413430724795	0.0007658860774252	31522.96875	45003	1377367.7996742176	1526980471	34.63413430724794	22.68145203230169	45221	3.2632217871537024e-07	14.135684844205286	10.71931685969625	9.705463352014883	8.707317560273212
2017-01-12	733026.1649914946	9.77226410344828	50589	18118	6056	37.083060660754725	0.0007330261649914	31556.71875	46406	1291811.732042246	1672885374	37.083060660754725	22.16712587550827	50589	3.12520940061899e-07	14.071556234473196	10.831489440338295	9.804661198229233	8.708804795117285
2017-01-13	703927.2123170681	9.81302504967855	50833	17532	6106	35.782731983713525	0.000703927212317	31730.3125	44848	1245705.0178790253	1697321260	35.782731983713525	21.08188521936827	50833	2.984605197196175e-07	14.035212207026161	10.836301028962945	9.7717830615387	8.717027173294824
2017-01-14	683553.5001288205	9.77886792986558	42044	16539	6067	28.739323359416133	0.0006835535001288	31478.125	41696	1205440.1266115746	1337816588	28.739323359416137	21.482259688811794	42044	3.030700927936591e-07	14.002355308519302	10.646471967943246	9.713476507257793	8.710619527942297
2017-01-15	718154.0259645426	9.87137750146113	41748	16277	6085	29.981494275967727	0.0007181540259645	31702.03125	40490	1278438.7092152766	1337441958	29.98149427596773	22.417043294201576	41748	3.192497972002124e-07	14.06115013295945	10.639406824939943	9.697508347391498	8.713582005421628
2017-01-16	716776.0530522377	9.61363526943308	45375	16857	6052	32.52371340724529	0.0007167760530522	31540.3125	44780	1242669.6193046283	1447294287	32.52371340724529	22.47208028068813	45375	3.116775046093857e-07	14.032772542166548	10.722716571567151	9.732521279780308	8.708144074908246
2017-01-17	844686.6408482919	10.2436392735243	46671	17779	6002	39.42237021503063	0.0008446866408482	31296.09375	45000	1560394.6554729172	1742542655	39.42237021503063	22.623475013316455	46671	3.3433983957460837e-07	14.260449331508104	10.750878265755231	9.785773264516571	8.699848026000312
2017-01-18	755305.4549846123	10.2417576405611	44994	16719	6065	33.98421364157765	0.0007553054549846	31605.46875	45781	1395023.9630739454	1514489339	33.98421364157765	22.43938782957497	44994	3.31558402311337e-07	14.148422150920851	10.714284426529444	9.724301076237646	8.71028982137815
2017-01-19	717321.0328713163	10.4345745926359	43628	16434	6158	31.295282022109784	0.0007173210328713	32123.59375	44708	1349810.695744989	1421181369	31.295282022109784	22.02061095420241	43628	3.314962738381487e-07	14.115474915208033	10.683454425048634	9.707107638491133	8.725507328484445
2017-01-20	735068.9258779378	10.6508334517826	45775	18418	5963	33.6477800820626	0.0007350689258779	31121.09375	46242	1411874.8738871848	1549686257	33.6477800820626	21.71264017479288	45775	3.3363435758821926e-07	14.160429076881469	10.731493369542711	9.821083726281312	8.693328989123106
2017-01-21	708141.1219409978	10.9621638223261	43302	16291	6046	30.663926862289088	0.0007081411219409	31523.75	44278	1399911.736958237	1388291037	30.663926862289088	22.087534994500643	43302	3.4931567758160543e-07	14.151919747568234	10.675954102300329	9.69836808706617	8.707152175339404
2017-01-22	754103.8879042148	10.7040929427236	47432	16436	6065	35.76865561107272	0.0007541038879042	31577.8125	45065	1455678.9544457083	1643236317	35.76865561107272	21.767201248554635	47432	3.3614526871374563e-07	14.190982985105185	10.767052385387204	9.707229330003301	8.71028982137815
2017-01-23	760023.8992122721	10.7988108357686	46076	16840	6048	35.01886118010465	0.0007600238992122	31498.4375	45018	1480088.6717209246	1617239889	35.01886118010466	21.653473562143045	46076	3.37347927673893e-07	14.207612557270515	10.738047486046398	9.731512287796317	8.70748291785937
2017-01-24	816524.38625443	10.545993207481	50414	17693	6037	41.16426040863084	0.0008165243862544	31420.46875	45729	1552891.8086750235	1886697084	41.164260408630845	21.818160825986016	50414	3.3195572646591383e-07	14.255629433686664	10.828024193264135	9.780924360113003	8.705662478796427
2017-01-25	816255.3254879122	10.5133496668615	46256	16459	6010	37.75670633576886	0.0008162553254879	31423.59375	44588	1547574.9406063745	1678823346	37.75670633576886	22.48998170398856	46256	3.4111808903895693e-07	14.252199709254532	10.741946464256127	9.708627719044069	8.701180027529253
2017-01-26	778127.6173053795	10.6258650140269	46856	16994	6081	36.45994763646086	0.0007781276173053	31784.6875	43989	1491075.6432879772	1658172412	36.45994763646086	21.98803174664135	46856	3.370739488187865e-07	14.215008325718188	10.754834347769618	9.740615619563487	8.71292443512011
2017-01-27	757271.3945448287	10.5341234798364	46680	16409	5985	35.3494286973526	0.0007572713945448	31114.84375	44194	1438581.6247998942	1563231212	35.3494286973526	22.613052007915385	46680	3.436624843729594e-07	14.17916820336002	10.751071086400492	9.70558524377515	8.697011617992073
2017-01-28	737901.0159511591	10.5638735827002	45189	16621	6063	33.34500900981693	0.0007379010159511	31527.96875	42777	1405742.7606422952	1545204162	33.34500900981693	21.579678485112	45189	3.288839684637851e-07	14.15607637632244	10.718608973370925	9.71842223507111	8.70996000607173
2017-01-29	720283.8441779012	10.4949952659264	42509	15710	5960	30.6185459321584	0.0007202838441779	31120.0	42039	1363234.199528816	1375911664	30.6185459321584	22.25327885014455	42509	3.369386224653471e-07	14.12537052242502	10.65747109719941	9.662052731249666	8.692825760059396
2017-01-30	722796.1483790622	10.5793407966102	45369	17322	6094	32.79253845580968	0.000722796148379	31928.4375	43363	1378983.243862092	1523951659	32.79253845580968	21.5180962349736	45369	3.284255923541956e-07	14.136857005767672	10.722584331418851	9.75973264889099	8.715059959545654
2017-01-31	733328.0998823703	10.7060901987142	43649	15900	6018	32.00903823176559	0.0007333280998823	31413.90625	42449	1415838.6924855583	1406776443	32.00903823176559	22.753464767653625	43649	3.5144144413741593e-07	14.163232629010496	10.683935651497876	9.674074388208323	8.70251025718999
2017-02-01	855740.5784843762	10.7228105669199	44541	16645	6009	38.1155411062726	0.0008557405784843	31332.1875	41939	1654761.134226538	1727201018	38.1155411062726	22.067808384230933	44541	3.41383382299902e-07	14.319167226604272	10.704165392288106	9.719865150009126	8.701013624333928
2017-02-02	811260.7782219972	10.8279625645821	43709	16639	6047	35.45939735530528	0.0008112607782219	31414.84375	44562	1584133.4970166984	1564077395	35.45939735530528	22.67112706101432	43709	3.5415583010124823e-07	14.275548126224914	10.685309309535713	9.719504616415508	8.707317560273212
2017-02-03	796188.580933668	10.9571067597896	42778	16220	5990	34.059355115180445	0.0007961885809336	31273.28125	42730	1573245.1070435238	1519386885	34.059355115180445	22.4165125100316	42778	3.543549301551743e-07	14.26865099128965	10.663779230725403	9.694000327669404	8.697846691109495
2017-02-04	726088.1243482928	11.3959769257744	45410	17283	6078	32.971661726655974	0.0007260881243482	31760.78125	45872	1492194.5409320535	1456943421	32.971661726655974	22.63070840734863	45410	3.7206965281996106e-07	14.215758440610536	10.723487624091996	9.757478638400492	8.712430973476739
2017-02-05	748588.8300638213	11.2444300976037	46542	17145	6077	34.84082132883037	0.0007485888300638	31598.4375	46264	1517977.5319686974	1567592675	34.84082132883037	22.225685207944963	46542	3.6055136730151977e-07	14.232889435753536	10.748110409718926	9.74946186489702	8.712266432135355
2017-02-06	758162.0433821725	11.3366601163063	47306	16440	6050	35.86561362423705	0.0007581620433821	31626.71875	45039	1550000.0649149	1599155373	35.86561362423705	22.427847993877865	47306	3.668151540937943e-07	14.25376553077601	10.764392416329548	9.70747266861017	8.707813551024888
2017-02-07	888225.7163203208	11.4869003085915	51866	16941	5998	46.06871500266976	0.0008882257163203	31491.40625	45307	1839970.0202662116	1983099544	46.06871500266976	23.230661890903924	51866	3.849807151027305e-07	14.42525983611885	10.856418748505275	9.737491998340946	8.699181359308954
2017-02-08	855639.0152690577	11.4007932261835	51089	17666	6067	43.71374165108089	0.000855639015269	31704.21875	45854	1759179.6812650668	1831684518	43.713741651080895	23.86532245127645	51089	3.9253366986705517e-07	14.380358168170236	10.841324488831267	9.779397167305078	8.710619527942297
2017-02-09	849782.1668199836	10.9898948129749	47873	17228	6029	40.68162167217307	0.0008497821668199	31430.9375	46167	1684169.1218719897	1730081198	40.68162167217308	23.514284600746855	47873	3.7282055184268996e-07	14.336782897406865	10.77630695015341	9.754291246174	8.704336438489406
2017-02-10	885056.1745906742	11.3733687919345	52222	17116	6040	46.21940354947419	0.0008850561745906	31496.40625	48270	1815283.708408586	2034959642	46.21940354947419	22.712688053139377	52222	3.72676661940456e-07	14.411752326638231	10.86325914102182	9.747768977536708	8.706159290928861
2017-02-11	826802.6883742169	11.4835259848042	46560	16194	6038	38.49593317070354	0.0008268026883742	31589.84375	43238	1712228.373449715	1776670843	38.49593317070354	21.667453666150777	46560	3.58969601519233e-07	14.353306222494018	10.74849708240532	9.69239608224606	8.705828110266784
2017-02-12	890063.2530532329	11.4637379637639	45319	17549	6059	40.336776565119465	0.0008900632530532	31569.6875	44108	1840058.6827632487	1754189018	40.336776565119465	22.994544003649363	45319	3.802993569722493e-07	14.425308021882717	10.721481649585172	9.772752247213607	8.70930004894499
2017-02-13	1097752.3555490875	11.3888621858562	55990	18652	6070	61.46315438719341	0.001097752355549	31734.0625	50605	2254598.778258024	2341393814	61.46315438719342	26.250669161114228	55990	4.313156884240979e-07	14.628482589703848	10.932928382342938	9.833708657928211	8.711113884053544
2017-02-14	854783.7722432382	13.0940965563998	58298	19469	6023	49.8321843542363	0.0008547837722432	31464.0625	52821	2018442.396237347	2195001803	49.832184354236304	22.702571034852262	58298	4.2886946026201456e-07	14.51783668096222	10.973323066432819	9.87657873597891	8.70334075304372
2017-02-15	1636438.1962803826	13.0142665108124	55320	19536	6089	90.52776101823076	0.0016364381962803	31728.28125	52985	3840642.2568258946	2349687466	90.52776101823075	38.527575402332566	55320	7.23379028817983e-07	15.161150164960198	10.920889785778694	9.880014196350485	8.714239143608575
2017-02-16	789371.5080925758	12.8854819877265	49674	18484	6052	39.21124029299061	0.0007893715080925	31539.84375	50404	1834284.3761072862	1745086369	39.21124029299061	22.46951267830951	49674	4.1770421781916206e-07	14.422164977633983	10.813236936366861	9.824660771990157	8.708144074908246
2017-02-17	786274.4212685621	12.774232597896	49406	18335	6012	38.84667405719458	0.0007862744212685	31327.8125	48111	1811313.0632203517	1731885385	38.846674057194576	22.43027996751332	49406	4.133748525233484e-07	14.409562589523874	10.807827153290528	9.816567080505427	8.701512750872865
2017-02-18	903937.3846268707	12.8982752191701	49398	18471	5999	44.65269892579816	0.0009039373846268	31211.71875	47908	2102589.733971708	1867779741	44.652698925798155	23.90683330888433	49398	4.448649930130469e-07	14.558680349572096	10.80766521652648	9.82395721357932	8.699348067653093
2017-02-19	752953.2064956502	12.8614133553478	48227	17465	6019	36.31267428966572	0.0007529532064956	31267.1875	46738	1746389.9979640762	1612682135	36.31267428966572	22.516944599045686	48227	4.1780409718156155e-07	14.37306135697064	10.783674309179402	9.767954157240933	8.70267641154777
2017-02-20	818202.0257345462	12.7023435815313	50152	18807	6015	41.03446799463896	0.0008182020257345	31387.8125	48316	1874256.2080374607	1804456972	41.03446799463896	22.740618718748237	50152	4.1673566642627474e-07	14.443722449638047	10.822813672953805	9.841984419942078	8.70201162840878
2017-02-21	938930.7537617296	12.8127439205143	58434	19273	6052	54.86547966531291	0.0009389307537617	31410.625	48120	2169503.0370977786	2378366614	54.8654796653129	23.06855441980776	58434	4.264195089976035e-07	14.590008684126351	10.975653191189254	9.866460431699052	8.708144074908246
2017-02-22	1011560.938892411	12.7348605955582	50372	18605	5968	50.95434761388852	0.0010115609388924	30993.59375	47354	2323115.476409404	2167016939	50.95434761388852	23.513589901794724	50372	4.320039060947811e-07	14.658419720551224	10.827190744125737	9.831185640780722	8.694167141883597
2017-02-23	910747.527194101	13.2532427001753	47601	18090	6019	43.352493041966405	0.0009107475271941	31229.53125	46908	2176730.7065176843	1835468879	43.352493041966405	23.61930160623901	47601	4.5161019964511547e-07	14.593334633216498	10.7706090484022	9.80311457838934	8.70267641154777
2017-02-24	764394.8547136809	13.1775699006429	54081	19912	6011	41.33923813777058	0.0007643948547136	31263.59375	52470	1816509.341772143	1810469943	41.33923813777058	22.833429683604848	54081	4.340912351169777e-07	14.412427273361875	10.898238201670146	9.899077844047428	8.701346403039162
2017-02-25	838809.697140597	13.6454301665693	53245	18853	6039	44.66242232425109	0.0008388096971405	31553.90625	49950	2064121.348680738	2017627760	44.66242232425109	22.136106178600105	53245	4.3577569020166884e-07	14.540215196820826	10.882659182449483	9.844427331406584	8.705993714307901
2017-02-26	761447.2190035193	14.6590073091759	51716	18893	6089	39.379004377986	0.0007614472190035	31820.15625	49576	2012931.1389370437	1704657840	39.379004377986	23.10082613293586	51716	4.885472936024189e-07	14.515102495858496	10.853522490374443	9.846546762073318	8.714239143608575
2017-02-27	855350.9745204046	15.6568423302162	52642	20317	5988	45.02738600070314	0.0008553509745204	31246.40625	52435	2415088.6926792753	1932317583	45.02738600070314	23.302269977172347	52642	5.263528110638629e-07	14.697246570141548	10.87126955919842	9.919213252997611	8.69751274553952
2017-02-28	845474.9145348828	15.6533547393337	60277	23302	6107	50.96269142341913	0.0008454749145348	31856.09375	59261	2386671.8230266618	2140986171	50.96269142341913	23.803372536318516	60277	5.375519727318336e-07	14.685410410752416	11.00670588375148	10.056294472779886	8.717190933223135
2017-03-01	919178.432911834	17.2656843547633	59774	25905	5958	54.94297164887197	0.0009191784329118	31144.84375	57836	2861990.4136992297	2201275191	54.942971648871975	24.959610626380776	59774	6.217218662633182e-07	14.867027889581824	10.998326062784663	10.162191279248889	8.692490133273228
2017-03-02	775126.7218096752	19.204561207481	70779	32103	6061	54.862694242967	0.0007751267218096	31628.4375	68951	2684489.1298054964	2299273893	54.86269424296698	23.860878171144872	70779	6.610972505605816e-07	14.80300099959294	11.167317625514823	10.37670476269511	8.709630081951286
2017-03-03	721733.3312930467	19.6547031858562	64294	27002	6006	46.403122802155146	0.000721733331293	31301.40625	64504	2558160.5905192844	2057586089	46.40312280215515	22.552214485813987	64294	6.39484793899564e-07	14.754799038868612	11.071221593274618	10.203666216317192	8.700514248543275
2017-03-04	723660.911554077	18.6842248883694	58756	23685	5985	42.51942051927136	0.000723660911554	31172.65625	58256	2438342.74913231	1881415432	42.51942051927136	22.599697969986337	58756	6.091892907063942e-07	14.706829165332488	10.981148554451305	10.072597215357852	8.697011617992073
2017-03-05	761668.2767306593	19.3011112244302	57031	23431	6073	43.43870349022623	0.0007616682767306	31561.875	56480	2651140.4319322538	1890414773	43.438703490226224	22.978398238652687	57031	6.39847686901369e-07	14.790500457060231	10.95135025862775	10.061815210915432	8.711607995897575
2017-03-06	725213.8200364875	19.7310337568673	57020	23416	5977	41.35169201848052	0.0007252138200364	31153.125	58926	2580479.7966081323	1824348403	41.35169201848051	22.66655423409304	57020	6.452230627028786e-07	14.763485907285526	10.951157362466663	10.061174828371723	8.695674048824253
2017-03-07	699846.7560735651	18.8391078433665	62589	21977	5978	43.80270861588837	0.0006998467560735	31068.75	57002	2377649.5240248386	1962866259	43.80270861588837	22.315686774403087	62589	6.065200025803311e-07	14.681622962706902	11.044344822797983	9.997751730926211	8.695841342843883
2017-03-08	727936.3754539957	16.6778201776739	55386	22169	6016	40.31748409089501	0.0007279363754539	31325.9375	56800	2189360.411305806	1749096281	40.31748409089501	23.05046584848065	55386	5.546174538602584e-07	14.599120009505834	10.922082133218206	10.006450195593953	8.702177865629675
2017-03-09	774415.6646090965	17.798087509059	64266	25523	5928	49.768597101768194	0.000774415664609	30809.53125	60172	2485604.4563227473	2193042940	49.768597101768194	22.693854367378776	64266	5.827149230011435e-07	14.726026429915317	11.070785998992685	10.14733528540863	8.687442166975924
2017-03-10	853232.7646663031	19.1809420046756	65132	25460	5953	55.57275642824565	0.0008532327646663	31027.03125	62075	2951358.786876365	2270770210	55.57275642824565	24.47308678945795	65132	6.772253737002526e-07	14.897776227990551	11.08417125888411	10.144863872111397	8.69165057315339
2017-03-11	740111.2457941613	21.4462162478083	64803	24761	6002	47.96142906119904	0.0007401112457941	31235.46875	64225	2862412.6069289553	2121047668	47.96142906119904	22.61214105877372	64803	6.996275546856483e-07	14.867175396048076	11.079107177565023	10.117025113705102	8.699848026000312
2017-03-12	728161.1307959368	23.2196188281707	66646	26504	5919	48.529026723026	0.0007281611307959	30849.53125	65594	3049068.1446819333	2112935282	48.529026723026	22.967587855833816	66646	7.693872966260482e-07	14.930346575567123	11.107150308802131	10.185050943979732	8.685922794690725
2017-03-13	934466.6978016942	28.5448137270602	81718	34982	6040	76.36274961095884	0.0009344666978016	31612.5	83436	4810338.008109296	3230713433	76.36274961095884	23.636497385052618	81718	9.73385500134949e-07	15.38627791156918	11.311029574819049	10.462588922467008	8.706159290928861
2017-03-14	969770.0184615036	28.5762455482174	77155	31196	5961	74.82260577439732	0.0009697700184615	31216.09375	73037	4997565.262847268	3113154274	74.8226057743973	24.03433919073338	77155	9.90859080965625e-07	15.424461404370426	11.253571664505305	10.348045160450388	8.692993531219926
2017-03-15	791921.5507814251	34.6731720058445	81205	32623	5986	64.30798953120562	0.0007919215507814	31373.90625	77875	4951767.9858406335	2733378989	64.30798953120562	23.52692026608888	81205	1.176882740105642e-06	15.415255239631955	11.304732100608703	10.392772840063916	8.697178688412643
2017-03-16	776706.5573754059	44.7765893758036	109950	45633	5990	85.39888598342587	0.0007767065573754	31431.71875	105360	6271804.812975949	3665163840	85.39888598342586	23.300155112145237	109950	1.5051658682449633e-06	15.651574720148021	11.607780995982907	10.728386417979852	8.697846691109495
2017-03-17	834305.8338968441	44.127845295149	106635	43985	6046	88.96620259758997	0.0008343058338968	31841.875	105476	6639303.996248502	3367447756	88.96620259758997	26.419475235829008	106635	1.6819436747097297e-06	15.70851769611654	11.577167067031693	10.691603945686776	8.707152175339404
2017-03-18	673040.9760279112	32.2416653909994	89920	36446	5991	60.51984456442977	0.0006730409760279	31482.34375	89313	3913303.435425084	2680677691	60.51984456442977	22.57632268422894	89920	1.0501351836360654e-06	15.179892443656303	11.406675665127517	10.503586992046001	8.698013622083925
2017-03-19	673808.3234160612	43.3432976668615	84599	31968	5950	57.00351035267536	0.000673808323416	30994.53125	80907	5266752.060622695	2539978136	57.00351035267536	22.442520092887666	84599	1.4033568281915932e-06	15.476924423239923	11.345677725193484	10.37249068144828	8.691146498539675
2017-03-20	709523.7197111015	41.8270432928112	80264	32701	6066	56.94921183889185	0.0007095237197111	31670.3125	80670	5351907.966656243	2538286690	56.94921183889185	22.436083387764157	80264	1.3538755656815005e-06	15.492963684576623	11.293076480605448	10.39516093745751	8.710454688248527
2017-03-21	761805.9614014075	42.3989190461718	84298	33443	5957	64.21871893421586	0.0007618059614014	31013.28125	79747	5824836.014671631	2722576858	64.21871893421586	23.587476968929654	84298	1.4428155441694106e-06	15.577641405032061	11.342113418916101	10.417597776093334	8.692322277628687
2017-03-22	763711.0724818705	41.1990631186441	78821	31097	6008	60.19647044409352	0.0007637110724818	31375.46875	75719	5674152.179009486	2630501522	60.19647044409352	22.884027985022968	78821	1.3601736251774935e-06	15.551431714401827	11.274934737803758	10.34486663049196	8.700847193443972
2017-03-23	739974.7924112568	43.140975748685	82434	30922	5914	60.99908203762955	0.0007399747924112	30980.9375	76196	5756936.526140035	2732317738	60.99908203762954	22.32503240354455	82434	1.3894937590770863e-06	15.565916038087357	11.319753252152003	10.33922318366254	8.685077700412423
2017-03-24	834964.6015193844	52.9880817066043	87775	37091	5913	73.28901789836397	0.0008349646015193	30840.9375	87124	7978675.699815021	2802719814	73.28901789836397	26.149248859009905	87775	1.9989961352626695e-06	15.892283003250235	11.382532001036633	10.521129631565318	8.68490859582083
2017-03-25	688348.1409755201	50.1573111630625	84394	34083	5962	58.09245300948805	0.0006883481409755	31062.8125	83326	6226255.5600987	2527232365	58.09245300948805	22.98658952537119	84394	1.66334878902667e-06	15.644285676378459	11.343251588009638	10.436554005238014	8.693161274238017
2017-03-26	730564.6462653248	50.380642766803	79534	30560	5981	58.104728576066336	0.0007305646462653	31172.34375	76788	6637536.279058343	2604354268	58.104728576066336	22.310608541244108	79534	1.6216221177129846e-06	15.708251410288895	11.283939882172385	10.327447243280456	8.696343057044556
2017-03-27	822028.6144303198	48.8407655622443	94570	36649	5951	77.73924606667534	0.0008220286144303	31005.3125	82602	7240256.465159134	3525902049	77.73924606667534	22.04804472339876	94570	1.5535566091049953e-06	15.795167187099027	11.457095580009558	10.509141421812947	8.691314551644853
2017-03-28	757363.224293767	50.2165826206897	84348	33145	5900	63.882073242730655	0.0007573632242937	30555.46875	79398	6858607.016170855	2829505044	63.882073242730655	22.57711940757744	84348	1.6356494174179793e-06	15.741014920215603	11.342706376963905	10.408647154675492	8.68270762989381
2017-03-29	744917.3086741889	52.9549353074226	93064	33690	5988	69.32498441445472	0.0007449173086741	31268.28125	81354	7113757.546116416	3117278005	69.32498441445473	22.238948307869872	93064	1.6990072267148421e-06	15.77754114967788	11.441042707496603	10.424956336400598	8.69751274553952
2017-03-30	739069.4441971314	51.8379855821157	96209	39494	5910	71.10513215676181	0.0007390694441971	30819.84375	89056	6909043.322069722	3137233539	71.10513215676181	22.664915210433048	96209	1.695027522075731e-06	15.748341737833343	11.474278187371349	10.583904040617256	8.684401110400144
2017-03-31	750719.4479984983	50.0319167153711	103102	45702	5971	77.40067652754118	0.0007507194479984	31208.28125	99662	6773441.11616529	3436349297	77.4006765275412	22.52410038616083	103102	1.625807543065664e-06	15.728519804699516	11.543474068458995	10.729897339600843	8.694669696546992
2017-04-01	710208.0295712472	50.6856101426067	80572	32819	5926	57.22288135861453	0.0007102080295712	30850.9375	76181	6491645.698882702	2573095663	57.22288135861453	22.2389249577677	80572	1.626196444295595e-06	15.686026631093876	11.296906473598314	10.398762894953803	8.68710472813351
2017-04-02	745009.2426978234	48.7942622232613	88948	36178	5846	66.267082119486	0.0007450092426978	30440.78125	88396	6555638.0676583955	3004667695	66.26708211948602	22.05471248276792	88948	1.5525467812961036e-06	15.695836011046522	11.395807208299322	10.49620647826158	8.673512945671192
2017-04-03	746195.4835289337	44.1242026744594	100221	43803	5979	74.78445755475327	0.0007461954835289	31186.25	102276	5937642.407237172	3376865972	74.78445755475327	22.14611363756941	100221	1.409772172493476e-06	15.5968227114142	11.51513302651223	10.687457587169673	8.696008608880904
2017-04-04	753136.3369760327	44.2334705575687	86279	36556	5932	64.97985001795513	0.000753136336976	31055.3125	82309	6007712.885839152	2864503196	64.97985001795513	22.684509519379542	86279	1.4476212442035377e-06	15.608554682642243	11.365341510264392	10.506600610392093	8.688116703257823
2017-04-05	781511.3206413968	45.345952899474	87411	37087	5986	68.31268604858514	0.0007815113206413	31235.3125	82423	6390846.080406456	2984719130	68.31268604858514	22.8874755289236	87411	1.497307377754928e-06	15.670377224538058	11.378376411847727	10.521021782876922	8.697178688412643
2017-04-06	771075.1850646803	43.2308226411455	95177	41331	5880	73.38862288890107	0.0007710751850646	30724.375	91801	6011388.25624149	3183645283	73.38862288890105	23.051758712184725	95177	1.437712682677145e-06	15.60916627089222	11.463493594951633	10.629368102712709	8.679312040892672
2017-04-07	779990.3896361941	42.4313812974869	92846	33358	5946	72.41898771616208	0.0007799903896361	31074.53125	78496	5968441.941200121	3272867342	72.41898771616208	22.12707700884324	92846	1.3545210424178968e-06	15.601996469933706	11.438697485615931	10.415052902637118	8.690474003558043
2017-04-08	725314.9846517744	44.6247199088253	72144	30344	5936	52.32712425271761	0.0007253149846517	30914.375	70060	5836959.8375940025	2355623725	52.3271242527176	22.21370234022312	72144	1.430115093694369e-06	15.579720643503357	11.186419400660865	10.320354083368734	8.688790784847216
2017-04-09	761909.3956203912	43.9210733267095	74557	29946	5797	56.80567880926951	0.0007619093956203	30243.28125	70157	6034771.43308853	2602180314	56.80567880926951	21.83003172518409	74557	1.3832537316990295e-06	15.613048538240381	11.21931921249848	10.307151038697665	8.665095821339733
2017-04-10	835092.2400434397	43.9867391759205	75487	32259	5758	63.03860792415912	0.0008350922400434	30037.1875	73204	6624311.831029875	2760816737	63.03860792415912	22.833318517425056	75487	1.4489898456130728e-06	15.706257049879696	11.231715734981039	10.381552353058636	8.65834547117212
2017-04-11	776314.3478707635	43.9088074582116	75891	31056	5849	58.91527217426012	0.0007763143478707	30450.46875	71487	6147149.945875837	2679717515	58.91527217426012	21.985627904611476	75891	1.3927239835724643e-06	15.631499108934051	11.237053379277805	10.34354730540879	8.674025985443025
2017-04-12	1004256.0301838856	46.356845351841	80347	35689	5779	80.68895925718465	0.0010042560301838	30213.90625	74672	8395428.631636413	3182442702	80.68895925718465	25.354410687889477	80347	1.6956723307971524e-06	15.943197905157776	11.294110033816482	10.482597797038709	8.661985936317778
2017-04-13	732947.3553355513	49.9132952574518	84124	34575	5798	61.65846332024792	0.0007329473553355	30342.96875	78440	6597411.55649625	2761853261	61.65846332024792	22.32503232192824	84124	1.6076180660741935e-06	15.702187941661007	11.34004717980357	10.45088615653296	8.6652683094816
2017-04-14	775016.2041521834	47.1097739795441	81155	33338	5908	62.89644004797044	0.0007750162041521	30989.6875	76780	6584250.652689485	2852421954	62.89644004797045	22.05018789726032	81155	1.498641842858331e-06	15.700191090585463	11.30411618533917	10.414453166503034	8.68406264365127
2017-04-15	772590.9029963856	49.1234506072472	74820	31420	5721	57.805251362189566	0.0007725909029963	29998.125	71843	6844204.97683703	2598033805	57.805251362189566	22.24961478597449	74820	1.5768337282799798e-06	15.73891286340503	11.222840507902138	10.355199911809612	8.651898894268529
2017-04-16	780328.1057324358	48.1771319462303	70634	28167	5820	55.11769542030488	0.0007803281057324	30503.4375	66066	6779579.280848758	2501650359	55.11769542030488	22.03253353211894	70634	1.5313692457482903e-06	15.729425605019053	11.165266893958085	10.245906358926657	8.669055540725484
2017-04-17	833585.5490739321	47.8490843132671	72546	30233	5861	60.47329724311748	0.0008335855490739	30648.125	69485	7192971.842527416	2751457420	60.47329724311748	21.978641865777984	72546	1.517221619335091e-06	15.788614974275923	11.191976122402302	10.316689322016014	8.676075516476429
2017-04-18	885259.6155958687	49.8912425108124	83303	34926	5861	73.74478175798265	0.0008852596155958	30519.84375	79273	7964885.273543716	3260252456	73.74478175798265	22.61934704543097	83303	1.6280919269817729e-06	15.890553097398785	11.330239841912194	10.46098681649979	8.676075516476429
2017-04-19	914415.33744508	48.0668974666862	85734	35182	5718	78.39648454051648	0.000914415337445	29612.1875	78686	7926366.416045881	3465363718	78.39648454051648	22.622873360537817	85734	1.5688029392896815e-06	15.885705281293772	11.359004758697026	10.46828986715885	8.651374372882257
2017-04-20	840172.8959446592	49.3441459731151	85450	37459	5859	71.79277395847113	0.0008401728959446	30422.1875	83096	7476336.769244554	3409122678	71.79277395847113	21.05901744802835	85450	1.4991610153653667e-06	15.827253493258448	11.355686688543736	10.531002280500273	8.675734219544788
2017-04-21	1134345.8881339142	48.5441502594974	81278	36875	5878	92.19736509574828	0.0011343458881339	30477.34375	72046	9930404.895272728	3790138031	92.19736509574825	24.32559562254852	81278	1.7036286118899428e-06	16.111111810142017	11.305630656210356	10.51528909364212	8.678971846978863
2017-04-22	1018781.110114986	48.6126565376973	73539	32677	5792	74.92014405674595	0.0010187811101149	29990.3125	70410	8931302.323322129	3110233611	74.92014405674595	24.08826905856042	73539	1.6893883192101766e-06	16.005072779097695	11.205571156720927	10.394426745494522	8.664232934065552
2017-04-23	844513.6664971414	48.8707930379895	77073	31519	5864	65.08920181793417	0.0008445136664971	30491.25	75073	7442873.204034868	3017245471	65.08920181793417	21.572391919561575	77073	1.5209755307431646e-06	15.822767515597702	11.25250830366646	10.358345817580213	8.676587243566487
2017-04-24	906232.6864714652	50.1052582127411	80531	37171	5721	72.97982447423357	0.0009062326864714	29782.96875	79902	8188560.819038036	3142866515	72.97982447423357	23.220783996368223	80531	1.678551699655503e-06	15.918248716216771	11.296397482445013	10.52328416634614	8.651898894268529
2017-04-25	844584.2306939469	50.2949234336645	93033	35038	5897	78.57420473414996	0.0008445842306939	30760.3125	78888	7660403.953045954	3587460558	78.57420473414997	21.902458149380987	93033	1.5892475458708009e-06	15.851575275710902	11.440709547904705	10.464188465795766	8.682199026000504
2017-04-26	834315.6540811962	53.5068268007014	89642	43652	5637	74.78972386314659	0.0008343156540811	29332.1875	86436	8050523.837515584	3389558270	74.7897238631466	22.064740566665815	89642	1.7032663264232885e-06	15.901247720260894	11.40357923913406	10.68400437923298	8.637107288081575
2017-04-27	835576.1183589326	63.3839737416715	104494	50941	5642	87.3126909117983	0.0008355761183589	29330.0	93919	9551026.143979616	3855782843	87.3126909117983	22.64460797378944	104494	2.0707077478720054e-06	16.072159156315987	11.556884932470684	10.838423379279122	8.637993891561942
2017-04-28	745868.0742310202	73.2896960841613	106193	43952	5697	79.20596840681473	0.000745868074231	29682.03125	91975	9858015.370399136	3606508681	79.20596840681473	21.961951408599628	106193	2.3221399282777342e-06	16.10379542542652	11.573013472246595	10.690853408335055	8.647694999480395
2017-04-29	768628.5191472014	70.4783451390999	91335	40604	5626	70.20268579630964	0.0007686285191472	29217.65625	86521	9769149.246998705	3072854430	70.20268579630964	22.846082492853277	91335	2.3229613163930494e-06	16.094739942131103	11.422289344710784	10.611621862904322	8.635153989049803
2017-04-30	829379.9528834474	80.5040275862069	95202	43238	5648	78.95863027440996	0.0008293799528834	29368.59375	89882	12040809.744122177	3369941640	78.95863027440994	23.430266369363576	95202	2.7212558357774273e-06	16.303812250078664	11.463756228962145	10.67447501721441	8.639056779173078
2017-05-01	940609.027832862	78.3656599269433	112202	50352	5624	105.53821414090277	0.0009406090278328	29357.5	99502	13292892.416408673	4407350348	105.53821414090277	23.94595523562012	112202	2.7072757954587474e-06	16.40274004556555	11.628056097223807	10.826793619304189	8.6347984334905
2017-05-02	1021572.418309764	77.6578077147867	110354	48989	5619	112.7346026501557	0.0010215724183097	29436.40625	95686	14306679.131938046	4635194345	112.73460265015572	24.321440323589215	110354	2.7248898776016983e-06	16.476237058349387	11.61144865932879	10.799351062095239	8.633908991112198
2017-05-03	794311.4028744145	81.155050748685	97334	42085	5649	77.31350608737826	0.0007943114028744	29552.65625	90700	11624944.892377982	3466927160	77.31350608737827	22.300297214025765	97334	2.6109631588676786e-06	16.268663768985853	11.485903641873922	10.647446661645677	8.639233817325263
2017-05-04	804602.6616484493	95.4461979970777	114877	53852	5649	92.4303399621889	0.0008046026616484	29423.4375	109614	13849198.825752141	4146025194	92.43033996218892	22.29372365994091	114877	3.069840319944624e-06	16.443737942408358	11.651617269734942	10.893994822099126	8.639233817325263
2017-05-05	777349.5222823513	91.2619477144945	108514	51379	5675	84.35330606094706	0.0007773495222823	29702.03125	108127	12793536.756708326	3703774549	84.35330606094706	22.774956991840128	108514	2.998622792507227e-06	16.364450660482106	11.59463447589677	10.84698480764847	8.643825842349603
2017-05-06	887912.7958769277	95.5202134447691	95014	46305	5678	84.3641463874504	0.0008879127958769	29703.4375	93789	15295023.582507905	3898769831	84.36414638745043	21.638657844495462	95014	2.9819485297405477e-06	16.54303807741021	11.46177952814607	10.743005225604369	8.644354337032917
2017-05-07	991583.1775230794	76.6355311633548	106631	53043	5718	105.73350580246348	0.000991583177523	29880.15625	104593	13703890.319646994	4383783590	105.7335058024635	24.119234818902974	106631	2.6666636227346776e-06	16.433190315425676	11.577129555192014	10.8788581843462	8.651374372882257
2017-05-08	813605.4595860539	89.3967222244301	117509	58390	5640	95.6059639504976	0.000813605459586	29425.9375	117074	13116561.552652102	4371120763	95.6059639504976	21.872185449500375	117509	2.820904047378012e-06	16.38938623035253	11.674270205377727	10.974899921277583	8.637639344492104
2017-05-09	944512.4842728092	86.2167880181181	112933	57329	5672	106.66662838638118	0.0009445124842728	29755.0	112581	14685342.97637029	4941861347	106.6666283863812	21.584302127605035	112933	2.684753329807133e-06	16.502360477900194	11.63455000149371	10.956561882875715	8.643297068211963
2017-05-10	956521.0847591928	88.0493733267096	109673	57321	5648	104.90453692879494	0.0009565210847591	29614.84375	106644	15188167.183121748	4977215293	104.90453692879495	21.076953829249387	109673	2.677371600649402e-06	16.53602720785303	11.605258490171767	10.956422327707585	8.639056779173078
2017-05-11	933478.2294116116	88.2398370724722	117189	58056	5702	109.39338022651734	0.0009334782294116	29734.53125	113776	14854342.84090997	5037332202	109.39338022651737	21.716530861928124	117189	2.764583336381512e-06	16.513802827657962	11.671543295064948	10.969163340957973	8.648572269472618
2017-05-12	1016965.279341059	85.485073163647	107241	52550	5688	109.06037352181453	0.001016965279341	29889.6875	108490	15677650.026494037	5266065050	109.06037352181453	20.710031586452683	107241	2.5541452306841474e-06	16.567746690895483	11.582833917185196	10.869520376305097	8.646113971483077
2017-05-13	1055180.8733182363	88.2832749123319	101332	48670	5591	106.92358825508352	0.0010551808733182	29253.28125	97206	16799250.169014435	5077306379	106.92358825508352	21.059116837487885	101332	2.682212166935409e-06	16.636844810580655	11.526157533738946	10.7928181028275	8.628913441026645
2017-05-14	1049642.1894609667	89.4800016691993	101348	50833	5402	106.37913661749008	0.0010496421894609	28217.5	102217	16937597.72440326	5160924870	106.37913661749008	20.61241721146971	101348	2.6609054732049554e-06	16.645046426294016	11.526315418088988	10.836301028962945	8.59452453435256
2017-05-15	1075993.5403609227	90.8514018176505	122792	61036	5401	132.12339880799843	0.0010759935403609	28462.34375	118345	17628925.758876465	6301530936	132.12339880799843	20.966872994813208	122792	2.7481462187765214e-06	16.685051619952443	11.718247145993244	11.019219133011626	8.594339400592892
2017-05-16	1178808.5679480776	88.2582728825248	116341	61723	5457	137.1437676036473	0.001178808567948	28717.96875	118871	18762178.3627132	6372683499	137.1437676036473	21.52056784636612	116341	2.740209010209206e-06	16.747353612216664	11.66428081292377	11.030411911906333	8.604654467186231
2017-05-17	1571480.6236145431	86.8320563541789	140135	68437	5325	220.219437190224	0.0015714806236145	27898.90625	140544	24607849.872332636	7720771554	220.219437190224	28.5229831824427	140135	3.573136200433508e-06	17.01857605050218	11.85036152268092	11.133668893030196	8.580167990577626
2017-05-18	1153480.4362647084	95.83543393045	137409	68814	5462	158.49859326669733	0.0011534804362647	28480.78125	131869	19935213.840589393	7193965880	158.49859326669733	22.03215804891993	137409	3.046194929822545e-06	16.807998265631927	11.830717158808618	11.139162491592577	8.60557030203365
2017-05-19	1076858.3841230904	124.608196428989	161568	84077	5424	173.98585540599947	0.001076858384123	28381.25	161041	24198572.975983024	8398318453	173.98585540599944	20.716748999182	161568	3.7242836746082365e-06	17.001804221453654	11.992681385658642	11.339488324609803	8.598588829620232
2017-05-20	1188430.1644017394	124.620777756867	130912	69003	5489	155.57976968216053	0.0011884301644017	28652.03125	129027	26708449.43743115	7231434396	155.5797696821605	21.514371999034932	130912	3.868064166840281e-06	17.100490531638858	11.782280620729125	11.141905260895113	8.610501368549889
2017-05-21	1072306.0068382437	147.731762711864	149699	73366	5437	160.52313691767824	0.0010723060068382	28654.0625	139748	28567824.59043592	7608565060	160.52313691767822	21.097688677407227	149699	4.496590081981808e-06	17.167791628166018	11.916381890358688	11.20321589202642	8.600982717145921
2017-05-22	1036182.9167684438	153.63485777557	176255	89303	5468	182.63241999502208	0.0010361829167684	28769.21875	164817	28708515.93859791	8262616027	182.6324199950221	22.103462075234845	176255	4.899193630901204e-06	17.172704359315635	12.079687089066455	11.399790360925163	8.60666819784384
2017-05-23	1355960.272714664	169.076412100526	187121	101993	5419	253.72864219064064	0.0013559602727146	28576.09375	180270	41344195.05180744	10792046776	253.72864219064067	23.51070630595279	187121	5.7348655230026295e-06	17.53744258389113	12.139510745407954	11.532659462460456	8.597666575566114
2017-05-24	1452754.1302126874	191.874668920514	187293	102757	5427	272.0906793099249	0.0014527541302126	28640.625	179778	50268313.42159696	11331763125	272.09067930992484	24.011327832086575	187293	6.646734932113158e-06	17.732885484710007	12.140429514535706	11.540122256558655	8.599141774063405
2017-05-25	1194961.3957674103	180.691296002338	183010	97544	5465	218.68988503939383	0.0011949613957674	28838.90625	176345	38938181.04755726	9970769428	218.68988503939383	21.9331002104278	183010	5.717574006677516e-06	17.477485845146973	12.117296075139327	11.4880588372401	8.60611940061064
2017-05-26	1213392.140403826	164.60314556692	169818	91512	5492	206.05582649909687	0.0012133921404038	28963.75	166649	36018353.80678119	9457379360	206.05582649909695	21.78783557849127	169818	5.174003980536077e-06	17.399539194468407	12.042482554308169	11.424225390205509	8.61104776688786
2017-05-27	1218650.1170384623	155.72604947107	149450	79409	5439	182.12725999139823	0.0012186501170384	28775.46875	147424	34223533.92906944	8220637008	182.12725999139823	22.15488408187336	149450	4.977431447925018e-06	17.348424091963274	11.914717167712084	11.28236699093753	8.60135049942296
2017-05-28	1239932.2100230926	173.216734450029	155271	80003	5453	192.5255141824956	0.001239932210023	28823.28125	145254	38732215.60717167	8823289197	192.52551418249556	21.820152313261588	155271	5.452832580018765e-06	17.472182256339902	11.952927256348628	11.28981941295291	8.60392119492606
2017-05-29	1214936.631595777	193.881140413501	158547	85386	5579	192.62455812961568	0.0012149366315957	29537.34375	154725	42478947.16127239	8502914345	192.62455812961568	22.653945496097517	158547	6.336565899468206e-06	17.56451915025166	11.973806358311604	11.354937431911715	8.626764827845529
2017-05-30	1652356.0405913189	228.073706624196	193618	108206	5581	319.92587186721	0.0016523560405913	29819.375	182234	67961570.32192363	12123850008	319.92587186721005	26.38814169229287	193618	8.682775398182881e-06	18.034452961062613	12.173642424709298	11.591792096722129	8.627123250788433
2017-05-31	2961210.582196391	229.102651646406	214126	117434	5412	634.0721771233844	0.0029612105821963	28748.4375	202300	122344361.97167781	12807114092	634.0721771233844	49.50937210120268	214126	1.636409805572769e-05	18.622350265644293	12.27431990578481	11.673631752624953	8.59637398929068
2017-06-01	1271808.9518193929	220.986285654588	199160	110181	5276	253.29347084435025	0.0012718089518193	28069.375	195347	50684101.48075981	10585577059	253.29347084435028	23.9281684345207	199160	7.628678602703749e-06	17.741122839123694	12.201863800756119	11.60987974704288	8.570923513837204
2017-06-02	1496056.3614868436	221.467074215663	194911	102330	5087	291.5978414737622	0.0014960563614868	26820.625	172388	59750518.09569602	12488700413	291.5978414737622	23.34893398277262	194911	7.460205047710088e-06	17.905688419795975	12.18029832310261	11.535958164080801	8.534443544822764
2017-06-03	1298684.411175151	224.307389632379	175666	92861	5206	228.134695773494	0.0012986844111751	27526.40625	168634	52532946.536628164	10201890636	228.134695773494	22.36200170274928	175666	7.236503832918228e-06	17.776951083811394	12.076339743781775	11.438859030415347	8.55756708555451
2017-06-04	1419560.0597769965	245.468700092928	180136	97988	5160	255.71387092798903	0.0014195600597769	27232.5	166939	62839749.68631553	10633567472	255.71387092798903	24.04779690365697	180136	8.516202058660625e-06	17.95609838799423	12.101467400139496	11.492600301175628	8.548691858475609
2017-06-05	1155641.4544661096	248.05642671128	190305	103393	5249	219.924346992173	0.0011556414544661	27789.84375	182726	51696143.653558806	9761889950	219.924346992173	22.52886972897835	190305	8.062401578694716e-06	17.760893745856368	12.156383327242809	11.546292540505648	8.5657928612523
2017-06-06	1321921.9870937574	264.404235562244	200523	109053	5208	265.07576261800153	0.0013219219870937	27483.75	192537	63031665.97822941	10984663716	265.07576261800153	24.131440840733116	200523	9.20505103022309e-06	17.95914779265243	12.208684232366661	11.599589281567741	8.557951183888406
2017-06-07	1341652.0354224902	256.981876225599	207180	110230	5239	277.96346869883155	0.0013416520354224	27770.78125	188291	62176595.92625073	11557499687	277.96346869883155	24.05048463998557	207180	8.916632484785722e-06	17.945489215619464	12.241343259612092	11.610324370957361	8.56388591940822
2017-06-08	1276053.702582565	258.372808144944	187700	101337	5209	239.51527997474744	0.0012760537025825	27631.25	175675	59456632.68327636	10261845222	239.51527997474744	23.34037152122108	187700	8.700197450435469e-06	17.90075774230053	12.1426002225746	11.526206875276143	8.558143177745192
2017-06-09	1160669.6018151226	278.428987158387	215831	112166	5214	250.50848082935977	0.0011606696018151	27650.0	196464	58278398.643606104	11058393071	250.5084808293598	22.65324439283171	215831	9.099539129701571e-06	17.880742061968107	12.282250973018472	11.627735195844743	8.559102594493448
2017-06-10	1005641.4683618762	344.951987142022	213356	115271	5332	214.55964112381645	0.0010056414683618	28158.75	204657	62558507.159982845	9841868154	214.55964112381645	21.80070264776039	213356	1.0849349042092683e-05	17.95161279138437	12.270717411023613	11.655041156841543	8.5814816812986
2017-06-11	1305158.6741776215	344.026909994155	240490	135899	5246	313.87760955297625	0.0013051586741776	27926.71875	228076	80973009.47085142	12661099741	313.8776095529763	24.790706650588756	240490	1.2304270210958488e-05	18.209626440698546	12.390433787621898	11.819667241760433	8.56522116042682
2017-06-12	1750555.2006503565	389.19372150789	292941	158263	5237	512.8093910337161	0.0017505552006503	28100.625	288638	122864434.91981828	15111081528	512.809391033716	33.935982019785186	292941	1.9054641648596883e-05	18.626592150393655	12.5877265025348	11.97201348513163	8.563504094279487
2017-06-13	1052090.3085537818	387.25153943834	280054	154634	5272	294.6420992717208	0.0010520903085537	28276.09375	267995	73473499.39562638	12308459502	294.6420992717207	23.938178390548742	280054	1.337392215258084e-05	18.11243534672795	12.542737720699696	11.948816313336414	8.570165076182343
2017-06-14	1017365.0189426808	341.446636869375	250410	139341	5293	254.75837439343667	0.0010173650189426	28268.75	241520	62644679.573302455	11460738761	254.7583743934367	22.228791677929134	250410	1.0949977685788849e-05	17.952989312688256	12.430854853512892	11.844679445248468	8.574140471857987
2017-06-15	1068816.5998039565	342.119337795441	261617	142301	5305	279.62059239091167	0.0010688165998039	28198.75	254234	65942493.45685699	11866655521	279.62059239091167	23.56355519852051	261617	1.1630355178119309e-05	18.004293608918662	12.474636881163246	11.86569981146014	8.576405051048084
2017-06-16	1038328.111138492	352.629732300117	248003	129910	5336	257.5084865466794	0.0010383281111384	28370.9375	230718	66029512.587548375	11936721304	257.5084865466795	21.572798760107457	248003	1.0974884505186408e-05	18.005612360461672	12.421196121848148	11.774597181989778	8.58223158759546
2017-06-17	986110.205284595	368.03726914436	242022	127728	5279	238.66036410338825	0.0009861102052845	28299.0625	223538	65448817.582858905	11471789945	238.66036410338825	20.804108621898955	242022	1.1046264832240999e-05	17.996778984196087	12.396783910097751	11.75765828188558	8.571491964823617
2017-06-18	1024150.154789725	350.534463086499	245957	133592	5347	251.8968996216164	0.0010241501547897	28587.5	233595	64740926.3677521	12442644327	251.89689962161637	20.24464358231401	245957	1.023800639681064e-05	17.98590411540776	12.4129120028878	11.802545658052269	8.584290934948731
2017-06-19	988861.655908727	357.681361649328	286209	152181	5334	283.02110567598083	0.0009888616559087	28632.96875	259165	63784682.656163156	13844965069	283.0211056759809	20.44216827312104	286209	1.0548672472544643e-05	17.9710236357311	12.564477592150936	11.932825880874649	8.58185670474196
2017-06-20	2334066.3591350075	349.288913500877	308488	159337	4967	720.0314629968401	0.002334066359135	26705.625	278881	147022076.5311741	16318742376	720.0314629968401	44.12297506796795	308488	2.2234334141656324e-05	18.806093313951227	12.639438223678006	11.978776735093	8.51057131510735
2017-06-21	4127580.759796523	320.277859038574	221289	133149	4898	913.3882187546128	0.0041275807597965	26154.53125	221151	238400437.49592102	16194449431	913.388218754613	56.40131346522792	221289	2.6060975836349756e-05	19.289462328287684	12.307224818522677	11.799224080887177	8.496582237512113
2017-06-22	2409862.0654423903	320.145963176505	284225	168978	4944	684.9430455503633	0.0024098620654423	26533.28125	255977	139131275.74152586	16900771803	684.9430455503633	40.52732345801992	284225	1.8718476201478924e-05	18.750928475196893	12.557521456997307	12.037523807916589	8.505929999137527
2017-06-23	1702568.9115784357	325.991536277031	276012	158543	4890	469.9294504225872	0.0017025689115784	26102.5	257629	100091126.1470115	12816221982	469.92945042258714	36.666768965346336	276012	1.724461511287137e-05	18.42159159047581	12.528199622015004	11.973781128881473	8.494947582468917
2017-06-24	2554917.207218749	304.768927811221	250570	146929	4939	640.185604612802	0.0025549172072187	26495.0	229665	140421002.87803823	13618865563	640.185604612802	47.00726368516852	250570	2.0668558935917318e-05	18.760155631516465	12.431493601588423	11.897704755884808	8.504918160540624
2017-06-25	1781303.0900604276	276.242345104617	231135	138239	4926	411.72148972111694	0.0017813030900604	26383.125	217507	88738610.77795973	12409519930	411.721489721117	33.17787408727881	231135	1.3222493000767502e-05	18.30120564882247	12.350757234384064	11.836739350215423	8.502282578680484
2017-06-26	2763081.228907168	255.033414298656	316788	175036	4965	875.310976343044	0.0027630812289071	26699.0625	306635	127079439.17903933	13547864341	875.310976343044	64.60877923718826	316788	2.3771859750215384e-05	18.660322954222703	12.66598805941711	12.072746946035084	8.510168576479273
2017-06-27	1312407.4113956506	281.08192129398	252995	142785	5001	332.03251304604265	0.0013124074113956	26582.34375	237899	66525192.45940389	11678415830	332.03251304604265	28.43129735054507	252995	1.1529331588301141e-05	18.01309126786261	12.44112500466852	11.869095281353514	8.517393171418904
2017-06-28	2819549.562254762	317.776258400351	274241	150010	4961	773.2360915023081	0.0028195495622547	26639.53125	234241	161579303.68119317	15232354556	773.2360915023081	50.76274246765952	274241	2.3272394117627622e-05	18.900506624569697	12.521762560825977	11.918457237522937	8.509362612301048
2017-06-29	1767620.5550389576	293.999290413793	263791	144689	5027	466.28239383428166	0.0017676205550389	27012.03125	233984	93717323.58531632	14345970753	466.28239383428166	32.502672831448066	263791	1.3786051529890037e-05	18.355793613634383	12.482912401928244	11.882341890379578	8.522578663692576
2017-06-30	1394584.2592422178	276.846878461718	252652	145470	5036	352.3445022660648	0.0013945842592422	26856.25	234023	69625598.60143323	13795600568	352.3445022660648	25.540352558724848	252652	1.0200960314060208e-05	18.058642853681885	12.439768326778175	11.887725158767507	8.524367395164237
2017-07-01	1313058.6287805417	261.219362042665	240465	130618	5009	315.7446431697129	0.0013130586287805	26680.0	210812	61854889.364475735	12521038121	315.74464316971284	25.217129771384784	240465	9.503324454276631e-06	17.94030170565045	12.390329827791884	11.78003231174855	8.518991573357617
2017-07-02	1276936.9905352774	286.533256667446	248617	128992	5034	317.46824377590906	0.0012769369905352	26715.46875	209244	65982543.952935755	13002683664	317.468243775909	24.415593886581306	248617	1.009292084855693e-05	18.004900779446647	12.42366883866523	11.767505665916893	8.523970175695261
2017-07-03	1410182.7495484208	276.381727718293	302032	159480	5052	425.9203162116086	0.0014101827495484	27131.25	247375	70286072.64980046	16175176848	425.9203162116086	26.331725471321327	302032	1.0499368653117077e-05	18.068084224064293	12.618288251008515	11.979673801495291	8.527539483470381
2017-07-04	1339587.5337804856	269.404834744594	281465	151480	5078	377.0470051955244	0.0013395875337804	27365.78125	235840	65082021.590369694	15136378093	377.0470051955244	24.909988563901845	281465	9.681740820364381e-06	17.991158902991383	12.547763384906379	11.928208882015731	8.532672762264625
2017-07-05	1506192.6867978906	266.262281550555	271606	142843	4985	409.0909708904279	0.0015061926867978	26760.3125	225625	72322717.39848827	14865252727	409.090970890428	27.519947249022504	271606	1.0571382454093309e-05	18.096648847989524	12.51210776573342	11.869501404008137	8.514188682395938
2017-07-06	1177674.005256205	266.656013065459	258791	133953	5046	304.7714334942586	0.0011776740052562	26926.5625	233385	56631885.64778623	13174610768	304.7714334942586	23.13324005248961	258791	8.899433965380735e-06	17.852082735218595	12.46377606511547	11.805244271138532	8.526351129201004
2017-07-07	1206185.0878688376	240.161421859147	295389	154707	5084	356.29380692048807	0.0012061850878688	27287.96875	269469	52239829.76708291	13873012367	356.29380692048807	25.68251202370517	295389	8.898468864210076e-06	17.77135578425721	12.596048410742206	11.949288284406236	8.533853632309345
2017-07-08	1451887.2559710708	244.196069263004	248142	132014	5087	360.27420747117344	0.001451887255971	27063.28125	212113	63937568.17902154	12858510908	360.27420747117344	28.018345984917016	248142	9.8708761265399e-06	17.973417668014108	12.42175644193053	11.79066325655054	8.534443544822764
2017-07-09	1137323.8325227068	237.960754773232	225189	120184	5094	256.11281652195584	0.0011373238325227	26943.90625	191702	48806091.476498954	10477343982	256.11281652195584	24.444440973013368	225189	8.391893939825272e-06	17.703365688371434	12.324695328584001	11.69677918074226	8.535818655539403
2017-07-10	864408.9458975409	203.667605391584	302633	144224	4594	261.5986725238105	0.0008644089458975	24433.59375	251493	31748686.46724409	13402974481	261.5986725238105	19.517956472621183	302633	5.7349659183561235e-06	17.273361911336746	12.620276129248243	11.879122925490375	8.432506383249043
2017-07-11	984960.4850701716	192.891972717709	291677	147519	4520	287.2903194038124	0.0009849604850701	23968.125	255300	34262378.96197899	14105413216	287.2903194038124	20.367380593851323	291677	5.66792209796863e-06	17.349558486919417	12.583402304615493	11.90171226002558	8.416267272826277
2017-07-12	1163853.561911458	220.375114831385	283828	143779	4509	330.3342287702053	0.0011638535619114	23934.21875	235142	46253589.7040579	14232178771	330.33422877020536	23.210376575883533	283828	7.379369846181845e-06	17.649649634133677	12.556123699870295	11.87603267744343	8.413830678421084
2017-07-13	1255716.8110213047	205.861691116014	260745	141249	4512	327.4218798897501	0.0012557168110213	23775.3125	209653	46617802.381960675	14997729804	327.42187988975013	21.831429434235066	260745	6.483839376192745e-06	17.657493051506727	12.471298197223751	11.85827956933761	8.414495793177895
2017-07-14	1106261.5386718027	197.24683492519	249381	127907	4502	275.8806087755128	0.0011062615386718	23771.25	213925	39350695.137757376	12734885135	275.8806087755128	21.66337629675941	249381	6.16468266505433e-06	17.4880241981801	12.4267371264872	11.759058716327303	8.412277021466677
2017-07-15	1241763.171115424	170.574619883109	231961	116743	4603	288.04062693510485	0.0012417631711154	24148.59375	214490	38197746.24322	10654024056	288.04062693510485	27.035852877851333	231961	6.653176204409767e-06	17.458287072967714	12.354324533069203	11.667730216560193	8.434463543817241
2017-07-16	1110755.165871302	155.12095854062	249138	124854	4575	276.7313205148444	0.0011107551658713	24009.6875	217793	31072298.002913218	11266129267	276.7313205148444	24.56312314163015	249138	5.4970362909114254e-06	17.251827240749172	12.425762238792867	11.734900333640834	8.428361977709622
2017-07-17	1132956.2906900195	189.221658703682	248473	132893	4459	281.5090484166212	0.00113295629069	23518.28125	210670	38660596.65530808	11980769662	281.5090484166212	23.496741558223714	248473	6.414355473807367e-06	17.470331465027023	12.423089466704305	11.797299572132822	8.402679804627477
2017-07-18	1563070.0150075466	228.78765892519	271055	147492	4551	423.67794291787055	0.0015630700150075	23954.0625	229389	64490475.381586544	14125844187	423.67794291787055	29.99310606213404	271055	9.899849140708034e-06	17.9820281023594	12.510077031299382	11.90152921600298	8.423102268016642
2017-07-19	1202563.1028858568	191.651705937463	270122	138440	4637	324.8387504777334	0.0012025631028858	24483.59375	227438	41562830.490657836	12131955982	324.83875047773347	26.77546398616116	270122	7.403280997362576e-06	17.54271682800366	12.506628987778058	11.83819229774928	8.441822884391462
2017-07-20	1024266.450898046	224.107144172414	250065	138729	4632	256.13319004381987	0.001024266450898	24492.8125	218396	41395506.54251768	11664100238	256.1331900438199	21.95910398723889	250065	7.0997794136444285e-06	17.538682895284563	12.429476163050241	11.840277668802559	8.440744019252831
2017-07-21	1331448.0419758505	216.214063375804	232560	130431	4543	309.64155664190383	0.0013314480419758	23842.1875	202409	51914982.74161634	10446514542	309.64155664190383	29.640657216050027	232560	9.245838571592196e-06	17.76511799128424	12.356903535232757	11.778599630282725	8.421342865759403
2017-07-22	1093648.0455850805	231.983774798363	205574	108987	4649	224.8256033231073	0.001093648045585	24307.34375	173168	45753017.72682781	9524071657	224.82560332310732	23.60603861667348	205574	7.900512474000089e-06	17.638768308752596	12.233561345422547	11.598983888043474	8.444407421690585
2017-07-23	1107505.0777987202	228.563602995324	260490	145759	4660	288.4939977157886	0.0011075050777987	24483.28125	227574	45649639.43025811	11670362240	288.4939977157886	24.72022648337166	260490	8.151434775130295e-06	17.63650626640359	12.470319751722801	11.889709851877496	8.446770727119691
2017-07-24	1176154.1463133974	225.714163052016	263095	130068	4582	309.4402751243233	0.0011761541463133	24058.90625	214257	47874869.90512398	13611993829	309.44027512432336	22.732913268375775	263095	7.402670942065173e-06	17.68410128807495	12.480270462666883	11.77581266960375	8.42989086301344
2017-07-25	1463170.852868775	204.267246499123	242956	130009	4686	355.48613772958606	0.0014631708528687	24692.65625	210093	53898704.64304483	12380952661	355.48613772958606	28.71234124409242	242956	8.461393266774949e-06	17.802617002993866	12.400635635968694	11.775358957810612	8.452334619067742
2017-07-26	1320048.07241207	202.456667746347	223010	119762	4650	294.3839206286157	0.001320048072412	24511.875	192241	48195488.18434952	10833315646	294.3839206286157	27.173944731990847	223010	7.937053564176588e-06	17.690775968505672	12.314971892486163	11.693261719020866	8.444622498581403
2017-07-27	1170821.9456695744	202.88998441204	225435	120388	4634	263.9442453220205	0.0011708219456695	24355.78125	200333	42838673.54734744	10120647777	263.9442453220205	26.079777810453532	225435	7.633769366497158e-06	17.572951840117387	12.325787148036305	11.698475139115608	8.441175704992322
2017-07-28	1143972.2261244494	191.488124044418	246494	122826	4647	281.98228990632	0.0011439722261244	24685.15625	213884	39504073.17579482	11945897337	281.98228990632003	23.604948372772043	246494	6.521078652323174e-06	17.49191434292957	12.415092931397849	11.718523998668676	8.443977129084978
2017-07-29	1027176.400191336	205.994907945646	198773	104002	4683	204.17493459523243	0.0010271764001913	24492.5	187930	38158040.94997959	9555608826	204.17493459523243	21.367025200915485	198773	6.350019898774197e-06	17.457247065437734	12.199918749091598	11.552165408707832	8.451694209183541
2017-07-30	1006837.1307364018	196.771915156049	206624	120731	4704	208.0367153012783	0.0010068371307364	24717.65625	199671	35727850.45182935	11830615520	208.0367153012783	17.584606223538085	206624	4.991950830811067e-06	17.391441067311863	12.238655995426194	11.701320209237545	8.456168489578463
2017-07-31	924471.5259055708	200.760819609001	250090	147248	4535	231.20108391372423	0.0009244715259055	24058.59375	229400	33470103.185021754	12631771948	231.20108391372423	18.30313948553596	250090	5.3012598010795505e-06	17.326163156093475	12.429576132059932	11.899873519078637	8.419580362549237
2017-08-01	1205952.0082312692	225.735534699591	218582	124859	4087	263.5994018632073	0.0012059520082312	21416.71875	210430	49092427.45173877	12712633763	263.5994018632073	20.73523132794172	218582	6.752791704571952e-06	17.709215353818372	12.29491650915678	11.734940379613617	8.315566483564277
2017-08-02	1025652.2839014252	217.584664142607	231068	126128	4044	236.99542193653448	0.0010256522839014	21139.0625	215670	40245097.64641707	11528446756	236.99542193653448	20.557446024824625	231068	6.453153261516297e-06	17.51049875680637	12.35046731847928	11.745052543299689	8.304989580140361
2017-08-03	1000710.046100911	224.028898297195	236335	132391	3976	236.5028087452588	0.0010007100461009	20963.28125	209238	40429358.91368275	12302333888	236.5028087452588	19.224222891231182	236335	6.2133722760916256e-06	17.51506678479281	12.373005569007466	11.793514944343768	8.288031567776464
2017-08-04	855608.7956334105	221.471094210403	257160	135064	4040	220.02835788508784	0.0008556087956334	21304.375	222067	34172507.20689266	12936116501	220.02835788508784	17.008841708257574	257160	5.434584299017527e-06	17.34693199590636	12.457453738255623	11.81350401915703	8.303999970955196
2017-08-05	903124.3640472312	248.939666132671	261400	134502	4034	236.07670876194624	0.0009031243640472	21191.5625	215563	40543964.537333064	12932883007	236.07670876194624	18.253989356755824	261400	6.555811151665118e-06	17.517897487431473	12.473807080172259	11.80933434780195	8.302513718514158
2017-08-06	924004.1085345632	266.031145936879	265127	135792	4032	244.9784372834432	0.0009240041085345	21265.625	213375	44329306.73635184	12563169019	244.97843728344316	19.49973266402356	265127	7.484032787787335e-06	17.60715656789721	12.487964235450034	11.818879582209458	8.302017809751204
2017-08-07	1150004.5755821264	269.646053845704	281172	152806	4094	323.34908652557766	0.0011500045755821	21621.5625	237937	55921419.79494899	13825333409	323.34908652557766	23.38815831487176	281172	9.09839176036056e-06	17.83945804531982	12.546721860703434	11.936924421959334	8.317277766221235
2017-08-08	1063405.3809667754	294.522035516072	318866	169229	4093	339.0838202073518	0.0010634053809667	21635.3125	265437	56480846.738796	15480719454	339.0838202073518	21.903621547752888	318866	9.306968829053712e-06	17.849412142871092	12.672526230820008	12.039008106266904	8.317033476492403
2017-08-09	957972.9262680536	296.828835021625	280308	160410	4113	268.5274750163456	0.000957972926268	21725.0	246216	51279510.98652195	14138834844	268.5274750163456	18.992192636743244	280308	8.133092902890687e-06	17.75280183438695	12.543644277594687	11.985488316610887	8.321907968230423
2017-08-10	925812.2390245764	301.437411189947	338241	169210	4029	313.14765753991173	0.0009258122390245	21468.125	279091	50327414.65421744	15013390317	313.14765753991173	20.85789091790464	338241	9.07072670496383e-06	17.734060509545575	12.731513938140244	12.038895826062673	8.301273485191347
2017-08-11	992935.1757722858	309.864902527177	356682	170497	4105	354.16210436481043	0.0009929351757722	21902.03125	280856	55485286.90687577	16970909183	354.16210436481043	20.868776124238508	356682	9.3291893279791e-06	17.831628442794226	12.784599907500112	12.046472980242992	8.31996102188653
2017-08-12	1018697.8317272884	309.254121247516	338654	167082	4113	344.9860955057731	0.0010186978317272	21917.1875	251679	56812700.030222386	16866888987	344.9860955057731	20.453451479503304	338654	9.125499376139309e-06	17.855270450779777	12.732734216178194	12.02623998885309	8.321907968230423
2017-08-13	914806.3655654584	297.04311033986	333011	166131	4129	304.6405826033189	0.0009148063655654	22038.4375	264515	49004189.84009094	16412188461	304.6405826033189	18.561850135174296	333011	7.954543930136763e-06	17.70741635936002	12.715930801450035	12.02053191274482	8.32579052588609
2017-08-14	842595.9503945569	299.899655571596	410061	209225	4133	345.5157380147424	0.0008425959503945	22038.125	313619	45570090.017753355	19420639505	345.5157380147424	17.791161713587577	410061	7.697590670156445e-06	17.63476213861124	12.924061208101577	12.251165506901074	8.326758814511733
2017-08-15	928612.131963566	286.238491115137	413246	213108	4132	383.74524908541576	0.0009286121319635	22220.625	331687	47934360.6486534	22420514846	383.74524908541576	17.11580896876144	413246	7.06805635345076e-06	17.685343146522847	12.931798336265585	12.269554358442596	8.326516830239528
2017-08-16	2824940.6860690843	300.581495599649	413624	188623	4166	1168.4632663346388	0.002824940686069	22569.53125	320357	153128534.64126387	23252716251	1168.4632663346388	50.25061389481275	413624	2.1791049726410952e-05	18.846788222368367	12.932712627572155	12.147505592965562	8.334711621820917
2017-08-17	1613400.3465871578	301.525778841613	428007	196255	4144	690.5466421417296	0.0016134003465871	22532.96875	316821	87730609.33736798	22078488852	690.5466421417296	31.27689792407037	428007	1.3605755416456384e-05	18.289781419679077	12.966894829570377	12.18717011302711	8.329416783939319
2017-08-18	2297691.3019415773	292.570930255406	443356	206639	4136	1018.69522486361	0.0022976913019415	22310.46875	349415	121229246.20167758	21706184631	1018.6952248636098	46.9311047602878	443356	1.9809179583676952e-05	18.613193907784417	13.002128338042393	12.238728588423905	8.327484416188264
2017-08-19	1250386.4236905435	294.006381612507	377418	192634	4211	471.91834325643765	0.0012503864236905	22564.375	273370	66295730.249830194	19220763789	471.91834325643765	24.552528111630792	377418	1.0414238349362578e-05	18.009636052627243	12.841108605532805	12.168547294438138	8.345455428161928
2017-08-20	945863.8225986448	297.946730439509	309926	171234	4156	293.1477910827076	0.0009458638225986	22132.5	231286	50822004.56269289	15896801546	293.1477910827076	18.440677530913145	309926	7.926656461310853e-06	17.743839979444633	12.64408883828822	12.050786321102622	8.332308352219117
2017-08-21	839617.2478134616	320.268020935126	392880	192142	4233	329.8688243209528	0.0008396172478134	22745.78125	308597	48493047.69641185	17401005729	329.86882432095274	18.956882691625303	392880	8.759010312703879e-06	17.69693099916689	12.881259500713126	12.16598996098627	8.350666240520924
2017-08-22	892037.3932231781	314.667140353594	364727	180890	4185	325.3501223181101	0.0008920373932231	22519.53125	274071	50619634.52467232	17186834718	325.3501223181101	18.930194399168023	364727	8.593716175995712e-06	17.73985009307637	12.806904407508583	12.10564439069568	8.339261982923576
2017-08-23	842999.968584959	317.911476100818	374711	200456	4216	315.8813612284386	0.0008429999685849	22613.125	312699	48330169.24148951	17213958732	315.8813612284386	18.350303154917466	374711	8.416353880520165e-06	17.693566545604696	12.833910341169664	12.208350050274214	8.346642090221199
2017-08-24	916005.547169662	324.404678510228	352465	168031	4184	322.85989518315495	0.0009160055471696	22528.59375	274026	53588273.41747024	15605369701	322.859895183155	20.689025724425225	352465	9.68281618544586e-06	17.79684082258049	12.772706605524663	12.031903765172496	8.339023005744759
2017-08-25	879518.6885697263	330.229825942724	352621	175112	3554	310.13675948214546	0.0008795186885697	18823.90625	273835	52377639.19149262	14108202514	310.13675948214546	21.982726656665672	352621	1.0473031126971995e-05	17.773990325228056	12.773149104744745	12.07318104819299	8.175829008714597
2017-08-26	972731.9960862176	332.432620397428	306268	144211	3499	297.9166829773337	0.0009727319960862	18562.65625	224254	58315148.548634306	14015346534	297.91668297733366	21.256462139884597	306268	1.0194575708772483e-05	17.881372455452656	12.632215814624065	11.87903278386395	8.160232492367689
2017-08-27	849347.2314683581	345.159394547049	324173	151002	3514	275.33544006679205	0.0008493472314683	18638.59375	234434	52867591.54401506	15001225365	275.33544006679205	18.35419663177576	324173	9.139651108013598e-06	17.783301072871282	12.689032602890842	11.925048360742458	8.164510268747042
2017-08-28	888184.2702399107	347.312148939801	363799	176815	3446	323.1205493290093	0.0008881842702399	18425.46875	268883	55629813.588499896	16485319187	323.1205493290093	19.600503069653385	363799	9.821136163207333e-06	17.83422983112909	12.804356796299324	12.082859267215792	8.144969417087875
2017-08-29	1307923.2827642993	373.270473714202	394649	188218	3541	516.170615619648	0.0013079232827642	19080.15625	298840	88042113.7515257	20167518335	516.170615619648	25.594156258871596	394649	1.3782848865296788e-05	18.293325823324846	12.885752041242549	12.145356144492972	8.172164452111904
2017-08-30	1082854.708064607	385.096362653419	400220	199429	3531	433.38011126161706	0.0010828547080646	18943.90625	296113	75201093.83928788	18328764907	433.380111261617	23.64480713570085	400220	1.3136501855557263e-05	18.13567633454949	12.899769674895554	12.203213562243967	8.169336395928386
2017-08-31	1918606.4256385127	388.628983109293	384421	201738	3473	737.5526007503827	0.0019186064256385	18762.34375	310032	134463878.14426932	19022461476	737.5526007503827	38.77272148406914	384421	2.17388222088144e-05	18.716806156953275	12.85949358517921	12.214725104809313	8.152774052744075
2017-09-01	1318210.0809508518	391.600977030976	390997	194535	3521	515.4161870215402	0.0013182100809508	18833.125	294838	93092125.6895656	19038356374	515.4161870215403	27.072514921793648	390997	1.5294909351713382e-05	18.34910015961084	12.876455166303797	12.178367374437952	8.166500319155052
2017-09-02	1849510.7428554825	349.100817241379	331797	170203	3541	613.6621159472205	0.0018495107428554	18848.125	256237	116437340.06570771	15951133510	613.6621159472205	38.47137982780388	331797	1.9375957249714787e-05	18.572863832761705	12.712278615106285	12.044747121288044	8.172164452111904
2017-09-03	980694.3020330756	352.873988895383	302525	155252	3539	296.6845437225562	0.000980694302033	18642.03125	229107	62407653.08419525	14093399641	296.6845437225562	21.051311342896465	302525	1.0717002699261592e-05	17.949198471399352	12.619919197666253	11.952804882160413	8.171599480345463
2017-09-04	1102070.2952352772	313.259609643483	442592	217222	3527	487.76749610877175	0.0011020702952352	18921.09375	335953	62258442.39281735	18669548895	487.76749610877175	26.126367533143966	442592	1.1807500519908759e-05	17.946804704881576	13.000403631424435	12.288675151046958	8.168202930236053
2017-09-05	1385172.7078075209	321.673799707773	444572	209290	3559	615.8090010554052	0.0013851727078075	19101.25	325792	80353383.21148512	20587720062	615.8090010554052	29.9114714597291	444572	1.3881231791967959e-05	18.201944755191487	13.004867300571323	12.251476128984024	8.177234885510194
2017-09-06	1551802.3003486386	338.424651081239	496376	219517	3510	770.2774186378558	0.0015518023003486	18888.28125	346013	94707186.07307638	21850533489	770.2774186378558	35.252110390148104	496376	1.7211616079900415e-05	18.366300437780822	13.115088983037417	12.299184957245517	8.163371316459912
2017-09-07	1637659.1887852547	336.414099064874	448347	203211	3547	734.2395843143025	0.0016376591887852	19128.90625	303315	99353293.21498585	21860214702	734.2395843143025	33.587940206604046	448347	1.6301670065110143e-05	18.41419267402205	13.013322765156737	12.222000127079546	8.173857454773621
2017-09-08	1636398.7468586336	310.01521244886	463670	212715	3592	758.7490069559426	0.0016363987468586	19267.1875	314442	91486433.07410707	21076267456	758.7490069559426	36.00016030067703	463670	1.6101338441269483e-05	18.33170124683818	13.046928371284238	12.267708520563556	8.18646442942209
2017-09-09	1149564.7650825467	305.233473699591	383654	187363	3561	441.03512038297936	0.0011495647650825	19039.53125	260025	63277622.76356372	17994285809	441.03512038297936	24.5097318706804	383654	1.0793076576160665e-05	17.96304231377054	12.857496383721145	12.140803190658948	8.177796683277778
2017-09-10	1271184.177490115	301.328705435418	325128	168148	3574	413.2975692590061	0.0012711841774901	18988.75	235286	69077010.86363219	15867451570	413.2975692590061	26.046877624659807	325128	1.1323240049729553e-05	18.050732539658494	12.691974229928682	12.032599822955545	8.181440695719374
2017-09-11	1076491.6444081597	298.009521917008	365384	192744	3551	393.33282300043095	0.0010764916444081	18846.09375	268734	57852929.59688836	17619207471	393.332823000431	22.324092820169675	365384	9.597950356222107e-06	17.87341465158169	12.808704134337342	12.169118162536408	8.174984532943087
2017-09-12	1284218.4110755287	293.927871127995	404898	206092	3603	519.9774662076594	0.0012842184110755	19312.5	318053	68071326.37506308	19047548800	519.9774662076594	27.29891765431043	404898	1.1576059133282405e-05	18.03606663069137	12.91139046251682	12.236077950016501	8.189522110748094
2017-09-13	1266298.1948692747	276.957384570427	365679	184759	3536	463.0586576016015	0.0012662981948692	18898.28125	274383	63246061.94277753	18052205923	463.0586576016015	25.651084392496685	365679	1.0249276696187594e-05	17.96254342185929	12.809511178370515	12.126807552102962	8.170751423757535
2017-09-14	1074996.0673174977	225.336907948568	380251	201842	3599	408.7683295935458	0.0010749960673174	19289.6875	304143	43684136.764162734	18330776595	408.7683295935458	22.29956420422709	380251	7.249419729763344e-06	17.592495591055837	12.848586839966865	12.215240492104531	8.188411308079031
2017-09-15	1441872.1560886602	258.900247808299	441767	211723	3616	636.9715367788192	0.0014418721560886	19536.40625	370473	67319948.23553863	20666662769	636.9715367788193	30.821209205304143	441767	1.1512156328124271e-05	18.024967158355192	12.998537872746516	12.263034095529575	8.193123721512068
2017-09-16	1768119.8545456706	255.184495616599	373764	172971	3609	660.859549314408	0.0017681198545456	19337.96875	292703	81367418.40806468	20417940497	660.859549314408	32.36661157923875	373764	1.1915878304509836e-05	18.214485485588057	12.831379861179473	12.060879229370624	8.19118600464279
2017-09-17	1282076.9353918715	259.595284921099	289517	151929	3630	371.1830681038485	0.0012820769353918	19219.53125	226728	60019923.738447465	16461120596	371.1830681038484	22.549076530916416	289517	8.445008666156834e-06	17.910187127373348	12.575969296205491	11.931168585437607	8.196987927258897
2017-09-18	1111364.793721659	296.59002980713	362764	191107	3557	403.1631380296439	0.0011113647937216	19067.5	277651	59442591.44036065	18065378622	403.1631380296439	22.31689390327376	362764	9.549152638300453e-06	17.900521555006886	12.801507764074755	12.16058875959413	8.176672771948455
2017-09-19	1140107.0115326585	284.68624050263	337752	174538	3628	385.0734233591785	0.0011401070115326	19372.96875	255707	58532442.3129229	18037053711	385.0734233591784	21.34902016310675	337752	8.768371940487295e-06	17.88509172793695	12.730067177344514	12.069897761960233	8.196436811235028
2017-09-20	2021129.1645038088	284.783950029223	324984	182509	3600	656.8346403971058	0.0020211291645038	19178.28125	248558	103799229.64587454	19198494584	656.8346403971058	34.21282004811518	324984	1.4056555819891422e-05	18.457969107145157	12.691531229330769	12.114554765857228	8.1886891244442
2017-09-21	1027845.8625606012	258.71685534775	317074	174750	3645	325.90319902554006	0.0010278458625606	19340.15625	233297	47955372.39454962	17557702349	325.90319902554006	18.561836426399037	317074	6.928196614516797e-06	17.685781394613976	12.666890464102698	12.071111660096056	8.201111644442758
2017-09-22	1127610.8571919235	263.592519286967	271470	131621	3001	306.1125194018915	0.0011276108571919	15743.59375	201082	53601492.3956057	14989028970	306.1125194018915	20.422438305681087	271470	7.766318776090846e-06	17.797087468855015	12.511606915013289	11.787681859610787	8.006700845440367
2017-09-23	1213055.929203377	285.098802746932	260107	131179	2884	315.5243385773029	0.0012130559292033	15005.78125	189685	62367849.63937407	14148926235	315.52433857730296	22.30023206968136	260107	9.17232247689285e-06	17.948560470424763	12.468848363800477	11.784318081705392	7.96693349840484
2017-09-24	1566551.314888147	284.710706604325	280929	132444	2938	440.08969434021225	0.0015665513148881	15461.40625	188858	80432760.94577691	15049348283	440.08969434021225	29.243106483045853	280929	1.201162717471872e-05	18.202932125603986	12.545857247350538	11.793915193560885	7.9854843567338225
2017-09-25	1249611.1464554744	294.606179135009	306614	147862	2836	383.1482720592988	0.0012496111464554	14874.375	216436	66389789.857539386	15438672580	383.1482720592988	24.8174362189433	306614	1.0548077328228217e-05	18.011053835417542	12.633344906477825	11.904034685328282	7.950149887652018
2017-09-26	1260394.2787823277	288.873323495032	306075	159185	2890	385.77517887830095	0.0012603942787823	15206.875	206471	65659627.28360385	17258565559	385.77517887830106	22.352679170206407	306075	9.315615647025304e-06	17.999994793561115	12.631585448942117	11.977822326847805	7.969011781106478
2017-09-27	1367786.658335958	310.386890707189	309047	161803	2904	422.71036339875286	0.0013677866583359	15411.09375	214393	76560768.75489768	16132176667	422.710363398753	26.20293418081949	309047	1.1733506960555715e-05	18.153595346266734	12.64124864787318	11.994134824843785	7.973844375944687
2017-09-28	1124396.953768327	302.473999707773	329208	166745	2856	370.16047235616327	0.0011243969537683	14997.96875	227110	61332725.10587109	15969409283	370.16047235616327	23.17934657421625	329208	1.0114950858275203e-05	17.93182411010388	12.704445048826353	12.024220978320814	7.957177323459475
2017-09-29	1013427.6604112504	291.483834891876	326502	166723	2829	330.88615797959415	0.0010134276604112	14852.5	235586	53271114.188825995	15903325578	330.88615797959415	20.80609847020477	326502	8.749428031048295e-06	17.790904794552542	12.696191353254134	12.024089031627087	7.947678571301568
2017-09-30	1257471.251937176	301.653574810053	295798	150248	2840	371.9574813805127	0.0012574712519371	14931.40625	201660	68405511.30520634	15741288840	371.9574813805126	23.629417207270595	295798	1.028338334362584e-05	18.04096395398434	12.59743206791076	11.920042541160774	7.951559331155252
2017-10-01	1263296.8124121672	302.921215371128	283871	133565	2862	358.61332943625433	0.0012632968124121	15132.65625	196378	69011210.12301198	15310702625	358.6133294362543	23.422395315202216	283871	1.0236123949970339e-05	18.049779514916334	12.556275188599646	11.802343529715058	7.959275960116396
2017-10-02	1166077.782479935	296.383131209819	306095	153749	2842	356.93057882819585	0.0011660777824799	15089.21875	218597	62325468.90806339	15476144246	356.93057882819585	23.0632755261666	306095	9.86163690499046e-06	17.947880710940673	12.631650790268894	11.943076681582571	7.952263308657046
2017-10-03	1162669.7762594938	291.627101987142	327906	156587	2862	381.2463956541456	0.0011626697762594	15178.4375	239186	61146107.73297223	16505707600	381.24639565414554	23.0978522637918	327906	9.717935680522048e-06	17.928776766934632	12.700482260926993	11.961367045044451	7.959275960116396
2017-10-04	1253703.3372357672	292.153131209819	307399	144259	2886	385.3871521629376	0.0012537033372357	15318.4375	216548	66052594.21342202	16487207597	385.3871521629376	23.374919609374135	307399	9.852245161178806e-06	18.005961864670347	12.635901856990905	11.879365574105176	7.9676267393338165
2017-10-05	1330916.2341870286	295.104265926359	314808	139560	2946	418.9830778519501	0.001330916234187	15477.03125	219233	70828943.2090661	15769323939	418.9830778519501	26.569501614190287	314808	1.1311844713197596e-05	18.075778277514956	12.659718208163092	11.84624989530071	7.988203597022576
2017-10-06	1366926.9639792575	307.36563383986	319882	141273	2848	437.25533109161296	0.0013669269639792	15024.0625	219214	75767886.04205117	16237865284	437.255331091613	26.928129002428857	319882	1.19408715364994e-05	18.143185093848974	12.67570745677091	11.858449467611427	7.954372272531867
2017-10-07	1086520.5213089946	311.539527761543	291091	134989	2848	316.27634506835653	0.0010865205213089	15015.15625	210944	61042968.14681983	14920815678	316.27634506835653	21.196987610716903	291091	9.527124534900876e-06	17.927088570016775	12.581391212045187	11.81294857261929	7.954372272531867
2017-10-08	1203884.3925006748	308.811207773232	296829	141322	2879	357.34780034158285	0.0012038843925006	15199.53125	218883	67044381.7154294	15692320454	357.34780034158285	22.77214522792225	296829	1.0145455205835523e-05	18.020865371719275	12.600911494397039	11.858796253651455	7.965198290612176
2017-10-09	1157456.339202225	296.16992226768	328172	153436	2882	379.84476174867257	0.0011574563392022	15208.75	241221	61820159.48849947	16593181455	379.8447617486726	22.89161742603704	328172	9.781196178528671e-06	17.93974007455006	12.701293140165667	11.941038820955779	7.966239776559467
2017-10-10	1195044.4002394525	297.805755406195	349605	159757	2915	417.7934975457137	0.0011950444002394	15484.375	264371	64180290.69774073	16179450785	417.7934975457137	25.822477109856585	349605	1.1094443601354244e-05	17.97720672304895	12.76455922472074	11.981409189746135	7.977625098784593
2017-10-11	2725534.3394851657	302.037225599065	344305	164924	2915	938.41510075644	0.0027255343394851	15499.84375	253482	148455633.4608588	16118748639	938.41510075644	58.218855680018784	344305	2.5368727076030427e-05	18.81579670699466	12.749283171440164	12.013240040710555	7.977625098784593
2017-10-12	1161101.4371577394	302.722357977791	363411	163736	2899	421.9570343789312	0.0011611014371577	15391.5625	255488	63386856.13347071	16867122755	421.95703437893127	25.0165390095266	363411	1.0925624297121907e-05	17.964767081407647	12.80328970416138	12.006010653659285	7.972121128921655
2017-10-13	1252595.502027467	336.118935417884	379136	176192	2891	474.9040482566856	0.0012525955020274	15433.4375	292110	75925625.62084372	16818042076	474.9040482566856	28.23777263195173	379136	1.369297941593957e-05	18.14526480884691	12.84565025874736	12.07932958850228	7.969357742016346
2017-10-14	1198334.6244990595	339.239905902981	332169	153996	2887	398.04961388522815	0.001198334624499	15321.5625	249972	73311076.03419513	16796028877	398.04961388522827	23.69903128889627	332169	1.1598773492726746e-05	18.11022226095585	12.713399154528256	11.94468190703246	7.967973179662935
2017-10-15	1174716.5123733373	335.292906779661	328921	154242	2925	386.3889299663505	0.0011747165123733	15577.03125	237725	71030028.88894722	16839186003	386.3889299663505	22.945819940317367	328921	1.1099476246901297e-05	18.07861328768864	12.703572879333159	11.946278076565283	7.981049759665957
2017-10-16	825664.834954975	334.387035067212	408297	166773	4554	337.11647511761146	0.0008256648349549	16172.6875	240719	49789500.67589143	21922149733	337.1164751176115	15.377893100061303	408297	7.418580387438118e-06	17.72331468996578	12.919750129742098	12.024388885300743	8.423761246623686
2017-10-17	638528.9167763084	315.673910286382	505611	207471	6050	322.8472441401861	0.0006385289167763	20145.0	293823	36349949.48455125	23228035407	322.8472441401861	13.899033580898234	505611	6.329914342491407e-06	17.408703372246862	13.133522877907232	12.242746849849542	8.707813551024888
2017-10-18	636351.5382994234	313.292919637639	470449	179137	6221	299.37094484142546	0.0006363515382994	20379.65625	274862	35952759.554737814	21489016601	299.3709448414255	13.931346901537324	470449	6.296775732019215e-06	17.39771640009601	13.06144283680825	12.095906155210384	8.73568594451502
2017-10-19	574542.3261392098	308.361189362946	494184	183418	6241	283.92962490077923	0.0005745423261392	20423.53125	260346	31949663.7937198	24000639917	283.92962490077923	11.83008560949526	494184	5.2628638925754775e-06	17.279672215844183	13.110663196456093	12.119522980117166	8.738895704934043
2017-10-20	899120.6125660273	304.104843950906	546837	198225	6237	491.6724184137687	0.000899120612566	20477.625	270105	49308960.139705144	26586385034	491.6724184137687	18.493391176912297	546837	8.113615687558296e-06	17.71361636975457	13.211906047965487	12.1971580281406	8.738254576526122
2017-10-21	497077.159744678	299.96448918761	462902	173297	6229	230.09801140013093	0.0004970771597446	20143.21875	260402	26889220.011900723	18071912431	230.09801140013096	12.732355376259346	462902	5.510019493276227e-06	17.107236021201093	13.045270647597627	12.06276216453251	8.736971085254146
2017-10-22	450374.1749376298	294.862483343074	435493	207996	6280	196.1348005661132	0.0004503741749376	20382.0	276467	23948457.733828437	17476670766	196.13480056611323	11.22266381235972	435493	4.774083505271726e-06	16.99141448450049	12.984234001666755	12.24527412772931	8.745125259462244
2017-10-23	576129.8637070158	285.272274400935	468168	197761	6254	269.72556603198615	0.000576129863707	20472.65625	284999	29639065.33480217	22114753393	269.72556603198615	12.196634583199222	468168	5.01965785213987e-06	17.204603823981397	13.056582484842878	12.194814509872982	8.740976538017787
2017-10-24	725378.526506903	297.201345119813	492288	214936	6248	357.09514405703027	0.0007253785265069	20529.46875	285519	38877651.06840741	26564360882	357.09514405703027	13.442640146445148	492288	5.763813004703674e-06	17.47593012082424	13.106819190068343	12.27809558837737	8.740016691519521
2017-10-25	631307.3125724256	297.963974576271	460419	192161	6176	290.6658815472836	0.0006313073125724	20218.21875	255583	33922599.93779132	26309948399	290.6658815472836	11.047755667902845	460419	4.749111417140318e-06	17.33959201506	13.039892223440551	12.16608884129694	8.728426091704613
2017-10-26	589703.2435285777	296.136726183518	466406	197162	6157	275.04113100118985	0.0005897032435285	20195.90625	261307	31492732.145516556	25792279901	275.04113100118985	10.663699837970746	466406	4.555905654076686e-06	17.265267351635472	13.05281177842967	12.19178100481331	8.72534492491121
2017-10-27	611863.3741096862	297.075979836353	486147	178047	6229	297.4555437333016	0.0006118633741096	20473.5	249538	32779818.71807745	26465608457	297.4555437333016	11.239323827245176	486147	4.8170622810290285e-06	17.305323601004673	13.094266326283867	12.089802839364312	8.736971085254146
2017-10-28	497710.5299742784	295.060524254822	484554	154861	6240	241.1676281411565	0.0004977105299742	20442.75	244594	26483323.81997179	24239121258	241.1676281411565	9.949520264129225	484554	4.235335218194768e-06	17.092025803058124	13.090984159210658	11.9502832193653	8.738735461363474
2017-10-29	490810.34396371024	304.336856808884	494176	161233	6194	242.54669253861044	0.0004908103439637	20291.4375	246079	26937222.27408756	24746206086	242.54669253861044	9.80136881167532	494176	4.303440683636919e-06	17.10901961576442	13.110647008022728	11.99060580274368	8.731336360533149
2017-10-30	555005.1954163078	306.156846873174	532626	178292	6072	295.6101972138064	0.0005550051954163	20098.59375	266673	30642597.523375396	26614306113	295.6101972138064	11.107191596831182	532626	4.905946171713471e-06	17.2379016748105	13.185574768293996	12.09117793464496	8.711443319075466
2017-10-31	635891.9327342978	304.758790181181	519906	214027	6275	330.60403118015785	0.0006358919327342	20634.1875	290689	34948143.32749741	29533828429	330.60403118015773	11.19407976432644	519906	4.921745773259665e-06	17.369375901556225	13.161403304986115	12.273857454269747	8.744328763999984
2017-11-01	701928.0555478324	290.520131209819	527783	232914	6142	370.4656949412016	0.0007019280555478	20230.59375	303858	36775059.56110094	29424380755	370.4656949412016	12.590433016275098	527783	5.2770527738738224e-06	17.42033044405892	13.176440493362493	12.358424565701696	8.722905701000768
2017-11-02	706368.9369578584	284.507127410871	529277	250046	6144	373.8648318462444	0.0007063689369578	20296.78125	323489	36241761.2706373	29711567693	373.8648318462445	12.583140536684857	529277	5.164838389744972e-06	17.40572263814125	13.179267203283958	12.42940017991846	8.723231274827508
2017-11-03	573695.9058085178	305.85942402104	485790	211882	6208	278.69573408271987	0.0005736959058085	20309.4375	284870	31643766.330419153	27474314374	278.69573408271987	10.143864931037564	485790	4.476100851550755e-06	17.270051730771144	13.093531710735625	12.26378479491918	8.733594061863055
2017-11-04	531845.1920060414	300.036860023378	398758	174924	6196	212.07752507394508	0.000531845192006	20188.3125	232804	28776926.081397895	21376044145	212.0775250739451	9.921270915954365	398758	4.29453809602097e-06	17.175084446262534	12.896109995575863	12.072106872862014	8.73165920153676
2017-11-05	478897.345373248	296.308627410871	417102	168183	6299	199.7490405498725	0.0004788973453732	20590.21875	217450	25590058.478565957	18773996019	199.74904054987252	10.639665649642138	417102	4.548276056189494e-06	17.057714493345003	12.941086075186726	12.032807951258475	8.74814616962193
2017-11-06	525342.469354775	297.987309468147	511663	195513	6199	268.79830389747224	0.0005253424693547	20241.375	255352	28230907.04666788	21153932849	268.79830389747224	12.706776835125437	511663	5.462704526984283e-06	17.15592793030747	13.145421484185869	12.183382152360469	8.73214326770192
2017-11-07	669711.8263186745	292.059068381064	470418	187168	6211	315.04449791317825	0.0006697118263186	20413.40625	263186	35273066.37826996	22865503353	315.04449791317825	13.77815712383361	470418	5.805456397217148e-06	17.378630238559897	13.061376940140578	12.139761888242752	8.734077192559303
2017-11-08	790837.9949676897	309.827165692577	480413	215842	6236	379.9288536764127	0.0007908379949676	20254.78125	292022	44186700.41781435	23449784813	379.92885367641264	16.20180554773318	480413	7.24198212550086e-06	17.603934406245223	13.082401429604511	12.282301937521707	8.738094230177667
2017-11-09	695490.6857657456	319.44557685564	467172	243554	6195	324.9137746505549	0.0006954906857657	20310.46875	293018	40065701.329962574	24999897724	324.9137746505549	12.99660415564966	467172	5.9896481268408815e-06	17.50603119784486	13.05445277719334	12.403093962832115	8.731497794063243
2017-11-10	637672.7628915065	299.664234365868	457427	233966	6300	291.6887389111732	0.0006376727628915	20526.84375	292611	34460163.30065076	23713089215	291.68873891117323	12.300748176102758	457427	5.317909944236435e-06	17.35531452789934	13.033372588124678	12.362931084637596	8.748304912379623
2017-11-11	590686.5039970378	316.147826125073	394378	194696	6267	232.95376207334377	0.000590686503997	20419.78125	251717	33676876.173907444	22677631504	232.9537620733438	10.272402655112115	394378	4.685293195409979e-06	17.33232199285594	12.885065119221741	12.179194646721927	8.743053050224676
2017-11-12	685573.834958448	307.17681823495	434380	213315	6245	297.7995624292506	0.0006855738349584	20211.84375	311156	37977574.45928473	22925905290	297.7995624292506	12.989653349006336	434380	5.75652689303214e-06	17.452506397677784	12.981675006026311	12.270525225474906	8.739536422559677
2017-11-13	698109.6339661547	315.537040327294	443176	214384	6225	309.3854351425846	0.0006981096339661	20421.1875	292457	39724508.35544454	24531180251	309.3854351425846	12.611926208889711	443176	5.741248006757387e-06	17.497478894110206	13.00172226132441	12.27552407852839	8.736328721332908
2017-11-14	705863.0694109304	334.214478959673	475984	226170	6122	335.9795272304923	0.0007058630694109	20048.15625	307842	42543211.70459689	25948015097	335.9795272304923	12.948178347149833	475984	6.243217603905912e-06	17.56603086334905	13.073139519203234	12.329042207873858	8.719644119505357
2017-11-15	763351.6348876259	330.784093804793	540593	258219	6237	412.6625503588064	0.0007633516348876	20495.4375	367725	45535887.9546927	27301492885	412.6625503588064	15.115017779321937	540593	7.213197426464819e-06	17.6340113192813	13.200421964164994	12.461563341054493	8.738254576526122
2017-11-16	719267.6085741827	329.662060490941	491482	242563	6154	353.50708279725643	0.0007192676085741	20221.40625	313864	42760622.948687434	25488243406	353.50708279725643	13.869417251172356	491482	6.596320084771178e-06	17.571128212506284	13.105180595314808	12.399016749433539	8.724857555881988
2017-11-17	734357.2706798213	332.276588836937	508590	255402	6235	373.4867642950503	0.0007343572706798	20365.125	336903	44003953.22461958	26784225318	373.4867642950503	13.9442810034925	508590	6.684522790500601e-06	17.599790033860707	13.139397469960109	12.450594053403478	8.737933858114136
2017-11-18	556061.1220724174	347.42983635301	459679	206670	6215	255.6096205331268	0.0005560611220724	20331.9375	289949	34839683.05400603	24533058428	255.60962053312676	10.418987150880264	459679	5.2223641707237494e-06	17.36626761272023	13.038283698784367	12.23887859725535	8.734721003944811
2017-11-19	607640.0995250168	355.932445353594	464563	207546	6266	282.2871075556404	0.000607640099525	20422.78125	304193	39003048.80850195	23975536049	282.2871075556403	11.773964385143094	464563	6.045953951258523e-06	17.479150375615422	13.048852457748518	12.243108280831002	8.742893471512136
2017-11-20	700772.3304886147	369.559533606078	530141	234513	6176	371.5081440575647	0.0007007723304886	20408.34375	333792	46703121.44424494	26028323100	371.50814405756466	14.273226232448476	530141	7.609937654592417e-06	17.659321560753266	13.18089828788239	12.365266302432104	8.728426091704613
2017-11-21	694380.1575269211	361.197126534191	524044	237062	6174	363.88575527103785	0.0006943801575269	20394.0	353933	45229953.438329004	25906642430	363.8857552710379	14.046040750138143	524044	7.319353956014959e-06	17.62727011201129	13.16933092924359	12.3760769892806	8.728102205062104
2017-11-22	668795.2253377708	380.819107247224	546489	242021	6242	365.48923389961305	0.0006687952253377	20502.5625	361056	45930000.111698784	26017603300	365.48923389961305	14.047767186134823	546489	7.717925295922137e-06	17.64262905873391	13.211269458308326	12.396779778233434	8.739055922830724
2017-11-23	676143.1717282259	414.980221215664	537068	250344	6190	363.1348609537348	0.0006761431717282	20347.03125	361893	50600011.5932402	26725565747	363.13486095373474	13.587546261560334	537068	8.13472681061095e-06	17.739462363373086	13.193879994896893	12.430591251023916	8.730690365678642
2017-11-24	593693.3649668271	473.450565458796	525529	242143	6234	312.0030803976517	0.0005936933649668	20415.375	364974	50689894.447383285	26317791926	312.00308039765173	11.855214954010489	525529	8.09764272441764e-06	17.741237128129995	13.17216065331406	12.397283739711702	8.737773460327283
2017-11-25	515809.85348804673	466.802904734074	561166	236910	6201	289.4549522424732	0.000515809853488	20310.5625	342929	43421791.33300498	27394968894	289.4549522424732	10.565989447276545	561166	7.115710347972354e-06	17.586471977505493	13.237772040913264	12.375435601159737	8.732465848349879
2017-11-26	654597.3113018692	472.277975452952	542484	252960	6169	355.1085678242832	0.0006545973113018	20365.3125	341956	55751487.84938617	27674433130	355.1085678242832	12.831647396576075	542484	8.742882643316178e-06	17.836414655829753	13.203913870874265	12.440986652443298	8.72729202920964
2017-11-27	606456.688181051	477.648246639392	608695	277958	6086	369.1471538123648	0.000606456688181	20271.75	417257	52238720.34262711	30599738359	369.1471538123648	12.063735626804506	608695	8.313129349252266e-06	17.771334546894046	13.319072600221238	12.53522530212248	8.713746330456916
2017-11-28	662302.0789755312	467.924269725307	638989	309063	6094	423.2037431424956	0.0006623020789755	20309.625	446875	55887700.57317148	30289043933	423.2037431424956	13.972172382813772	638989	9.43222268237852e-06	17.8388548883915	13.367642518814007	12.641300418593612	8.715059959545654
2017-11-29	669526.0963118543	429.046690531853	663579	315598	6108	444.283457464524	0.0006695260963118	20425.03125	496662	51803203.54460219	29520353571	444.283457464524	15.050072364342414	663579	9.315746960075212e-06	17.76296254980781	13.405403191228075	12.662224530798161	8.717354666338522
2017-11-30	645584.2904294058	438.558600233781	655457	299340	6151	423.152742251987	0.0006455842904294	20416.125	476919	51058157.39503563	28881252173	423.15274225198704	14.65146800828728	655457	9.270076372371244e-06	17.74847588207271	13.39308798125464	12.609335330083137	8.724369949208368
2017-12-01	668154.7053416711	461.586232320281	622720	290214	6127	416.07329811036544	0.0006681547053416	20476.6875	437848	55617879.884576924	31811889137	416.07329811036544	13.07917603756628	622720	8.709791741714818e-06	17.83401528818269	13.341852258539722	12.578373860859905	8.720460512725655
2017-12-02	548762.0706284166	459.85709585038	627785	284287	6053	344.5045965094605	0.0005487620706284	20205.1875	447733	45508396.194471836	30183965304	344.5045965094605	11.413496968995208	627785	7.572096831468449e-06	17.633407398643925	13.349953030145008	12.5577395702482	8.708309295891688
2017-12-03	586837.2820819846	464.386072764465	693808	304550	6029	407.1524010067376	0.0005868372820819	20336.53125	514699	49145237.19148584	33003047721	407.15240100673753	12.336812177127038	693808	8.265263017791921e-06	17.7102904963317	13.449950544151799	12.626590556264631	8.704336438489406
2017-12-04	1145721.4455716135	466.900428404442	701834	289747	5671	804.106265031308	0.0011457214455716	20426.34375	546896	96469019.99540052	34887499732	804.1062650313081	23.04854951510768	701834	1.5525386158263536e-05	18.38473247844893	13.461452187808696	12.576763407395163	8.643120748014027
2017-12-05	1707201.819079067	458.076665400351	693090	303039	5588	1183.2445087855108	0.001707201819079	20636.4375	538304	141028727.08387226	35038771633	1183.244508785511	33.76957734645912	693090	2.2317129488067533e-05	18.76447416577413	13.448915139869515	12.621616789080003	8.628376720376853
2017-12-06	1945890.001900969	434.233698714202	791746	394106	5473	1540.6506254450846	0.0019458900019009	20640.84375	686105	152379436.23565096	33872882013	1540.6506254450844	45.4833050477902	791746	2.8493780735995073e-05	18.84188425927563	13.581995912288345	12.884375187629496	8.607582191143917
2017-12-07	3397660.102231357	431.749817066043	659068	330894	5798	2239.289048257416	0.0033976601022313	20908.875	519469	264543225.5826864	37126347502	2239.2890482574157	60.31536089395232	659068	3.75694322397726e-05	19.393515219663488	13.398581994807703	12.709553361379037	8.6652683094816
2017-12-08	3020989.799256885	462.933985680888	766411	361582	5803	2315.3198130382684	0.0030209897992568	20430.84375	634202	252204525.9099102	37650148331	2315.3198130382684	61.49563589187519	766411	4.1071248104058945e-05	19.345750927051398	13.549473858354158	12.798244127500093	8.666130304190608
2017-12-09	3006703.5544042517	483.060178842782	707223	330732	5813	2126.4099078564377	0.0030067035544042	20566.125	580715	261924667.2013508	38152909553	2126.4099078564377	55.73388590200551	707223	3.884142018680205e-05	19.383567490614926	13.469101312401156	12.709063658727576	8.66785206770135
2017-12-10	2676995.477915022	444.877736995909	716575	335622	5781	1918.268034586957	0.002676995477915	20392.3125	576432	214769626.7770005	41534998834	1918.2680345869571	46.18437675305021	716575	2.964219085168238e-05	19.18507650825902	13.482238196278196	12.723740805657831	8.662331957082475
2017-12-11	1848022.1159603624	506.33839333723	828899	394749	5749	1531.8236838974285	0.0018480221159603	20329.5	673805	168745645.81852794	42190966488	1531.8236838974285	36.306911441175714	828899	2.652190432529956e-05	18.94390308482715	13.627853593160745	12.886005398865787	8.656781205623291
2017-12-12	1787217.364085289	683.905956165985	872340	422384	5715	1559.061195386161	0.0017872173640852	20569.40625	690710	220423712.76649338	42534383833	1559.061195386161	36.65413848493497	872340	3.61654556651723e-05	19.211062219140313	13.678934535153527	12.95367013186889	8.65084957622891
2017-12-13	1588869.8825242985	701.59801899474	909631	458001	5659	1445.28530011046	0.0015888698825242	20608.21875	721318	201030169.58081794	41625360923	1445.28530011046	34.72126770946197	909631	3.5144588804740575e-05	19.118965552176864	13.72079430175241	13.034626646500051	8.641002477142523
2017-12-14	1818568.548775344	698.089197545295	942559	489334	5694	1714.1081527651395	0.0018185685487753	20787.65625	769169	228941827.67037517	43964305213	1714.1081527651395	38.988632811562944	942559	3.926661487799023e-05	19.248978501607745	13.756353795814533	13.10080056188538	8.647168267837984
2017-12-15	1609048.958495723	689.464290181181	904346	452357	5800	1455.1369894197735	0.0016090489584957	20829.84375	718439	200062452.30988136	42608413724	1455.1369894197735	34.151400210426985	904346	3.396994399624357e-05	19.114140137318227	13.71496730950959	13.022226970077163	8.66561319653451
2017-12-16	1631649.5297301535	697.827856516657	899857	426989	5775	1468.2512508743866	0.0016316495297301	20382.375	671011	205333464.1349548	42279552971	1468.2512508743864	34.72721795051797	899857	3.496172349084659e-05	19.140145869850365	13.709991140793383	12.964513530754816	8.661293535389994
2017-12-17	1337747.1677114456	729.331224722384	876574	446682	5781	1172.6343857894929	0.0013377471677114	20346.9375	648245	175947621.1473083	41694633647	1172.6343857894929	28.124347984860304	876574	2.9592510415676054e-05	18.985696901591073	13.683776406476785	13.009602211027989	8.662331957082475
2017-12-18	1180796.8549440105	787.728504091175	984021	518226	5781	1161.92890199886	0.001180796854944	20561.71875	763451	167739869.3718281	43187334708	1161.9289019988598	26.90439013787125	984021	3.057554815366924e-05	18.93792494076638	13.79940251727008	13.158166719529607	8.662331957082475
2017-12-19	1361871.378542742	823.847225599065	1092234	524427	5604	1487.4822232712534	0.0013618713785427	20631.375	849509	202333282.94159102	43342615632	1487.4822232712534	34.31916144380175	1092234	4.07903930555154e-05	19.12542681130254	13.903735698045368	13.170061516960438	8.631235907456897
2017-12-20	1755889.6801268612	797.287250730567	986104	518097	5571	1731.4898371318184	0.0017558896801268	20631.375	829656	252462336.80911738	41579876026	1731.4898371318184	41.64249638573028	986104	4.7898963435320734e-05	19.346772634402047	13.801517104695927	13.15791776239816	8.625329850020815
2017-12-21	1640965.9964658057	793.748969023963	1072665	558243	5570	1760.2067905989936	0.0016409659964658	20414.8125	881419	234891503.64246997	42822071285	1760.2067905989936	41.10512961608119	1072665	4.7071033641085594e-05	19.27463427887056	13.885656764105049	13.232549630438836	8.62515033292133
2017-12-22	1486283.5428941597	682.334545879603	1103523	597846	5652	1640.1480741051917	0.0014862835428941	20571.28125	906064	182887313.6059211	42339991358	1640.1480741051914	38.737562798186325	1103523	3.813328260100621e-05	19.024380748494615	13.914018347234716	13.301088474683878	8.639764743804419
2017-12-23	1313619.1410152044	725.150860023378	918881	490621	5947	1207.059669915192	0.0013136191410152	20835.28125	703255	171783871.55106616	41687096694	1207.059669915192	28.955234728278004	918881	3.029214278622274e-05	18.961747683893684	13.730911904378917	13.103427214619334	8.690642169706594
2017-12-24	1350646.4361679023	688.890793687902	758234	415698	5981	1024.1060498813335	0.0013506464361679	20504.15625	559078	167794070.56301492	39798473828	1024.1060498813335	25.732294517304563	758234	2.557428103381535e-05	18.938248015038205	13.538747324108279	12.937714314067259	8.696343057044556
2017-12-25	1005857.1282945954	737.894633255406	752361	423259	6032	756.7676749008501	0.0010058571282945	20446.875	564788	133849021.82511427	36883633123	756.7676749008501	20.517709640402607	752361	2.1842269946355862e-05	18.712223019910763	13.530971540934797	12.955739563797657	8.704833909687792
2017-12-26	913403.4810513748	750.003065166569	813510	465903	5992	743.062865870104	0.0009134034810513	20383.6875	616222	123540755.43684256	38712647338	743.062865870104	19.194318057931415	813510	2.0768745485772914e-05	18.6320816631303	13.609113498128677	13.05173273693419	8.698180525197055
2017-12-27	905154.7460780872	740.721733489188	912752	473086	5966	826.1818047922662	0.000905154746078	20533.125	685699	120910069.93083748	41512701145	826.1818047922662	19.901904284823345	912752	2.1267882861012854e-05	18.61055760352126	13.724219490695981	13.067032469128966	8.693831965074693
2017-12-28	877261.9945992329	716.352512273524	949503	493568	5889	832.9628956579554	0.0008772619945992	20434.125	736907	113328895.25092983	41332148391	832.9628956579552	20.152905863449657	949503	2.0827589218831826e-05	18.545804726588997	13.763693968787148	13.109415919650054	8.68084148294457
2017-12-29	924092.274993769	747.100341320865	1090191	580463	5786	1007.437081367732	0.0009240922749937	20461.21875	883460	124502716.27414358	43398452292	1007.4370813677322	23.213663809698613	1090191	2.5020567986042294e-05	18.639838091094038	13.901863468212253	13.27158133993196	8.66319648553608
2017-12-30	855792.9506845715	713.782832554062	1136659	611071	5773	972.7447595321744	0.0008557929506845	20547.46875	958952	110158840.27797112	41535012007	972.7447595321744	23.419874282647015	1136659	2.4117106254437272e-05	18.517433884714617	13.943603815700808	13.322968434348683	8.660947155060933
2017-12-31	919998.9460057168	742.255464932788	946981	492424	5907	871.2215218874397	0.0009199989460057	20454.75	744009	123147410.92460005	40470764952	871.2215218874397	21.52718197742851	946981	2.3052345757853157e-05	18.62889265855505	13.761034308608972	13.107095412965727	8.683893367307235
2018-01-01	845420.6871403621	756.071765634132	908945	520683	5926	768.4409064727964	0.0008454206871403	20623.96875	704514	115271101.42637213	39878404934	768.4409064727964	19.26959986851505	908945	2.1018913160523818e-05	18.562797315718257	13.720039865278446	13.162896690260041	8.68710472813351
2018-01-02	912555.0865058132	863.918307714787	1153936	619409	5750	1053.030166302172	0.0009125550865058	20561.0625	923674	142172735.4848633	42671435301	1053.030166302172	24.67763642994906	1153936	3.075748196182499e-05	18.772553323369756	13.958689265240162	13.336521076606184	8.656955133791396
2018-01-03	1001829.4978204812	943.648126241964	1238030	648959	5540	1240.2949731866902	0.0010018294978204	20599.21875	1028004	170485892.99398914	41794056176	1240.2949731866902	29.676348425327586	1238030	4.040127605026328e-05	18.954163112226595	14.029031964566352	13.383124819576636	8.61974977974133
2018-01-04	1099091.5915397746	952.354543541789	1349890	716438	5454	1483.6527485036263	0.0010990915915397	20963.25	1189311	188763097.56571186	41333334263	1483.6527485036263	35.89482375322755	1349890	4.931795071777199e-05	19.05600333476258	14.115533665613334	13.482046990754705	8.604104563405533
2018-01-05	2501505.2018612195	958.55284628872	1271577	703108	5341	3180.856480067084	0.0025015052018612	20917.5	1104755	432416267.1543069	40379670041	3180.8564800670847	78.77371154438265	1271577	0.00010893612140584103	19.88489926363757	14.055768420406322	13.463265786304857	8.58316818033977
2018-01-06	2969512.276540626	1006.15747457627	1226417	669883	5416	3641.860337658125	0.0029695122765406	20948.90625	1033247	538809984.4959539	41149583911	3641.8603376581254	88.50296871858752	1226417	0.00012846899763259664	20.10487353331608	14.019607468152737	13.41485834925243	8.59711281459211
2018-01-07	2524790.9209316303	1102.88953652835	1152722	614040	5528	2910.3820399581505	0.0025247909209316	21180.1875	921342	502159852.6823364	42259801663	2910.3820399581505	68.86880499740482	1152722	0.00010957944655201598	20.03442905860553	13.95763666003203	13.327815351587137	8.617581365447506
2018-01-08	2422353.158382281	1134.69905990649	1215473	661636	5408	2944.3048604783867	0.0024223531583822	20603.4375	1000272	495681496.05641025	41554528829	2944.304860478387	70.85400661368156	1215473	0.00011598975939021316	20.021444133378203	14.010643859410564	13.402470834754181	8.5956346177228
2018-01-09	2461016.125121848	1288.40687521917	1256240	715228	5377	3091.62689702307	0.0024610161251218	20735.8125	1051070	571810393.3335576	40838637933	3091.62689702307	75.70347723386865	1256240	0.00014071597386765828	20.164318014206284	14.043633690558835	13.480356651963248	8.589885876809678
2018-01-10	3138909.30253016	1231.76729456458	1177685	671853	5415	3696.646401950232	0.0031389093025301	21081.9375	989213	697255562.7251071	41212627672	3696.646401950232	89.69693539977179	1177685	0.00015939724570308007	20.36266256253271	13.979061205058368	13.417794845576015	8.596928159435091
2018-01-11	2668289.731889074	1128.56387580362	1173965	668789	5430	3132.4787550971573	0.002668289731889	21031.40625	977265	543054831.2905002	40874997008	3132.4787550971573	76.63557148356665	1173965	0.0001247760071793867	20.112720851235775	13.975897466319301	13.413223893248949	8.599694412927981
2018-01-12	2077939.4236948437	1257.23113442431	1118757	617412	5419	2324.709275834572	0.0020779394236948	20917.125	874466	471121107.4981307	41303106670	2324.7092758345725	56.28412638323634	1118757	0.00010208821163452425	19.970625747374974	13.927728805534867	13.33329182720728	8.597666575566114
2018-01-13	2044952.6322388796	1380.14454091175	1179321	654142	5394	2411.6555832045874	0.0020449526322388	20679.09375	883935	508970225.0407409	41404605848	2411.6555832045874	58.24607030575271	1179321	0.00011597536312144662	20.04790007583078	13.980449407093262	13.391079732253294	8.593042503699674
2018-01-14	2068096.109887136	1361.91507568673	1081593	614264	5625	2236.838275781157	0.0020680961098871	21025.875	826196	507931675.44681114	42756086884	2236.838275781157	52.31625339919067	1081593	0.00010279244611547978	20.045857499345257	13.893945512356403	13.328180082146483	8.63497622707262
2018-01-15	1845979.673419822	1281.72139830508	1206420	714821	5424	2227.026797607142	0.0018459796734198	20413.875	999846	426682765.6910934	42044275766	2227.0267976071423	52.96860885419448	1206420	9.794600816529122e-05	19.87155135758649	14.003167854347748	13.47978744068309	8.598588829620232
2018-01-16	1744854.131607464	1061.18708854471	1277936	735111	5522	2229.811909529916	0.0017448541316074	20887.59375	1066881	333914774.48554665	42377676204	2229.811909529916	52.617606939935165	1277936	8.05559435005893e-05	19.6263963521696	14.060756834418399	13.507776787200703	8.6164953924901
2018-01-17	1620275.0678194766	1012.62289070719	1277083	718205	5572	2069.2257444361007	0.0016202750678194	20843.25	1065402	295883700.62883276	42082782990	2069.2257444361007	49.1703636835949	1277083	7.183328044439708e-05	19.505477031800645	14.060089128987096	13.484510322598952	8.625509334899697
2018-01-18	1786504.582656425	1018.76687463472	1205184	681654	5569	2153.066738944201	0.0017865045826564	20549.0625	983176	328218836.71286345	42002307855	2153.066738944201	51.26067706510317	1205184	7.53414011192944e-05	19.609191128979578	14.002142810345314	13.432277476711194	8.624970783589669
2018-01-19	1788942.249163437	1029.93438457043	1043257	543995	5685	1866.3265240355	0.0017889422491634	20638.6875	817839	332269463.4882168	40653335875	1866.3265240354997	45.90832422151136	1043257	6.821431721838036e-05	19.621456834694257	13.85785810823239	13.20669533461937	8.645586406184636
2018-01-20	1804825.670789404	1151.94553243717	984489	470143	5873	1776.8310198097895	0.0018048256707894	20760.9375	726306	374931350.549216	42221484437	1776.8310198097895	42.08357530538877	984489	6.993895080531643e-05	19.742253501974115	13.79987800381454	13.060792182729127	8.67812085552252
2018-01-21	1315371.012698128	1039.42323290473	1006530	612388	5810	1323.960385411047	0.0013153710126981	20274.65625	796215	246561485.9356726	41120833537	1323.960385411047	32.19682753317158	1006530	4.8281420602144375e-05	19.323121956187585	13.8220193298771	13.325121347537756	8.667335849845957
2018-01-22	1230084.4135931118	992.037435710111	972911	547707	5883	1196.762656913288	0.0012300844135931	20564.625	750022	220063253.08538717	42384838298	1196.762656913288	28.235631064558277	972911	4.0411046632712506e-05	19.209425577016887	13.788047887303138	13.213495751409512	8.679822114864455
2018-01-23	1549933.8499527262	985.212768264173	928494	527571	5898	1439.1042800780065	0.0015499338499527	20488.3125	677116	275377052.26339954	42585322150	1439.1042800780067	33.793434155763606	928494	4.803268879613309e-05	19.433651815672356	13.741319197718477	13.176038732431373	8.682368589375221
2018-01-24	1414729.4802411515	1047.12019959088	913668	510896	5961	1292.5930547529724	0.0014147294802411	20575.40625	653673	267149578.2685907	41116424115	1292.5930547529724	31.43738986487912	913668	4.7491682680344726e-05	19.403319277735292	13.725222545937164	13.143921325967433	8.692993531219926
2018-01-25	1342346.4331337104	1043.62177206312	788515	410985	5910	1058.4602977224276	0.0013423464331337	20337.5625	518879	252634289.39758515	38694721437	1058.4602977224276	27.35412631011539	788515	4.118513726037177e-05	19.347453504501704	13.577906708666557	12.926311996462	8.684401110400144
2018-01-26	1005590.2545975884	1040.46817066043	953429	480908	5910	958.7589108507242	0.0010055902545975	20401.03125	706842	188683709.96436292	40326332374	958.7589108507245	23.775008893912567	953429	3.568814922005635e-05	19.0555826789195	13.767820238743585	13.083431262602536	8.684401110400144
2018-01-27	981336.3348385924	1092.768235827	831992	424637	6004	816.4639798950302	0.0009813363348385	20423.0625	600916	193388432.76189324	36907616933	816.4639798950302	22.121828710241378	831992	3.4875755699430286e-05	19.080211329276963	13.631578104372503	12.958989965293187	8.700181192753353
2018-01-28	998559.6797008286	1214.83129924021	889104	448123	6017	887.8234054607256	0.0009985596797008	20563.3125	638633	218763342.59916517	39325309235	887.8234054607256	22.576387134180557	889104	3.9568078012249226e-05	19.203501076080936	13.697969493030614	13.012823027285616	8.702344075220351
2018-01-29	1361048.1871523464	1162.00829953244	936845	479352	5925	1275.09118889274	0.0013610481871523	20556.75	690630	285211664.6166304	40261375642	1275.09118889274	31.67033337933406	936845	5.309289465192131e-05	19.468742145445848	13.75027312597874	13.080190470813118	8.686935966003333
2018-01-30	1172079.0100958513	1051.93348831093	906578	466227	5867	1062.5810448146765	0.0011720790100958	20304.9375	663037	222346205.15049505	40864587588	1062.5810448146767	26.002490359812327	906578	3.946187931814456e-05	19.219746207766093	13.717432350704266	13.052427918964696	8.67709870892586
2018-01-31	1218132.6509587674	1096.25005698422	877284	461713	5883	1068.6482845637113	0.0012181326509587	20533.875	664167	240817900.13001442	41267322654	1068.6482845637113	25.8957503379524	877284	4.09555410161181e-05	19.29955160472425	13.684586050175174	13.042698764910467	8.679822114864455
2018-02-01	1537289.3576873285	1019.17100789012	1008759	501671	5778	1550.7544751713117	0.0015372893576873	20546.625	813273	282544744.47030014	41536066787	1550.7544751713117	37.33513052941903	1008759	5.489581964488195e-05	19.45934748351428	13.824231420459581	13.12569980533345	8.661812881026181
2018-02-02	1225569.399572869	912.820928696668	981133	499746	5865	1202.4465817111277	0.0012255693995728	20638.96875	756640	201747447.88628152	40854960763	1202.4465817111277	29.432082646867077	981133	3.875976382604189e-05	19.122527215152196	13.796463305300827	13.121855248328613	8.676757761087575
2018-02-03	1089494.7003261377	960.893826125073	814486	433090	5973	887.3781804898346	0.0010894947003261	20321.71875	593478	188792647.59716398	39679298889	887.3781804898346	22.363756551551266	814486	3.1002355923874845e-05	19.056159868105752	13.610312518417336	12.978700837580348	8.695004592732307
2018-02-04	1054808.8807475858	836.672457334892	800876	425727	5960	844.7711171776035	0.0010548088807475	20315.4375	559888	159152623.53819564	38898828642	844.7711171776034	21.7171351084203	800876	2.621395470837447e-05	18.885374196245134	13.59346140757485	12.961553574752113	8.692825760059396
2018-02-05	997087.0977706471	692.76282729398	875761	457677	6025	873.2099938307199	0.0009970870977706	20633.8125	652111	124566776.05467895	40245262197	873.2099938307197	21.697212197459887	875761	2.168518099455764e-05	18.640352483935562	13.682848501643138	13.033918974122816	8.703672758358856
2018-02-06	1042166.082731757	789.043020748101	888219	452196	5926	925.6717158379184	0.0010421660827317	20381.625	662547	148293518.51644096	39381740316	925.6717158379184	23.505099277236283	888219	2.6756993401765066e-05	18.814704100936883	13.696973613189815	13.021870993143363	8.68710472813351
2018-02-07	1039049.3947539168	754.536574810053	818625	418269	5913	850.5918107804252	0.0010390493947539	20433.75	601122	141384253.1146739	38975391274	850.5918107804252	21.8238171055346	818625	2.37566691027852e-05	18.766991941114085	13.615381382520354	12.94388004519325	8.68490859582083
2018-02-08	960964.8831965276	808.450633547633	681344	353159	6002	654.7476573766548	0.0009609648831965	20382.09375	460856	140102400.04324594	37505525813	654.7476573766548	17.457365099777086	681344	2.0361357978237572e-05	18.757884142090166	13.431822597092374	12.774673659433756	8.699848026000312
2018-02-09	888944.144922759	873.56737434249	789807	399711	5936	702.0943082690095	0.0008889441449227	20271.75	535151	140041073.5981754	38742712325	702.0943082690094	18.12197097558294	789807	2.2838962700911845e-05	18.757446320389356	13.579543890798702	12.898497064961209	8.688790784847216
2018-02-10	898166.8546363466	850.714849503214	848390	420048	6022	761.9957778049301	0.0008981668546363	20690.34375	568117	137792503.16532424	40043465160	761.99577780493	19.02921674635937	848390	2.3354978155527723e-05	18.74125951132895	13.651095714710223	12.948124269443722	8.70317470904168
2018-02-11	835418.4849455531	814.783270894214	773496	382341	5955	646.1928564314455	0.0008354184849455	20119.40625	511194	122752610.27166489	38287873264	646.1928564314454	16.87721989612375	773496	1.9838898312268856e-05	18.62568158935509	13.558675777682598	12.854068159552728	8.691986481789401
2018-02-12	775390.8521875048	867.572440385739	829020	421764	5945	642.8145242804852	0.0007753908521875	20490.84375	571473	121314013.95545922	38753227751	642.8145242804852	16.58738024122127	829020	2.0761469366227874e-05	18.613892898613337	13.62799955927877	12.952201194878018	8.690305809124883
2018-02-13	846676.6996150565	840.090783752192	745822	365156	5965	631.4701094603007	0.000846676699615	20444.4375	504356	128270970.45784241	37040843029	631.4701094603007	17.047941078606403	745822	2.0662016067811232e-05	18.66965554099032	13.522242244816859	12.808079938516709	8.693664334532016
2018-02-14	860196.8963365703	920.463681472823	746384	387178	5860	642.0372002752746	0.0008601968963365	20052.5625	524362	142787135.29387653	36681356650	642.0372002752746	17.503093094439148	746384	2.32432042699129e-05	18.776865514833048	13.522995492058287	12.866639814588527	8.675904882571059
2018-02-15	816393.1348437287	929.869215663355	777318	400782	5966	634.5970787904575	0.0008163931348437	20603.53125	541128	136900730.6927279	38241261159	634.5970787904575	16.59456460266626	777318	2.2261902239710043e-05	18.73476662766392	13.563604812032398	12.90117291756466	8.693831965074693
2018-02-16	853601.0019362777	939.339457334892	704758	346010	5958	601.5821349226072	0.0008536010019362	20377.125	473238	144597915.9310018	37933761004	601.5821349226072	15.858752704725806	704758	2.149147046610121e-05	18.789467454936403	13.465609760455031	12.754222955356319	8.692490133273228
2018-02-17	879144.2240168945	975.231806253653	772079	349625	6036	678.7687933347398	0.0008791442240168	20548.5	474703	154615324.4201421	39190424521	678.7687933347397	17.319761182250648	772079	2.4368247401660523e-05	18.85645081223332	13.556842155377609	12.76461643050426	8.70549681988774
2018-02-18	1013296.0643941024	915.310905610754	756092	343310	5984	766.1450479198659	0.0010132960643941	20346.09375	580110	167259018.7850024	39397404811	766.1450479198658	19.446586687505707	756092	2.5679499781849745e-05	18.935054179494866	13.535918340879356	12.746389108063196	8.696844519654313
2018-02-19	808716.0462166329	937.840183226184	811384	392016	5898	656.1792604434365	0.0008087160462166	20427.375	508852	136775858.40229958	39606970101	656.1792604434368	16.56726729588612	811384	2.2415800615071948e-05	18.733854073912013	13.606496710555872	12.879057934266166	8.682368589375221
2018-02-20	840477.4890904824	885.553141145529	886897	392070	5814	745.4169636418816	0.0008404774890904	20407.3125	536847	134222482.14385828	41974258562	745.4169636418816	17.758907225027677	886897	2.2688480192231298e-05	18.715009295623194	13.695484132790325	12.879195674259192	8.668024081118821
2018-02-21	871610.583814476	840.667042957335	850504	363398	5849	741.3082879765471	0.0008716105838144	20670.5625	552858	132139016.18876004	40847900375	741.3082879765471	18.148014492080176	850504	2.201038698055338e-05	18.69936507931929	13.653584393922808	12.803253931351739	8.674025985443025
2018-02-22	806832.4707231132	807.076898889538	761893	343322	5873	614.7200116166448	0.0008068324707231	20403.09375	477456	117431020.90319307	38837227832	614.7200116166448	15.828112507817698	761893	1.8429713510144532e-05	18.581361663020523	13.543561404861473	12.746424061284138	8.67812085552252
2018-02-23	854487.8697677816	855.767194038574	733084	329223	5926	626.4113855208444	0.0008544878697677	20661.0	459682	131870024.71474616	37993641292	626.4113855208444	16.48726903290374	733084	2.035536514229087e-05	18.69732733420137	13.50501557184733	12.704490611687161	8.68710472813351
2018-02-24	855264.9264517043	834.00284628872	732861	293520	5850	626.7903092643224	0.0008552649264517	20482.125	407946	128633103.29261783	38209721044	626.7903092643224	16.403948841776383	732861	1.9737424327924375e-05	18.672474749493627	13.504711331235683	12.589701059029164	8.674196940225903
2018-02-25	794915.1212541178	842.311720046756	690582	294581	5858	548.9540742659112	0.0007949151212541	20219.15625	398722	120747501.7307716	37805621936	548.9540742659112	14.520434955288373	690582	1.764521718624843e-05	18.609212160682688	13.445289999306429	12.593309286701361	8.675563527387679
2018-02-26	740809.2472431305	865.863039158387	737453	368611	5803	546.3120018071883	0.0007408092472431	20335.3125	489705	115675170.48406655	37390627120	546.3120018071883	14.6109344476592	737453	1.825163321817777e-05	18.566296566575716	13.510957636351785	12.817497166420434	8.666130304190608
2018-02-27	812566.8510247123	875.052981881941	694583	355055	5865	564.3951210852978	0.0008125668510247	20412.75	447707	128226563.18698335	37544709529	564.3951210852978	15.032613866658147	694583	1.897769183576937e-05	18.66930928213417	13.451066944474897	12.78002798603467	8.676757761087575
2018-02-28	1039869.5923263904	851.323646405611	720368	373014	5898	749.0887784849771	0.0010398695923263	20569.125	487172	159646031.52725706	39311462320	749.088778484977	19.055225480733963	720368	2.3403635612042443e-05	18.888469619486063	13.487517471530555	12.829371231433653	8.682368589375221
2018-03-01	834681.55966463	869.302266803039	684404	342494	5879	571.2593981607114	0.0008346815596646	20387.15625	446166	130850739.97000982	37659753017	571.2593981607114	15.168962948398494	684404	1.90239739061504e-05	18.689567842025774	13.436303665518455	12.744009418282795	8.679141958402255
2018-03-02	986226.9526924292	855.352857685564	744666	355811	5899	734.4096799536604	0.0009862269526924	20674.96875	432654	152127150.2595112	39984146273	734.4096799536604	18.367521840764763	744666	2.266576671697425e-05	18.840227243992192	13.520691074687624	12.782154969981056	8.682538124003075
2018-03-03	755733.9672879684	854.387569549971	673465	309915	5949	508.9603762795916	0.0007557339672879	20435.8125	384909	116441667.37717898	37865643700	508.9603762795916	13.441218121417847	673465	1.6567923818534602e-05	18.57290099636455	13.42019130614739	12.644053345315019	8.690978417187905
2018-03-04	861141.9335689626	861.13072238457	643241	287392	5881	553.9217984908331	0.0008611419335689	20220.28125	372899	133729854.95137465	38733139576	553.9217984908331	14.300978556204017	643241	1.776680673354506e-05	18.711332315210498	13.374274738596439	12.568602416470677	8.679482094459956
2018-03-05	842195.7408387177	851.608753068381	752756	358287	5885	633.9678970907897	0.0008421957408387	20317.5	459018	129341445.22447754	38797167611	633.9678970907897	16.34057164809741	752756	2.007621791726714e-05	18.677966327760387	13.531496417086043	12.789089620189943	8.680162019694377
2018-03-06	724249.8696919449	812.346192869667	712591	364952	5890	516.0939388936528	0.0007242498696919	20446.03125	453368	106099692.97128996	37310730546	516.0939388936528	13.832319317826435	712591	1.6211033170929966e-05	18.479889709812728	13.476662902267773	12.80752111706753	8.681011276645632
2018-03-07	778459.8877341852	751.754232028054	783757	467576	5915	610.1233862308818	0.0007784598877341	20616.9375	556240	105535038.4956314	38469776248	610.1233862308818	15.859811148826251	783757	1.7200791526937104e-05	18.47455357418328	13.571854302308841	13.055317181343241	8.685246776412487
2018-03-08	783369.0988847279	699.337428988895	690139	347207	5856	540.6335665352073	0.0007833690988847	20299.59375	434949	98795635.85630397	37451501469	540.6335665352073	14.435564538920014	690139	1.4564483379267695e-05	18.408563990247607	13.444648305560623	12.757676422855418	8.675222055641148
2018-03-09	770364.3628614363	725.310906779661	650058	335308	5898	500.7815169929796	0.0007703643628614	20375.0625	426753	100763894.42397825	37019872373	500.7815169929796	13.527370163442772	650058	1.4155073258272135e-05	18.428290659197785	13.384816868660222	12.722804791400232	8.682368589375221
2018-03-10	672127.3152486538	684.880582115722	591377	318074	5893	397.4806353098031	0.0006721273152486	20461.03125	384441	83013925.43923885	36080720185	397.4806353098031	11.016427423614717	591377	1.0885043520808702e-05	18.23451892806436	13.29020899487658	12.67003933909336	8.681520484837913
2018-03-11	593814.0985344317	718.054689655172	608899	288838	5957	361.5728107835169	0.0005938140985344	20532.5625	336332	76894022.32934776	34925920880	361.5728107835168	10.35256341631834	608899	1.0724571807440343e-05	18.157938698416114	13.31940768728952	12.573621256292427	8.692322277628687
2018-03-12	757362.3564429332	696.739231151374	677908	322689	5823	513.422000331516	0.0007573623564429	20360.4375	419597	95160898.13435492	37215981752	513.422000331516	13.795739791384772	677908	1.3867232537321946e-05	18.3710796815045	13.426766864500037	12.684444290071399	8.66957087183712
2018-03-13	560342.4708137258	689.902102571596	699093	333398	5865	391.73149894858	0.0005603424708137	20381.625	417587	69714892.38083974	35427520879	391.73149894857994	11.057265347087338	699093	1.100549901318956e-05	18.05992451690842	13.457539059576252	12.717092250480597	8.676757761087575
2018-03-14	628113.6777294222	612.332631502046	671198	359709	5843	421.5886442646327	0.0006281136777294	20410.03125	439092	69360179.18585882	35522377390	421.58864426463253	11.868255315121871	671198	1.0484526536739222e-05	18.054823473851027	13.416819454392911	12.793050650221408	8.672999642554437
2018-03-15	601310.8371172928	611.166275862069	654531	339262	5881	393.57658352921874	0.0006013108371172	20495.8125	422876	66273966.63786482	35375081129	393.5765835292188	11.125814301145732	654531	9.809925919154954e-06	18.009307717982573	13.39167422761074	12.734527949215972	8.679482094459956
2018-03-16	642248.1030032601	604.484301870251	654584	313390	5918	420.405332256286	0.0006422481030032	20533.40625	390989	70011987.90453777	34947475758	420.4053322562861	12.029633704232529	654584	1.0490881208783858e-05	18.064177041130147	13.391755198342919	12.655203700290324	8.685753832960154
2018-03-17	526411.8020230209	550.865004091175	593203	279550	5856	312.26906019546215	0.000526411802023	20413.875	357925	52294420.21981503	31446273155	312.2690601954622	9.9302406570176	593203	7.891862238746096e-06	17.772400235385938	13.293291946549378	12.540936446454792	8.675222055641148
2018-03-18	531780.397514557	538.26132817066	684094	318550	5933	363.78777925732334	0.0005317803975145	20333.0625	416211	51619055.64379492	36562793541	363.78777925732334	9.949671346894947	684094	7.726386926532515e-06	17.7594014577014	13.43585061406306	12.671534727544634	8.688285266258644
2018-03-19	535670.8500064563	550.138212741087	703891	356019	5961	377.05389028189455	0.0005356708500064	20309.90625	447814	53144016.93915656	35803513444	377.05389028189455	10.531198030931844	703891	8.358418854245416e-06	17.78851608706788	13.464378793607393	12.782739379196515	8.692993531219926
2018-03-20	574076.7660416521	555.636667153711	661791	329322	5959	379.91883707547095	0.0005740767660416	20410.3125	388639	57523515.55337859	34824357942	379.91883707547095	10.909571906773587	661791	8.745268457207834e-06	17.867704388309434	13.402705075102473	12.70479127451429	8.69265796074698
2018-03-21	634394.8175663413	557.397838983051	697872	352609	5934	442.7263801246577	0.0006343948175663	20292.28125	427194	63768978.34451775	36537281565	442.7263801246577	12.117113292543268	697872	9.744038428491179e-06	17.970777397220946	13.455790983839316	12.77311507329401	8.688453800850768
2018-03-22	688316.9300992567	539.114045295149	619453	345780	6014	426.3799873007748	0.0006883169300992	20487.28125	397356	66919648.35144714	33772229495	426.3799873007748	12.625165518429888	619453	9.819565376668119e-06	18.019003179308886	13.33659210953805	12.753558013658767	8.701845363548474
2018-03-23	664738.0549092421	537.592859731151	677103	401205	5968	450.09613119321256	0.0006647380549092	20233.6875	447968	64444904.69219274	34522534591	450.09613119321256	13.037748720528542	677103	1.0111850434799446e-05	17.98132122591842	13.42557868212409	12.902227797604423	8.694167141883597
2018-03-24	621126.5410059387	525.082402980713	613203	354616	6058	380.8766583244646	0.0006211265410059	20524.6875	407909	58815541.96812659	32878735555	380.8766583244646	11.58428546278274	613203	8.7754875417638e-06	17.88991669712852	13.326451318335735	12.778790792867706	8.709134991587183
2018-03-25	634466.3626987212	522.222801870251	526372	266883	6024	333.96532826645125	0.0006344663626987	20330.0625	324278	59751523.72279948	31986599110	333.9653282664512	10.440788879054146	526372	7.866176441417224e-06	17.905705250087543	13.173763466089165	12.494565639096534	8.703506769479729
2018-03-26	693550.4429906871	489.817600526008	626615	318207	6004	434.5891108346094	0.0006935504429906	20432.53125	394656	61262821.114524625	31967676643	434.5891108346095	13.594641727889597	626615	9.606754493016001e-06	17.9306837098026	13.348087595930586	12.670457393386783	8.700181192753353
2018-03-27	617636.8511615107	450.549594389246	584055	292427	5923	360.73389110513614	0.0006176368511615	20267.90625	363023	50183431.55956249	30405926801	360.73389110513625	11.86393341883834	584055	7.711623937358508e-06	17.73119548156963	13.27775043545808	12.58597034185604	8.686598356276965
2018-03-28	633729.9006530379	445.458083576856	579858	272121	5949	367.4733527328693	0.000633729900653	20353.3125	355150	50909120.560478054	29579699185	367.4733527328693	12.423160574912698	579858	7.983870463409563e-06	17.74555265133289	13.270538524961228	12.514002099301576	8.690978417187905
2018-03-29	665472.9683051753	385.35647019287	583673	293419	5867	388.4186038295866	0.0006654729683051	20402.0625	381472	46246367.52249546	30620962828	388.4186038295866	12.68472862892522	583673	7.052098582942047e-06	17.649493478784123	13.277096173483327	12.589356900603851	8.67709870892586
2018-03-30	557582.1409947379	392.467127703098	633616	316912	5938	353.2929658485218	0.0005575821409947	20493.375	401155	39463599.41152198	33818268664	353.2929658485218	10.44680818402176	633616	5.9150912196398325e-06	17.490889271112437	13.359198371688766	12.666379411797045	8.689127655323706
2018-03-31	481117.8045021268	394.512378141438	584396	273912	6050	281.1633204798249	0.0004811178045021	20460.84375	349382	34229189.43906504	33629067707	281.16332047982496	8.360723018833491	584396	4.758597904816275e-06	17.348589330385654	13.278334114208288	12.520562165901545	8.707813551024888
2018-04-01	460406.6136441674	378.066090298071	545141	273312	6016	250.98652176859505	0.0004604066136441	20205.0	325454	31390181.84911511	32807335944	250.98652176859505	7.650317057045194	545141	4.172743596765715e-06	17.26200572201942	13.208799755780603	12.518369278745874	8.702177865629675
2018-04-02	515512.0433298683	383.397693746347	598505	306197	6094	308.5365354931428	0.0005155120433298	20465.25	408263	35642886.18174027	34275719677	308.5365354931428	9.001606338266901	598505	4.979022070487324e-06	17.389060138818365	13.30219015816415	12.631983964639762	8.715059959545654
2018-04-03	514210.7723097568	415.214929865576	645977	327729	5999	332.1683320643398	0.0005142107723097	20389.59375	399337	38503364.75224517	36653734553	332.1683320643398	9.06233255942955	645977	5.428595662817742e-06	17.466256191601403	13.378519178415742	12.699942326346624	8.699348067653093
2018-04-04	450720.456979392	378.529877264757	628441	330922	6001	283.25121470458606	0.0004507204569793	20299.6875	364541	30767484.17329267	38069879303	283.25121470458606	7.440297155926767	628441	4.063169912876404e-06	17.241968981631572	13.350997428302072	12.709637977042656	8.699681400989514
2018-04-05	701795.4433435866	382.700794272355	695871	372734	6056	488.35909695494496	0.0007017954433435	20599.40625	406809	48434459.72169737	38424159251	488.359096954945	12.70968855205948	695871	7.017280081696541e-06	17.695722096071982	13.452919577310496	12.828620307493777	8.708804795117285
2018-04-06	543773.7010760149	369.936752776154	647981	350661	6051	352.3550265969372	0.000543773701076	20433.0	378622	36276905.33535521	39917500895	352.3550265969372	8.82708132264544	647981	4.711065546501327e-06	17.4066918801065	13.38161665391689	12.767575223785295	8.707978826622321
2018-04-07	452921.9558401758	384.50724956166	535865	293326	6049	242.7050238662958	0.0004529219558401	20253.0	320261	31405987.860599197	35245960993	242.70502386629585	6.886037918344688	535865	3.819869105174888e-06	17.2625091288957	13.191637542657812	12.589039897473775	8.707648248106914
2018-04-08	474094.10788257833	399.415550847458	595733	309376	6058	282.43350517121206	0.0004740941078825	20358.09375	355753	34148692.47186489	36738692841	282.43350517121206	7.68763076012381	595733	4.429880638461551e-06	17.346234855454956	13.29754785909434	12.6423126446231	8.709134991587183
2018-04-09	504163.4871095634	396.165397136178	609799	319374	5995	307.43839027592463	0.0005041634871095	20296.875	388149	36019068.83812375	36435661074	307.43839027592463	8.437843069500625	609799	4.8226142215583455e-06	17.399559046132065	13.320884673653019	12.674118108819744	8.698681067461614
2018-04-10	512471.7509192918	413.452699298656	571388	339055	6073	292.8202088142723	0.0005124717509192	20532.46875	404743	38210288.28262786	34526522998	292.8202088142723	8.481022222574637	571388	5.058812369261478e-06	17.458615364085222	13.255823767508232	12.733917615090702	8.711607995897575
2018-04-11	535250.2328022725	429.797426651081	609102	371762	5962	326.0219873003298	0.0005352502328022	20239.03125	433282	41486350.07195876	36194193270	326.0219873003298	9.007577123443088	609102	5.585297865439668e-06	17.540875017168172	13.319741020352266	12.826009143559324	8.693161274238017
2018-04-12	547030.4758693728	493.565206604325	692606	353014	5898	378.8765897699829	0.0005470304758693	20198.71875	423947	48690093.78773259	38968902921	378.87658976998296	9.722536724681815	692606	6.92306912849184e-06	17.700986154378686	13.448216573921886	12.774262995185651	8.682368589375221
2018-04-13	605567.4033939303	496.317744301578	730344	374208	5923	442.2725196643366	0.0006055674033939	20633.15625	459365	54200943.1951095	39967746011	442.2725196643366	11.06573584466368	730344	7.92345580778947e-06	17.808208868382252	13.501270935005943	12.832567071535342	8.686598356276965
2018-04-14	518698.5018067982	503.221350964348	611188	301862	5917	317.02229992229337	0.0005186985018067	20386.40625	342286	47071561.44881458	37073745170	317.02229992229337	8.551126908506323	611188	6.208074931055709e-06	17.66717958573586	13.323159883133854	12.61772523827949	8.685584842676693
2018-04-15	473076.01075241785	531.263950029223	619985	302284	5939	293.30003052633776	0.0004730760107524	20396.8125	362437	45323748.90664745	37358712649	293.30003052633776	7.850913742184013	619985	6.01734748836748e-06	17.629341711502715	13.33745056318022	12.619122251811428	8.68929604801586
2018-04-16	502663.7110239136	510.983758328463	664402	334786	5932	333.9707749317103	0.0005026637110239	20585.34375	401593	46320067.26674525	41394095952	333.97077493171025	8.068077518083207	664402	5.947736192687284e-06	17.651085843446122	13.406642666951544	12.721246800713585	8.688116703257823
2018-04-17	484421.1415582539	502.126641437756	742823	339274	5835	359.83916563572683	0.0004844211415582	20386.125	418013	43865279.927921034	40497158291	359.83916563572683	8.885541129825315	742823	6.436824746617249e-06	17.596633675102307	13.518213071901616	12.73456331948373	8.671629544720656
2018-04-18	599439.3117154246	524.994593804793	703293	339669	5795	421.5814718542762	0.0005994393117154	20251.5	411470	56752448.61243573	41776811574	421.5814718542762	10.091279252068375	703293	7.643206523080128e-06	17.854209360750662	13.463528869168233	12.73572689299304	8.664750755773852
2018-04-19	546559.1755060583	566.582526300409	814318	360686	5810	445.0729746797424	0.000546559175506	20658.65625	430243	55845080.07749696	42250861659	445.0729746797424	10.534056755383018	814318	8.610599099364924e-06	17.838091987880237	13.610106232086267	12.795763052720018	8.667335849845957
2018-04-20	534729.4641845571	616.317340736412	832220	369410	5715	445.0125546836721	0.0005347294641845	20352.75	460492	59432370.68233505	41954960890	445.012554683672	10.606911441305648	832220	9.431219856728197e-06	17.900349596877636	13.63185210792665	12.819662417306692	8.65084957622891
2018-04-21	466168.6745263893	605.396331092928	746104	411088	5883	347.8103127388371	0.0004661686745263	20539.59375	439233	50894098.16987679	40462973981	347.8103127388372	8.595767402123153	746104	7.507562887249606e-06	17.745257525286824	13.522620279656868	12.926562582481827	8.679822114864455
2018-04-22	477603.1950480728	621.139101402688	748858	414637	5902	357.6569734373097	0.000477603195048	20450.625	431890	53498381.67839825	40867127972	357.6569734373098	8.751703170390574	748858	7.842526371683532e-06	17.795161962406823	13.526304658410817	12.93515871764544	8.683046555502886
2018-04-23	486583.77795594704	642.581729398013	802870	428031	5776	390.6635178074912	0.0004865837779559	20478.75	488954	56385904.448779374	40491570369	390.6635178074913	9.648020915152744	802870	8.944192718087368e-06	17.847729764111868	13.59594808692121	12.966950901847557	8.661466680572662
2018-04-24	586152.426982315	705.007020455874	816357	417221	5720	478.5096368340017	0.0005861524269823	20370.75	482721	74522696.56242995	40533102157	478.5096368340017	11.805403765558168	816357	1.2007395784703668e-05	18.126614288797533	13.612607038271022	12.941371336412432	8.651724084373843
2018-04-25	569802.0891444597	614.546471654004	799014	365985	5818	455.27984645567136	0.0005698020891444	20586.375	452604	63148540.67896701	40252769373	455.2798464556713	11.310522320510335	799014	1.0027944684155511e-05	17.961000297688805	13.591133746497283	12.810347627937094	8.668711839055147
2018-04-26	583799.8886295882	661.796761835184	793873	358539	5867	463.462968986037	0.0005837998886295	20802.65625	426840	69674393.60113457	39908994731	463.462968986037	11.612995318722827	793873	1.1087750066197176e-05	18.059343428045537	13.584678777813801	12.789792719715857	8.67709870892586
2018-04-27	636747.7461090914	648.91000087668	764479	346176	5714	486.78028019773205	0.000636747746109	20369.90625	421389	74513752.64775757	38235245532	486.78028019773205	12.731192736563804	764479	1.1918678343567658e-05	18.126494265612195	13.546949835040031	12.754702595231098	8.65067458279072
2018-04-28	669373.5387729799	682.535550555231	775321	341856	5713	518.9793614550056	0.0006693735387729	20268.0	421941	82390733.4594589	37375800855	518.9793614550056	13.885437892512163	775321	1.3672860919682602e-05	18.22698353053955	13.561032416129402	12.742144874745614	8.650499558724462
2018-04-29	722525.2697323104	688.306110169492	756651	318879	5833	546.6994678682224	0.0007225252697323	20730.75	417537	89684877.15460023	39480510989	546.6994678682224	13.84732502627798	756651	1.3750612701606118e-05	18.311812719221326	13.536657395729312	12.672566999465788	8.671286726753637
2018-04-30	728115.0289809648	667.063407656341	778133	361168	5724	566.5703318460451	0.0007281150289809	20547.84375	455285	87589422.92845288	39940635578	566.5703318460452	14.185310865661886	778133	1.3651504428062224e-05	18.288170805790738	13.564652739706856	12.797098503023358	8.652423140676342
2018-05-01	623136.441207636	671.531682349503	713839	328660	5622	444.8190940552177	0.0006231364412076	20449.21875	417741	75463024.74306478	40468255310	444.8190940552177	10.991803097211845	713839	1.0649028421297587e-05	18.13915335575573	13.478412725698906	12.702779060735281	8.634442751466477
2018-05-02	604720.1149924244	686.611843366452	787722	363346	5712	476.35133842206255	0.0006047201149924	20866.03125	461091	74877314.03240791	41311595750	476.35133842206255	11.530693253892585	787722	1.1421976129157186e-05	18.13136151919656	13.576900514716149	12.803110827314859	8.65032450401942
2018-05-03	678607.7998886114	778.377544126242	839586	394992	5681	569.7496082772797	0.0006786077998886	20616.09375	486906	95256297.56502493	41145258751	569.7496082772797	13.847272457933745	839586	1.554995278195649e-05	18.37208168595375	13.640664192182637	12.886620790513604	8.644882552557126
2018-05-04	545425.4640997043	783.391213617767	1000526	644295	5632	545.7123578938207	0.0005454254640997	20592.5625	752186	77054615.57131527	40593432009	545.7123578938207	13.443365857137442	1000526	1.5193619752478768e-05	18.160025021522433	13.816036419674765	13.37591197473654	8.636219897837877
2018-05-05	543115.9710533086	811.356392168323	789261	396427	5741	428.66025442950536	0.0005431159710533	20715.28125	473676	79467360.46138658	41171830582	428.6602544295054	10.411493692896723	789261	1.2187068196581054e-05	18.190856935087503	13.578852343605345	12.890247192135538	8.655388690167637
2018-05-06	554591.9322985408	784.875179719462	691273	389642	5763	383.3744288158092	0.0005545919322985	20624.34375	444741	78498018.66433047	41080342129	383.3744288158092	9.332308567731529	691273	1.0567304563481955e-05	18.17858394248927	13.446290104321204	12.872983647814948	8.659213451436667
2018-05-07	561778.731384906	747.835312098188	789863	419460	5835	443.728234107876	0.0005617787313849	20720.8125	458677	75762764.51416336	40805556837	443.728234107876	10.874210977695329	789863	1.1732167695981905e-05	18.1431174965956	13.579614791683094	12.946723448734085	8.671629544720656
2018-05-08	605184.1102426025	751.6712314436	820098	410500	5734	496.31027844173786	0.0006051841102426	20376.1875	478589	82035153.96049704	40356122249	496.31027844173786	12.298264817899746	820098	1.333663631556925e-05	18.222658420195337	13.617179124294545	12.92513120787462	8.654168646443315
2018-05-09	628642.1575771536	748.334789596727	831127	390605	5730	522.481470500627	0.0006286421575771	20529.375	468496	84836743.53657839	41113518428	522.481470500627	12.708264592231922	831127	1.3720082511314429e-05	18.25623930333826	13.63053789007876	12.875452098162038	8.653470809708786
2018-05-10	862568.2460086321	725.943168907072	854827	390235	5683	737.346626030821	0.0008625682460086	20462.90625	465814	112922540.74384998	42124564177	737.3466260308211	17.503958567562158	854827	1.8332151536256938e-05	18.54221266148476	13.658654388264276	12.87450440073954	8.645234541297121
2018-05-11	873686.0380258327	679.532485680888	826099	392464	5751	721.7511623271024	0.0008736860380258	20663.90625	473092	107065653.18580206	42190262218	721.7511623271024	17.10705561861086	826099	1.6771041350561324e-05	18.488952785437935	13.624469900042662	12.880200092252863	8.657129031713755
2018-05-12	632197.4334843183	685.777640268849	788487	383918	5754	498.47945773574975	0.0006321974334843	20610.9375	434200	78184488.85716201	42005762566	498.4794577357498	11.866930327774252	788487	1.1740761133647953e-05	18.174581833630935	13.577871198248683	12.85818426709993	8.657650544111494
2018-05-13	684728.7072393012	731.426734365868	762439	359287	5760	522.0638708188255	0.0006847287072393	20442.5625	421474	90317918.09677777	42145698470	522.0638708188256	12.387121100637094	762439	1.3071208812411771e-05	18.318846427238622	13.544277784263533	12.791876790983087	8.658692753689937
2018-05-14	832506.2516790753	726.421808883694	801788	398274	5638	667.4935225212624	0.000832506251679	20394.46875	490324	109058853.98739588	41627509104	667.4935225212625	16.034913855970373	801788	1.6804672160880046e-05	18.50739823931415	13.59459951275278	12.894895489609999	8.637284671674058
2018-05-15	864334.8608808585	706.471170660433	779210	400914	5732	673.4983669469738	0.0008643348608808	20565.375	447557	110118687.29593603	42159372012	673.4983669469738	15.9750569044357	779210	1.628213670800279e-05	18.517069317498688	13.566035864903677	12.90150221944765	8.653819788948063
2018-05-16	889587.8879691192	705.390606954997	807257	414046	5645	718.1260496782872	0.0008895878879691	20434.96875	480238	113162643.84993815	41882605714	718.1260496782874	17.146164557718553	807257	1.7449026359089924e-05	18.544336667945302	13.601397359998224	12.93373235774618	8.638525476583762
2018-05-17	945498.2494218156	668.044736995909	835761	412529	5704	790.2105624350262	0.0009454982494218	20649.65625	492230	113907108.59828413	42338374555	790.2105624350263	18.6641686352058	835761	1.7988242579420033e-05	18.55089383734161	13.63609796602642	12.930061785316033	8.648922962094131
2018-05-18	898812.8628162727	693.651683810637	831831	419826	5636	747.6604024893229	0.0008988128628162	20695.59375	514714	112433382.3336615	41435670692	747.6604024893229	18.043883205049077	831831	1.8057016343273333e-05	18.537871447180407	13.631384574170669	12.947595618705229	8.636929873018572
2018-05-19	783780.389052465	693.809580654588	846288	424160	5603	663.3039378904325	0.0007837803890524	20709.375	480987	98066175.24839512	41040525495	663.3039378904324	16.162169706409905	846288	1.6177614943790094e-05	18.401153066387675	13.64861500618865	12.957866021522852	8.631057447565285
2018-05-20	777858.0090548539	713.591691408533	777283	389190	5642	604.615806852184	0.0007778580090548	20657.8125	422304	100100135.28236571	41296242555	604.6158068521842	14.64093993653133	777283	1.5072777306372657e-05	18.42168159575672	13.563559784401505	12.871822935233167	8.637993891561942
2018-05-21	851632.3323155778	697.845526008182	802211	397743	5687	683.1888249392119	0.0008516323323155	20708.90625	476936	107175616.80591404	41917863183	683.188824939212	16.298274126155423	802211	1.6408748386460255e-05	18.489979325560412	13.595126944515275	12.893561347050825	8.645938147306799
2018-05-22	936271.5035573224	643.667876680304	822409	422824	5601	769.9981109690739	0.0009362715035573	20527.6875	471301	108679640.4127656	41525228723	769.9981109690739	18.54289873044305	822409	1.7219240859755567e-05	18.50391503383794	13.619993117202924	12.954711295794805	8.630700432209832
2018-05-23	936995.293470664	578.229988603156	833377	410012	5655	780.8703266867016	0.0009369952934706	20889.1875	486927	97706301.24814752	41354932889	780.8703266867016	18.882156786050675	833377	1.575167527101677e-05	18.397476610820114	13.633241399797488	12.923941706544865	8.640295388550221
2018-05-24	886157.1021241032	600.610572764465	811167	418876	5563	718.8213980587025	0.0008861571021241	20350.40625	460807	95981657.93520583	41253268892	718.8213980587025	17.424592459340825	811167	1.5098372684337843e-05	18.379667668002277	13.60622923051821	12.945330212383823	8.623892810075294
2018-05-25	859447.5203332495	578.594272939801	800838	394287	5635	688.2782332886388	0.0008594475203332	20646.46875	457971	89676375.21720503	41414693127	688.2782332886387	16.619179844650855	800838	1.3872612554383692e-05	18.311717916834645	13.593413958404764	12.884834349502269	8.636752426473876
2018-05-26	782727.0732413075	584.287411455289	761932	375954	5719	596.384804368896	0.0007827270732413	20713.03125	389419	82474831.52327886	41669336660	596.384804368896	14.3123181737949	761932	1.2064547865484531e-05	18.22800373231574	13.543612591841617	12.8372220744623	8.651549243915316
2018-05-27	704512.6255280024	570.388842781999	776024	403522	5634	546.7187057127425	0.000704512625528	20422.6875	421249	72467679.38874136	41483155136	546.7187057127426	13.179294195929856	776024	1.0845203696893385e-05	18.098651218891256	13.561938726522152	12.907986288130232	8.636574948436317
2018-05-28	1001924.974821028	513.597075102279	861002	445032	5704	862.6594071708546	0.001001924974821	20672.53125	529411	92798786.27730739	42615295374	862.6594071708547	20.242952667580745	861002	1.4999298234329625e-05	18.345944118762574	13.665852106287542	13.00590146867533	8.648922962094131
2018-05-29	1016618.5007217692	563.903260958504	812183	409323	5649	825.6802637717088	0.0010166185007217	20649.375	442983	103382532.56051666	42540635241	825.6802637717088	19.409213310851808	812183	1.579017990059038e-05	18.45394657501884	13.607480963210062	12.922259854402798	8.639233817325263
2018-05-30	1061330.6091053176	556.762384570427	817167	413796	5609	867.2843498507652	0.0010613306091053	20679.65625	474901	106562678.41010804	41887522529	867.2843498507652	20.7050762968929	817167	1.663111093153146e-05	18.48424389967046	13.613598759318755	12.933128377741301	8.632127729508337
2018-05-31	1289477.9081386835	575.469864699006	832842	416236	5647	1073.9313599700376	0.0012894779081386	20744.0625	496978	133820005.71824272	43113364618	1073.9313599700376	24.909476898531533	832842	2.06805332295242e-05	18.712006214049797	13.632599227287889	12.939007686077534	8.638879709672837
2018-06-01	1154992.023120437	578.827563997662	758242	371923	5624	875.7634615948865	0.0011549920231204	20559.65625	433763	120562637.69252189	42285060762	875.7634615948865	20.71094248921837	758242	1.7295121044055353e-05	18.607679990713734	13.538757874885212	12.82644212258274	8.6347984334905
2018-06-02	785075.5892732188	591.811959088253	768017	404528	5632	602.9513988468497	0.0007850755892732	20712.0	417907	83787602.32148974	41775080315	602.9513988468497	14.433279225326835	768017	1.2323194112263639e-05	18.24379561084993	13.55156714730149	12.910476234345818	8.636219897837877
2018-06-03	729502.2099273397	618.232842781999	809997	415409	5619	590.8946015345153	0.0007295022099273	20484.65625	406165	81332334.19033685	41931216906	590.8946015345155	14.091997445701686	809997	1.2568954885302855e-05	18.21405420996887	13.604785822938059	12.937018856053674	8.633908991112198
2018-06-04	915080.5277527391	589.882670660433	807165	397194	5672	738.6209741835397	0.0009150805277527	20805.1875	446506	97344070.76865071	42571646505	738.6209741835398	17.350068292444114	807165	1.4765269061932978e-05	18.393762381596346	13.601283387319334	12.89218010529888	8.643297068211963
2018-06-05	813002.0544487345	607.180310344827	780654	380350	5591	634.6733058136224	0.0008130020544487	20343.84375	427972	89021288.25879163	41747630901	634.6733058136223	15.202618498728263	780654	1.331712928653186e-05	18.304386093013118	13.567887308891722	12.848847160425446	8.628913441026645
2018-06-06	1073001.8602701598	605.429444769141	754070	374278	5633	809.1185127739195	0.0010730018602701	20625.84375	430639	117151692.07909603	40593909717	809.1185127739195	19.93201734976208	754070	1.7409621701767448e-05	18.578980166510707	13.533240480877181	12.83275411578254	8.636397438894713
2018-06-07	814136.0550595853	602.159334015196	775828	403581	5639	631.6295473247679	0.0008141360550595	20803.5	424645	88408284.42748775	41014362284	631.629547324768	15.400204029776448	775828	1.3378654436388258e-05	18.297476238459947	13.561686125112942	12.908132490040286	8.637462023807181
2018-06-08	760941.5190489175	600.128180596143	720017	364344	5679	547.8908297210444	0.0007609415190489	20691.5625	395188	82353081.38272783	41680115284	547.8908297210445	13.145137099257656	720017	1.1381085334130009e-05	18.22652643201451	13.487030101824612	12.80585375528066	8.644530439877432
2018-06-09	570762.4784160684	595.953623319696	769427	388714	5610	439.1600614802403	0.000570762478416	20815.78125	373804	61341223.15700035	40505249405	439.1600614802404	10.84205301612166	769427	9.321773153520238e-06	17.93196265706129	13.55340136096431	12.870599133685912	8.632305998516742
2018-06-10	569345.4691660368	521.276917299825	771280	406267	5641	439.1247734583809	0.000569345469166	20455.6875	413775	53521578.708172224	40957162688	439.1247734583809	10.721562350485758	771280	8.06308259983716e-06	17.795595470886052	13.555806751338261	12.914765857904404	8.637816633739977
2018-06-11	615561.6008617892	529.37152893045	768985	403546	5657	473.35763763870295	0.0006155616008617	20814.65625	443894	58764717.461564325	41478158514	473.35763763870295	11.412214394207783	768985	8.715755544823134e-06	17.88905218960023	13.552826742445784	12.908045762672666	8.640648995343156
2018-06-12	606120.4618797128	489.836085330216	770199	355775	5714	466.8333736192929	0.0006061204618797	20591.25	393563	53541960.96669115	41574159243	466.8333736192928	11.22893119475159	770199	7.935307035997934e-06	17.795976221584695	13.554404201998041	12.782053787551861	8.65067458279072
2018-06-13	610258.9202838101	474.450975160725	797637	385073	5752	486.76509439841743	0.0006102589202838	20531.15625	424385	52214368.742596515	40679789777	486.76509439841743	11.96577212091765	797637	8.190428253252367e-06	17.770868278243018	13.589408885721324	12.861188205685753	8.657302899400882
2018-06-14	683094.244223492	517.722229105786	765916	372165	5765	523.1928111586801	0.0006830942442234	20492.8125	431364	63776692.15270896	36722061394	523.1928111586801	14.247370417069352	765916	1.0641578842263016e-05	17.97089835480689	13.548827782135156	12.827092583303871	8.65956043270316
2018-06-15	787648.5422098825	486.499246347165	763803	385201	5782	601.6083194855349	0.0007876485422098	20527.3125	438463	69103365.22288063	37425182608	601.6083194855348	16.074960162169926	763803	1.1282533094398177e-05	18.051113988317333	13.546065181495612	12.861520554956735	8.662504922576291
2018-06-16	899644.2199667412	497.322004675628	639775	310364	5871	575.5698808292218	0.0008996442199667	20577.375	337992	80685040.55070737	40928246879	575.5698808292219	14.062900923433952	639775	1.0089906263698742e-05	18.20606374493796	13.368871831023272	12.645501081183628	8.677780256064185
2018-06-17	479029.9459648396	495.830741087084	648548	321511	5915	310.6739133956048	0.0004790299459648	20422.40625	358551	42833214.173715994	39762305224	310.6739133956048	7.813277214322226	648548	5.589091523630857e-06	17.57282439169098	13.382491296961735	12.680787036693477	8.685246776412487
2018-06-18	476395.17215036845	516.850604032729	695753	344436	5954	331.4533702091353	0.0004763951721503	20617.875	390428	44403472.19714681	40588419803	331.4533702091353	8.166205331911854	695753	6.089194729241081e-06	17.608828226983228	13.452749991272482	12.749663575689597	8.691818541575723
2018-06-19	598118.7218546473	537.07477936879	778765	375907	5802	465.7939264251344	0.0005981187218546	20475.9375	404018	57930424.01126922	41529355327	465.7939264251344	11.216016303588075	778765	8.690563347282289e-06	17.87475326241887	13.565464610535535	12.837097051352812	8.665957964681349
2018-06-20	545075.9427089398	535.268937755699	803076	388423	5823	437.7374077669245	0.0005450759427089	20589.5625	429111	52615488.642380774	42492438577	437.73740776692455	10.301536518637455	803076	7.955153918577815e-06	17.778521095244606	13.596204633531283	12.869850230947783	8.66957087183712
2018-06-21	553205.9929990475	525.611178258329	752035	384776	5872	416.0302689450387	0.000553205992999	20457.75	419644	52436780.73625439	42192513824	416.0302689450388	9.860286369294068	752035	7.477022026321269e-06	17.775118825506528	13.530538144402097	12.860416625766225	8.677950570294351
2018-06-22	1144999.950241207	462.967082700175	770457	383910	5820	882.1732266629896	0.0011449999502412	20648.25	451667	95596090.83073607	41125962330	882.1732266629898	21.4505187643834	770457	1.4327237235141715e-05	18.375642486293692	13.554739124268051	12.85816342909975	8.669055540725484
2018-06-23	513587.8653063629	475.24524050263	675918	340250	5922	347.14328274214625	0.0005135878653063	20649.1875	371044	44016659.70306253	37538683842	347.14328274214625	9.2476146527478	675918	6.340478577970197e-06	17.60007874983549	13.423827045892297	12.737435920513713	8.686429508661536
2018-06-24	766320.717703325	454.388768264173	671994	359869	5881	514.9629243723282	0.0007663207177033	20356.78125	408437	62794659.05264851	37766116343	514.9629243723281	13.635580627230082	671994	8.938728829234645e-06	17.955380580889383	13.418004690893998	12.793495355319775	8.679482094459956
2018-06-25	629904.3446780016	459.194290181181	837265	492435	5665	527.396861146827	0.000629904344678	20535.75	518327	52162168.17811933	39561080187	527.396861146827	13.331204776358272	837265	8.83162088258742e-06	17.769868042550797	13.637895906291725	13.107117751188763	8.642062173462106
2018-06-26	530653.3401996685	432.493081531268	732170	372838	5748	388.52845609399134	0.0005306533401996	20640.5625	408150	41388016.99777794	40332977332	388.52845609399134	9.633021953619442	732170	6.010578223536353e-06	17.53850195240028	13.503768006416971	12.828899287929401	8.656607247198915
2018-06-27	503242.6408476858	441.675166861485	771938	382764	5847	388.4721176906809	0.0005032426408476	20586.09375	436983	40083438.1935774	40864261407	388.472117690681	9.50640252179221	771938	6.057504146050406e-06	17.5064737943346	13.556659514900993	12.855173890251386	8.67368398817567
2018-06-28	497004.8543280737	419.791454120397	744784	393195	5762	370.16126342588	0.000497004854328	20384.4375	420549	37625196.414766796	39894207185	370.16126342588	9.278571741239128	744784	5.6193911374906645e-06	17.443184501345716	13.520849522437125	12.882060950999323	8.659039915644474
2018-06-29	533677.7130365932	436.736421098773	735092	379509	5764	392.30221743149536	0.0005336777130365	20375.4375	431887	42032287.82945735	39736452466	392.30221743149536	9.872602939760764	735092	6.220504671687762e-06	17.55394863874891	13.507750940429881	12.846633590951635	8.659386957119413
2018-06-30	3157372.480999323	451.723416715371	632981	261580	5870	1998.5567903954325	0.0031573724809993	20640.09375	315163	257207113.61184627	43198504937	1998.556790395432	46.264489785238986	632981	3.0150527888606408e-05	19.365392207845133	13.358195684878043	12.474495443043143	8.677609912822142
2018-07-01	5199295.673493394	451.798441554646	622633	197829	5837	3237.253063074212	0.0051992956734933	20427.28125	258311	423617405.571878	44488940344	3237.2530630742112	72.7653443314885	622633	4.742898779678519e-05	19.864341260488253	13.341712539118577	12.195158300164293	8.671972245203792
2018-07-02	11975116.841924127	475.989448568089	489559	235721	5929	5862.526226015533	0.0119751168419241	20666.8125	305057	1027925493.6738769	44404968907	5862.526226015534	132.0241038405809	489559	9.066195773025938e-05	20.750808524381863	13.101260264843646	12.370404181264249	8.687610843707368
2018-07-03	7010528.55356776	461.751690239626	573532	232199	5809	4020.762462384824	0.0070105285535677	20492.34375	301157	583772736.1287158	43846733107	4020.7624623848246	91.70038854600371	573532	6.10877611484214e-05	20.185022314589283	13.259569011728145	12.35535004160444	8.667163717992533
2018-07-04	6581941.706487332	465.729150204559	447112	230552	5837	2942.865120270964	0.0065819417064873	20472.09375	291818	552805054.1845177	44217212865	2942.865120270964	66.55474032829373	447112	4.471847181163088e-05	20.13051597325676	13.010564401495087	12.348231712505054	8.671972245203792
2018-07-05	4855026.145709174	467.058666277031	527586	253141	5808	2561.44382411012	0.0048550261457091	20418.0	358547	408928669.83228934	43708739479	2561.4438241101197	58.60255533886475	527586	3.948776263489247e-05	19.82905129740934	13.17606716421925	12.441701924721825	8.666991556504632
2018-07-06	7310640.018083314	468.512964640561	459075	219912	5844	3356.1320663015977	0.0073106400180833	20421.375	282887	617677191.1423658	43800194753	3356.1320663015977	76.62367907785905	459075	5.1791579123836606e-05	20.24147653452276	13.03696887438738	12.300982745313158	8.67317077287059
2018-07-07	6228072.255719305	480.533474868498	484105	217148	5820	3015.0409193549945	0.0062280722557193	20521.40625	287675	539711710.3533499	43915762993	3015.040919354994	68.65509588972824	484105	4.759605567272143e-05	20.106545685247397	13.090057104318984	12.288334427697206	8.669055540725484
2018-07-08	2188679.4224419976	486.132053769725	631505	272797	5697	1382.1619986692335	0.0021886794224419	20415.0	369608	191876136.21535307	40014392256	1382.1619986692338	34.54162167018753	631505	2.4225431414869475e-05	19.072360597931738	13.355861138397712	12.516483207823526	8.647694999480395
2018-07-09	1682441.3289445825	471.721562536528	651926	290889	5855	1096.827245813526	0.0016824413289445	20650.03125	352539	143123256.2910812	43370048739	1096.827245813526	25.28997032985156	651926	1.7211098385861912e-05	18.77921674907948	13.38768633753501	12.580697030086661	8.675051276031818
2018-07-10	1061390.419948889	433.128439216832	691771	294141	5783	734.2391121984629	0.0010613904199488	20358.9375	344557	82904177.65617716	41955002881	734.2391121984627	17.500633101636012	691771	1.0935660005851368e-05	18.233196012758317	13.447010254976602	12.591814523190145	8.662677858158219
2018-07-11	1302859.871868217	446.347075394506	643920	271336	5931	838.9375286933822	0.0013028598718682	20674.6875	319067	104870889.9362946	43295332506	838.9375286933822	19.377089402815407	643920	1.2477735504337887e-05	18.46824053186493	13.375329773767616	12.5111131842781	8.687948111838727
2018-07-12	2407986.9933733456	423.881741963764	566058	257081	5993	1363.0603014949295	0.0024079869933733	20510.4375	309657	184070163.9572108	44381477988	1363.0603014949295	30.71236838627767	566058	1.8781598737646954e-05	19.03082756874144	13.246451825433503	12.457146489317395	8.698347400458186
2018-07-13	2719432.6152396444	431.35368264173	563317	239602	5953	1531.9026225189507	0.0027194326152396	20293.5	304658	211541882.1173081	45174377640	1531.9026225189507	33.91087387471866	563317	2.1103137598630238e-05	19.169933561041713	13.24159780372797	12.386734492434002	8.69165057315339
2018-07-14	5761383.40650574	433.919185856225	508951	229822	6006	2932.261846124503	0.0057613834065057	20451.5625	289830	450837655.2756407	45339386076	2932.261846124503	64.67361161903048	508951	4.048652535445815e-05	19.926617866534194	13.140107023708106	12.345060375236555	8.700514248543275
2018-07-15	7849944.640065799	448.72806779661	453706	231420	6067	3561.566982865693	0.0078499446400657	20612.625	286123	635234945.3043845	44771824983	3561.566982865693	79.549292087558	453706	5.149844237150578e-05	20.26950548103191	13.025204690162363	12.351989520430328	8.710619527942297
2018-07-16	828331.446572369	477.365285797779	703999	341295	5851	583.1445100555012	0.0008283314465723	20378.8125	381454	71308210.00542717	42426180825	583.1445100555012	13.744921148119897	703999	9.466024527200318e-06	18.082522026096772	13.464532214684626	12.740502484919336	8.674367865788236
2018-07-17	722621.2341309757	499.438759789597	701292	357364	5889	506.7684905261802	0.0007226212341309	20738.8125	371442	65084491.26930959	42775974221	506.7684905261802	11.847035625839528	701292	8.536237246716692e-06	17.991196849447594	13.460679627073654	12.786510149157895	8.68084148294457
2018-07-18	641256.748022354	479.001641145529	746145	409849	5757	478.4705162531393	0.0006412567480223	20329.3125	389042	55392823.36296472	41585774372	478.4705162531393	11.505629592779616	746145	7.951003209595217e-06	17.829960601141448	13.522675230271693	12.923544078161157	8.65817178467581
2018-07-19	587925.5406513906	468.405446814728	734702	379165	5793	431.9500705676579	0.0005879255406513	20430.5625	371354	49662527.18148164	42622517258	431.9500705676579	10.134316280594229	734702	6.848428557032819e-06	17.720761226428912	13.507220253804201	12.845726745525077	8.664405571096625
2018-07-20	831168.0949995748	447.55797194623	671608	356950	5838	558.2191419464745	0.0008311680949995	20184.75	464214	67084581.27246358	43131472783	558.2191419464745	12.94226943640313	671608	8.356689637919285e-06	18.02146478824114	13.41743011596687	12.785350994930607	8.67214355141406
2018-07-21	952590.0316682576	461.986799532437	620634	319591	5997	591.2097617143974	0.0009525900316682	20569.78125	474563	79363379.15300468	43864730065	591.2097617143974	13.478021199226028	620634	8.983182868652342e-06	18.18954760008737	13.338496815187002	12.6747973322775	8.69901462316851
2018-07-22	544644.8505511472	457.135277907656	675356	338502	5975	367.82916768882063	0.0005446448505511	20770.21875	396240	44899622.71009705	43718533062	367.82916768882063	8.413575248903685	675356	5.548810075945966e-06	17.619939949784015	13.42299523823167	12.73228527973651	8.695339376799712
2018-07-23	736116.1334904023	448.955673290473	758657	398296	5862	558.4596574854281	0.0007361161334904	20435.4375	430597	59598365.90264074	43024639945	558.4596574854281	12.979996072002647	758657	8.40722293800006e-06	17.90313871391878	13.539305043827053	12.894950726437912	8.676246121270838
2018-07-24	605958.6094327708	478.036987726476	784910	423877	5815	475.6229721298761	0.0006059586094327	20564.53125	438316	52238297.37469342	42124303763	475.6229721298761	11.290939662904076	784910	7.786927418064086e-06	17.771326450033264	13.57332434051024	12.95719859778897	8.668196064952765
2018-07-25	563103.8772325257	472.696508474576	787527	431947	5900	443.4595071252993	0.0005631038772325	20769.5625	430267	48001572.418805264	43026887911	443.4595071252993	10.306567094570813	787527	7.028634634316665e-06	17.68674432706072	13.57665293480847	12.97605817451462	8.68270762989381
2018-07-26	538840.4564386816	463.433338690824	725630	388974	5852	390.99880040560055	0.0005388404564386	20423.90625	415407	45033118.28148407	42724863719	390.99880040560055	9.151551728220518	725630	6.118663237127933e-06	17.62290873885826	13.494795522022095	12.87126778232055	8.674538762140015
2018-07-27	460427.5554372271	469.311792811221	788715	416595	5909	363.1461193866726	0.0004604275554372	20513.71875	427337	38967929.09973565	40948763650	363.1461193866726	8.868304852634363	788715	6.004496831717751e-06	17.478249535018485	13.578160317843496	12.939869805816677	8.684231891345675
2018-07-28	728067.1194591069	467.32178842782	703973	382761	5991	512.5395942869859	0.0007280671194591	20441.0625	411389	61358113.74257189	38139349291	512.5395942869859	13.43860353715928	703973	9.060344491172e-06	17.932237973719147	13.464495282131985	12.855166052492985	8.698013622083925
2018-07-29	424035.3322762445	466.918763588545	716354	359339	6010	303.7594064174168	0.0004240353322762	20493.28125	372818	35704908.46264778	37996724160	303.7594064174168	7.994357754061101	716354	5.38517034029527e-06	17.390798729249635	13.481929737168565	12.792021511602966	8.701180027529253
2018-07-30	452985.715510984	455.8956735827	757712	376103	5963	343.23271247125865	0.0004529857155109	20414.90625	419703	37242131.557361476	41041055047	343.23271247125865	8.363155188827145	757712	5.500601279236207e-06	17.43295124711751	13.53805864519672	12.837618321028582	8.693328989123106
2018-07-31	477439.2871604412	431.798523670368	745063	374451	5919	355.7223476096198	0.0004774392871604	20594.625	460771	37177814.66909579	41618055271	355.7223476096199	8.547308260640706	745063	5.324576355224769e-06	17.43122276147515	13.521224057544773	12.83321623225747	8.685922794690725
2018-08-01	986888.5886042004	419.019926651081	757758	374393	5861	747.8227231235416	0.0009868885886042	20427.84375	439459	74573985.80119415	42526840694	747.8227231235416	17.584723222316633	757758	1.0630281189115273e-05	18.12730228855681	13.538119352436077	12.833061326829593	8.676075516476429
2018-08-02	428190.1114644396	410.974208357686	779928	369948	5854	333.95745725423745	0.0004281901114644	20550.75	406186	31734799.083999988	42443634801	333.95745725423745	7.868257721564627	779928	4.665172244748989e-06	17.272924399648623	13.56695688671285	12.821117734203119	8.674880467251832
2018-08-03	456771.2618886867	417.253495616598	753190	394710	5916	344.0355467419399	0.0004567712618886	20516.8125	410619	34370298.80982405	42732264360	344.0355467419399	8.050955218370738	753190	4.846429881174943e-06	17.35270334270222	13.532072798990859	12.885906597027994	8.68541582383069
2018-08-04	557090.6532899862	406.419219462303	720548	340854	6003	401.410556046793	0.0005570906532899	20602.3125	353447	40830496.54348985	42791545877	401.41055604679303	9.380604224970217	720548	5.50021402974958e-06	17.524939824463296	13.487767312605172	12.739209512089536	8.700014623251842
2018-08-05	373081.4377670299	408.949922852133	704249	320195	5932	262.74222946599303	0.000373081437767	20529.46875	361967	27514290.88067879	42056443073	262.74222946599303	6.247371633638511	704249	3.685886950504766e-06	17.130216096044265	13.46488726578731	12.676685464182357	8.688116703257823
2018-08-06	609945.5640013714	405.378087375804	699536	348727	5923	426.67888005926335	0.0006099455640013	20410.3125	414572	44589838.398117885	43179622616	426.67888005926335	9.881487011911947	699536	5.779058788180827e-06	17.61301655242391	13.45817253709576	12.76204466012214	8.686598356276965
2018-08-07	2112585.645168007	378.559632086499	636342	323836	5875	1344.3269746175	0.002112585645168	20398.3125	531652	144222552.40581912	44131622117	1344.3269746175004	30.46176211364889	636342	1.6636572696052532e-05	18.786868167298078	13.363491433643203	12.687992493786243	8.67846133901236
2018-08-08	5087863.949328527	354.369194330801	565663	291558	5957	2878.0163851690227	0.0050878639493285	20559.0	643106	325144193.6061425	45482310042	2878.0163851690227	63.277709124962186	565663	3.235051866415601e-05	19.599779314534697	13.24575377350014	12.582994235821092	8.692322277628687
2018-08-09	4613686.626146447	365.001145821157	538530	284548	5930	2484.608658778646	0.0046136866261464	20526.75	603784	303687469.3125806	44754521771	2484.608658778646	55.51637154100081	538530	2.923410754975425e-05	19.531509669081057	13.196598484333226	12.558657235364853	8.68777949199177
2018-08-10	2476982.638954312	330.642003798948	613892	325203	5926	1520.5998261929403	0.0024769826389543	20444.625	550176	147694913.52064857	42518070498	1520.5998261929403	35.76361317394372	613892	1.705980065210775e-05	18.810659308998307	13.327574295892333	12.692204881705493	8.68710472813351
2018-08-11	771792.0097185756	322.902082700175	657312	336510	5945	507.3081494921364	0.0007717920097185	20636.625	417475	44942339.5093665	39509179747	507.3081494921364	12.84026023169102	657312	5.981625385644474e-06	17.62089088187484	13.3959140705889	12.726383145307379	8.690305809124883
2018-08-12	564671.3407082827	317.954640561075	641927	332668	5835	362.47777972684577	0.0005646713407082	20352.375	358890	32377660.58303169	38881712910	362.47777972684577	9.322577443176893	641927	4.276374258138883e-06	17.292979254778235	13.37222986904184	12.714900274633491	8.671629544720656
2018-08-13	757937.7195839616	284.391617767387	694941	352269	5872	526.7219967853979	0.0007579377195839	20398.78125	423016	38871819.053147964	39251046406	526.7219967853979	13.41931094873644	694941	5.505814143183574e-06	17.475780100116417	13.451582228857061	12.772150367270077	8.677950570294351
2018-08-14	868269.0214318832	276.242141729982	690348	334805	5952	599.4077824074577	0.0008682690214318	20333.625	421917	43254250.468922585	39261426596	599.4077824074577	15.267091249010452	690348	6.084442240977966e-06	17.582606063251415	13.444951097258912	12.721303551775069	8.691482576512929
2018-08-15	909843.4082374396	281.149638515488	648565	328753	5965	590.092590063515	0.0009098434082374	20347.3125	377912	46130560.8148422	41849321266	590.092590063515	14.100410047580125	648565	5.719312288906383e-06	17.646986212729608	13.382517509018822	12.703061987907759	8.693664334532016
2018-08-16	732191.6717446143	285.766308007013	716732	354449	5940	524.7852012728608	0.0007321916717446	20427.65625	398858	37732915.29133002	41774666889	524.785201272861	12.562283325137562	716732	5.17909821556601e-06	17.4460433561522	13.48245727007136	12.77831975000679	8.68946441235669
2018-08-17	3186659.982564437	314.950714786674	607270	312809	5840	1935.1630076119056	0.0031866599825644	20502.65625	524659	180993457.709802	42623243529	1935.1630076119056	45.40158954105076	607270	2.0629475931581717e-05	19.013971443327133	13.31672878168641	12.653348059617892	8.672486075822272
2018-08-18	704283.2338584018	295.433896551724	627522	305324	5883	441.953223477292	0.0007042832338584	20471.34375	343861	37522539.56489301	42738980903	441.95322347729206	10.340752496657442	627522	4.407446050486057e-06	17.440452365443207	13.349534009134453	12.629128786835366	8.679822114864455
2018-08-19	657337.0077981779	300.065017241379	599660	304996	5930	394.1787100962554	0.0006573370077981	20455.6875	334966	35570338.83103607	41824772924	394.1787100962554	9.424527200961005	599660	4.079899617803666e-06	17.38702266963232	13.30411810691538	12.628053940749451	8.68777949199177
2018-08-20	612276.5879470444	271.61710578609	663769	336770	5932	406.4102185050217	0.000612276587947	20446.21875	398966	29990887.83431474	41473658621	406.4102185050217	9.7992372030385	663769	3.839935474960086e-06	17.216404154632265	13.405689476363996	12.727155483748813	8.688116703257823
2018-08-21	623504.3638878714	280.940823787259	605639	300645	5961	377.61855944068657	0.0006235043638878	20493.28125	366758	31589219.890518706	42801247581	377.61855944068657	8.822606367397482	605639	3.5759076431719043e-06	17.268326477649627	13.31403937797505	12.613685445695797	8.692993531219926
2018-08-22	1498267.7888621746	270.081112799532	594918	306983	5922	891.3464764143072	0.0014982677888621	20301.375	395699	72974009.53155048	42400085544	891.3464764143072	21.0222801434994	594918	8.191219662977188e-06	18.1056139019032	13.29617885990434	12.63454765044327	8.686429508661536
2018-08-23	1000587.0964871544	275.208127703098	599557	300126	5853	599.9089978085487	0.0010005870964871	20343.84375	383820	49659312.83267589	42170106982	599.9089978085487	14.22593018473051	599557	5.648283251779142e-06	17.720696500507476	13.303946328162656	12.611957665463027	8.67470962929122
2018-08-24	1771076.3802466982	281.684925482174	596227	316189	5946	1055.963556965348	0.0017710763802466	20734.03125	403941	89967457.88355057	42813642424	1055.963556965348	24.66418405861697	596227	1.002316541635172e-05	18.314958583837406	13.298376746017196	12.664095415043597	8.690474003558043
2018-08-25	577785.833527841	278.42391320865	577239	304696	5926	333.5205167597774	0.0005777858335278	20423.25	351114	29010684.3970331	42353325363	333.5205167597774	7.874718546920568	577239	3.163123236653986e-06	17.18317474758191	13.266011671166835	12.627069837221075	8.68710472813351
2018-08-26	1655929.5072442617	273.289948860316	574072	320400	5947	950.6227640827278	0.0016559295072442	20420.625	370725	81611254.98366195	42435122947	950.6227640827278	22.401791206544228	574072	8.832445034646556e-06	18.217477739144393	13.260510102975394	12.67732549417634	8.690642169706594
2018-08-27	582804.1297109679	284.203754821742	645935	329885	5942	376.4535855248541	0.0005828041297109	20543.4375	375815	29870121.136406694	41639143029	376.4535855248541	9.040858147889097	645935	3.706926760295187e-06	17.212369245637927	13.378454158507243	12.706499387859223	8.689801056022553
2018-08-28	620060.4425323603	296.625988895383	613844	320916	5898	380.6203822858342	0.0006200604425323	20388.09375	396818	33168648.574839678	42639120902	380.6203822858342	8.92655322703853	613844	3.820036714653538e-06	17.31711566770071	13.32749610318637	12.67893468562439	8.682368589375221
2018-08-29	970564.8670538368	288.599854763296	546841	267879	5890	530.7446624645872	0.0009705648670538	20270.25	351708	50513240.10360573	41016540574	530.7446624645871	12.939771493089331	546841	5.387623694233372e-06	17.73774604015177	13.211913362732721	12.498290665002235	8.681011276645632
2018-08-30	744528.0982891291	283.884303331385	592847	287916	5910	441.3912494864153	0.0007445280982891	20488.40625	386881	38115974.21537289	41775143400	441.3912494864153	10.565882330075144	592847	4.327346671065871e-06	17.456144022972207	13.292691634571481	12.570424049908421	8.684401110400144
2018-08-31	775895.7965714094	282.215765341905	577258	290044	5953	447.8920557372187	0.0007758957965714	20430.9375	374828	39488371.33660356	42422842496	447.8920557372187	10.557803989194026	577258	4.2986234622396015e-06	17.4915167899865	13.266044585934049	12.577787914591644	8.69165057315339
2018-09-01	549426.7815520349	294.940272063121	656254	322434	5880	360.5635231006491	0.000549426781552	20385.9375	386439	29223245.974039517	41962410973	360.5635231006492	8.592535908688555	656254	3.6562002265860295e-06	17.190475045524316	13.39430318810749	12.683653743111266	8.679312040892672
2018-09-02	535417.6250685147	293.788012565751	620267	333290	6027	332.1018840483724	0.0005354176250685	20499.9375	368102	28366861.39199222	41828966851	332.1018840483724	7.939519166977296	620267	3.3651374804838042e-06	17.1607321694345	13.33790530948155	12.716768260845432	8.704004653483045
2018-09-03	589557.5626132607	288.642138223261	631429	340844	5887	372.26374220332855	0.0005895575626132	20327.53125	392572	30688135.263876464	41380404933	372.26374220332855	8.996135799204227	631429	3.746194092186121e-06	17.239386664367935	13.355740783731369	12.739180173584801	8.68050180902826
2018-09-04	780257.9676378407	285.306009643483	589521	316527	5968	459.97845733982746	0.0007802579676378	20544.28125	398646	40145205.35513346	41700209355	459.97845733982746	11.030603070213948	589521	4.540301734159221e-06	17.508013572923083	13.287065621734733	12.665163824984715	8.694167141883597
2018-09-05	577998.5068214963	234.201679135009	626957	321744	5956	362.38020984128485	0.0005779985068214	20329.5	402684	24411882.61159914	40277339979	362.38020984128485	8.99712369362586	626957	3.0399625585006884e-06	17.010580563999827	13.34863323672104	12.681511477265849	8.6921543938039
2018-09-06	867902.2452602048	229.094761250731	588959	303884	6048	511.15883846620494	0.0008679022452602	20565.75	427372	35856716.878339894	41844295436	511.158838466205	12.215735338357222	588959	4.037470034260694e-06	17.395041468083242	13.286111850703229	12.624401328621218	8.70748291785937
2018-09-07	870170.7845916759	215.279640853302	582184	305417	5913	506.59950805672025	0.0008701707845916	20218.3125	375722	33782517.48723141	41851443895	506.59950805672025	12.104708007869805	582184	3.7595149567847585e-06	17.335453992535964	13.274541827951063	12.629433334919478	8.68490859582083
2018-09-08	744465.191249169	196.648755990649	543337	281740	5936	404.49548361774976	0.0007444651912491	20289.75	342002	26400986.299047053	42687384413	404.49548361774976	9.475761731013085	543337	2.6883132597642724e-06	17.088911927231074	13.205485032558322	12.548739938814299	8.688790784847216
2018-09-09	765656.2973437445	195.588831677382	565631	284904	5899	433.0789371228396	0.0007656562973437	20266.875	351389	27006136.803246737	42015802006	433.0789371228397	10.307525179716777	565631	2.9085263042654024e-06	17.111574687151506	13.245697201114872	12.559907560401479	8.682538124003075
2018-09-10	798256.4110046775	196.122111922852	561611	282579	6007	448.309581240748	0.0007982564110046	20436.75	383792	28232772.48558579	41706065010	448.309581240748	10.749265871360803	561611	3.041444563921438e-06	17.155994006019647	13.238564718396505	12.551713436492673	8.700680734850161
2018-09-11	919143.9120729584	184.303709818819	557317	261353	6002	512.2545276447651	0.0009191439120729	20245.125	382134	30549361.95433646	40623580410	512.2545276447651	12.6097828520961	557317	3.352866209126924e-06	17.23485435807201	13.230889477309143	12.473627262934952	8.699848026000312
2018-09-12	910474.38099544	182.668748392753	570673	261275	6043	519.5831464258107	0.0009104743809954	20403.1875	385856	29992767.099937763	41968405306	519.5831464258107	12.380340464152177	570673	3.262656706525047e-06	17.216466813889213	13.254571645084972	12.473328771462704	8.706655856361559
2018-09-13	963836.9228663364	212.601965517241	555753	276678	6004	535.6552613937351	0.0009638369228663	20422.78125	400245	36953483.68760894	40125460418	535.655261393735	13.349510655171043	555753	4.094559256073129e-06	17.425170482040386	13.228079229922535	12.530609654121097	8.700181192753353
2018-09-14	762903.8012465894	211.697804208065	514394	258740	6066	392.4331379384381	0.0007629038012465	20431.96875	327244	29125318.560666356	41289957926	392.4331379384381	9.504323996690866	514394	2.9027666518907096e-06	17.187118407495603	13.150744787762871	12.463578975471894	8.710454688248527
2018-09-15	803392.7458399275	222.813010520164	479695	244687	6051	385.383483215684	0.0008033927458399	20437.03125	325471	32281447.820729867	42642844329	385.38348321568407	9.037471333815258	479695	2.9051062340762307e-06	17.290003252303507	13.080905764254679	12.407735121742439	8.707978826622321
2018-09-16	807528.2866351871	220.022490356517	458432	228206	6113	370.1968074987421	0.0008075282866351	20509.125	281563	32041244.205032043	42478630813	370.1968074987421	8.714895005171599	458432	2.766328647091132e-06	17.282534512276627	13.035567249974124	12.338004008790143	8.718172930028725
2018-09-17	798496.7718034051	196.811666861485	553720	291307	6080	442.1436324829815	0.0007984967718034	20476.3125	342462	28340568.397607423	42156342856	442.1436324829815	10.488187601881894	553720	2.9780077625286092e-06	17.15980484839856	13.22441442280167	12.58213297286821	8.712759974960212
2018-09-18	1085043.997550269	209.519992986558	500513	258463	5967	543.0786263458776	0.0010850439975502	20181.65625	333312	40997499.72530877	41135032608	543.0786263458775	13.202338540027286	500513	3.990716482577479e-06	17.529021640499543	13.123388851426068	12.462507829223767	8.693999567522082
2018-09-19	1376940.2135454756	209.085130625365	507255	235612	6123	698.4598080220103	0.0013769402135454	20548.875	357276	51918577.411636665	42834301329	698.4598080220103	16.306086158784474	507255	4.918666987498562e-06	17.765187230362944	13.13676911471193	12.369941663248566	8.719807451477955
2018-09-20	993197.3990587963	223.652088544711	498146	261726	6014	494.7573115515431	0.0009931973990587	20424.28125	346426	40058352.48028252	40659297074	494.7573115515431	12.168368544372122	498146	3.926267199027046e-06	17.505847761052756	13.118648485730837	12.475053433984536	8.701845363548474
2018-09-21	1248706.028405184	246.733348918761	544686	254561	6084	680.152691787906	0.0012487060284051	20719.40625	404436	55561327.52977623	41737250293	680.1526917879057	16.29605896443011	544686	5.800761101305105e-06	17.832997969189453	13.207964760820051	12.447295771910849	8.713417653379183
2018-09-22	891705.2254192956	240.176264465225	470309	231040	6038	419.37699286172347	0.0008917052254192	20321.53125	318452	38622105.81891094	41205336647	419.37699286172347	10.17773490008015	470309	3.5265963962284303e-06	17.469335360120038	13.061145204471277	12.350346134686598	8.705828110266784
2018-09-23	790176.5623397713	244.650700467563	468627	228519	6080	370.2980718796	0.0007901765623397	20322.28125	312651	34862229.640988454	41038492835	370.2980718796	9.023188872174867	468627	3.184791830568209e-06	17.366914555878516	13.057562421833854	12.339374636844228	8.712759974960212
2018-09-24	1414396.1689663304	227.800091466978	480337	226513	6075	679.3868126127802	0.0014143961689663	20342.25	323515	58104466.42818174	41581136430	679.3868126127801	16.33882262348692	480337	5.3696897173935225e-06	17.87775309370704	13.0822432198722	12.330557617401675	8.711937268208748
2018-09-25	991603.2546679416	217.622940093513	519108	238299	6113	514.7491823241659	0.0009916032546679	20418.0	334121	38915908.0746761	42006670219	514.7491823241659	12.25398679877607	519108	3.847305031036069e-06	17.476913672927378	13.159867232985336	12.381281466686925	8.718172930028725
2018-09-26	1084333.7540274302	215.031261835184	493507	221050	6112	535.126297948815	0.0010843337540274	20603.15625	322450	42048366.84011361	43033396036	535.126297948815	12.435139850481471	493507	3.857685478841478e-06	17.554331105106133	13.109292322152239	12.306144199254389	8.718009330846357
2018-09-27	1130841.058733518	228.436735242548	504047	242499	6081	569.9970431314536	0.0011308410587335	20514.375	335708	46585639.88650795	42575076200	569.9970431314534	13.388045166468862	504047	4.412225014948942e-06	17.656802894663876	13.130424796673879	12.398752865639832	8.71292443512011
2018-09-28	1240721.3508430347	221.042023962595	500407	249548	6098	620.8656490113104	0.001240721350843	20415.0	326128	49457670.43703486	42098982996	620.8656490113104	14.747758848956078	500407	4.703004724410905e-06	17.71662771900967	13.123177046286003	12.427406560439673	8.7157161275482
2018-09-29	1524603.868697424	231.326054646406	434315	222349	6095	662.1583292333216	0.0015246038686974	20239.6875	291182	63601318.69098786	39796949930	662.1583292333216	16.638419034574532	434315	5.5527886988049675e-06	17.96814476223043	12.981525356264033	12.312003498514741	8.715224041915372
2018-09-30	1089259.0428497216	232.215880479252	479351	242254	6114	522.1374114490569	0.0010892590428497	20511.09375	312062	45614996.13635451	39391455096	522.1374114490568	13.255093272806702	479351	4.440677595619565e-06	17.6357470830605	13.080188384661305	12.397742041484598	8.71833650245078
2018-10-01	1284477.436502706	229.918147282291	476308	235188	6095	611.8068788257309	0.0012844774365027	20302.40625	316482	53257930.045253254	38583903369	611.8068788257309	15.856531491245738	476308	5.259639575891244e-06	17.79065727250379	13.073819982784787	12.36814047329686	8.715224041915372
2018-10-02	1318203.493360445	225.34053798948	490262	237819	6180	646.2650810618784	0.0013182034933604	20514.1875	309898	53568111.633501284	39337916125	646.2650810618784	16.42855404460951	490262	5.340884750928296e-06	17.796464516787843	13.102695221066524	12.37926515912191	8.729073550451737
2018-10-03	795565.310457349	218.985656049094	559006	288662	6075	444.7257819375209	0.0007955653104573	20293.21875	330374	31417820.833460227	40516803371	444.7257819375209	10.976329446953224	559006	3.4677464936238968e-06	17.26288583235405	13.233915485532227	12.573011732464032	8.711937268208748
2018-10-04	789060.334114146	220.934906487434	559181	294709	6146	441.2275466902822	0.0007890603341141	20371.875	339095	31438303.44040757	40898314334	441.22754669028217	10.788404213605364	559181	3.4387142340477358e-06	17.263537562250193	13.234228492214346	12.593743707791191	8.72355674269043
2018-10-05	721967.6829551632	226.533247516073	595361	315425	6099	429.8314016918689	0.0007219676829551	20177.0625	342677	29494039.72352728	39748882508	429.8314016918689	10.813672600867696	595361	3.534107099550246e-06	17.199698757626294	13.296923223235046	12.661676214795943	8.715880102296456
2018-10-06	487160.7460166336	223.670021040327	596865	326444	6222	290.769198671218	0.0004871607460166	20491.96875	349430	19650093.32930165	39592284436	290.769198671218	7.34408743555173	596865	2.3698461701955894e-06	16.793592645851046	13.299446236150082	12.696013696908425	8.735846677457582
2018-10-07	631194.5734248392	224.381154003507	497767	266999	6241	314.1878292299619	0.0006311945734248	20521.3125	297913	25540781.7340116	33980367149	314.1878292299619	9.246157578353538	497767	2.9931067538257343e-06	17.055787016323094	13.117887375034831	12.49500019205702	8.738895704934043
2018-10-08	794884.5200151189	227.629361484512	542842	281024	6179	431.4967026140472	0.0007948845200151	20424.9375	328025	32629984.803298965	36589051726	431.49670261404714	11.793055087771725	542842	3.87283635405193e-06	17.300742202841505	13.204573580515394	12.546195353921389	8.72891172506098
2018-10-09	721556.1146026972	226.366257451783	537028	278759	6149	387.49583711285726	0.0007215561146026	20352.9375	311060	29455496.932144098	37002537399	387.49583711285726	10.472142300255587	537028	3.419965811729003e-06	17.1983911036883	13.193805513658681	12.538102888230767	8.724044745953469
2018-10-10	866805.7958064866	223.637414962011	516772	259112	6168	447.94096471050966	0.0008668057958064	20361.75	330717	34958341.620111145	34219858113	447.94096471050966	13.090088311626824	516772	4.22339380977037e-06	17.369667671130784	13.1553570504162	12.465015679642148	8.727129915243166
2018-10-11	827180.0688125513	190.503173290473	570525	276591	6143	471.9269087592808	0.0008271800688125	20485.3125	357147	28417562.750548266	37724015884	471.9269087592808	12.5099859519315	570525	3.4382193111381843e-06	17.162517918706246	13.254312268533612	12.530295159722469	8.723068501163928
2018-10-12	1098848.1890122695	194.233684102864	562140	277706	6170	617.7065209713572	0.0010988481890122	20384.0625	343650	38489901.20849865	38569009830	617.7065209713572	16.015617815806323	562140	4.487895989181619e-06	17.465906458576942	13.239506208173289	12.534318279111178	8.727454116899434
2018-10-13	629598.5067437108	196.640900350672	541797	281709	6176	341.1145821582223	0.0006295985067437	20437.125	308755	22326574.481178127	36293556326	341.1145821582223	9.39876431767185	541797	2.666362252411884e-06	16.92128820771274	13.202646671519242	12.548629902235898	8.728426091704613
2018-10-14	578021.2697607207	192.082561659848	511719	286828	6182	295.7844661406862	0.0005780212697607	20461.3125	295620	20022408.173799694	35452573090	295.78446614068616	8.343102922030708	511719	2.3120119743700336e-06	16.812362613018863	13.145530925235363	12.566638011951964	8.729397122692061
2018-10-15	729015.0759055505	204.845595265926	562011	298338	6095	409.7144918247543	0.0007290150759055	20317.125	353997	26930703.06169841	33392147626	409.7144918247543	12.269785591919817	562011	3.6260863548946224e-06	17.108777571453995	13.239276701638017	12.605982350924641	8.715224041915372
2018-10-16	611269.732839799	205.678965517241	575450	304839	6114	351.7551677626624	0.0006112697328397	20380.96875	405957	22672913.096343663	35852217291	351.7551677626624	9.811252813391924	575450	2.9113129010441847e-06	16.936681514287557	13.262907622396638	12.627539047365278	8.71833650245078
2018-10-17	659768.6532862701	203.589184395091	580354	308025	6130	382.8993770093	0.0006597686532862	20397.28125	370546	24223167.49227237	36427604938	382.89937700929994	10.511242165412655	580354	3.087331636705088e-06	17.00282006756602	13.271393541165539	12.637936227492869	8.720950028930258
2018-10-18	641555.5873987364	199.104167738165	565791	316673	6142	362.9863773499184	0.0006415555873987	20439.46875	338997	23035582.281313915	36653273595	362.9863773499184	9.903245788104302	565791	2.844673636202536e-06	16.952550634144842	13.245980031042285	12.665624974708617	8.722905701000768
2018-10-19	689660.0253978252	200.18542226768	601119	287643	6065	414.5677448071153	0.0006896600253978	20293.59375	342651	24897288.641835343	35213124838	414.5677448071153	11.773102975505807	601119	3.400148852439409e-06	17.03026946561987	13.30654819724506	12.569475406865838	8.71028982137815
2018-10-20	684696.8498774745	202.620590298071	534080	344066	6158	365.6828935825615	0.0006846968498774	20449.96875	340633	25018798.999032628	35804024104	365.6828935825615	10.213457920829288	534080	2.9855951678706522e-06	17.035138060213537	13.188300919455607	12.748588778417787	8.725507328484445
2018-10-21	652596.2313685864	202.197792518995	508014	308778	6124	331.528021882481	0.0006525962313685	20354.71875	310779	23796085.645610545	35964956291	331.528021882481	9.21808493801628	508014	2.689005276215353e-06	16.98503165644342	13.138264285235993	12.640377851071502	8.719970756777574
2018-10-22	692073.9984105173	200.986967855056	577314	333040	6065	399.5440083183694	0.0006920739984105	20250.65625	345447	25084473.105604947	37374204230	399.5440083183694	10.690368304822885	577314	3.099810215060563e-06	17.037759611318922	13.266141591577775	12.716017881868858	8.71028982137815
2018-10-23	732144.3790899479	201.106208649912	556231	313343	6168	407.2414001255808	0.0007321443790899	20575.875	332896	26552582.26401848	36491674106	407.2414001255808	11.159844268658032	556231	3.2378606347071074e-06	17.094637561337745	13.228938954575842	12.655053716166023	8.727129915243166
2018-10-24	884055.7134527591	200.548608123904	532709	323381	6124	470.94443505770585	0.0008840557134527	20383.03125	355190	31973033.254948564	37872420948	470.9444350577059	12.435023250938382	532709	3.5978312758186334e-06	17.280403394700798	13.185730587825258	12.686586473626212	8.719970756777574
2018-10-25	1010743.9550136378	199.862744593805	537236	314814	6123	543.0080394157067	0.0010107439550136	20246.625	337669	36429864.13928589	39982833755	543.0080394157067	13.58102936732946	537236	3.915967459567253e-06	17.410899439614244	13.194192755533303	12.659737267217572	8.719807451477955
2018-10-26	872158.9837565515	200.622661601403	551218	318269	6122	480.7497307083188	0.0008721589837565	20499.84375	354696	31554419.748101726	37793198087	480.7497307083188	12.720535838264658	551218	3.6817977890454437e-06	17.26722422424328	13.21988565417161	12.670652216130128	8.719644119505357
2018-10-27	706734.4026582439	201.418418468732	499165	308409	6100	352.7770781029023	0.0007067344026582	20245.03125	315156	25670833.275602702	34911178339	352.77707810290224	10.10498914351475	499165	2.9363618420639686e-06	17.060866013387972	13.120691981399894	12.639182103124877	8.716044050161402
2018-10-28	652764.6111709358	202.451103156049	509862	333518	6137	332.81987018083566	0.0006527646111709	20309.0625	321018	23832044.502804622	34802398631	332.81987018083566	9.563130222994992	509862	2.793153196852472e-06	16.98654164072852	13.141895379849613	12.717452115894819	8.722091302389098
2018-10-29	695023.8157368016	194.321351256575	614695	333546	6111	427.2276644143333	0.0006950238157368	20396.0625	377065	24355932.40824629	35643224358	427.2276644143333	11.986223808577618	614695	3.3602952912034524e-06	17.008286008548527	13.32888148881289	12.717536065860688	8.717845704894916
2018-10-30	694993.1022532105	195.65895295149	608397	359738	6043	422.83171843154656	0.0006949931022532	20171.25	362703	24522501.589330733	35022944604	422.83171843154656	12.072991669102963	608397	3.4079182246121224e-06	17.015101686231727	13.318582908388649	12.793131267695706	8.706655856361559
2018-10-31	722872.6316500716	196.897931911163	585707	352140	6157	423.3915604658685	0.00072287263165	20505.09375	352669	25667731.579766866	35625151983	423.3915604658685	11.884624679437357	585707	3.375990102176011e-06	17.060745180409945	13.280574943517468	12.771784102780435	8.72534492491121
2018-11-01	690427.9265109437	197.8192106955	589096	317485	6069	406.7283297958909	0.0006904279265109	20239.21875	355622	24630394.398018066	34818807705	406.7283297958909	11.681282519547176	589096	3.3337538588287174e-06	17.019491782880333	13.286344437468054	12.668185852104358	8.710949125835855
2018-11-02	808940.5310005179	199.850372589129	548534	267634	6069	443.7313852318381	0.0008089405310005	20139.65625	319005	29154534.39345699	34824065098	443.73138523183815	12.742090390168787	548534	3.6738395299861768e-06	17.188121012469953	13.215004544014214	12.497375654471796	8.710949125835855
2018-11-03	786084.2403030281	198.354677381648	505015	278264	6119	396.98433261663376	0.000786084240303	20180.34375	305378	28118754.97966848	33994631119	396.9843326166338	11.677853812473188	505015	3.341796649323372e-06	17.151947348665836	13.13234341078667	12.53632558233747	8.71915396346254
2018-11-04	691721.2419296826	209.989572764465	510848	299497	6109	353.36441299729444	0.0006917212419296	20283.09375	304431	26194697.918914277	34554032159	353.36441299729444	10.226430633950098	510848	3.0981065204562297e-06	17.081067578744765	13.143827368968351	12.609859679792983	8.717518372649767
2018-11-05	864066.2327924815	208.075581531268	582354	291779	6075	503.1924269316328	0.0008640662327924	20394.09375	364247	32422963.136881497	35493731927	503.1924269316328	14.17693771865267	582354	4.255769399160253e-06	17.294377468518466	13.274833789228767	12.583751945380312	8.711937268208748
2018-11-06	851693.0260262295	218.089755698422	597166	278348	6064	508.60211757997934	0.0008516930260262	20251.78125	353197	33496768.288457025	35256316144	508.60211757997934	14.425844024731848	597166	4.538904416455638e-06	17.32695952314058	13.299950410675493	12.53662740838735	8.710124927322207
2018-11-07	828578.0179578998	216.783056399766	564602	270280	6144	467.81680609506617	0.0008285780179578	20481.46875	337246	32392412.5056438	35288255199	467.81680609506617	13.25701153136988	564602	4.146154754861277e-06	17.293434771413114	13.243876337126105	12.507213737666111	8.723231274827508
2018-11-08	985949.108465714	210.643103448276	555392	288705	6066	547.5882472489898	0.0009859491084657	20233.40625	334974	37452972.809019074	34946503380	547.5882472489899	15.669328667725209	555392	4.76181121714197e-06	17.43859664552519	13.227429449717969	12.573160684517333	8.710454688248527
2018-11-09	750916.590127097	208.102855932203	547848	316813	6091	411.3881520679498	0.000750916590127	20247.28125	331080	28180863.198145457	34371853440	411.38815206794993	11.968750907950742	547848	3.5933656166264854e-06	17.154153695553514	13.213753155192578	12.666066973434017	8.714567550836485
2018-11-10	610091.2577017824	210.56486528346	489120	329225	6113	298.4078359670958	0.0006100912577017	20416.125	292488	23166757.921603236	35065223346	298.4078359670958	8.510079431766577	489120	2.585199477625954e-06	16.95822896092116	13.100363137124662	12.704496686578421	8.718172930028725
2018-11-11	524082.6463608829	209.064253652835	527799	355871	6121	276.6102966666276	0.0005240826463608	20310.09375	314152	19758961.44187753	35284181527	276.6102966666276	7.839498741240776	527799	2.3645179542183842e-06	16.799117690293308	13.176470808392498	12.78232358461552	8.71948076085107
2018-11-12	776230.8246271408	208.28941233197	571162	327353	6171	443.35355025568697	0.0007762308246271	20310.28125	343191	29156986.21267872	35149346499	443.35355025568697	12.613422279936282	571162	3.790309457885322e-06	17.188205106288727	13.255428161183874	12.698794378330069	8.727616178321068
2018-11-13	862763.4999459421	203.619797194623	553590	336439	6095	477.6172459350741	0.0008627634999459	20272.3125	332708	31680812.858533107	34018905246	477.6172459350741	14.039759436151552	553590	4.124337585476537e-06	17.27122178299462	13.224179619538633	12.726172133773776	8.715224041915372
2018-11-14	992903.9968467792	176.673708649912	582181	336750	6071	578.0498417882548	0.0009929039968467	20119.125	356417	31634701.18181311	35767814661	578.0498417882549	16.16117303410601	582181	4.1192613288304785e-06	17.269765214708904	13.274536674927742	12.72709609427261	8.711278615130434
2018-11-15	1116354.1941985823	177.585899766219	563051	367079	6073	628.564345397706	0.0011163541941985	20007.1875	356663	35751563.59187602	35082177150	628.564345397706	17.916913842324238	563051	4.590354480202352e-06	17.392104562983555	13.241125489164798	12.81333236272743	8.711607995897575
2018-11-16	984488.9523936892	172.027222969024	552107	330177	6182	543.5432420392226	0.0009844889523936	20278.875	325215	30541655.73954235	35450852388	543.5432420392225	15.332303891886395	552107	3.805214439605256e-06	17.234602071725313	13.221497147054285	12.707384153287466	8.729397122692061
2018-11-17	807850.9394876359	172.325834307423	505581	336902	6112	408.4340858370984	0.0008078509394876	20020.40625	294412	25105343.974489912	35008930509	408.4340858370984	11.66656849834642	505581	2.9004679040289012e-06	17.038591288790656	13.133463541994749	12.72754736585669	8.718009330846357
2018-11-18	948209.9421814092	174.887517533606	484801	311575	6159	459.6931281794893	0.0009482099421814	20209.21875	284310	29905279.77673302	36407485765	459.6931281794893	12.626335450535588	484801	3.1857425441836063e-06	17.213545603933937	13.091493776441386	12.649395358694578	8.725669705687043
2018-11-19	1015882.1434911968	146.837374634717	622942	362855	5999	632.835654230693	0.0010158821434911	19913.53125	395619	26900756.266517702	39229097540	632.835654230693	16.131792315268566	622942	3.417383923877453e-06	17.107664958173817	13.342208695522388	12.801758584410157	8.699348067653093
2018-11-20	1039661.360161887	126.699694038574	625752	325428	6028	650.5701754440211	0.0010396613601618	20015.625	378833	23754835.179778755	37853937087	650.5701754440211	17.186327909533176	625752	3.1414720406500187e-06	16.983296654241002	13.346709405453515	12.692896518006158	8.704170559746386
2018-11-21	909169.3276682332	134.894838690824	579531	305267	6136	526.8918096328989	0.0009091693276682	20226.9375	339445	22116920.698461384	37014296498	526.8918096328989	14.23481896140775	579531	2.7702682221703376e-06	16.911853515997628	13.269974434722887	12.628942082477899	8.721928343047091
2018-11-22	882360.7389047992	124.98310666277	568895	304552	6063	501.97061255924575	0.0008823607389047	19936.03125	320417	19887584.743634712	35315094150	501.97061255924586	14.214052790773769	568895	2.5629715100686085e-06	16.80560621276981	13.251451161809275	12.626597123309232	8.70996000607173
2018-11-23	941985.972072084	121.464526884863	559992	296227	6119	527.5046084725905	0.000941985972072	20121.375	324999	20633763.585657816	36178832364	527.5046084725905	14.580476317347587	559992	2.5550282931424444e-06	16.842439301062903	13.235677776895004	12.598881331286758	8.71915396346254
2018-11-24	926783.394768766	111.207919345412	497091	285249	6119	460.6956844890007	0.0009267833947687	20006.25	295496	18586538.31154094	32431469982	460.6956844890006	14.205205152424304	497091	2.2790705252521956e-06	16.73794812996101	13.116528386909813	12.56111776202142	8.71915396346254
2018-11-25	1000935.8376573264	114.328124196376	529038	306399	6154	529.5330936825567	0.0010009358376573	20018.71875	332111	20636871.931702565	33955416211	529.5330936825567	15.594952227710058	529038	2.572241055191008e-06	16.842589933395633	13.178815541908916	12.632643453135676	8.724857555881988
2018-11-26	934434.9659454726	105.976193161894	557388	324681	6071	520.8428367984151	0.0009344349659454	20047.03125	339358	17858375.397319578	35220313039	520.8428367984151	14.788137635848882	557388	2.260978006626777e-06	16.697983166079233	13.231016865272947	12.690598440826017	8.711278615130434
2018-11-27	855913.2524877496	108.939132963179	565825	325795	5995	484.2971160888809	0.0008559132524877	19749.375	330961	16815052.097302385	36460736247	484.2971160888809	13.282702598435025	565825	2.087588531071194e-06	16.637785001415306	13.246040122097927	12.694023628193767	8.698681067461614
2018-11-28	1035306.3988325164	120.843035651666	622580	321224	6026	644.5610577851481	0.0010353063988325	19893.28125	367826	22561869.176804632	38288924972	644.5610577851481	16.83413828558791	622580	2.934857747480146e-06	16.931771834743728	13.341627413120001	12.679893978064106	8.703838719690246
2018-11-29	1326258.7422514434	116.45006779661	555591	263790	6121	736.8574208662218	0.0013262587422514	20100.0	341120	27851754.42938822	40601167308	736.8574208662219	18.148675757926604	555591	3.0490126508513904e-06	17.14240651802266	13.227787691027022	12.482908611041157	8.71948076085107
2018-11-30	1485099.7656031635	111.631448568089	599039	278002	6046	889.6326784871534	0.0014850997656031	19921.78125	396594	29896940.13623582	41513770519	889.6326784871536	21.429821174156825	599039	3.4512756414787794e-06	17.21326669654343	13.303081983492309	12.5353835868915	8.707152175339404
2018-12-01	1114428.1524131084	116.974022793688	525757	310612	6057	585.9184021282587	0.0011144281524131	19763.0625	325999	23508561.341364484	37895005879	585.9184021282587	15.46162584059534	525757	2.6092706199053215e-06	16.97287522516723	13.172594407789198	12.646299823850608	8.708969906980947
2018-12-02	1044635.9959783716	114.873848918761	492410	276777	6061	514.38921077971	0.0010446359959783	19630.21875	302383	21640670.43455658	36985040836	514.38921077971	13.90803414441605	492410	2.304949739205421e-06	16.890084992726813	13.107066981778337	12.530967406787731	8.709630081951286
2018-12-03	1094043.176896714	107.436093804792	548100	269535	6033	599.6450652570891	0.0010940431768967	19598.25	337004	21196747.364069175	38477221360	599.6450652570891	15.584417067092732	548100	2.4155459920656425e-06	16.86935830164808	13.214213031034207	12.504453531028664	8.704999678440762
2018-12-04	1077483.2494977836	108.393074225599	565202	258028	6039	608.9956875826464	0.0010774832494977	19660.5	325957	21061854.739368804	38520539588	608.9956875826464	15.809635433361429	565202	2.4722815515510895e-06	16.862974130087995	13.244938468356667	12.460823385146893	8.705993714307901
2018-12-05	1093350.5319658914	101.132688778492	595937	279019	6017	651.5680359681573	0.0010933505319658	19708.3125	350440	19940476.239436723	39854329248	651.5680359681573	16.3487392276425	595937	2.3853403758985676e-06	16.80826220583546	13.297890235762365	12.539035158843202	8.702344075220351
2018-12-06	853274.9075932811	90.8128144360023	590923	283624	6056	504.2197682197445	0.0008532749075932	19742.25	342005	13973997.518025005	39006302999	504.2197682197445	12.926622864839848	590923	1.6935840416469286e-06	16.452708840480735	13.289441000252008	12.555404696293644	8.708804795117285
2018-12-07	858999.5522456425	92.1289161309176	572417	313613	5972	491.70594669779393	0.0008589995522456	19490.8125	363750	14271625.840237122	37636438028	491.70594669779393	13.06462493427206	572417	1.7364706495366785e-06	16.473783917107173	13.257623025734242	12.655915020680826	8.69483715865908
2018-12-08	635333.382926902	90.5991420222092	552651	333138	6023	351.11762940793534	0.0006353333829269	19539.75	341182	10380309.73175599	36352536299	351.11762940793534	9.658683138914684	552651	1.2624568489813981e-06	16.155421274539684	13.222481978200959	12.716312097531059	8.70334075304372
2018-12-09	671167.0582719144	92.9939959088252	507555	289050	6097	340.6541962612015	0.0006711670582719	19577.25	312019	11255637.406736676	36091932040	340.6541962612015	9.438513734417455	507555	1.2662896600037448e-06	16.23637966392565	13.137360358410236	12.574354962510622	8.715552125907816
2018-12-10	727236.7941057273	89.3385888369375	555379	290286	6176	403.8920434736448	0.0007272367941057	20028.09375	340889	11716542.813320536	36062991504	403.8920434736448	11.199626726164585	555379	1.4435012869960934e-06	16.276512316798865	13.227406042553033	12.57862192287668	8.728426091704613
2018-12-11	718209.8859229927	87.1420371127995	536006	282399	5984	384.9648081140396	0.0007182098859229	19359.5625	300370	11286613.126544394	35602677832	384.9648081140396	10.812804866268507	536006	1.3593791757021236e-06	16.239127902328743	13.191900634020136	12.551076243518468	8.696844519654313
2018-12-12	691013.4848157365	88.8542311513735	533920	314610	6076	368.9459198128181	0.0006910134848157	19606.3125	298787	11072589.204455325	35641296996	368.9459198128181	10.351641239493183	533920	1.3269723217325732e-06	16.219983171143998	13.1880012939852	12.65908905549656	8.712101863715663
2018-12-13	772945.9779005654	85.0300748100526	565689	303851	6097	437.2470372925929	0.0007729459779005	19764.375	311521	11852398.770474833	36394508463	437.2470372925929	12.014093767391154	565689	1.4737985242773545e-06	16.288040832947825	13.245799736206713	12.624292728655666	8.715552125907816
2018-12-14	1036967.4562328906	83.0865353594389	567306	297473	6014	588.2778597256563	0.0010369674562328	19412.71875	321159	15537470.90720336	35325385401	588.2778597256563	16.653119365797583	567306	1.9961849803869117e-06	16.55876514237479	13.248654119673324	12.603078743546698	8.701845363548474
2018-12-15	614144.8663160858	82.8301902396259	551916	378120	6115	338.9563780377088	0.000614144866316	19813.78125	320833	9173689.502451142	36419053601	338.9563780377088	9.307116592079748	551916	1.1121883771951286e-06	16.03185010818292	13.221151139766564	12.84296688453932	8.718500048121273
2018-12-16	597690.5431202551	83.7853918760959	516697	372962	6039	308.82491055860646	0.0005976905431202	19526.25	309814	9030862.741069086	35844796038	308.82491055860646	8.615613553253677	516697	1.0414275323593178e-06	16.01615846247599	13.155211908181393	12.829231816760569	8.705993714307901
2018-12-17	688664.5963149491	93.8437010520164	570051	303060	5891	392.57394179393305	0.0006886645963149	19065.5625	327165	11654601.705492064	36084235295	392.57394179393305	10.879375399936212	570051	1.4729351590805178e-06	16.271211656165107	13.253481109492412	12.621686084690154	8.681181041521688
2018-12-18	1190129.3046489172	100.277705143191	556320	277282	5861	662.0927347622857	0.0011901293046489	18868.59375	311718	21522022.81870457	36559260863	662.0927347622857	18.110123649473454	556320	2.6199942672515467e-06	16.8845872859921	13.229098947241688	12.532790317848983	8.676075516476429
2018-12-19	752527.8485799663	99.9495049678551	597824	322980	5849	449.87920854946975	0.0007525278485799	18796.125	341849	13563999.834662078	36778159014	449.87920854946987	12.232238388501678	597824	1.7638478606980385e-06	16.4229297700382	13.30105167523252	12.685345680783058	8.674025985443025
2018-12-20	739517.5926507363	114.083974868498	602429	340424	5853	445.5068438229904	0.0007395175926507	18806.4375	341817	15214500.762057569	37068937640	445.5068438229905	12.018333197179546	602429	1.9780780487639743e-06	16.53775952855388	13.308725095079344	12.737947178483871	8.67470962929122
2018-12-21	701266.810647341	107.811862068966	606526	320212	5837	425.3365535946892	0.0007012668106473	18829.59375	336013	13634348.299948882	36597574959	425.3365535946893	11.62198736039726	606526	1.807679715661851e-06	16.428102777002863	13.315502875367429	12.67673855541966	8.671972245203792
2018-12-22	657271.2723010912	115.230315897136	495551	325282	5925	325.7114362600781	0.000657271272301	19038.46875	284053	13658278.223858627	34880980408	325.71143626007813	9.337794765234744	495551	1.552335594456865e-06	16.429856359057048	13.113425553792661	12.692447777392214	8.686935966003333
2018-12-23	665888.0422589664	129.693795441262	543655	357263	5865	362.0133636142984	0.0006658880422589	18869.4375	324886	15574172.044844672	35304014246	362.0133636142984	10.254169995847288	543655	1.918643346117356e-06	16.56112446198528	13.20607013347732	12.786227484213322	8.676757761087575
2018-12-24	715777.40857329	140.372449444769	615551	346049	5927	440.59749962469726	0.0007157774085732	19045.03125	355835	18119425.23114189	36895129124	440.59749962469726	11.941887996757057	615551	2.418407109072705e-06	16.712495137940355	13.33027308063784	12.754335662510018	8.687273461787838
2018-12-25	821045.0295550874	127.919814436002	535001	252176	5967	439.2599118570014	0.000821045029555	19079.4375	310352	18940408.828368135	37632259136	439.25991185700127	11.672430035878284	535001	2.154138581362426e-06	16.756808230936347	13.190023895035274	12.437882535415323	8.693999567522082
2018-12-26	905898.0527880804	130.30945119813	560047	288376	5961	507.345486769806	0.000905898052788	19244.4375	311073	21288241.770836346	36702456929	507.345486769806	13.823202292730793	560047	2.5987177833015814e-06	16.873665448717052	13.235775987760954	12.57202046317702	8.692993531219926
2018-12-27	618418.4757757259	114.117396551724	548411	297630	5893	339.1474947186416	0.0006184184757757	18935.8125	306457	12726789.564735875	35152024658	339.1474947186416	9.648021643653955	548411	1.5884175002472748e-06	16.359219744283852	13.214780284820698	12.603606383312059	8.681520484837913
2018-12-28	635589.6472039756	135.222091759205	572189	314344	5907	363.6774046439956	0.0006355896472039	18980.15625	320147	15499190.504891604	36163977613	363.67740464399554	10.056344148196327	572189	1.9618342673932947e-06	16.556298355034812	13.257224635365827	12.658243206624118	8.683893367307235
2018-12-29	590448.6926064745	140.09879836353	543746	314501	5960	321.0541148100001	0.0005904486926064	19155.375	314305	14917674.530295953	35151969926	321.0541148100001	9.133317862010738	543746	1.8460247598586444e-06	16.518057278011355	13.206237505036134	12.658742534767816	8.692825760059396
2018-12-30	1228244.6612993735	138.401716247808	460395	247598	5886	565.477700838925	0.0012282446612993	18847.40625	339334	30655677.081221934	37036309989	565.477700838925	15.26819764190534	460395	3.0486234625427915e-06	17.23832842607322	13.039840095649259	12.419561742215528	8.680331928793418
2018-12-31	636451.832070885	130.790460549386	522040	286665	5921	332.2533144142848	0.0006364518320708	19000.875	297079	15011571.598474633	35121491661	332.2533144142848	9.460113984373539	522040	1.7850359917303278e-06	16.52433190155798	13.165499492281464	12.56606956559119	8.686260632531775
2019-01-01	675504.5813488722	139.154644360023	448168	227755	5871	302.73953721396134	0.0006755045813488	18717.75	267641	16951594.556229893	33003248434	302.73953721396134	9.173022401700269	448168	1.8415550200809518e-06	16.6458724614799	13.012923441102195	12.336025768778038	8.677780256064185
2019-01-02	587384.7115881253	154.426368790181	589959	266633	5931	346.53289706381884	0.0005873847115881	19119.65625	311698	16357941.472860338	35435884801	346.5328970638189	9.779151812064804	589959	2.178698762022136e-06	16.610224054379735	13.28780832194183	12.493628460011752	8.687948111838727
2019-01-03	549834.6995287106	147.06208679135	596620	298379	5580	328.0423784328193	0.0005498346995287	17933.25	303833	14582010.965850366	33988178009	328.0423784328193	9.65166118483769	596620	2.0477518695216727e-06	16.49529920136101	13.299035673799585	12.606119769500163	8.626944055375356
2019-01-04	655853.2182375735	153.442376972531	549398	264923	5554	360.3244463932864	0.0006558532182375	17831.90625	300816	18148323.973229043	33803233584	360.3244463932864	10.659466808046371	549398	2.3596920973769738e-06	16.71408877133847	13.216578412301773	12.487194496708133	8.622273667866745
2019-01-05	967318.706694004	154.301756867329	511189	257064	5620	494.4826823562013	0.000967318706694	18022.125	289351	26916898.041217852	32361006658	494.4826823562013	15.280200878236888	511189	3.4015313153160108e-06	17.108264827320543	13.144494663817076	12.457080360112576	8.634086942887738
2019-01-06	614970.2874900511	155.940283167738	487372	266956	5585	299.7192989546012	0.00061497028749	17807.34375	286841	17294061.683529098	30186019014	299.7192989546012	9.929076729713652	487372	2.2337868208234593e-06	16.66587374525509	13.096782970841486	12.49483912979487	8.6278397115033
2019-01-07	610541.2986622441	150.346131794272	550964	288553	5610	336.3862760761446	0.0006105412986622	18041.625	324553	16553577.135011742	31934490080	336.3862760761446	10.533635427822826	550964	2.2847836429557567e-06	16.62211277752055	13.219424750247402	12.57263405689671	8.632305998516742
2019-01-08	565606.287621928	149.052762711864	553367	277503	5562	312.9878545624835	0.0005656062876219	17777.90625	327994	15203333.098236306	31200726241	312.9878545624835	10.031428504096642	553367	2.1571351286090036e-06	16.537025244556254	13.223776713187227	12.533587022921001	8.62371303479391
2019-01-09	535563.3016037951	149.62985622443	558847	279728	5610	299.29794441137614	0.0005355633016037	18022.5	316707	14451523.079362527	31321818347	299.29794441137614	9.555573724858249	558847	2.062764103631563e-06	16.486310370384256	13.233631011632578	12.54157298143743	8.632305998516742
2019-01-10	626607.0704918285	126.929803915839	582839	276872	5568	365.2110383583868	0.0006266070704918	17846.8125	323254	14343114.063732328	32220047118	365.2110383583868	11.334900815658914	582839	2.0756583569665743e-06	16.47878052881618	13.275666269389582	12.53131058450839	8.624791202014256
2019-01-11	611325.7878823938	124.970574225599	541838	309317	5566	331.23954225462046	0.0006113257878823	17797.59375	319791	13777329.13247643	33344122823	331.23954225462046	9.933970793381889	541838	1.7910395789049877e-06	16.438534982737487	13.202722342755441	12.64212191998203	8.624431942085836
2019-01-12	545842.820359893	124.329310637054	452707	267659	5541	247.10686567666608	0.0005458428203598	17698.5	268282	12238429.202854868	29728716137	247.1068656766661	8.312059778764542	452707	1.4909281769464038e-06	16.320091493712965	13.023000396083384	12.497469061260295	8.61993026886735
2019-01-13	552851.6427852063	115.339895382817	481347	260303	5635	266.1134796997307	0.0005528516427852	17957.34375	289783	11499334.562241208	29568223014	266.1134796997307	8.999982162395453	481347	1.4975996875863172e-06	16.257799727506345	13.084343702715516	12.469601616079515	8.636752426473876
2019-01-14	879830.2594148364	128.323583869082	577239	296695	5629	507.8723391143608	0.0008798302594148	18008.90625	376071	20360569.741005346	33493945330	507.8723391143608	15.1631088577513	577239	2.8071736072731415e-06	16.829110732605038	13.266011671166835	12.600459954097818	8.635687085464026
2019-01-15	782985.4178546018	120.32987609585	539896	277216	5619	422.7306951580281	0.0007829854178546	17920.40625	337141	16990716.574651323	31595826103	422.7306951580281	13.379320856494084	539896	2.322640942733119e-06	16.648177669018363	13.19913180739953	12.532552264689867	8.633908991112198
2019-01-16	851147.8349854462	122.420913793103	507687	259885	5528	432.1166909002562	0.0008511478349854	17603.8125	294134	18790795.565193858	32260837960	432.1166909002562	13.394465805136086	507687	2.3656775784770276e-06	16.74887771031207	13.137620394935013	12.467994504458456	8.617581365447506
2019-01-17	637651.1053334707	122.647751607247	517082	249911	5561	329.7179088480417	0.0006376511053334	17704.125	288731	14103511.594003825	31063271496	329.7179088480417	10.614397420777117	517082	1.8781465391988116e-06	16.46193437356092	13.155956748263847	12.42886013346134	8.623533227187563
2019-01-18	685945.3985397198	119.485191408533	538899	250566	5619	369.6552893276564	0.0006859453985397	17792.71875	294896	14780467.90403714	32042569120	369.6552893276564	11.536381116735386	538899	1.9886493728235014e-06	16.508817130901843	13.197283448288024	12.43147763785802	8.633908991112198
2019-01-19	614233.0622304351	123.487991233197	539125	235309	5683	331.1483996749833	0.0006142330622304	18009.5625	291727	13678625.754233295	33993234769	331.1483996749833	9.741597171475217	539125	1.7355192372515634e-06	16.431345008550686	13.197702733950145	12.368654823027752	8.645234541297121
2019-01-20	571233.592663386	117.515231735827	537705	234174	5599	307.155158943066	0.0005712335926633	17764.21875	259173	12105770.9494862	33253363997	307.15515894306594	9.236814626357091	537705	1.5659970086589074e-06	16.30919283484227	13.195065361620074	12.363819707757548	8.630343289348893
2019-01-21	610153.8580780895	115.918843074226	582751	242165	5094	355.5677709488648	0.000610153858078	16141.125	294678	12754926.246066375	34000481665	355.5677709488648	10.45772746551662	582751	1.7489037003785458e-06	16.361428127186677	13.275515272898247	12.397374590988225	8.535818655539403
2019-01-22	803277.1981873419	117.97571975453	605558	221052	5072	486.4309335799304	0.0008032771981873	16084.78125	275938	17090022.198099054	34711970508	486.4309335799304	14.01334831935927	605558	2.3851137255031617e-06	16.654005353984964	13.313905625992307	12.306153246940218	8.531490496117062
2019-01-23	644924.5694449289	116.313436586791	533819	241743	4991	344.2729887365225	0.0006449245694449	15758.34375	294763	13527681.262224521	31785798550	344.27298873652256	10.831031606614223	533819	1.8174992891520562e-06	16.42024860794535	13.18781210917449	12.395630457363746	8.515391569469609
2019-01-24	682680.388293837	116.326357977791	520130	232516	5086	355.0825503632734	0.0006826803882938	16080.46875	286302	14321223.085862773	31798921264	355.0825503632734	11.166496731612948	520130	1.8740001151127863e-06	16.477253126873396	13.161834059312817	12.356714318846054	8.534246945982066
2019-01-25	643399.5492398378	114.967366452367	504903	242692	5106	324.8543626098418	0.0006433995492398	16080.09375	294464	13339510.32105999	30989472859	324.85436260984187	10.482732768250274	504903	1.7386959269113533e-06	16.406240890211294	13.132121610600002	12.399548428666266	8.53817159780143
2019-01-26	586547.2278529617	115.040040035067	464380	281294	5055	272.3808016703584	0.0005865472278529	16004.53125	267567	12168486.446152892	33323587600	272.3808016703584	8.17381384441207	464380	1.3565890452598157e-06	16.31436008961667	13.048458461556356	12.547155664709056	8.528133131454572
2019-01-27	552850.2639402448	111.82207685564	488814	253559	5013	270.2409489176868	0.0005528502639402	15846.1875	291878	11148581.866488684	31556022389	270.2409489176868	8.5638470396031	488814	1.3815639574106653e-06	16.226822860919466	13.099737328000556	12.443351816550603	8.519789817263504
2019-01-28	656293.878542615	105.667155756867	568564	275560	4884	373.14507275970334	0.0006562938785426	15416.71875	342861	12506129.547807377	33482861686	373.1450727597034	11.144360247909288	568564	1.6989073650637554e-06	16.34172944590807	13.250869162793322	12.526560669707132	8.493719835230594
2019-01-29	580526.0329005469	104.227875803624	566026	247558	4870	328.59282829856494	0.0005805260329005	15463.78125	306746	10911642.749713229	32936747325	328.59282829856494	9.976480830247406	566026	1.5001538404762145e-06	16.205340919316942	13.246395292526035	12.419400176971092	8.490849216076635
2019-01-30	632052.3719371328	107.66988603156	555347	244601	4949	351.0083885981709	0.0006320523719371	15555.375	303494	12272466.937951218	33023211511	351.00838859817094	10.62914152008657	555347	1.6510756851907435e-06	16.322868850916112	13.227348422581935	12.407383590534293	8.506940814951886
2019-01-31	755015.2390234837	105.739236119229	517057	226825	4931	390.3859144437654	0.0007550152390234	15653.4375	289394	14397146.968163988	35336403533	390.3859144437654	11.04769799448298	517057	1.6853204911962295e-06	16.482540617705606	13.155908398863998	12.33193407403783	8.503297086224126
2019-02-01	718761.4078423239	106.634947691409	498856	233701	4848	358.55844087059035	0.0007187614078423	15300.65625	283581	13821935.527811257	32833526352	358.55844087059035	10.920497452103536	498856	1.6800280044831202e-06	16.44176741916096	13.120072755932949	12.361797799507952	8.48632152774915
2019-02-02	637080.0923041921	108.571131794272	450314	230615	4935	286.88608468586995	0.0006370800923041	15611.625	256394	12473632.693923138	30351303681	286.8860846858699	9.452183263727855	450314	1.4805430414371535e-06	16.3391275899014	13.017700396190556	12.348504932403234	8.504107951867582
2019-02-03	597854.891176798	106.021722676797	424378	217389	4858	253.7164630078272	0.0005978548911767	15226.125	228710	11430762.33501165	28133598262	253.7164630078272	9.018272765717334	424378	1.3794080694639795e-06	16.25181872952344	12.958379846489551	12.289443654413045	8.488382109562117
2019-02-04	640985.2584260755	106.026675628288	416394	208209	4938	266.9024156970672	0.000640985258426	15394.6875	220794	12255971.383803813	28226086060	266.9024156970672	9.455877627869288	416394	1.4464103701914677e-06	16.32152383608738	12.939387206397235	12.246297661894422	8.504715669905124
2019-02-05	650464.7145409158	106.135586499123	414815	214341	4900	269.82252056229	0.0006504647145409	15418.78125	234106	12449999.060627745	28099781826	269.8225205622899	9.602299485209175	414815	1.4703164294480801e-06	16.337231105423403	12.935587916689466	12.275323483740848	8.496990484098719
2019-02-06	661107.7834359318	103.394712156634	429065	210354	4892	283.65821109993806	0.0006611077834359	15302.34375	239198	12326936.27160995	28740956755	283.65821109993806	9.869476980810344	429065	1.4722006525988592e-06	16.327297366698758	12.969363701584408	12.256547104763705	8.495356496807062
2019-02-07	706376.0971199017	103.299053769725	428676	196941	4918	302.806479808971	0.0007063760971199	15398.625	237017	13158818.300878659	29501173599	302.806479808971	10.26421809264006	428676	1.5296664927631677e-06	16.392602685063594	12.968456667813912	12.190659470477538	8.500657222776137
2019-02-08	693877.9453058525	117.501485096435	471952	210686	4923	327.47708404298766	0.0006938779453058	15471.28125	270807	14703170.4333048	30377537618	327.47708404298766	10.780237956118714	471952	1.8274531081748496e-06	16.503573704229318	13.06463256448116	12.258124152401978	8.5016733797582
2019-02-09	700726.5852275499	118.103963471654	417129	193871	4900	292.2933797693826	0.0007007265852275	15347.0625	241266	14924425.386552915	29765635448	292.2933797693826	9.819826634644292	417129	1.6731806442884389e-06	16.518509716438338	12.9411508054593	12.174948268415582	8.496990484098719
2019-02-10	719121.5597408027	123.577868205728	381151	171484	4298	274.0939016167667	0.0007191215597408	13370.34375	225409	16026089.376457646	26794646878	274.0939016167667	10.229427648916474	381151	1.8237553253792747e-06	16.589728538270634	12.850950901051965	12.052245246775291	8.365905077202456
2019-02-11	748752.8435952474	119.726615429573	429007	195256	4195	321.22021117226626	0.0007487528435952	13131.09375	246754	16166415.710677229	27701803516	321.22021117226626	11.595642535935829	429007	2.0029036739892256e-06	16.598446544068224	12.96922851479335	12.182066797063328	8.341648618901306
2019-02-12	722854.3823774296	120.828701928697	438111	207073	4273	316.69045631775805	0.0007228543823774	13363.78125	248377	15750903.84043286	28609441186	316.6904563177581	11.069438730342284	438111	1.929613147652169e-06	16.572408308283514	12.990227581909513	12.240826667083471	8.360071435644025
2019-02-13	725608.9947639641	120.690225891292	491354	206023	4169	356.53088201325284	0.0007256089947639	13054.875	251548	15792806.337333595	29666839926	356.53088201325284	12.017824712796235	491354	2.0925339090864143e-06	16.57506509921344	13.104920124593907	12.235743092024704	8.335431477880796
2019-02-14	832999.8727202851	119.68091320865	474782	207805	4166	395.4933455698824	0.0008329998727202	13083.46875	246681	17978538.372852676	29139449129	395.4933455698824	13.572437276320423	474782	2.343458551450707e-06	16.704689291870945	13.07061103029978	12.244355418955479	8.334711621820917
2019-02-15	871411.2266652309	120.360025423729	468599	208673	4158	408.3424294041006	0.0008714112266652	13063.96875	250668	18914286.954038814	30227583358	408.34242940410064	13.508934027834847	468599	2.3457292890150697e-06	16.755428117957724	13.057502671037337	12.24852371239123	8.332789468417959
2019-02-16	793355.5094704954	121.804881063705	454309	215553	4224	360.42854815203134	0.0007933555094704	13281.46875	244548	17426777.4908614	30057634803	360.4285481520314	11.99124783151792	454309	2.107189579482297e-06	16.67351851749226	13.026532862249042	12.28096209796291	8.348537825386098
2019-02-17	800222.729094165	132.80649006429	447945	203761	4139	358.4557703840857	0.0008002227290941	12989.34375	237857	19165260.80269332	29940808518	358.45577038408567	11.97214731755113	447945	2.2938546218887262e-06	16.768609864984573	13.012425736003388	12.224703017375885	8.328209491748732
2019-02-18	959268.3158598132	144.415395967271	512455	248067	4196	491.58184480394056	0.0009592683158598	13297.78125	301817	24982629.512003653	31223109142	491.58184480394056	15.74416700682398	512455	3.2802558767224088e-06	17.033691321813667	13.146968181261578	12.421454149950453	8.341886969516187
2019-02-19	8386998.35662232	143.137295733489	533602	235079	4288	4475.319097090383	0.0083869983566223	13530.46875	296555	216493029.50318956	32033122859	4475.319097090384	139.70911037270287	533602	2.8850415624464607e-05	19.193068908598388	13.187405521702464	12.367676906846516	8.363575702750637
2019-02-20	876979.7548085785	147.192143483343	530268	218723	4242	465.0343006228353	0.0008769797548085	13419.46875	289460	23278701.393096063	31734662772	465.0343006228353	14.653828337925257	530268	3.1117899109879373e-06	16.96304939718813	13.181137818102536	12.2955613680305	8.352790135124629
2019-02-21	825827.9347190773	143.601283459965	544817	210293	4252	449.92509790984354	0.000825827934719	13339.6875	264815	21386141.837681416	32176024711	449.92509790984354	13.98324068777918	544817	2.896947958545488e-06	16.87825369254465	13.208205237442202	12.256257075354592	8.355144739461839
2019-02-22	803392.8086992666	147.063304208065	530839	217612	4238	426.47223517711	0.0008033928086992	13292.0625	266991	21306730.435098067	31980015481	426.47223517711	13.33558563880265	530839	2.829377861722874e-06	16.874533563636035	13.182214052742614	12.290468939502205	8.351846738828245
2019-02-23	809450.3484942481	157.5305	476225	211612	4353	385.48049221167327	0.0008094503484942	13651.96875	264077	22995317.895627912	31537945053	385.48049221167327	12.222752356371585	476225	2.7778462411402316e-06	16.95080118341498	13.073645710606899	12.262509688133333	8.378620541552298
2019-02-24	861500.049389465	135.383128872005	540201	217755	4254	465.3831881802384	0.0008615000493894	13358.15625	278859	21033154.191638146	31415391506	465.3831881802384	14.813859254033336	540201	2.8933921578681134e-06	16.861610521769254	13.199696571505173	12.291125856563639	8.355614995760183
2019-02-25	912634.2701306205	137.924874926943	573756	231575	4238	523.6293882930643	0.0009126342701306	13371.65625	292244	22699898.934184894	32480104651	523.6293882930643	16.12154252332259	573756	3.2079214898665547e-06	16.93787103020317	13.259959497818553	12.352659074122228	8.351846738828245
2019-02-26	948181.790446776	135.725916130918	553925	239116	4281	525.2215982732304	0.0009481817904467	13518.46875	291021	23208065.64903734	32866137799	525.2215982732304	15.980630321863098	553925	3.129184899853771e-06	16.96001043350384	13.224784577503478	12.384704068815228	8.361941906144946
2019-02-27	885167.7135783192	133.996758912916	539516	235484	4281	477.5621441589205	0.0008851677135783	13513.6875	288685	21389686.065309152	32659898378	477.56214415892055	14.622278937665364	539516	2.8267271952039715e-06	16.878419404247246	13.198427720330463	12.369398249578529	8.361941906144946
2019-02-28	1006803.412568208	134.754724137931	541458	233394	4366	545.1417621623568	0.0010068034125682	12954.84375	334404	24466577.93734312	33089095724	545.1417621623569	16.474967061942333	541458	3.2028978893344e-06	17.01281857837095	13.2020207800882	12.36048329156329	8.38160253710989
2019-03-01	717016.5067442126	134.864564582116	547622	268402	5994	392.6540134562792	0.0007170165067442	12869.625	296909	17438597.76327208	39492806014	392.6540134562793	9.942418710817492	547622	1.9344808836188025e-06	16.67419656973047	13.21334054689987	12.50024113561673	8.69851424787661
2019-03-02	679238.7969253208	132.19729748685	526912	279249	6402	357.8990729655146	0.0006792387969253	13634.875	279036	16193085.649790999	38675982064	357.8990729655146	9.25378112889991	526912	1.7648847042660423e-06	16.60009489735126	13.174788830658098	12.539859135904445	8.764365720529808
2019-03-03	673406.5768501749	129.645783752192	492382	291044	6379	331.5732771226428	0.0006734065768501	13597.6875	259001	15744189.309313526	36276738891	331.5732771226428	9.140107056450539	492382	1.7095594934905613e-06	16.57198192242149	13.107010116978445	12.581229737472787	8.760766624241956
2019-03-04	691036.6621849368	125.120439509059	620211	272293	6384	428.58853929038185	0.0006910366621849	13645.25	303651	15592433.56144166	41866940088	428.5885392903819	10.236920548517109	620211	1.8478730552075105e-06	16.56229632644287	13.337815021705325	12.514633971390548	8.761550139129644
2019-03-05	718898.5389463198	135.707658971362	598085	270746	6429	429.9624326657097	0.0007188985389463	13752.875	300955	17593672.832861707	40004931167	429.9624326657096	10.747735844634695	598085	2.1042429539130604e-06	16.68304989724058	13.301488163299997	12.508936390977556	8.768574284141687
2019-03-06	715752.6655258822	137.182303915839	578932	266235	6399	414.37212215823	0.0007157526655258	13565.8125	304717	17707025.73070839	37869758674	414.37212215823	10.942032288225878	578932	2.1655620060485986e-06	16.68947205272495	13.268940305789322	12.492134656390556	8.76389700713946
2019-03-07	718062.7421873464	136.142440677966	572685	279134	6438	411.22376150956046	0.0007180627421873	13672.0	311000	17629519.5708518	37836693708	411.2237615095606	10.868385189338396	572685	2.1346815328736997e-06	16.685085303342042	13.258091106315524	12.539447232241095	8.769973211858753
2019-03-08	722064.7372887114	132.441421098773	562361	272589	6388	406.061047726417	0.0007220647372887	13621.0	315317	17245846.663939264	38885568407	406.061047726417	10.442461415925187	562361	1.995268059197754e-06	16.663081899346174	13.23989927141262	12.515720445266055	8.762176509334903
2019-03-09	650174.5409048916	136.296960841613	555854	284250	6380	361.4021192601476	0.0006501745409048	13530.5	313651	15980879.751674881	38357994669	361.4021192601476	9.42181994597919	555854	1.8526590892232525e-06	16.586903550083328	13.22826094882189	12.557609411612782	8.760923376338836
2019-03-10	649366.8927062919	135.225663062537	484038	248152	6513	314.3182520117681	0.0006493668927062	13844.625	276092	15835574.157232232	36334557582	314.31825201176804	8.650669580946822	484038	1.687653881926576e-06	16.57776949604287	13.089918695013527	12.421796740624455	8.781555458546402
2019-03-11	652355.3373736538	132.080107539451	536412	262743	6389	349.93123123127634	0.0006523553373736	13514.3125	296129	15538396.016528882	38991552922	349.93123123127634	8.97453948375153	536412	1.7101103104442883e-06	16.558824681137008	13.192657801504078	12.478931647090306	8.762333040602343
2019-03-12	631827.9425139293	132.696165108124	564306	298223	6453	356.54429892826545	0.0006318279425139	13659.25	319816	15119650.510593083	39113647769	356.5442989282655	9.115598244223312	564306	1.7450910334766515e-06	16.531505814069757	13.243351936542917	12.60559680778178	8.77230041793584
2019-03-13	605409.937251997	131.13371244886	573281	272122	6399	347.07001423776205	0.0006054099372519	13587.8125	315605	14316882.267549653	41253884612	347.07001423776205	8.41302625200066	573281	1.591626419750191e-06	16.476949977046075	13.25913127688557	12.51400577413065	8.76389700713946
2019-03-14	562872.6321792261	131.309282583285	573828	280348	6422	322.992076778141	0.0005628726321792	13623.3125	311353	13328771.217375578	40441525287	322.992076778141	7.98664428420971	573828	1.5129839096514574e-06	16.405435506163627	13.260084978829257	12.543786967586653	8.76748487464946
2019-03-15	599759.2711863822	135.602942723553	553012	258613	6424	331.67407407732355	0.0005997592711863	13557.0625	313261	14666640.141439145	39845970884	331.67407407732355	8.323904944941523	553012	1.6284362645367322e-06	16.50108609467455	13.223134980088203	12.463088014744686	8.767796255626598
2019-03-16	541611.2692925007	140.628877556984	504183	268643	6511	273.0711945857009	0.0005416112692925	13813.8125	296530	13735572.149930773	37786787412	273.0711945857009	7.226631669115679	504183	1.466172161768754e-06	16.435499532991255	13.130694576388477	12.501138639610538	8.781248333236862
2019-03-17	627779.8302582486	138.143052308591	494872	282235	6415	310.67066015956	0.0006277798302582	13572.5	282607	15639431.343352253	36775053604	310.67066015956004	8.44786423712428	494872	1.6836449515125862e-06	16.56530593329973	13.112054422253154	12.550495336224143	8.766394277049736
2019-03-18	4497404.7968297545	137.063216247808	573940	263811	6368	2581.240509092469	0.0044974047968297	13480.4375	333475	111164840.51118764	42785944767	2581.240509092469	60.32916938375829	573940	1.1929515435115557e-05	18.5265247073312	13.260280140221377	12.482988216652258	8.75904072752422
2019-03-19	679341.01617603	137.928077147867	635940	265142	6416	432.0201258269845	0.000679341016176	13620.75	341957	16897601.749808744	42726696514	432.0201258269845	10.11124568653294	635940	2.0120181026871273e-06	16.642682261528027	13.362859498249355	12.488020810509123	8.766550149546351
2019-03-20	619700.482173399	138.685892460549	630313	261950	6475	390.6052700201616	0.0006197004821733	13756.0	360394	15498821.325187827	42228719065	390.6052700201616	9.249754164196354	630313	1.8507042187864885e-06	16.55627453546175	13.353971800387667	12.475908924836366	8.775703886567738
2019-03-21	915429.4038717832	134.586574225599	618318	237078	6372	566.0264781431932	0.0009154294038717	13582.5	346510	22218316.482395064	46100304640	566.0264781431932	12.27815049300276	618318	2.3840163518297396e-06	16.91642757343657	13.334758167204425	12.376144479895212	8.759668671029939
2019-03-22	734081.2289089231	135.893367913501	628700	247350	6409	461.51686861504	0.0007340812289089	13610.0	363309	17989824.765270036	43396790073	461.5168686150399	10.634815797175284	628700	2.084984223192506e-06	16.705316865205013	13.351409474371152	12.418559616655855	8.765458531504226
2019-03-23	621246.3946661729	136.475040619521	561778	241066	6431	349.00255710277327	0.0006212463946661	13716.0	346539	15289795.104970587	39848479263	349.00255710277327	8.758240303208462	561778	1.724426261346568e-06	16.54269617722491	13.238862033042153	12.392826033901445	8.768885326134862
2019-03-24	632619.861658799	135.419440385739	549073	260748	6432	347.3544853005817	0.0006326198616587	13625.5	333320	15449285.167244738	39381538973	347.35448530058176	8.820236444764847	549073	1.7232003778116181e-06	16.553073292745406	13.215986680686678	12.471309702651435	8.769040810858803
2019-03-25	675753.5787702358	133.093157802455	648670	294083	6429	438.34107394088886	0.0006757535787702	13633.125	392492	16219170.368367134	41653960005	438.34107394088886	10.52339498785402	648670	2.020626944777556e-06	16.601704456660734	13.382679391792921	12.591617319403193	8.768574284141687
2019-03-26	725051.6775640446	133.164339859731	629010	275745	6358	456.0647557045597	0.000725051677564	13553.8125	389414	17411711.16230497	42101191569	456.0647557045597	10.832585461556624	629010	2.0811079268864666e-06	16.6726535930895	13.351902433807394	12.527231804585082	8.757469141470748
2019-03-27	801402.1712422832	139.21530742256	625948	262880	6458	501.63608628476464	0.0008014021712422	13736.0625	357355	20119725.789779946	43068932231	501.63608628476464	11.6472840235333	625948	2.3393014809122914e-06	16.817211274364368	13.347022579539322	12.479452933271094	8.77307495131822
2019-03-28	684208.1539683237	137.336611922852	634367	277318	6373	434.0390740084236	0.0006842081539683	13598.375	355413	16945684.90491612	40908077925	434.0390740084236	10.610106757012186	634367	2.1022318996820815e-06	16.64552378149923	13.360382930295334	12.532920141145235	8.759825595314295
2019-03-29	763146.0223187099	142.368977498539	640352	257930	6369	488.68208168383046	0.0007631460223187	13538.9375	357434	19593298.856063757	45471659813	488.68208168383046	10.746959396105442	640352	2.20737191660484e-06	16.790698170642504	13.36977330414129	12.460443509260957	8.759197750371365
2019-03-30	573624.3515461194	142.107745178258	667967	249624	6371	383.1621372292068	0.0005736243515461	13591.3125	349160	14700424.647134097	43971609134	383.1621372292068	8.713852978669726	667967	1.7864979233028987e-06	16.503386938891868	13.4119940501009	12.427711064701079	8.759511722116487
2019-03-31	605739.1972155678	141.27678515488	646230	241677	6417	391.44684141661634	0.0006057391972155	13659.1875	319735	15432668.70749255	44876931800	391.44684141661634	8.722673893151855	646230	1.7778494382439774e-06	16.55199716515172	13.378910756550255	12.395357402875268	8.766705997750515
2019-04-01	712418.711822015	141.295688778492	687574	296278	6420	489.84058336231016	0.000712418711822	13695.5625	391599	18153015.587587774	44164601389	489.84058336231016	11.091248827263588	687574	2.2609132467304603e-06	16.71434725295053	13.440924739094122	12.599053481733172	8.767173396684006
2019-04-02	743100.8032932777	165.466880479252	758900	336880	6357	563.9391996192685	0.0007431008032932	13619.3125	447849	22173965.22179375	44957091836	563.9391996192685	12.543943048551164	758900	2.994468106292261e-06	16.914429420890446	13.539625295392003	12.72748206283581	8.757311846936409
2019-04-03	892603.2494193469	160.239572764465	746605	320514	6336	666.4220490327315	0.0008926032494193	13551.9375	427142	25793649.485017218	46032736395	666.4220490327315	14.47713304102246	746605	3.346777824983355e-06	17.06563887560186	13.523291542466715	12.677681236136111	8.754002933494261
2019-04-04	749852.5698059736	157.865736879018	673520	283098	6406	505.04070281571927	0.0007498525698059	13731.1875	359118	21347563.656577516	42333468791	505.04070281571927	11.930057168456978	673520	2.717095760796209e-06	16.87644817668134	13.420272970011546	12.553548406433567	8.764990330169104
2019-04-05	632422.9911956146	165.938985388662	621924	290567	6427	393.31903637634144	0.0006324229911956	13642.0625	357898	18925206.730749153	38885727716	393.3190363763414	10.114740278205096	621924	2.421462261275159e-06	16.75600528091368	13.340573177760762	12.579589465514564	8.768263145371286
2019-04-06	615563.0464567486	165.408794856809	559039	281955	6452	344.12374992813426	0.0006155630464567	13608.8125	333524	18361818.479616374	37519636709	344.1237499281343	9.171830542953732	559039	2.1887147193115447e-06	16.72578398398265	13.233974517145462	12.549502762718806	8.772145439245099
2019-04-07	615285.7884644994	174.463659555815	572886	287126	6476	352.4886142102732	0.0006152857884644	13676.6875	345448	19358264.258083884	36717155468	352.4886142102732	9.600106808858776	572886	2.416326305543347e-06	16.77862997970265	13.258442023023546	12.567676422788992	8.775858314797526
2019-04-08	673570.7263424677	180.779501168907	668000	299606	6441	449.9452451967684	0.0006735707263424	13718.75	402215	21959221.52705757	42343595159	449.9452451967684	10.626052027637856	668000	2.771377333453776e-06	16.90469772438971	13.412043452518782	12.61022355712694	8.77043908654689
2019-04-09	604874.8930571047	175.957886616014	656914	296515	6430	397.35078549771487	0.0006048748930571	13632.75	391597	19193706.407965947	39795673953	397.35078549771487	9.984773369261172	656914	2.534670369683646e-06	16.77009299201094	13.395308390877545	12.599853086359499	8.768729817231666
2019-04-10	805151.9383585392	177.474878959673	674070	300565	6455	542.7287670893405	0.0008051519383585	13731.0625	391142	25769101.933173403	43506452011	542.7287670893405	12.474673111751772	674070	3.1940418466120637e-06	17.06468673270711	13.421089242068385	12.613419315723002	8.772610303280743
2019-04-11	636180.65020939	165.550361192285	729032	314322	6384	463.796051783452	0.0006361806502093	13565.5	409833	18993068.74851359	44624694110	463.796051783452	10.393260077933384	729032	2.4823125710145265e-06	16.759584667864207	13.499472905775004	12.658173217154323	8.761550139129644
2019-04-12	582351.8546091131	164.89181735827	694793	320739	6420	404.6139921194295	0.0005823518546091	13586.0	419539	17316858.94813922	41049837001	404.6139921194295	9.85665283176576	694793	2.344785413664156e-06	16.6671910906184	13.451369238456655	12.67838298726783	8.767173396684006
2019-04-13	540940.9795682637	164.128659263589	614291	290028	6483	332.2951752799683	0.0005409409795682	13699.6875	366697	16011014.725175193	37558504249	332.2951752799683	8.847401724971933	614291	2.09495504535263e-06	16.58878746367493	13.32822403622262	12.577732749025976	8.776938645174996
2019-04-14	563200.8707788942	168.013099064874	551055	245862	6422	310.3546558470635	0.0005632008707788	13637.5625	316675	17064399.587392934	37498770024	310.35465584706355	8.27639561640102	551055	2.0061293122120917e-06	16.65250495584186	13.219589901665312	12.412525681899057	8.76748487464946
2019-04-15	569676.9340735071	160.557473115137	622058	294905	6443	354.3720942558977	0.0005696769340735	13709.1875	367678	16494673.063686825	42125589177	354.37209425589776	8.412276271482515	622058	1.948581569940975e-06	16.618548042120224	13.340788614962454	12.594408549559601	8.770749549138642
2019-04-16	628956.9655151756	166.662340151958	656461	283757	6408	412.8857185390577	0.0006289569655151	13659.3125	367740	18903532.082997505	45258931145	412.8857185390577	9.122745678996695	656461	2.1934997156657444e-06	16.754859345267754	13.39461856501979	12.555873517076984	8.765302488748196
2019-04-17	635046.8875106267	166.364139684395	681896	308498	6381	433.0359324059463	0.0006350468875106	13573.9375	376830	19052416.29465543	42368840833	433.0359324059462	10.22062260595682	681896	2.4530794246400822e-06	16.76270449110798	13.432632432528788	12.639470639324394	8.761080103868347
2019-04-18	645678.5914309294	173.54595207481	697650	325334	6406	450.4576693117879	0.0006456785914309	13597.9375	361840	20207632.12830238	44066495683	450.4576693117879	10.22222580511583	697650	2.559378382293074e-06	16.82157091914614	13.455472823320353	12.692607625905348	8.764990330169104
2019-04-19	537422.4828814298	173.652783459965	693183	336310	6449	372.53212895119816	0.0005374224828814	13700.3125	385815	16829923.114405334	40428663735	372.53212895119816	9.214554589116652	693183	2.3085040199561438e-06	16.63866899779086	13.449049312575958	12.725788632641612	8.771680359010377
2019-04-20	424164.8699352092	173.215369374635	686824	369030	6370	291.32661262838013	0.0004241648699352	13612.5625	417042	13249688.645169571	38850909492	291.32661262838013	7.498578963469795	686824	1.8738720453180265e-06	16.399484611642645	13.439833352065845	12.818633220530941	8.759354748566208
2019-04-21	492943.4951855483	169.945601110462	631190	307683	6462	311.1410047261662	0.0004929434951855	13721.875	361893	15107465.800972695	41621625786	311.1410047261662	7.475464950021792	631190	1.8328320739692795e-06	16.530699603503404	13.355362205549266	12.636825311165088	8.773694146384443
2019-04-22	500544.7153222991	171.565414669784	719306	335022	6429	360.0448169996217	0.0005005447153222	13653.0625	404162	15486639.066984639	41885538038	360.0448169996217	8.59592197843983	719306	2.1276331492956243e-06	16.555488214479155	13.486042137263727	12.721951480292706	8.768574284141687
2019-04-23	534372.4316263453	170.937409643483	729268	356264	6296	389.7007144672816	0.0005343724316263	13539.875	417325	16472735.121945176	42517699064	389.7007144672816	9.165611569917798	729268	2.2603365396284543e-06	16.617217155272446	13.499796570318734	12.783427308038455	8.74766979009724
2019-04-24	551073.8248220327	165.142114202221	668917	344470	6392	368.62264967847966	0.000551073824822	13601.25	391257	16411647.314048411	41216931652	368.62264967847966	8.943476258514568	668917	2.1307806178412853e-06	16.613501842796396	13.413415265643765	12.749762282915338	8.76280248744611
2019-04-25	467949.2339600072	152.045494447691	680812	299191	6466	318.5854538707804	0.00046794923396	13683.625	360257	12830891.953637961	39261136384	318.5854538707804	8.114524519993587	680812	1.779963804878576e-06	16.367366255113616	13.431041482407934	12.608837444416137	8.774312958285378
2019-04-26	616980.9908244828	152.960927527762	661061	307928	6453	407.8620707754234	0.0006169809908244	13757.4375	368026	17019109.95065874	40695830153	407.86207077542343	10.022207907837872	661061	2.2116604675799776e-06	16.649847385421232	13.401601398993428	12.63762126839436	8.77230041793584
2019-04-27	469177.0433451173	155.726733489188	562687	258512	6476	263.999822988734	0.0004691770433451	13687.375	304675	13176027.119021723	34736330703	263.999822988734	7.600106794409739	562687	1.7074870077467726e-06	16.393909609051043	13.240478802257746	12.462697393516612	8.775858314797526
2019-04-28	465768.1044723068	153.2518471654	593482	256712	6389	276.4249861784336	0.0004657681044723	13601.3125	312640	12872414.46748821	37424405577	276.4249861784336	7.386222490820715	593482	1.633061883593714e-06	16.37059716628826	13.293762164012547	12.455710112942308	8.762333040602343
2019-04-29	490441.4935192517	152.545208766803	628989	274907	6452	308.4823045671806	0.0004904414935192	13681.125	346974	13491813.520102523	38832371504	308.4823045671807	7.94394708897459	628989	1.7482738170284822e-06	16.417593653551894	13.351869047453349	12.52418813763416	8.772145439245099
2019-04-30	470232.563281612	159.938501461134	707771	292816	6412	332.81697154638977	0.0004702325632816	13648.75	368651	13562828.649308894	42203569514	332.81697154638977	7.88599105191768	707771	1.8196331554875985e-06	16.422843421178463	13.469875874028128	12.587299704385064	8.765926513729443
2019-05-01	493114.5939881231	158.222859731151	703790	291650	6465	347.0491201029012	0.0004931145939881	13689.125	362767	14070244.28292014	41159294435	347.0491201029012	8.431852996191942	703790	1.924716613306322e-06	16.459572790910013	13.464235295186695	12.583309732181784	8.774158291205957
2019-05-02	1244208.898149494	159.191619520748	626308	266188	6442	779.2579865822133	0.0012442088981494	13644.5625	337400	35718898.35837937	45299563780	779.2579865822131	17.202328710420378	626308	3.950772135764678e-06	17.391190472466164	13.347597541863188	12.49195810503901	8.770594329891145
2019-05-03	562297.6461348798	164.69545207481	670882	275199	6341	377.2353694342604	0.0005622976461348	13482.4375	353858	16700613.453403598	41361144152	377.2353694342604	9.12052548759146	670882	2.1670853037665865e-06	16.630956010449058	13.41634854355922	12.525249751313794	8.754791763700032
2019-05-04	501428.9031101129	162.037265751023	623395	256938	6530	312.5882710543288	0.0005014289031101	13829.25	348355	14652401.882898265	38800031440	312.58827105432874	8.05639221034427	623395	1.883345705204276e-06	16.500114831039923	13.342935625750647	12.456590089636881	8.784162222270476
2019-05-05	505811.2049551766	161.485596434833	637464	261416	6386	322.4364339555467	0.0005058112049551	13635.375	329017	14730137.120666007	39820143024	322.4364339555467	8.097319835371035	637464	1.8864687901957215e-06	16.505406097334113	13.36525308383196	12.473868287174358	8.761863373274727
2019-05-06	558907.9636164787	172.068616014027	706135	282859	6359	394.6644748883222	0.0005589079636164	13567.8125	375621	17343091.495556574	45268734262	394.6644748883222	8.718257343007181	706135	2.1642423386235467e-06	16.66870480036642	13.467561716325834	12.552703819250416	8.757626411267408
2019-05-07	713111.6095236813	170.05011484512	658146	277792	6395	469.33155336157273	0.0007131116095236	13621.5625	368210	21868499.666789576	49200070678	469.33155336157273	9.539245511113386	658146	2.3402674643936437e-06	16.900557787958117	13.39718207019321	12.534627911191535	8.763271714012943
2019-05-08	576596.1545023941	169.558764172998	686996	277410	6336	396.1192517585268	0.0005765961545023	13573.125	368260	17630983.38388787	45577854352	396.1192517585269	8.691046504718683	686996	2.126017599205555e-06	16.685168331825146	13.440083748771233	12.533251835239794	8.754002933494261
2019-05-09	535900.4450342521	170.250314728229	718440	281070	6364	385.0123157304081	0.0005359004450342	13612.125	371916	16453435.502034219	44911545943	385.0123157304081	8.57268009030575	718440	2.105615552327497e-06	16.616044858479015	13.484837473707397	12.546359027613343	8.758412389457677
2019-05-10	581313.4677880764	172.221821975453	736762	310015	6439	428.2896731544787	0.000581313467788	13727.3125	377579	18054402.327737864	45468860091	428.2896731544788	9.419406431067609	736762	2.340379334985217e-06	16.70890010927887	13.510020188217553	12.644375962387485	8.770128527538184
2019-05-11	491082.6641913429	199.606514552893	742337	320467	6396	364.5488316878089	0.0004910826641913	13594.625	385916	17677215.91202978	43827817371	364.5488316878089	8.31775008556606	742337	2.3952735437236385e-06	16.687787131734865	13.517558596939528	12.677534585923128	8.763428073953845
2019-05-12	507704.9933212383	187.184103740503	715827	286729	6441	363.42894225416205	0.0005077049933212	13688.8125	365598	17138189.912033267	42502018958	363.42894225416205	8.550863021667238	715827	2.309156952244384e-06	16.656819859491456	13.481193796636209	12.56629279778499	8.77043908654689
2019-05-13	618721.3762741804	195.825203097604	758695	320643	6360	469.4208145723392	0.0006187213762741	13554.4375	414878	21849839.862264663	44319266566	469.4208145723392	10.59180015701028	758695	2.9923535362867917e-06	16.899704150520876	13.539355131084337	12.678083633682238	8.757783656334167
2019-05-14	636922.391115323	218.214805669199	830785	355627	6470	529.1455687027435	0.0006369223911153	13719.3125	444918	25064282.828669004	47898145663	529.1455687027435	11.047308019514707	830785	3.4778849864162474e-06	17.036954395809556	13.630126315934247	12.7816377077485	8.774931387494947
2019-05-15	780178.7619780598	249.061431034483	847606	369579	6470	661.2841997251753	0.000780178761978	13740.9375	472848	35041699.001789816	48954515431	661.2841997251753	13.508134926945331	847606	4.853738873746926e-06	17.372049310350985	13.650171184161985	12.820119798953634	8.774931387494947
2019-05-16	999126.9403958234	263.38047019287	908208	399571	6342	907.41508028301	0.0009991269403958	13579.8125	518274	47455744.37943227	48113650406	907.41508028301	18.859826112255472	908208	7.166313314855974e-06	17.675308137430076	13.719228706239651	12.898146750550447	8.754949455098293
2019-05-17	913849.6634087628	242.263793687902	810320	357861	6439	740.5106592533888	0.0009138496634087	13782.3125	441032	39925266.32997545	48618953803	740.5106592533888	15.230904849451864	810320	5.323395800509296e-06	17.502519922800158	13.60518451036068	12.787899921830816	8.770128527538184
2019-05-18	757498.154917425	234.841279661017	735420	318252	6402	557.0792930893728	0.0007574981549174	13571.125	379378	32080458.708993267	48054490723	557.0792930893728	11.592658349050854	735420	3.927643071655878e-06	17.283757639769128	13.508197043563266	12.670598800767541	8.764365720529808
2019-05-19	640223.2666457008	261.974045295149	752431	330704	6386	481.7238327454913	0.0006402232666457	13591.5625	371517	30246440.395198293	45991445956	481.7238327454912	10.474204990344427	752431	3.958711698653242e-06	17.22488906263112	13.531064577048824	12.708978994451616	8.761863373274727
[truncated: 2,506 more rows]
