# Supplementary material for: Landauer-Based Economic Temperature in Blockspace Markets: Evidence from Bitcoin and Ethereum
Source: Entropy (Basel). 2026 May 1;28(5):508. doi: 10.3390/e28050508 (PMC13205438; doi:10.3390/e28050508)
Supplement: Supplementary file 1 [file entropy-28-00508-s001.zip › entropy_submission_entropy_optimized/data/eth_monthly.csv]

date	fee_per_tx_gwei	price_usd	tx_count	active_addresses	block_count	fee_total_eth	fee_per_tx_eth	issuance_total_eth	transfer_count	T_star_eth	total_gas_used	total_fees_eth_from_gas	weighted_gas_price_gwei	tx_count_gas	T_star_eth_gas	T	S	P	V
2015-08-01	5514808.66465935	1.3386482062633933	3481.625	1619.875	4990.875	15.587240100770062	0.005514808664659296	26278.125	3433.7083333333335	1323883.5263303078	104443829.20833333	15.587240100770062	165.5031571283255	3481.625	3.2444848473839565e-07	13.67155769445221	8.094771105157596	7.375429505298857	8.511349502972548
2015-09-01	1649371.3250784085	0.9912054400935127	5793.5	1683.0666666666666	4805.933333333333	9.553959302086325	0.0016493713250783568	25254.614583333332	5655.166666666667	295338.20050393016	166885387.66666666	9.553959302086326	57.52867786563615	5793.5	8.25553921071354e-08	12.55842282778277	8.660630980062873	7.4272656203148975	8.472933548992918
2015-10-01	1840310.5809890893	0.6503108303010876	6614.354838709677	1645.967741935484	5035.322580645161	12.180000493576376	0.0018403105809890483	26396.905241935485	6361.354838709677	213948.26830414165	223072190.61290324	12.180000493576376	54.953441812964094	6614.354838709677	5.1325599947862565e-08	12.231568126689705	8.793913362139788	7.398435664823412	8.523925654013219
2015-11-01	1822497.7803981279	0.9196287556789401	7824.433333333333	2000.4666666666667	5051.533333333334	14.632180990436359	0.0018224977803980799	27306.911458333332	6974.333333333333	301759.1730899996	270523136.7	14.632180990436359	54.07863576844147	7824.433333333333	7.172423011266064e-08	12.589389387493776	8.952002722216589	7.597843128773048	8.527277716010207
2015-12-01	2787727.806595148	0.8799537027582436	11196.516129032258	2194.064516129032	5040.935483870968	34.78506387260122	0.0027877278065951	26918.21572580645	9138.838709677419	449376.8986411424	626544668.967742	34.78506387260122	55.31840040251608	11196.516129032258	7.028375574458777e-08	12.92967263194206	9.238404472526055	7.687134684159492	8.525185593983522
2016-01-01	2440825.360275865	1.4957655517806983	13058.58064516129	3255.9032258064517	5037.5161290322585	32.97111869450386	0.0024408253602758194	26710.589717741936	11238.677419354839	645356.0338731844	595980663.967742	32.97111869450385	55.22634441477104	13058.58064516129	1.205448257921508e-07	13.305340535252748	9.445207811725506	8.067744274507326	8.524531329073083
2016-02-01	2422328.757920185	4.502051846248414	17932.41379310345	5695.103448275862	5023.896551724138	45.64987211070316	0.002422328757920138	26421.433189655174	16660.03448275862	1864884.5534985764	633938122.6206896	45.64987211070316	69.10919517561017	17932.41379310345	4.2587645766724026e-07	14.353808862304994	9.779801845052647	8.630821514407241	8.521856450585116
2016-03-01	1051486.2358585198	11.098693814030659	29586.129032258064	10175.838709677419	5592.967741935484	30.580968676994935	0.0010514862358584774	29195.579637096773	28148.709677419356	2060834.6542616198	953749097.451613	30.580968676994935	33.8623481097371	29586.129032258064	5.270681481078708e-07	14.52268413015453	10.282712751004333	9.222287366575534	8.625363354435066
2016-04-01	679246.998773273	8.958077945684785	34103.2	12798.2	6022.4	23.289931977633753	0.0006792469987732233	31566.067708333332	32231.833333333332	1096890.514467478	1011070938.0	23.28993197763376	22.96069347571817	34103.2	2.964717653726859e-07	13.891248980755357	10.432737960712757	9.450960623082242	8.703209722006791
2016-05-01	768098.6730817287	11.341609914198447	43445.032258064515	17880.129032258064	6017.645161290323	33.77044971944129	0.0007680986730816903	31891.239919354837	41354.16129032258	1569853.614433264	1455487895.8064516	33.77044971944129	23.03724980229381	43445.032258064515	3.764399391742588e-07	14.247429716746007	10.671071496458634	9.778700161983627	8.702424144582537
2016-06-01	1064516.0436975316	14.370425626836155	45051.2	21091.2	6028.633333333333	52.849720315312204	0.00106451604369748	32218.25	41091.666666666664	2689080.2897416344	2367831181.4666667	52.849720315312204	22.30138266054032	45051.2	4.625009778691565e-07	14.673861296720016	10.703012507790568	9.93841377071176	8.704199067096084
2016-07-01	795818.2745457445	11.910871751362146	43771.1935483871	21980.83870967742	6030.741935483871	35.050516962741796	0.0007958182745456903	32038.800403225807	44160.1935483871	1715429.0011483673	1581240498.7419355	35.0505169627418	22.109593169926363	43771.1935483871	3.8056432329098364e-07	14.319094437243116	10.676580780049884	9.988448248617711	8.704550101049607
2016-08-01	705534.8141652164	11.135687733762568	45346.54838709677	20618.354838709678	6045.741935483871	32.062757480637615	0.0007055348141651612	32124.21370967742	52175.93548387097	1416401.9077668276	1455481079.7741935	32.06275748063762	22.112829880977692	45346.54838709677	3.552632680113247e-07	14.140513170190058	10.720271897634511	9.932813943624915	8.707070393762095
2016-09-01	987021.8223820302	12.50904980254238	46247.066666666666	20555.3	6040.1	44.77924403727196	0.00098702182238198	32365.583333333332	49469.36666666667	2251999.6922921967	1693906981.4333334	44.77924403727196	25.737673306593614	46247.066666666666	4.6755226494636866e-07	14.522936188655372	10.733220730092432	9.927600570810876	8.705883314419525
2016-10-01	1366300.1596031378	12.067942704285368	42898.290322580644	637837.8709677419	6018.096774193548	57.42273613791036	0.0013663001596030872	32887.04637096774	43961.41935483871	3001156.388563988	1956741558.419355	57.42273613791036	32.63723301417865	42898.290322580644	5.667180049520972e-07	14.817157223966475	10.65384366585416	11.07148876680433	8.70229082878868
2016-11-01	1031758.2189629299	9.985928749425288	43386.2	663052.5666666667	6025.833333333333	45.54104568116709	0.0010317582189628767	32017.536458333332	44197.0	1805126.0768538278	1803547581.4666667	45.54104568116709	25.488419957433678	43386.2	3.673066632485239e-07	14.339127528370229	10.668305769349299	11.047951347515191	8.703612820271344
2016-12-01	1391099.9598621274	7.838758222346863	42455.83870967742	16581.90322580645	6054.774193548387	57.40919405208275	0.0013910999598620774	31625.055443548386	41479.290322580644	2016354.4131773561	1435246980.1612904	57.40919405208275	42.72283872279409	42455.83870967742	4.955795052627287e-07	13.994618634472547	10.65113154824471	9.708436401749278	8.708568384951931
2017-01-01	747109.2391161041	10.20808659092967	45473.032258064515	16714.290322580644	6056.354838709677	34.038240796031104	0.0007471092391160549	31573.165322580644	44103.12903225807	1377424.6125572773	1529721124.064516	34.038240796031104	22.245686166898395	45473.032258064515	3.2761409559205616e-07	14.130112849589302	10.722671326150337	9.722128984985787	8.708834938975528
2017-02-01	873500.9892826447	12.424828277719799	50358.857142857145	18197.5	6036.928571428572	44.259017849033896	0.0008735009892825893	31475.837053571428	47975.42857142857	1959656.779995361	1863568819.4285715	44.25901784903389	23.548110697771016	50358.857142857145	4.2278612485492016e-07	14.468049048848714	10.823026402400881	9.805843804732413	8.705634674656764
2017-03-01	769267.624640305	34.29874073771233	78273.25806451614	31527.290322580644	5978.741935483871	60.263038396922255	0.0007692676246402548	31200.15625	75415.06451612903	4738267.686936699	2596736894.483871	60.263038396922255	23.174148454635223	78273.25806451614	1.1460567511601092e-06	15.285612020313826	11.249451491343388	10.33789120373128	8.695936190782962
2017-04-01	822885.161779197	50.62365201817651	84665.53333333334	36046.433333333334	5818.733333333334	69.508861240138	0.00082288516177914	30329.864583333332	79672.76666666666	7506367.110755072	3079463032.5	69.508861240138	22.54673529458393	84665.53333333334	1.6475431992186857e-06	15.812995939505061	11.340396400511805	10.482933305078275	8.66867978745534
2017-05-01	1156307.7666890703	122.89716270808431	136952.12903225806	69972.80645161291	5538.225806451613	167.5467103929243	0.0011563077666890194	29086.65322580645	132233.5483870968	27856525.209487848	6922364518.225806	167.5467103929243	23.29903623958694	136952.12903225806	4.28347674255229e-06	16.955300795565055	11.799847345709505	11.115374105266737	8.619220308796192
2017-06-01	1598222.2457773509	303.9266683367621	241488.56666666668	133060.8	5146.1	394.08291769656716	0.0015982222457772968	27431.932291666668	225957.63333333333	87374623.43110327	12577960940.366667	394.08291769656716	30.115410371486625	241488.56666666668	1.3216860195662952e-05	18.198718477931735	12.38166331256463	11.783836877879477	8.545546425306126
2017-07-01	1201124.4443768754	220.49638569235117	252770.16129032258	133493.90322580645	4726.967741935484	304.1222836297434	0.0012011244443768292	25018.387096774193	218394.0	48185215.1592534	12513927879.35484	304.1222836297434	24.310079148925677	252770.16129032258	7.76466611916729e-06	17.661963920012152	12.43455883135898	11.79687475816072	8.460011166988174
2017-08-01	1130064.6298136578	301.1141310240757	339457.3548387097	170963.32258064515	3978.8064516129034	395.022037921143	0.0011300646298136063	21212.933467741936	268529.4516129032	61766548.72874508	16523095619.580645	395.022037921143	22.993425076775612	339457.3548387097	1.0095585434332201e-05	17.869227421247906	12.717633191647534	12.037340309134107	8.286462354742998
2017-09-01	1318569.7818145582	297.84979850769537	355974.73333333334	177674.33333333334	3367.4333333333334	473.280945106313	0.0013185697818145067	17918.088541666668	261757.3	71058783.69214958	17702458180.666668	473.280945106313	26.35782270285878	355974.73333333334	1.1411693321621338e-05	18.052210729529758	12.768112364127491	12.076903527134398	8.117168333307397
2017-10-01	952717.3826219103	305.48072301615736	406518.1612903226	170205.93548387097	4546.580645161291	360.98304296121273	0.0009527173826218612	17768.759072580644	251453.4516129032	52620674.063201725	20250550671.612904	360.98304296121273	19.206009784311167	406518.1612903226	8.488139648136219e-06	17.682310986301893	12.893188934934894	12.035124247820347	8.352795702904425
2017-11-01	648692.084059988	357.25473182349504	509742.3	234362.3	6197.366666666667	331.6423366425352	0.0006486920840599466	20348.853125	327757.06666666665	41687450.63173173	25748783857.7	331.6423366425352	12.825039187619987	509742.3	6.627883540263593e-06	17.526062082630514	13.133054343869762	12.35353161555712	8.731840447134864
2017-12-01	1510247.5605663834	636.1714703719765	862325.3225806452	434780.67741935485	5798.709677419355	1279.487729283276	0.0015102475605663324	20525.334677419356	679276.4193548387	166561470.77065203	39637512752.83871	1279.487729283276	31.995416795822713	862325.3225806452	2.8737504295113795e-05	18.84308300835615	13.652731460264912	12.958193493070217	8.665010699025249
2018-01-01	1706995.3041452568	1086.7152769461359	1080782.9032258065	591299.3548387097	5668.903225806452	1897.3972233947034	0.0017069953041452097	20676.958669354837	855704.6451612903	341574258.9975406	41149916910.41936	1897.3972233947036	45.95060317322941	1080782.9032258065	7.364804418179102e-05	19.552125200195885	13.882443065428186	13.274974743216502	8.641954222737585
2018-02-01	929971.726876218	867.7412055606579	793999.2142857143	387938.21428571426	5917.964285714285	747.0301984989916	0.0009299717268761714	20435.229910714286	541096.2142857143	146010088.58452684	38961126588.07143	747.0301984989916	19.07610049541351	793999.2142857143	2.3994574748676963e-05	18.77987720376362	13.579989574684474	12.859946211920883	8.685681675174118
2018-03-01	672639.1891157156	623.6310696913708	653608.4516129033	329543.03225806454	5924.8387096774195	442.66691486781036	0.000672639189115671	20409.46572580645	407677.48387096776	77893262.14789274	35198152548.77419	442.66691486781036	12.484509579070354	653608.4516129033	1.1534414266850672e-05	18.099555243798974	13.386468363625848	12.698328908891932	8.686858807738613
2018-04-01	546812.5798976504	520.4613353107345	695888.0666666667	347774.0333333333	5902.266666666666	383.8812307435004	0.00054681257989759	20435.5375	411115.13333333336	52069668.82579046	38602702915.1	383.8812307435004	9.898043093651173	695888.0666666667	7.65469712500729e-06	17.720138459784767	13.44479011642028	12.753628779538523	8.682885625042026
2018-05-01	797350.2290882083	676.0452765690692	809861.8387096775	407431.4516129032	5680.677419354839	647.4049230792664	0.0007973502290881742	20605.853830645163	473352.2580645161	95461773.74276678	41582832128.22581	647.4049230792664	15.532112039379307	809861.8387096775	1.4886000297284942e-05	18.361439608810173	13.602727047433005	12.91190602862723	8.644769336973688
2018-06-01	777225.2486308917	518.3645359633744	749059.6	376670.5	5750.866666666667	573.6180203521742	0.0007772252486308433	20573.746875	413466.13333333336	72534498.28853944	40681743732.2	573.6180203521742	14.013311950316563	749059.6	1.0499233059584068e-05	17.99989029282176	13.52416633664615	12.83379206488339	8.656934150615479
2018-07-01	2717104.900851841	461.02728641051254	643130.0967741936	313827.3870967742	5886.774193548387	1474.2423901922984	0.0027171049008517874	20498.04435483871	365045.32258064515	226032750.13239446	42821103898.70968	1474.2423901922984	33.725416790573576	643130.0967741936	2.2445136094836338e-05	18.65040746698573	13.359271728519131	12.628622142743088	8.680357776668778
2018-08-01	1235140.4117619202	320.71608125789476	640066.4193548387	323193.67741935485	5916.741935483871	755.4445388341571	0.001235140411761871	20457.290322580644	415277.2580645161	72507029.12609681	42137780867.16129	755.4445388341571	17.66300885059238	640066.4193548387	8.292457025834252e-06	17.80316758654071	13.364605790034432	12.682396700000437	8.68551797215347
2018-09-01	930213.8039902218	226.92747075784146	535224.7333333333	267601.4	6029.133333333333	488.63747965991485	0.0009302138039901701	20411.725	353047.13333333336	37658237.04589236	41587764086.73333	488.63747965991485	11.757482241714206	535224.7333333333	3.819217764549483e-06	17.411591387318506	13.185047284849974	12.488929918858435	8.704285714957336
2018-10-01	770214.5738984437	207.5146351690202	550223.4193548387	302114.03225806454	6135.580645161291	421.0306219359801	0.0007702145738983968	20380.487903225807	338029.4193548387	28931784.057898693	36881795205.935486	421.0306219359801	11.386304073067823	550223.4193548387	3.41212485281273e-06	17.150555919665248	13.21589792831939	12.613506590273001	8.72183401260354
2018-11-01	907838.1689567359	167.23340535749077	557130.3666666667	311321.5	6092.666666666667	508.66208437227857	0.0009078381689566767	20144.796875	335583.8333333333	26541589.542723205	35828205639.3	508.66208437227857	14.105422864642797	557130.3666666667	3.3097018427585756e-06	17.072271467731934	13.228228024574427	12.644691824529737	8.714811559213178
2018-12-01	811227.8801122168	107.53337691597059	551858.0967741936	304739.96774193546	5979.322580645161	446.81451320621613	0.000811227880112158	19315.620967741936	323425.6451612903	15770353.241309809	36620607663.645164	446.81451320621613	12.148788737357314	551858.0967741936	1.88433403628979e-06	16.529905253197466	13.218991765418561	12.621792537113276	8.69595138373148
2019-01-01	653869.4084760498	126.80014148488897	534503.1290322581	259837.61290322582	5403.935483870968	349.75946078539266	0.0006538694084760033	17208.480846774193	300661.3548387097	14953733.763839778	32540136836.29032	349.75946078539266	10.733125653045136	534503.1290322581	1.9653081286713938e-06	16.500986210862727	13.186092470314147	12.464135848021169	8.593198395931779
2019-02-01	1053491.6660401376	125.56751163688739	479067.8214285714	215373.0357142857	4454.392857142857	523.7188490378095	0.0010534916660400893	13966.349330357143	261880.10714285713	24928809.41546717	30405832678.25	523.7188490378095	16.88578402997457	479067.8214285714	3.210892929160834e-06	16.75769551678422	13.073628462574321	12.277263258789683	8.399261187673112
2019-03-01	796302.6844267797	135.51720025829076	581599.4193548387	267465.2580645161	6399.903225806452	463.2627913720701	0.0007963026844267291	13605.300403225807	323939.9032258064	19491527.038063843	40591329984.70968	463.2627913720701	11.293968083729807	581599.4193548387	2.211573652002782e-06	16.670797104752932	13.269724394186337	12.495133677580947	8.763950268742834
2019-04-01	595598.3233695709	164.8510944223651	661005.2666666667	303846.4666666667	6419.766666666666	395.61831866830914	0.0005955983233695267	13650.860416666666	375769.36666666664	17719676.45300765	41016093775.03333	395.61831866830914	9.57375823333404	661005.2666666667	2.2787535930596343e-06	16.672457643718726	13.397994716029341	12.619998235381892	8.767114888052037
2019-05-01	658143.5938380964	219.83285066458026	784918.5483870967	323094.5806451613	6405.645161290323	519.6381135954716	0.0006581435938380452	13629.788306451614	401044.48387096776	26335600.908116404	45602549671.16129	519.6381135954716	11.293474953924418	784918.5483870967	3.6699321411138855e-06	17.031933472802944	13.565754490277246	12.678366439170341	8.764888716462961
2019-06-01	635649.5672425585	273.91046287064097	855988.4333333333	363121.86666666664	6395.6	548.1490782753907	0.00063564956724251	13603.054166666667	406796.7	31557818.11522397	45546058229.1	548.1490782753907	11.98400769017705	855988.4333333333	4.759520526893914e-06	17.239676427619294	13.654775399656586	12.792466559334809	8.763350522746313
2019-07-01	622868.3598605605	248.09787914914878	738452.8709677419	314780.5483870968	6426.419354838709	473.4402931240194	0.0006228683598605096	13622.735887096775	327448.87096774194	27719802.856822472	42200158581.80645	473.4402931240194	11.034723531373233	738452.8709677419	3.942249555843434e-06	17.112634114188474	13.496575662737856	12.655203374666819	8.768139366940954
2019-08-01	618585.4154522553	199.46951124224665	709802.8709677419	305968.8064516129	6436.612903225807	442.8279909885073	0.0006185854154522032	13605.594758064517	323367.12903225806	22117939.184905484	44423207822.645164	442.8279909885073	9.905218744290188	709802.8709677419	2.8422590788199307e-06	16.89943104380143	13.46937542426461	12.629227491645715	8.769726532248717
2019-09-01	1491613.662331126	185.75671898597298	682193.5333333333	285365.93333333335	6404.133333333333	1003.7901816282987	0.0014916136623310768	13543.033333333333	294046.0333333333	50466987.0981728	53099162897.333336	1003.7901816282988	18.64996637760543	682193.5333333333	5.038583073297025e-06	17.66108930706424	13.429914517868422	12.557610265582763	8.764674588558696
2019-10-01	728320.5491643599	178.60206452838366	675955.7741935484	291093.03225806454	6332.258064516129	492.22062293210377	0.0007283205491643064	13333.211693548386	277036.93548387097	23441061.621665202	43885410784.935486	492.22062293210377	11.20004805312485	675955.7741935484	2.8857058761357107e-06	16.96300981989105	13.420578924282207	12.57815231431828	8.753329819652775
2019-11-01	780216.7170402969	172.90493301772844	679619.1	274915.2	6001.3	536.7405783944142	0.0007802167170402434	12624.822916666666	277190.1	24005526.819033135	47374107160.53333	536.7405783944142	11.216571009732537	679619.1	2.7659042449784457e-06	16.97893294946439	13.424357013238973	12.51797076139806	8.699246288558799
2019-12-01	679387.3266437335	137.24715684281978	589413.3870967742	279555.67741935485	5282.451612903225	403.29844738334543	0.0006793873266436839	11003.036290322581	277938.8387096774	16798889.787171472	42038284338.80645	403.29844738334543	9.555329581016723	589413.3870967742	1.8892709079909173e-06	16.627747104262884	13.281898364409903	12.531705562500496	8.57061064783904
2020-01-01	544449.3820887663	156.45152833751243	571081.8064516129	259685.5806451613	6448.0	313.08263481533936	0.0005444493820887096	13472.318548387097	274681.22580645164	15285934.920708276	43463882664.354836	313.0826348153394	7.193654136288396	571081.8064516129	1.6094490321101185e-06	16.53433550442444	13.24730240062343	12.45864925841515	8.7702080959373
2020-02-01	671314.6395863543	239.19138056389687	662509.5862068966	316790.8620689655	6504.758620689655	447.83298961764143	0.0006713146395863103	13637.877155172413	322595.7586206897	29033810.696299434	49969174663.68965	447.83298961764143	8.884078422494824	662509.5862068966	3.095242600799815e-06	17.15404336203501	13.398672956661176	12.657005287050936	8.780274221566243
2020-03-01	1109560.0133076082	160.4210765257065	733829.0322580645	385321.1935483871	6477.741935483871	843.7827983732328	0.0011095600133075646	13641.072580645161	348531.67741935485	28877156.206953574	52360706616.870964	843.7827983732328	15.29746264913515	733829.0322580645	3.1978096127735095e-06	16.96107809328134	13.501675676169176	12.849901175259282	8.776077606234342
2020-04-01	748393.7677049747	171.64266569842195	773712.9666666667	377472.06666666665	6478.733333333334	586.9828548869003	0.00074839376770492	13634.3125	409885.2	23562458.126108862	56046148387.166664	586.9828548869003	10.39700521143247	773712.9666666667	2.6333941766613605e-06	16.931077751684416	13.554802073479268	12.838358694701126	8.776256291015308
2020-05-01	1798868.199688467	207.70095941535797	859631.8387096775	392646.3870967742	6442.774193548387	1559.4971218669518	0.0017988681996884194	13619.336693548386	506718.2580645161	67365466.15265459	59952232173.96774	1559.4971218669518	25.911025880025296	859631.8387096775	7.762609674390496e-06	17.952078734598715	13.66297480158312	12.87939730705762	8.770690806582436
2020-06-01	3244278.99386244	235.848182674849	960094.7666666667	459587.7	6452.8	3110.237048615954	0.003244278993862393	13617.995833333332	546069.0333333333	138214713.416531	65475749617.666664	3110.237048615954	48.26433161835468	960094.7666666667	1.6465911693913756e-05	18.546536879821016	13.771519796984023	13.033968336708211	8.772249013817278
2020-07-01	3675353.5289897067	259.6333009332404	1093450.0967741935	512995.2580645161	6458.419354838709	4090.9262250517854	0.003675353528989658	13613.407258064517	679962.5806451613	177328820.49831402	74035830915.87097	4090.9262250517854	54.90541496222088	1093450.0967741935	2.1276534658784223e-05	18.913327662705463	13.902017773559207	13.145306796076975	8.773115622334247
2020-08-01	7697185.579737447	401.8500902829887	1183220.5161290322	516867.0	6498.064516129032	9145.085861271773	0.0076971855797374	13628.685483870968	705485.9032258064	564777165.7608184	78148859309.54839	9145.085861271773	116.8273956670329	1183220.5161290322	6.856144533825179e-05	20.04358818444511	13.982934101606372	13.149351622287382	8.779235903743883
2020-09-01	13257158.78925257	367.93643854665885	1094962.5666666667	441974.13333333336	6498.3	15002.988340468555	0.013257158789252523	13556.254166666668	646071.4	907081121.8180699	78673037224.0	15002.988340468557	190.54999449846554	1094962.5666666667	0.00010484052939686701	20.47470400163119	13.903443366637715	12.993669519897715	8.7792444519635
2020-10-01	4602933.635625291	376.1096160460776	1074098.3548387096	506201.3548387097	6482.032258064516	4933.909313198328	0.004602933635625249	13496.280241935483	620082.3870967742	308256718.99018186	78766430778.87097	4933.909313198328	62.75851215400352	1074098.3548387096	3.366813080688835e-05	19.507509714554892	13.8850146760071	13.12655109362499	8.776720640609195
2020-11-01	3761115.3275739485	486.9749679836353	1126196.8333333333	553365.3	6515.1	4292.136013860341	0.003761115327573903	13551.316666666668	630268.7666666667	336761334.5716141	79414661518.56667	4292.13601386034	54.06658144789417	1126196.8333333333	3.88369927793865e-05	19.544819493489637	13.932855425084227	13.218709952154878	8.781854693863286
2020-12-01	4769218.316463795	623.0360675722554	1159048.935483871	515633.06451612903	6508.032258064516	5609.924034325745	0.0047692183164637384	13972.35044848713	650605.3548387097	544872314.4724689	79409040065.96774	5609.924034325745	70.60883876641613	1159048.935483871	6.465958257515461e-05	20.04158349141262	13.961451305404003	13.150567722614596	8.780763503038326
2021-01-01	7226665.221670627	1202.378133841745	1209379.3870967743	573009.1612903225	6513.548387096775	8822.720342903585	0.0072266652216705874	14149.047259067484	700081.9032258064	1550476035.518149	79566594345.0	8822.720342903585	110.89050790320645	1209379.3870967743	0.00019043231099707123	21.109754463651555	14.004676288584147	13.256081969552197	8.781604336065634
2021-02-01	11863232.378513338	1700.9068453118477	1270661.2857142857	604433.5	6500.75	15141.413724636599	0.01186323237851329	14271.236046870179	785713.4642857143	3644878794.1068106	79406937470.39285	15141.413724636599	190.71016072449865	1270661.2857142857	0.00046906749613297274	21.983375226632443	14.054423245506342	13.31122929827813	8.779658109172264
2021-03-01	9472045.135887507	1734.868970443619	1265691.1290322582	580100.9032258064	6493.064516129032	12043.288971100286	0.009472045135887458	14354.819342564644	812998.6774193548	2975343770.6203785	79703905401.93549	12043.288971100286	151.0873890972909	1265691.1290322582	0.0003800117063155056	21.79584269811259	14.050381949090225	13.269876231037346	8.778472087389519
2021-04-01	7562420.301239147	2295.0658942100135	1391874.2333333334	692390.5	6490.0	10544.241192953818	0.007562420301239093	14372.692099040567	913248.6666666666	3077379233.4528127	84997757774.36667	10544.24119295382	126.46435560649829	1391874.2333333334	0.000411579319352887	21.798722757673797	14.143391296064324	13.441846261492417	8.77799462640105
2021-05-01	6645412.5985024525	3146.7476152165314	1453388.4516129033	764373.1612903225	6460.451612903225	9995.485278310343	0.0066454125985024	14422.207264348322	1023596.7096774194	3932952772.3056703	95458167337.03226	9995.485278310345	104.67249893633863	1453388.4516129033	0.0005040488125929778	21.834747072671643	14.18477897762095	13.543343353121642	8.773440389387433
2021-06-01	1970652.0883751172	2331.9632680479253	1206606.5333333334	660692.4333333333	6443.0	2397.5865045567475	0.001970652088375063	14458.419411846533	860213.4666666667	818431752.4819305	94470903310.56667	2397.586504556748	25.353943148166998	1206606.5333333334	8.426367034225216e-05	20.481839194932537	14.001317194833568	13.396848255035666	8.77072465214773
2021-07-01	2474101.7064402024	2130.126105403367	1208704.1290322582	603569.2580645161	6381.645161290323	3028.0719945994842	0.0024741017064401545	14415.746926039936	856059.2580645161	953925057.7055267	93936741819.32259	3028.0719945994842	32.24911734468068	1208704.1290322582	9.966990128494308e-05	20.609415750205535	14.003835030712834	13.308223180367643	8.761144453091946
2021-08-01	5929087.792388741	3101.052403823459	1201627.4193548388	533204.9032258064	6454.419354838709	7077.140641964353	0.0059290877923887	14599.263085281322	917011.0967741936	3368026876.6311245	99130612397.90323	7077.140641964353	71.21387876462825	1201627.4193548388	0.00032312713749807525	21.8453521906395	13.998639977709182	13.1843758488652	8.77247166802863
2021-09-01	8863617.038020374	3332.9033704578233	1186999.7666666666	535831.0666666667	6455.433333333333	10557.829165228215	0.008863617038020332	14695.660024736768	903818.8333333334	5386107037.1455965	99682729091.63333	10557.829165228215	105.94464159896616	1186999.7666666666	0.0005158677342740848	22.33270632955777	13.98597587282592	13.189301063983633	8.772645603567609
2021-10-01	8961092.763003437	3817.664748108068	1256111.2580645161	589747.8064516129	6379.645161290323	11398.849348848706	0.008961092763003383	14639.287693552356	981915.6451612903	6201241773.596537	98511145366.67741	11398.849348848706	115.77434450134396	1256111.2580645161	0.0006439530034364751	22.505556747983515	14.040819967823325	13.283953768845421	8.760841087844906
2021-11-01	10526901.848404791	4442.7322137833635	1297400.8666666667	621370.2	6332.933333333333	13694.458004205911	0.010526901848404737	14557.904672558067	1000860.5666666667	8443836811.478313	97684803296.7	13694.458004205911	140.1405791387917	1297400.8666666667	0.0009001205198505051	22.846368627149946	14.074665899745094	13.337327600799904	8.753466470378603
2021-12-01	7398509.659791409	4051.2088267283802	1235498.3870967743	605089.0645161291	6397.387096774193	9147.839350803055	0.0073985096597913615	14729.157351909613	939198.3225806452	5414455572.052691	98765753036.35484	9147.839350803055	92.85747746259042	1235498.3870967743	0.0005442244528313138	22.38553723882703	14.026261962471215	13.31067367735273	8.763511836267655
2022-01-01	11937793.372377876	3055.0316561113113	1188746.064516129	583283.9677419355	6470.806451612903	14219.342676548638	0.01193779337237782	14914.294234166839	995816.1935483871	6525708331.500061	99965878863.03226	14219.342676548638	142.29510153858524	1188746.064516129	0.0006239735821978917	22.579595899860145	13.987633362671724	13.275104180136758	8.775038247782957
2022-02-01	7631786.247681968	2868.3800125219173	1169266.2857142857	592089.8571428572	6464.214285714285	8928.938192206906	0.007631786247681914	14921.460701942644	990261.9285714285	3948110190.8444276	99889239452.35715	8928.938192206906	89.42182921155097	1169266.2857142857	0.00037033298565094093	22.05312142267992	13.971042951827641	13.290148691716045	8.774016151346155
2022-03-01	4024773.151795289	2877.0100679662905	1160980.2258064516	611037.3870967742	6428.225806451613	4691.248412086196	0.004024773151795242	14941.004158375903	977547.4516129033	2116260301.8266861	99320231990.16129	4691.248412086196	47.22902407139522	1160980.2258064516	0.00019884571518556432	21.41882025530726	13.963939630579507	13.321071314450498	8.768430870979332
2022-04-01	4857619.967441142	3098.0838357354364	1119985.6333333333	556803.6	6386.533333333334	5446.3428191544635	0.004857619967441101	14909.9677826041	984387.9	2745946262.4314265	98650469584.03334	5446.3428191544635	55.19573115427433	1119985.6333333333	0.0002493158095794392	21.67636472635435	13.927944666437071	13.228636804051133	8.761923360334778
2022-05-01	6463618.259643573	2188.6387730246415	1127610.1290322582	545176.4516129033	6227.322580645161	7483.805844462635	0.006463618259643529	14628.696022415612	903277.0645161291	2821868546.8826103	96093193660.51613	7483.805844462635	77.1506046205108	1127610.1290322582	0.0002683502895835311	21.196475001991285	13.933873685269269	13.205456018240096	8.736603993211762
2022-06-01	4610636.132428395	1380.877500706214	1036116.7	468097.4666666667	5718.3	4802.658547671409	0.00461063613242835	13556.892735371268	806710.8	1179048513.1292005	88209380837.16667	4802.658547671409	54.21704317609752	1036116.7	0.00011031894638690323	20.804359674539	13.849884729492146	13.05444470912721	8.650361173464079
2022-07-01	2221397.5004338054	1360.7493549593726	1199169.0967741935	557475.3225806452	6454.193548387097	2655.3408287011985	0.0022213975004337547	15127.513483038034	960547.6451612903	531732216.8337083	99602184822.80646	2655.3408287011985	26.650491946426996	1199169.0967741935	5.1144167058102496e-05	20.0515219512211	13.99462509599624	13.219231262766463	8.772463267819244
2022-08-01	1548053.3103655025	1699.1392546388645	1125858.5161290322	538319.7096774194	6332.645161290323	1738.1745757472993	0.001548053310365458	14896.443688500742	946099.1290322581	476353748.34039086	97811649419.96774	1738.1745757472993	17.7763804001326	1125858.5161290322	4.377741239750042e-05	19.93512073237274	13.931115968633696	13.187561605866234	8.753400923089862
2022-09-01	1485930.7556340422	1483.7777664660034	1124646.9333333333	523873.86666666664	6665.9	1665.108831844329	0.0014859307556339967	7596.574868764967	947070.2	400577984.16437334	102411407059.63333	1665.108831844329	16.393213387594276	1124646.9333333333	3.547353914217858e-05	19.752082893757873	13.930872437388691	13.163839776865359	8.80201678908879
2022-10-01	2163074.4256838365	1367.5799344657908	1100726.7419354839	510260.06451612903	7157.580645161291	2368.867451261891	0.002163074425683781	1610.8409272705162	900329.0645161291	530198483.4287603	109415374475.29033	2368.867451261891	21.64624378998031	1100726.7419354839	4.2412895972869613e-05	20.032583108307318	13.909386825503947	13.139178781944862	8.875926013973173
2022-11-01	2205829.3649734273	1296.841140103254	1042369.6666666666	536233.1333333333	7158.466666666666	2353.462996187589	0.0022058293649733864	1652.2194878282332	785084.1666666666	515090427.17094684	108654153104.36667	2353.462996187589	21.672165213800795	1042369.6666666666	4.043444581469004e-05	19.986670427865924	13.85352120871395	13.18943680769572	8.876050258002078
2022-12-01	1872698.0002243037	1236.2342703568938	1035949.3548387097	586665.7419354839	7159.870967741936	1940.0340100904668	0.0018726980002242515	1689.274627890871	829147.4838709678	417055181.690324	108705099437.29033	1940.034010090467	17.852720224611357	1035949.3548387097	3.1858803569372175e-05	19.842567501966702	13.839471971733914	13.255403072114124	8.87624436295476
2023-01-01	2491564.717482714	1466.1233931392696	1027785.9354838709	529347.5483870967	7163.1612903225805	2565.6957725752986	0.002491564717482655	1758.9550958930645	855305.9032258064	660148009.2196745	108602991981.67741	2565.6957725752986	23.62975033531538	1027785.9354838709	5.013645236422742e-05	20.293602453707308	13.839344937270718	13.17483374151101	8.876706321168776
2023-02-01	3297454.3522425173	1624.5727817066047	1064049.9642857143	498355.71428571426	7136.571428571428	3534.505515455229	0.0032974543522424683	1812.22204705225	871913.7142857143	967549548.6619211	108009457243.60715	3534.505515455229	32.731811128033605	1064049.9642857143	7.685546193512251e-05	20.666622076095052	13.876263223441288	13.11715949836958	8.87298204659142
2023-03-01	3317426.603941083	1675.8599264248417	1068017.3548387096	496249.0	7113.903225806452	3533.5737221841114	0.0033174266039410387	1862.8615447723225	910096.5483870967	985307767.341659	107577753948.09677	3533.5737221841114	32.854814144032794	1068017.3548387096	7.82264061263628e-05	20.667295967079436	13.879766628651131	13.111621648859986	8.869805420469246
2023-04-01	4183435.0647743805	1917.651654432106	1005565.9666666667	506523.86666666664	7056.133333333333	4191.5028641873405	0.004183435064774334	1870.8666209152666	881087.2666666667	1447910978.0864642	106820382559.93333	4191.5028641873405	39.22365994609393	1005565.9666666667	0.00010874180766639822	21.034811756810758	13.818061006625765	13.130737961346137	8.861525742575585
2023-05-01	7113190.975618971	1846.956427782282	1081243.4516129033	458729.7419354839	7096.096774193548	7798.982665308589	0.007113190975618926	1901.5785362070967	1032948.2903225806	2380377122.3700547	107088593353.45161	7798.982665308589	72.85338423761979	1081243.4516129033	0.00019520837412659886	21.50243404231855	13.892340298526051	13.033464654303128	8.867285363741846
2023-06-01	2706798.8245708277	1818.460426777713	1054274.7333333334	538004.6666666666	7108.133333333333	2866.41182711718	0.0027067988245707765	1975.1437863560668	913146.1333333333	890557492.5831885	107558785064.0	2866.41182711718	26.666354415936052	1054274.7333333334	7.019108426060341e-05	20.57640747676296	13.866589235190672	13.191078656506603	8.868992033847189
2023-07-01	3331828.0052625905	1892.9197848928184	1015290.8387096775	450340.1612903226	7126.580645161291	3345.2852793981406	0.003331828005262542	2062.1660066427744	949675.3225806452	1136437472.145377	107681955308.0	3345.285279398141	31.051983269973924	1015290.8387096775	8.473715497793534e-05	20.810815674001997	13.827662336989578	13.012687247632648	8.871582462063499
2023-08-01	2783138.1977430186	1756.5632814143767	1030789.4838709678	450714.22580645164	7146.903225806452	2879.5817587473193	0.0027831381977429744	2160.068035805129	986495.0322580645	880039578.870931	107872131421.09677	2879.5817587473193	26.699737525775898	1030789.4838709678	6.757709579320038e-05	20.569710963604802	13.844711960770901	13.016606159917258	8.874433958456303
2023-09-01	1872110.302297433	1621.0022349016174	1016358.5	511797.6666666667	7132.566666666667	1907.190756287884	0.0018721103022973898	2254.1052215858667	958457.4	547038162.5142831	107842707855.73334	1907.190756287884	17.68767555174247	1016358.5	4.133895080482064e-05	20.094944822144623	13.825052937051177	13.126412135599914	8.87242087179754
2023-10-01	1689406.611430512	1659.7024431383277	1011102.8709677419	464011.5806451613	7147.677419354839	1737.3653989580696	0.0016894066114304612	2332.527151969871	903253.6129032258	514991946.4048993	108038047852.51613	1737.3653989580696	16.091717445217366	1011102.8709677419	3.9325038385956815e-05	19.967846861791244	13.825149598543103	13.046545636886426	8.87454198297841
2023-11-01	3640508.3152641626	1989.1647159750626	1085597.0	445358.43333333335	7143.6	3973.50481319474	0.0036405083152641097	2365.936464359567	950812.0333333333	1312749011.1144922	107838349251.26666	3973.50481319474	36.84106894223378	1085597.0	0.00010632017418610967	20.963767543072297	13.896589533603434	13.005514756027123	8.87397134896752
2023-12-01	4089275.9250269043	2261.1495199562605	1135233.4838709678	496292.1612903226	7130.451612903225	4653.388952648457	0.004089275925026852	2374.9945840778387	950813.3225806452	1661881881.4281268	107711347878.93549	4653.388952648457	43.19343572604099	1135233.4838709678	0.00014046490398683277	21.17785734736599	13.941300375391828	13.112404227540999	8.872127903861546
2024-01-01	2465558.167394811	2374.754074696933	1161790.8709677418	522979.51612903224	7128.8387096774195	2867.923877428365	0.0024655581673947483	2386.6335591302254	922047.4193548387	1060959891.553138	107712084714.35484	2867.923877428365	26.615117450258502	1161790.8709677418	9.18939931601549e-05	20.730909091718384	13.958416551723	13.163368963141687	8.871895955966272
2024-02-01	3899976.71885106	2746.176642939196	1113273.6896551724	522517.0344827586	7128.206896551724	4353.648242381413	0.003899976718851007	2441.5865033063105	950455.2068965518	1956784169.0974996	107989598480.06897	4353.648242381413	40.30893585400501	1113273.6896551724	0.00016262289200976265	21.315061992913716	13.921309625483174	13.164377564973007	8.871813185376366
2024-03-01	4244642.647809676	3628.213270677401	1262960.6451612904	620415.4838709678	7118.774193548387	5323.923394486469	0.004244642647809626	2476.1280812689997	1051684.8709677418	2817101347.277521	108113089192.16129	5312.683095329524	49.10353780183562	1262960.6451612904	0.00026044206583126085	21.651966366773852	14.048033103157609	13.33495754260816	8.870468496382482
2024-04-01	1872470.7812391494	3248.1313963958705	1200041.4	595600.9333333333	7142.366666666667	2263.802196989969	0.0018724707812390932	2497.1481486062667	1040962.7	1103332517.882608	108468277202.7	2249.7998086095436	20.75561040955367	1200041.4	9.787377250380004e-05	20.711939372075747	13.997179074986029	13.29609004047163	8.873798196249272
2024-05-01	1045884.3751067435	3307.088065713316	1155966.7419354839	575650.7096774194	7151.290322580645	1212.0225147888527	0.001045884375106687	2527.1288626696773	978273.9677419355	645954461.417277	108595153606.03226	1212.0225147870929	11.165303522651884	1155966.7419354839	5.515053810422036e-05	20.16805998343643	13.959608942569282	13.259826078810985	8.875047378005334
2024-06-01	1126754.3487368491	3566.879208981103	1168227.7666666666	550203.2333333333	7156.633333333333	1316.2118387573285	0.00112675434873679	2546.6408821592	1033453.0333333333	732876696.644673	108338634387.83333	1307.8387196560013	12.075683718100953	1168227.7666666666	6.281588864600017e-05	20.29528640773602	13.970137900015166	13.21091118813694	8.875794246108873
2024-07-01	803430.7290844639	3272.686539016987	1144897.7419354839	531942.4516129033	7162.064516129032	927.78326421856	0.0008034307290844064	2560.728417792355	1000410.3870967742	477163826.75759304	108420642750.06451	927.7832642030364	8.559826673132992	1144897.7419354839	4.065622026487767e-05	19.915700721104493	13.949960076935994	13.181850301403044	8.876552970257293
2024-08-01	700262.3229774989	2644.257099093154	1095635.0322580645	512024.1612903226	7161.967741935484	777.2340704472217	0.0007002623229774515	2593.148414083935	953155.6774193548	330043534.5865527	108582393293.0	777.2340704472217	7.162633004781224	1095635.0322580645	2.6989151219118518e-05	19.33811727081804	13.905134636219366	13.141486700359899	8.876539534373636
2024-09-01	1205690.4794906976	2466.1227318451197	1128616.4333333333	480145.4	7164.166666666667	1371.5788514299543	0.00120569047949065	2621.3213521154667	1063591.9666666666	547717384.2772235	108426560047.13333	1371.5788514299543	12.661256811683776	1128616.4333333333	4.602631915499907e-05	19.894846027425157	13.935843184074482	13.0778282233465	8.8768462465146
2024-10-01	1564547.4712937823	2517.569075548539	1154825.0967741935	495165.48387096776	7166.129032258064	1823.3561828484733	0.0015645474712937355	2630.4136309241935	1041447.1612903225	709566980.9140159	108403198177.54839	1823.3561828484735	16.825683155962352	1154825.0967741935	6.108309061808608e-05	20.324147219638345	13.957620457397713	13.108914934042927	8.877119794136133
2024-11-01	1623855.9728378125	3116.722200432789	1223034.8666666667	544731.4	7162.166666666667	2008.3270427951015	0.00162385597283777	2626.774837467067	1058246.8	920099725.51153	108263365491.16667	2008.3270427951015	18.552961841392904	1223034.8666666667	8.438108124330336e-05	20.535004817661875	14.015477434657022	13.205125698683506	8.87656640106398
2024-12-01	1439272.9517296092	3642.748669951264	1277583.0	602561.3225806452	7159.903225806452	1868.592759254095	0.0014392729517295614	2603.8869238694515	1082631.3548387096	958444032.4112427	108370727899.90323	1868.5927592540952	17.245084033309332	1277583.0	9.191258440962224e-05	20.552222167091887	14.059626496019439	13.307661545844997	8.876251104831244
2025-01-01	1155489.5269198865	3328.5724404607754	1221477.1290322582	565127.4516129033	7163.193548387097	1425.6433905290244	0.0011554895269198387	2600.7250305596126	1088769.9677419355	695859683.8815541	108588667129.48387	1425.6433905290244	13.132974102636805	1221477.1290322582	6.320372020360114e-05	20.19881961038815	14.013391581331033	13.240318595386626	8.876710853389863
2025-02-01	484206.6794979107	2666.2091034169666	1270515.9285714286	629585.3571428572	7155.071428571428	614.2913160026067	0.00048420667949786785	2581.3101356766783	1079674.607142857	237954548.44510484	127984732461.42857	614.2913160026067	5.0138991906937225	1270515.9285714286	1.9741420647652757e-05	18.976781091787	14.0527654919228	13.348743153897349	8.875575177637861
2025-03-01	288171.1554396806	2015.8487483361919	1191098.2258064516	608356.6774193548	7162.677419354839	348.26039130414654	0.0002881711554396387	2591.526761871613	978486.6774193548	106377586.32511155	130823392256.90323	348.26039130414654	2.663317417801196	1191098.2258064516	7.865041307254473e-06	18.378438238649363	13.986202655373653	13.31657313711298	8.876638651998835
2025-04-01	329713.43742821657	1686.11526540035	1238287.4333333333	587253.0	7165.3	417.3168446060719	0.00032971343742817667	2611.2081159924332	1023618.0333333333	99199891.3947555	130764931307.46666	417.3168446060719	3.1935650788825978	1238287.4333333333	7.685571144929559e-06	18.313179148710297	14.025256543132068	13.280563391037123	8.877004322910766
2025-05-01	405479.5672389843	2376.1745748006265	1354284.8064516129	581129.6129032258	7124.1612903225805	558.4554291193059	0.00040547956723892585	2599.738834749903	1238433.7741935484	178748853.58115163	129670976320.58064	558.4554291193059	4.311611669565407	1354284.8064516129	1.523952983586528e-05	18.831577345662318	14.116436930373458	13.270304423248767	8.871241139562644
2025-06-01	365104.8666893215	2514.315357987533	1398355.4333333333	600852.2	7151.033333333334	516.234260944633	0.00036510486668927665	2639.295669021767	1257788.8666666667	165959241.14437306	130050738135.53334	516.234260944633	3.9708487723388575	1398355.4333333333	1.4451636188908599e-05	18.843427174798435	14.14843841121476	13.303226890897186	8.875011244691912
2025-07-01	326171.33419314766	3228.279954940518	1505477.7419354839	653394.3870967742	7156.129032258064	492.8414708707231	0.0003261713341930968	2671.361528861032	1323329.1612903227	189936875.97927067	141365102555.8387	492.8414708707231	3.575497486862567	1505477.7419354839	1.6624027410208105e-05	18.9330174219497	14.220724922780335	13.38224186368481	8.87572370822846
2025-08-01	176771.50953201533	4252.04678588262	1670017.2258064516	734973.0322580645	7162.967741935484	297.99716998890864	0.0001767715095319615	2673.0830587065484	1482852.5806451612	137466275.3603727	162816228712.90323	297.99716998890864	1.8309419320854192	1670017.2258064516	1.1376881201388217e-05	18.65879711556256	14.326699564237682	13.506388557396171	8.87667899051137
2025-09-01	167176.42767345553	4342.266931706605	1629893.8333333333	703184.4333333333	7155.933333333333	276.9724341845441	0.00016717642767341472	2671.530043553467	1358702.0666666667	130182976.88533069	162597073681.23334	276.97243418454417	1.7033607239111397	1629893.8333333333	1.0620746395628018e-05	18.51736226413897	14.301151843160476	13.461320135908752	8.87569593623723
2025-10-01	210169.05571466786	4108.446786495352	1548735.2903225806	734744.2903225806	7145.903225806452	333.57629335334633	0.00021016905571463312	2666.9631509151286	1285192.1935483871	152312942.50025976	162588724996.2258	333.5703521139689	2.048741301559021	1548735.2903225806	1.1873099913953452e-05	18.510526109487213	14.249623366288132	13.5002987354585	8.874293237493006
2025-11-01	158510.7524665876	3204.4327191018906	1522414.0666666667	720557.2666666667	7138.466666666666	245.2180516000242	0.00015851075246655293	2670.0178436859333	1198661.5666666667	91703022.47201365	172019086341.13333	244.9688216225331	1.4769622640645919	1522414.0666666667	6.847390567056972e-06	18.161412892345076	14.232588312829872	13.470061906094779	8.873249927139474
2025-12-01	75882.85157314684	3018.006181105183	1660360.6451612904	825852.0	7133.290322580645	122.85154154804454	7.58828515731402e-05	2660.8258334729676	1325796.5161290322	41515650.11529575	217530450980.09677	122.45178405190903	0.5631009459880367	1660360.6451612904	2.458278917599736e-06	17.483944182664338	14.310993996930353	13.602635382690698	8.872475256282339
2026-01-01	68367.85169117748	3069.282617635414	2258378.806451613	1053036.9677419355	7169.032258064516	152.39523166857444	6.83678516911725e-05	2699.428781254871	1980065.6129032257	36516873.500196226	217792530082.4516	152.34780477991112	0.6997411217673902	2258378.806451613	2.9952903819627327e-06	17.30526197282588	14.62160906547366	13.858854768048635	8.877525459509389
2026-02-01	119826.7094708512	2023.8466699924847	2210357.0714285714	1035190.6428571428	7163.392857142857	271.10260170352365	0.00011982670947083566	2727.9006626652144	2043908.2142857143	43395489.10551805	218035772011.7857	271.01682023756194	1.2439046136785785	2210357.0714285714	3.616077550286813e-06	17.370227162718702	14.598523749706231	13.841594758207851	8.876737285384236
2026-03-01	76258.1985041484	2083.90556482396	2194646.103448276	987284.2068965518	7166.3448275862065	164.9453846485781	7.625819850413774e-05	2760.929831395759	2131204.5172413792	28596394.29499972	217983085797.51724	164.9227958865278	0.7567989578104506	2194646.103448276	2.27442810821296e-06	17.094667418485052	14.594192752559957	13.796189696618917	8.877150293753049
