# Supplementary material for: Landauer-Based Economic Temperature in Blockspace Markets: Evidence from Bitcoin and Ethereum
Source: Entropy (Basel). 2026 May 1;28(5):508. doi: 10.3390/e28050508 (PMC13205438; doi:10.3390/e28050508)
Supplement: Supplementary file 1 [file entropy-28-00508-s001.zip › entropy_submission_entropy_optimized/data/eth_weekly.csv]

date	fee_per_tx_gwei	price_usd	tx_count	active_addresses	block_count	fee_total_eth	fee_per_tx_eth	issuance_total_eth	transfer_count	T_star_eth	total_gas_used	total_fees_eth_from_gas	weighted_gas_price_gwei	tx_count_gas	T_star_eth_gas	T	S	P	V
2015-08-10	16515278.951813532	1.19999	2082.3333333333335	1250.3333333333333	5211.333333333333	37.78802140448038	0.016515278951813466	27646.354166666668	2002.3333333333333	3573946.8732630853	162979719.0	37.78802140448039	321.5507187604277	2082.3333333333335	5.566749138236675e-07	15.035673497279817	7.592436070008193	7.125655151008086	8.5585187758049
2015-08-17	5889555.773899463	1.5099314830091	2893.0	1725.7142857142858	5337.142857142857	15.191298143679349	0.0058895557738994145	28357.098214285714	2856.4285714285716	1611630.3040907288	82698131.14285715	15.191298143679349	198.30852170336402	2893.0	4.3916680388892887e-07	14.027771197632385	7.9293986685217845	7.425728757696951	8.58167283497783
2015-08-24	4331547.381247248	1.32427236703682	3451.8571428571427	1591.0	4960.0	14.502979371335869	0.0043315473812471856	26047.45535714286	3430.714285714286	1035518.9739439004	90607338.14285715	14.502979371335867	165.27819589631318	3451.8571428571427	3.1621437688969735e-07	13.625296791983482	8.120326074920595	7.369533966190303	8.505626034406665
2015-08-31	1608835.572908121	1.2411657142857142	4699.714285714285	1701.2857142857142	4581.0	7.552822228561975	0.0016088355729080715	23843.4375	4627.428571428572	360188.43798510404	114939208.42857143	7.552822228561974	66.04522737154124	4699.714285714285	1.1843866097144417e-07	12.776984035386068	8.449875015665867	7.438071943848219	8.426534236890713
2015-09-07	1573540.9958050817	1.3019859918176515	5358.428571428572	1667.2857142857142	4296.285714285715	8.450646525214326	0.0015735409958050285	22350.133928571428	5181.285714285715	369302.08059639717	149459275.7142857	8.450646525214328	56.53736905184463	5358.428571428572	1.0621102934330449e-07	12.817253672623577	8.584740953144232	7.417955698115945	8.354827336461664
2015-09-14	1692558.6552657236	1.0819813565166565	5750.285714285715	1736.857142857143	4992.857142857143	9.694024283071991	0.0016925586552656573	26309.26339285714	5657.857142857143	332734.80047625845	167186758.42857143	9.694024283071991	57.96572935301352	5750.285714285715	9.096021677505786e-08	12.690932014349864	8.655216859100829	7.459347725862465	8.515619180128287
2015-09-21	1804705.5909392277	0.9113727828337648	5766.142857142857	1646.2857142857142	4993.285714285715	10.442507266629363	0.0018047055909391856	26440.714285714286	5565.0	296680.6169776719	171880619.2857143	10.442507266629365	61.915973573263	5766.142857142857	8.163296039041302e-08	12.582569486218043	8.656968239353791	7.405910185334941	8.515339505180489
2015-09-28	1572840.8040169592	0.7533582815396176	6296.142857142857	1690.0	4972.0	9.892268143101367	0.0015728408040169143	26067.92410714286	6201.0	213586.3352629075	181462364.42857143	9.892268143101367	54.541703675014936	6296.142857142857	5.9329991277942926e-08	12.26283641786462	8.74399587590439	7.430447710034427	8.511094596534553
2015-10-05	1543871.5159676946	0.6587966955832012	6158.142857142857	1582.4285714285713	4960.285714285715	9.500892760050524	0.0015438715159676573	25981.160714285714	6086.857142857143	183095.96766760453	175568236.14285713	9.500892760050524	54.1698248730474	6158.142857142857	5.150154380775156e-08	12.113715168608097	8.724456443036399	7.366048295925282	8.508452251756802
2015-10-12	1645787.4561723669	0.6263757908491275	6630.428571428572	1477.4285714285713	4997.714285714285	10.935122166277951	0.0016457874561723142	26030.066964285714	6532.285714285715	185946.911162979	189890938.42857143	10.935122166277951	57.85616153648754	6630.428571428572	5.230273241166725e-08	12.131110682472492	8.798178794454472	7.297587627858598	8.516426994020248
2015-10-19	2175263.6210215418	0.5281724795858728	6656.285714285715	1576.857142857143	4975.285714285715	14.472675987930026	0.0021752636210214857	25980.20089285714	6418.857142857143	207955.54566468784	265986361.57142857	14.472675987930026	54.76373126673969	6656.285714285715	4.168974094230342e-08	12.211477616323917	8.803088659914426	7.361941960139004	8.512129998065726
2015-10-26	1836363.133166187	0.550296090339818	6153.571428571428	1662.4285714285713	5036.142857142857	11.311534461161111	0.0018363631331661573	26424.241071428572	5826.857142857143	181931.69931169527	207861591.2857143	11.311534461161113	54.53192666205819	6153.571428571428	4.3042233251717904e-08	12.092594503399843	8.723283087861155	7.41353813733883	8.524018520887333
2015-11-02	1934274.2053252503	0.9981746655255898	7276.714285714285	2090.5714285714284	5126.857142857143	13.981052607216956	0.0019342742053252144	27452.991071428572	6774.714285714285	341969.00186422834	266648575.42857143	13.981052607216956	52.61512764005473	7276.714285714285	7.580971965436e-08	12.72956085297436	8.890090062905022	7.641349330716236	8.542089851077279
2015-11-09	1883544.9599611093	0.9417493829840523	8702.0	2174.4285714285716	5060.285714285715	17.290467173819717	0.0018835449599610573	27299.95535714286	7560.0	321477.25944280624	324982976.14285713	17.290467173819717	52.82290355383613	8702.0	7.174469613901421e-08	12.6333354741317	9.048871195110882	7.682312978209415	8.529079102358974
2015-11-16	2036775.8752091678	0.876624780829924	8230.857142857143	1980.2857142857142	5091.428571428572	17.026861600069417	0.0020367758752091285	27907.61160714286	7072.857142857143	320143.9126665658	314305776.0	17.026861600069417	53.91622325854068	8230.857142857143	6.812851168483757e-08	12.654349321912601	9.007102960055526	7.590023080803436	8.535255690894072
2015-11-23	1609460.3827144036	0.958005462302747	7415.285714285715	1957.2857142857142	5015.571428571428	11.93883627288353	0.0016094603827143572	26826.09375	6777.857142857143	277200.96332008386	215506866.0	11.93883627288353	55.422638514404056	7415.285714285715	7.657534680609424e-08	12.52874649202553	8.905612867042805	7.578112886820587	8.519952043256412
2015-11-30	1720398.6865721229	0.8823436125073058	7260.428571428572	1833.7142857142858	5027.571428571428	12.657999906366317	0.0017203986865720715	27093.90625	6642.714285714285	274448.83776415454	231758752.57142857	12.657999906366317	54.62298778801203	7260.428571428572	6.956874394090999e-08	12.496229495049246	8.885583329932825	7.513248394578576	8.522576818592954
2015-12-07	1738582.1220918205	0.8340224822576605	7170.428571428572	1929.4285714285713	5000.714285714285	12.489418912786633	0.0017385821220917714	26835.58035714286	6771.571428571428	262237.28442900156	227807227.2857143	12.489418912786633	54.87282341228508	7170.428571428572	6.605413294297814e-08	12.466271880564234	8.872064370870529	7.5625260710830755	8.517086743536527
2015-12-14	2365413.7561003393	0.8876000150288054	8632.57142857143	2019.5714285714287	5097.142857142857	23.426323086883265	0.002365413756100286	27279.88839285714	8257.285714285714	391230.8894008202	417314331.5714286	23.426323086883265	57.5876839166948	8632.57142857143	7.388580349661836e-08	12.746649597828165	9.022240118098251	7.60687749206717	8.536177233414048
2015-12-21	3776757.1024223967	0.9243744206395591	11614.57142857143	2345.714285714286	5013.285714285715	46.467104546458025	0.003776757102422343	26659.285714285714	9719.714285714286	632497.5651316612	846785581.8571428	46.46710454645803	53.80996604500144	11614.57142857143	7.185184236181798e-08	13.333905273407426	9.315979481346275	7.759363536326986	8.519810352847703
2015-12-28	3200157.9268386182	0.8644615489688571	15963.285714285714	2340.8571428571427	5063.142857142857	52.46689064698629	0.003200157926838571	26962.254464285714	11491.142857142857	499123.7751245518	936109780.8571428	52.46689064698629	55.123645489696756	15963.285714285714	6.876087235669922e-08	13.111884586561745	9.621818091195204	7.757589843306192	8.529701174436061
2016-01-04	2459548.0253387988	0.9261112064790848	11365.0	2519.5714285714284	5037.0	30.02260771802784	0.0024595480253387716	26979.464285714286	9252.285714285714	408633.1850640225	551302970.5714285	30.022607718027835	53.83395758401982	11365.0	7.190827355799849e-08	12.90470690486784	9.284902544811803	7.831320708492581	8.52444513609509
2016-01-11	3021315.5118976785	0.9797663231193114	14214.857142857143	2796.5714285714284	5096.0	44.22665050120196	0.0030213155118976286	27481.785714285714	11008.142857142857	530585.1128500769	820761596.8571428	44.22665050120196	53.80651655702055	14214.857142857143	7.602960253014637e-08	13.168340747372778	9.52365901961368	7.935043566088909	8.536153897187145
2016-01-18	2414108.3266036813	1.25152325774401	11768.857142857143	2944.0	5037.142857142857	29.498343081186995	0.002414108326603643	26556.540178571428	10128.57142857143	540894.9368313582	532722140.28571427	29.498343081187	54.77565707286869	11768.857142857143	9.869462434487899e-08	13.187134351786368	9.352755789691782	7.985490393697573	8.524540448687217
2016-01-25	2052646.4712580189	1.78185071987977	12793.714285714286	3450.285714285714	4993.857142857143	26.77466855068237	0.002052646471257957	26217.03125	10814.0	656285.9581061434	487407893.71428573	26.774668550682367	55.203400877033154	12793.714285714286	1.419921864169523e-07	13.360794117410673	9.443449605563684	8.138738414486003	8.515819249146212
2016-02-01	2453871.39255035	2.3809606341320873	15920.57142857143	4404.285714285715	5011.285714285715	39.33954824099715	0.002453871392550314	26303.058035714286	14776.714285714286	1054574.3683038263	660682816.0	39.33954824099715	60.47478613604304	15920.57142857143	2.069805318424451e-07	13.861854256906227	9.670689211719184	8.389952181810079	8.519324809671549
2016-02-08	3256241.5112365508	2.674567613425733	16940.85714285714	4349.857142857143	5058.142857142857	65.79999629590866	0.0032562415112365	26567.098214285714	13972.857142857143	1567020.8739560999	623190231.8571428	65.79999629590866	89.13615538907615	16940.85714285714	3.458515424990407e-07	14.145735839156245	9.69376312428536	8.375925863829645	8.528652680231112
2016-02-15	2284896.5239639743	5.020117965600737	17902.428571428572	6182.428571428572	5018.0	40.46531935836217	0.0022848965239639146	26435.89285714286	17512.428571428572	2008173.3656078435	552462732.8571428	40.46531935836217	75.12360656659114	17902.428571428572	5.2585221169044e-07	14.494391310186646	9.787748160946675	8.719057032100787	8.520749629344254
2016-02-22	1817402.4359895247	4.513491677966101	17849.0	5914.857142857143	5017.571428571428	32.585896771563846	0.0018174024359894857	26406.183035714286	17088.0	1474846.0815251782	581499767.5714285	32.585896771563846	55.94984972744906	17849.0	3.649331586894399e-07	14.197150353364103	9.788030641066621	8.6835172062479	8.520597169778506
2016-02-29	2349442.058377787	6.133552196459883	19570.714285714286	6532.142857142857	5003.142857142857	45.62122525904749	0.002349442058377743	26275.15625	18470.714285714286	2547949.883584108	802308768.2857143	45.62122525904749	56.166772573162525	19570.714285714286	4.966485458403818e-07	14.670590093428089	9.88093331483741	8.7824650671033	8.517664573013604
2016-03-07	1422381.8454112129	9.503009858186521	24644.428571428572	9013.285714285714	5031.0	34.89900667331001	0.0014223818454111715	26155.602678571428	23890.571428571428	2416621.2952634343	696660502.0	34.89900667331001	50.884319096382725	24644.428571428572	6.876674556835129e-07	14.694984523751009	10.10920238536579	9.102473243570374	8.523283587267668
2016-03-14	979149.1135672309	11.973371993320542	25877.428571428572	9963.714285714286	5083.428571428572	25.247281543492278	0.0009791491135671857	26360.714285714286	25606.428571428572	2089690.2682274394	768538910.1428572	25.24728154349228	33.04556776065268	25877.428571428572	5.637748086920416e-07	14.542096196277939	10.157965556657249	9.20595746049938	8.533627973402806
2016-03-21	980702.1878862726	11.45979440022543	31708.285714285714	10319.714285714286	6021.571428571428	31.351880087791546	0.0009807021878862287	31583.147321428572	29737.0	2007923.581868665	1042217797.0	31.351880087791546	29.778414847444136	31708.285714285714	4.891408765392244e-07	14.507319253450088	10.361631492744772	9.24105651230258	8.703077039901721
2016-03-28	917586.8723997863	11.224366264757458	34088.28571428572	10370.0	6050.285714285715	31.601559463845252	0.0009175868723997428	31691.36160714286	31266.714285714286	1861802.4016275585	1232610122.5714285	31.601559463845252	25.431171437156337	34088.28571428572	4.115075791251607e-07	14.415349895187815	10.433854032657901	9.246042827853554	8.70783393688782
2016-04-04	736967.5575621618	11.561558004592143	32873.42857142857	11818.142857142857	6030.857142857143	24.48875674877161	0.0007369675575621285	31596.5625	32252.85714285714	1538364.576434316	1026145919.8571428	24.48875674877161	23.646842691535365	32873.42857142857	3.9483729189677297e-07	14.231453024380585	10.397474468543484	9.375377063279007	8.70461412988897
2016-04-11	666052.8164751825	9.663319555481335	33091.57142857143	12201.285714285714	6003.857142857143	22.138270521636578	0.0006660528164751286	31368.28125	31797.14285714286	1165516.6733416184	977737377.8571428	22.138270521636578	22.680098886928597	33091.57142857143	3.160155343037839e-07	13.958792493333208	10.403995184560369	9.408880313095327	8.700105375933084
2016-04-18	724609.1597689205	8.443771612841278	34951.857142857145	12511.142857142857	6028.428571428572	25.50177807071961	0.0007246091597688572	31557.209821428572	31738.571428571428	1101723.0546387683	1045402909.1428572	25.50177807071961	24.173785455227716	34951.857142857145	2.946806995113767e-07	13.89575092121147	10.458782034661471	9.43392862760994	8.704237091310105
2016-04-25	674705.5360946102	8.17873851548802	33678.0	13005.285714285714	6025.142857142857	22.824626788220314	0.0006747055360945715	31633.459821428572	32148.85714285714	994038.6563975929	1007931147.4285715	22.824626788220314	22.589124181160063	33678.0	2.6656865148816506e-07	13.804240048172776	10.423093596628272	9.472674136134193	8.70366921434074
2016-05-02	691811.9677160922	8.228190969691905	37885.57142857143	15486.42857142857	6022.0	26.352057952356372	0.0006918119677160429	31620.26785714286	35332.42857142857	1032037.4483279118	1143815212.5714285	26.352057952356375	22.931726305850564	37885.57142857143	2.7284506428718493e-07	13.826071334095332	10.535668336004381	9.636993620420919	8.703139748020442
2016-05-09	739334.2381718205	9.447320888118895	38538.57142857143	14900.57142857143	6025.142857142857	28.563442337140746	0.0007393342381717857	31713.504464285714	36555.71428571428	1260219.1165540752	1252244927.4285715	28.563442337140746	22.873533243945843	38538.57142857143	3.117649206265363e-07	14.042990546951492	10.558521265732944	9.608949421015947	8.703685774274131
2016-05-16	781752.4749450795	10.191313084495278	42925.42857142857	16903.85714285714	6003.285714285715	33.73381081945668	0.0007817524749450429	31770.82589285714	41225.57142857143	1439175.5733330895	1446137417.857143	33.73381081945668	23.21816287063633	42925.42857142857	3.4151490097109027e-07	14.172267655755066	10.664260023477478	9.732943236446902	8.700012967686556
2016-05-23	756265.7947326933	13.610582241212315	43194.857142857145	18694.14285714286	6037.142857142857	32.71712236695844	0.0007562657947326428	32109.464285714286	43412.42857142857	1858876.2709898404	1447058269.4285715	32.71712236695844	22.598268790957068	43194.857142857145	4.438770166526769e-07	14.430113374274926	10.671855636805324	9.83322012193868	8.70566961207158
2016-05-30	797630.2642571313	12.278235784253157	49781.71428571428	21234.14285714286	6018.571428571428	40.92864833250521	0.0007976302642571	32145.915178571428	45248.28571428572	1759733.0483989136	1715032916.7142856	40.92864833250521	23.374367022821698	49781.71428571428	4.1357979590343033e-07	14.367142176465629	10.802091858925134	9.9474467978434	8.70260259828611
2016-06-06	666182.0139116577	13.903816588962172	40119.28571428572	17654.714285714286	6023.285714285715	26.791959113080754	0.0006661820139116143	32032.589285714286	37351.71428571428	1670624.5682514731	1207367767.0	26.791959113080754	22.20191052868713	40119.28571428572	4.453573540972985e-07	14.327011059257647	10.598134186374855	9.778078015222516	8.703346539687328
2016-06-13	833183.0231435243	15.020791391709114	41748.57142857143	19240.714285714286	6048.285714285715	35.28562671452395	0.0008331830231434715	32065.089285714286	38640.28571428572	2252183.999727861	1562687754.5714285	35.28562671452395	22.40995697227439	41748.57142857143	4.853959684212117e-07	14.590545349588073	10.636522529059276	9.858432846741465	8.707462355524575
2016-06-20	1758935.6016687658	15.514484926609313	52110.28571428572	25980.285714285714	5995.142857142857	102.30521392106309	0.0017589356016687143	32657.723214285714	48497.28571428572	4491489.33798877	4667253912.428572	102.30521392106309	21.924920335279975	52110.28571428572	4.932713243051847e-07	15.127103481536215	10.84828212756466	10.140389454248652	8.698530865689094
2016-06-27	938649.7810635241	13.818387462636727	43019.57142857143	21419.428571428572	6040.714285714285	41.30317252672	0.0009386497810634572	32110.647321428572	40568.857142857145	2316209.4557759087	1759454273.142857	41.30317252672	22.79372813181801	43019.57142857143	4.531461120661773e-07	14.609584796118005	10.66512220748076	9.96776427182367	8.706248529057785
2016-07-04	922373.5843870483	12.138855456207741	45141.0	20246.85714285714	6040.714285714285	43.45335721545386	0.0009223735843870144	32104.17410714286	38356.142857142855	2032752.9114663175	1999656911.0	43.45335721545386	21.718812271333114	45141.0	3.80395421716746e-07	14.476371735389359	10.702456421411439	9.915361549921958	8.706246599283855
2016-07-11	827586.1088120493	10.717531781998828	39779.857142857145	20400.714285714286	6038.571428571428	33.01731068141679	0.000827586108812	32075.82589285714	37770.28571428572	1606155.7065061599	1532830302.142857	33.017310681416795	21.6071862072292	39779.857142857145	3.339788403021954e-07	14.264889523405696	10.590507548950795	9.922900904815538	8.705883413865884
2016-07-18	688501.7785014159	11.226932625281773	38806.28571428572	19377.0	6042.857142857143	26.875162764382573	0.0006885017785013428	32008.727678571428	36682.0	1392171.13830798	1240659286.2857144	26.875162764382576	21.680307268878146	38806.28571428572	3.5120265404020576e-07	14.141308149477089	10.563454131421976	9.868184996709484	8.706604853112644
2016-07-25	826194.7298292043	13.250713113592713	49461.71428571428	24830.14285714286	6012.428571428572	40.894992994827525	0.0008261947298291571	32003.70535714286	48649.0	1964838.837191056	1877915142.142857	40.894992994827525	21.914020529630076	49461.71428571428	4.191498474049463e-07	14.45122857348982	10.803942632424215	10.117529414089512	8.701501916813681
2016-08-01	819798.5392041861	12.323281551014428	49643.0	24359.85714285714	6002.142857142857	40.59515767590201	0.0008197985392041286	31923.504464285714	58562.857142857145	1836852.129564983	1698271671.5714285	40.59515767590202	23.595982032197885	49643.0	4.203951843461131e-07	14.381605159393308	10.806003515146964	10.090939476906508	8.699719135749088
2016-08-08	751480.8821932384	10.664064803665358	45130.71428571428	20805.428571428572	6035.571428571428	33.779095695462686	0.0007514808821931856	32029.21875	56430.57142857143	1453476.6300471718	1539040544.7142856	33.779095695462686	22.06058032054131	45130.71428571428	3.391329666535906e-07	14.150358598233515	10.7151342883711	9.9417761138894	8.705320820503413
2016-08-15	655119.2358295332	11.700323995741856	44269.28571428572	20761.428571428572	6060.285714285715	29.088105625168577	0.0006551192358294856	32204.88839285714	51162.142857142855	1384252.6909202493	1298663805.2857144	29.088105625168577	22.3729768975717	44269.28571428572	3.777691494323387e-07	14.136880102069913	10.696045866914321	9.938888475698326	8.709493844662793
2016-08-22	675342.6098118166	11.0012480389914	44667.71428571428	20058.85714285714	6056.285714285715	30.184923912021564	0.0006753426098117572	32268.54910714286	50050.57142857143	1339025.3961651567	1362327960.4285715	30.184923912021564	22.169385813613456	44667.71428571428	3.5184743915150803e-07	14.106290206143973	10.705347455984015	9.906253086491573	8.708837972924083
2016-08-29	756453.1010338806	11.1117600655423	46923.71428571428	20569.714285714286	6041.857142857143	35.6992517354917	0.0007564531010338286	32104.040178571428	50918.857142857145	1513531.1860751535	1646764952.4285715	35.6992517354917	21.847508893752014	46923.71428571428	3.5022200360992644e-07	14.176530349070626	10.755188291768112	9.93082718867213	8.706453356169309
2016-09-05	732609.4822757374	11.790767893796442	47330.857142857145	21234.85714285714	6032.0	34.909037113618105	0.0007326094822756857	31955.401785714286	51557.857142857145	1558384.4287189927	1580653092.2857144	34.909037113618105	22.06908174577211	47330.857142857145	3.7538801312719186e-07	14.243875386770611	10.761992787269062	9.962438662029836	8.704803197334442
2016-09-12	709928.4095338602	11.728485654629727	48433.42857142857	21015.285714285714	6050.857142857143	34.52403113264723	0.0007099284095338143	32070.758928571428	51021.142857142855	1500866.349553606	1551945632.4285715	34.52403113264723	22.302887521689488	48433.42857142857	3.7743064488650227e-07	14.219259322408883	10.783291263825886	9.9520658617195	8.707927480053959
2016-09-19	729781.1557671981	12.388915431076228	47412.0	20853.714285714286	6034.428571428572	34.627779695179456	0.0007297811557671429	32123.035714285714	50000.71428571428	1631773.9605464786	1574017044.142857	34.627779695179456	22.078226331356404	47412.0	3.9471283867690473e-07	14.301424769631126	10.755942951855976	9.944905861409556	8.704569233412817
2016-09-26	1414792.4889068883	13.423171024380057	44591.0	20459.714285714286	6026.857142857143	61.28338547916095	0.0014147924889068287	32900.69196428572	48037.57142857143	3369186.8629361093	1889215145.4285715	61.28338547916095	31.57429542941841	44591.0	6.064018537098119e-07	14.933476134776013	10.695231122713084	9.91901760191013	8.703480831791685
2016-10-03	1522580.7335310075	13.261648976788857	45388.42857142857	20039.285714285714	6049.285714285715	70.42913960362775	0.0015225807335309573	33591.205357142855	47219.28571428572	3639797.7902886434	2560523430.714286	70.42913960362775	28.64338228922019	45388.42857142857	5.475180406938596e-07	15.080533022342205	10.71501878245425	9.900511719191964	8.707481968064926
2016-10-10	1387534.4703823782	12.582210295900484	43640.71428571428	26696.285714285714	6003.428571428572	60.628891176290665	0.0013875344703823285	33883.013392857145	46932.57142857143	3154878.858602023	2655671839.857143	60.62889117629066	22.686981393800483	43640.71428571428	4.124708352581442e-07	14.957542453276904	10.674804402228142	10.100445648464694	8.699890916786659
2016-10-17	1936540.3973718837	11.906111279034828	36013.28571428572	2628195.8571428573	6027.714285714285	68.41565227607842	0.0019365403973718286	32974.82142857143	33578.28571428572	4164623.1035082373	1300153853.7142856	68.41565227607842	54.92824149596843	36013.28571428572	9.454707341411688e-07	15.175690439767262	10.484878569635445	14.431820663921076	8.704064131691679
2016-10-24	1238530.5189501103	12.0877536087501	45328.0	141954.57142857142	6055.285714285715	55.59289548135284	0.0012385305189500716	32603.727678571428	47906.28571428572	2708034.7745029978	1920500218.142857	55.59289548135284	30.062551722477682	45328.0	5.27209947241733e-07	14.699657159002408	10.705870757153905	10.395315554518843	8.708396559032755
2016-10-31	800084.21354144	11.15025438941304	43302.857142857145	18370.0	5986.285714285715	34.69292836261679	0.0008000842135413857	31393.816964285714	45264.42857142857	1609318.9817279254	1296888753.4285715	34.69292836261679	26.778744216232038	43302.857142857145	4.3056029321898726e-07	14.28806750143376	10.673865755644313	9.815229543012899	8.696951659062876
2016-11-07	700092.9957619646	10.959495128412799	40212.0	17743.85714285714	6001.428571428572	28.386475903520594	0.0007000929957619143	31466.25	42895.42857142857	1382800.9081189658	1126142239.142857	28.386475903520594	25.02211062039504	40212.0	3.954701579056366e-07	14.136911370388075	10.593227930976425	9.771660457728595	8.699476379029313
2016-11-14	854264.1427412017	10.335722493863232	41678.71428571428	16913.85714285714	6056.714285714285	35.57511111344598	0.0008542641427411571	31734.01785714286	44519.57142857143	1592368.0778143276	1324142089.7142856	35.57511111344598	26.877027312540918	41678.71428571428	4.004364614372473e-07	14.273147955266507	10.637199956180629	9.735125274559737	8.708800507816973
2016-11-21	786138.0316738554	9.792599216915756	42240.857142857145	16367.57142857143	6087.142857142857	33.261400732538036	0.0007861380316737857	31932.946428571428	44016.142857142855	1388752.9163034128	1282725183.0	33.261400732538036	25.907513245373142	42240.857142857145	3.6606103771429477e-07	14.14175088245122	10.650204316784587	9.702679489206263	8.713722083879665
2016-11-28	1643990.6963326223	9.312512953076729	49493.0	2317096.0	5958.428571428572	78.39445303184253	0.0016439906963325714	32825.08928571428	46964.0	2717922.0869465866	3229803054.0	78.39445303184253	24.241857184180684	49493.0	3.2529645983652005e-07	14.740966899304302	10.792886923457262	14.289439409110129	8.69246414079541
2016-12-05	929881.2535185878	7.8578823704600484	41084.28571428572	487021.28571428574	6046.857142857143	39.377651361867024	0.0009298812535185428	31840.446428571428	40531.28571428572	1332726.5288933553	1717469194.7142856	39.377651361867024	22.124587139075892	41084.28571428572	2.5207336234973326e-07	13.989243996986957	10.621025200576934	10.87695399286991	8.707248663621636
2016-12-12	3542446.821624283	8.251687807339067	41351.0	16275.142857142857	6072.714285714285	141.52782201031542	0.0035424468216242425	31748.839285714286	42069.142857142855	5278749.394405278	1410913990.2857144	141.52782201031542	111.19650262891805	41351.0	1.325489178044071e-06	14.441601563730234	10.62741348253861	9.695325271345212	8.711542312764859
2016-12-19	751635.5803160038	7.947731738290054	43384.857142857145	15981.0	6067.142857142857	32.549952234209215	0.0007516355803159428	31730.0	41144.857142857145	1075909.9295881947	1559556630.857143	32.54995223420922	21.04110405619423	43384.857142857145	2.4123994672684604e-07	13.887517972389876	10.674238996755196	9.675869316427168	8.710625443187892
2016-12-26	779577.2409059048	7.42153261497036	43360.142857142855	16639.428571428572	6035.428571428572	34.331839650637946	0.0007795772409058572	31490.46875	41828.42857142857	1050124.8924839606	1383340080.5714285	34.331839650637946	24.44177605127104	43360.142857142855	2.6270488018004184e-07	13.837565916231155	10.664185139114817	9.705650018787539	8.705352199255211
2017-01-02	788864.4228871384	7.997360766719547	42352.142857142855	15218.142857142857	6051.571428571428	33.63771567009248	0.0007888644228870857	31543.102678571428	40368.142857142855	1136954.1225303013	1392888934.142857	33.63771567009248	23.962627275175343	42352.142857142855	2.762960986241141e-07	13.93247015417991	10.651977698719332	9.629321147750517	8.70805187509651
2017-01-09	759583.126904967	10.263557225390334	46070.42857142857	16980.0	6077.142857142857	35.0077817767172	0.0007595831269049142	31733.258928571428	45135.857142857145	1405524.1909563926	1547084084.2857144	35.0077817767172	22.58964420342245	46070.42857142857	3.345698912931741e-07	14.152490399827679	10.73607469304434	9.737012784414464	8.712267337601853
2017-01-16	732110.3932749546	9.921424530683808	46284.142857142855	16868.571428571428	6063.285714285715	33.92198028688951	0.0007321103932749	31554.26339285714	43919.28571428572	1311627.7574158728	1526649352.142857	33.92198028688951	22.2179362697357	46284.142857142855	3.182002259676254e-07	14.083714158817907	10.739768744843014	9.732485274648258	8.709999632382674
2017-01-23	753521.5662342347	10.576553222760314	45411.142857142855	16988.14285714286	6049.571428571428	34.25729851632102	0.0007535215662341857	31535.178571428572	45156.0	1436111.935900558	1553809551.857143	34.25729851632102	22.043474825297864	45411.142857142855	3.3626253532593675e-07	14.176470109208912	10.72302349437285	9.739339344341778	8.70769986850899
2017-01-30	764165.6760143818	10.551077287634657	46181.857142857145	16744.0	6032.857142857143	35.35520521085688	0.000764165676014343	31474.285714285714	43811.28571428572	1454012.0316289247	1604570219.857143	35.35520521085688	22.037182836394493	46181.857142857145	3.3543691885427776e-07	14.188615653790649	10.73922007052565	9.72513722252964	8.704946326444949
2017-02-06	775622.4336166711	11.027291032812885	44847.857142857145	16610.285714285714	6038.428571428572	34.76020406974961	0.0007756224336166	31488.59375	44122.142857142855	1541164.3669411386	1548733315.7142856	34.76020406974961	22.45616490458599	44847.857142857145	3.5725310870128796e-07	14.247001768609916	10.710454290598223	9.71740823631572	8.705885584220516
2017-02-13	899045.9099966533	11.36958332487267	50131.28571428572	17335.14285714286	6043.0	45.282763714059186	0.0008990459099966	31573.79464285714	46221.28571428572	1843641.195183263	1921725511.0	45.28276371405919	23.462231975282997	50131.28571428572	3.847994636669303e-07	14.423035723202108	10.820030920406456	9.75968662524923	8.70664837999069
2017-02-20	934565.7878202609	12.890015686983414	51496.42857142857	18652.428571428572	6029.857142857143	48.63110013325073	0.0009345657878202	31418.102678571428	49611.857142857145	2175416.8617663034	1900939981.5714285	48.63110013325072	25.04204795852656	51496.42857142857	4.661046165776273e-07	14.555168367037295	10.847061448646942	9.833102367941043	8.704467547149006
2017-02-27	868748.8521752062	13.705670988978872	52584.42857142857	19134.714285714286	6023.714285714285	45.65433873741124	0.0008687488521751714	31359.6875	49544.71428571428	2139714.248870581	1977989365.4285715	45.65433873741124	23.082011128593525	52584.42857142857	4.5640009210320403e-07	14.572393510582403	10.868448916772811	9.85857512019915	8.70343994783354
2017-03-06	781722.3441243804	18.499239051014445	61133.0	25549.14285714286	6023.857142857143	47.78304230648448	0.0007817223441243143	31402.633928571428	60602.0	2594467.8478176245	2042185707.4285715	47.78304230648448	23.345818037484317	61133.0	6.220165605379914e-07	14.767293409782004	11.018175334410186	10.142063426526585	8.703445579957831
2017-03-13	779738.662170679	20.815229476830602	65791.42857142857	25910.85714285714	5976.571428571428	51.75925023314016	0.0007797386621706143	31132.678571428572	64186.28571428572	2960827.4197499915	2234353153.285714	51.75925023314016	23.107045725625802	65791.42857142857	6.947825863698045e-07	14.869763644757569	11.088381610725596	10.151580866313148	8.69557743717468
2017-03-20	775582.4256671789	38.50940836795523	89961.14285714286	36364.57142857143	5998.571428571428	69.70975009180225	0.0007755824256671572	31430.11160714286	87519.71428571429	5341772.21723091	2948298196.571429	69.70975009180225	23.53368799566818	89961.14285714286	1.3088884202193028e-06	15.478512801677113	11.39838309986501	10.49029242501896	8.699255127850515
2017-03-27	763056.8327835834	47.01510844460214	84546.57142857143	33406.42857142857	5955.142857142857	64.66281670950465	0.0007630568327835428	31064.441964285714	80214.57142857143	6476949.817707479	2792229230.571429	64.66281670950465	23.184432715217305	84546.57142857143	1.57571522564733e-06	15.67642520493398	11.343374351442867	10.413708556020653	8.691996378604761
2017-04-03	741926.0258516558	49.80649932370379	92352.0	37833.0	5931.428571428572	68.56961248204888	0.0007419260258516	30904.26339285714	88046.14285714286	6662825.024900079	3067856459.285714	68.56961248204888	22.349262055735174	92352.0	1.6062867296227702e-06	15.710586137997277	11.429906864100102	10.532833118811322	8.687988209295153
2017-04-10	772575.6932334156	43.96773711530434	83414.42857142857	34411.57142857143	5890.714285714285	64.46736537967853	0.000772575693233343	30754.910714285714	78350.0	6124918.89505709	2860622246.714286	64.46736537967851	22.518267621737625	83414.42857142857	1.4285030025799972e-06	15.627017268518523	11.326194764402867	10.440157267677696	8.681044787640035
2017-04-17	810719.7850493053	47.49119841625616	77073.85714285714	32068.285714285714	5819.428571428572	62.50791126075358	0.0008107197850492428	30449.53125	72681.85714285714	6934428.126701599	2761082430.857143	62.50791126075358	22.568006999365846	77073.85714285714	1.5457258309522145e-06	15.747718498434043	11.250772900357079	10.372754288319397	8.668910403766303
2017-04-24	934817.3143147307	49.062163428362716	80986.85714285714	35115.57142857143	5813.285714285715	75.58865367166175	0.0009348173143146714	30185.15625	76926.57142857143	8265818.52864313	3313603211.428571	75.58865367166175	22.786896921576552	80986.85714285714	1.6126571490193724e-06	15.9229589561436	11.300719841170816	10.464517826745988	8.667839289683272
2017-05-01	828423.0824612295	67.1176361017784	98871.57142857143	43968.142857142855	5681.571428571428	82.08315973250455	0.0008284230824611857	29578.32589285714	89589.0	10031831.530352835	3612779538.571429	82.08315973250457	22.68515174232469	98871.57142857143	2.2052649280104364e-06	16.104295687927088	11.498326980378968	10.684337161723692	8.6448577724054
2017-05-08	870133.91972872	86.72478157251398	107176.14285714286	50577.57142857143	5661.142857142857	93.21933870015448	0.0008701339197286714	29589.151785714286	102797.57142857143	13527119.294511927	4086513633.142857	93.2193387001545	22.760070900327833	107176.14285714286	2.8391189069677807e-06	16.4169577219163	11.579540476507177	10.826362954959523	8.6413672175028
2017-05-15	1004613.3829892569	88.08653571144694	110358.28571428571	55113.57142857143	5586.285714285715	110.77872039201144	0.0010046133829892142	29275.3125	108465.57142857143	15967325.239884315	5251748011.0	110.77872039201144	21.103746492715146	110358.28571428571	2.6817310509198687e-06	16.583840008733397	11.609272257390971	10.914286598949777	8.627831066330405
2017-05-22	1182506.7285655495	117.36019397720624	144617.0	73531.85714285714	5437.428571428572	169.79756858020414	0.0011825067285654999	28507.745535714286	140845.2857142857	24498372.14544046	7541193552.714286	169.7975685802041	22.50114011836968	144617.0	3.763953099256684e-06	17.00238838127499	11.873770068603745	11.198234733569373	8.601019124708198
2017-05-29	1270083.8425365598	175.58134956069972	170072.85714285713	91229.14285714286	5467.714285714285	216.83462362036653	0.0012700838425365002	28879.352678571428	164349.2857142857	40286248.57503662	9585542748.428572	216.83462362036653	22.55313597402727	170072.85714285713	5.720001195677339e-06	17.504639800967336	12.040167095966211	11.416027111752411	8.606573148474652
2017-06-05	1607902.5516446005	231.06603351106287	192560.2857142857	104627.57142857143	5281.571428571428	314.66603928605184	0.0016079025516445428	28000.9375	181509.7142857143	66829913.10665139	11228941375.714285	314.66603928605184	27.44475493516764	192560.2857142857	9.135837796371139e-06	17.971079671898366	12.166330703645274	11.555573376081055	8.571559443431642
2017-06-12	1308807.5243005413	305.19436081932014	222574.42857142858	120317.0	5240.714285714285	296.329947690207	0.0013088075243004856	27817.410714285714	210619.7142857143	72762749.2545736	11639493017.0	296.329947690207	24.957561816129402	222574.42857142858	1.1161382999541987e-05	18.0677097421453	12.303393769821735	11.6872253724828	8.564184258791453
2017-06-19	1025103.1506317083	357.10004861192283	259181.7142857143	139955.2857142857	5309.428571428572	265.72970314339057	0.0010251031506316429	28376.29464285714	244395.0	66009230.23144405	12190282061.285715	265.72970314339057	21.82774921491998	259181.7142857143	1.1251726174753097e-05	18.004148194875928	12.463371297480068	11.846688938978186	8.577225970171169
2017-06-26	2524768.5174483857	307.39270845821153	269786.71428571426	154315.85714285713	4932.714285714285	673.6443212001951	0.0025247685174483426	26439.01785714286	252492.14285714287	140126281.25009567	14543776489.428572	673.6443212001952	46.07318542374253	269786.71428571426	2.027447328275094e-05	18.712822848924752	12.497231859514656	11.942356686416222	8.503628635703755
2017-07-03	1613477.1652565468	284.8340992854637	262113.2857142857	143149.14285714287	5017.142857142857	426.1469576865611	0.0016134771652565	26802.410714285714	229654.0	84224417.75636551	13821605762.857143	426.1469576865611	30.457359191094987	262113.2857142857	1.2697764500832806e-05	18.191617295558565	12.473979315952363	11.869261621026325	8.520600439300003
2017-07-10	1240465.621156391	246.90128294965356	269030.71428571426	139915.0	4995.428571428572	332.1698447168055	0.0012404656211563428	26683.058035714286	231375.2857142857	55824114.36092739	13398297618.0	332.1698447168055	24.74663304566724	269030.71428571426	8.864108869824258e-06	17.80877021973986	12.498060503751464	11.845544029193116	8.515690684254588
2017-07-17	1142323.8606216402	190.1846929596727	259314.7142857143	133563.42857142858	4525.714285714285	295.315433243693	0.0011423238606216143	23875.066964285714	222424.7142857143	39202158.155313745	12853018558.714285	295.315433243693	23.166897211204933	259314.7142857143	6.322911707789444e-06	17.47502444992626	12.462962509537588	11.799287620781111	8.417482298863753
2017-07-24	1214093.5543520711	221.00315903665341	250423.0	134272.2857142857	4607.714285714285	305.2930451777924	0.0012140935543520145	24231.741071428572	213233.0	48377331.74551261	11882120382.142857	305.29304517779246	25.63250137428643	250423.0	8.157623759214685e-06	17.683988811451858	12.426748182453238	11.803300746051752	8.435440149892008
2017-07-31	1150928.307701168	200.661380773232	227626.0	123566.57142857143	4648.428571428572	262.74418962811103	0.0011509283077011142	24502.03125	204793.14285714287	41684704.876766756	11328401387.857143	262.74418962811103	23.260826152756913	227626.0	6.742360768633811e-06	17.533301491912795	12.332091212066675	11.71985413594854	8.444221859005383
2017-08-07	1009293.7402901339	239.06243675215	250120.57142857142	134506.0	4043.8571428571427	251.6471747144365	0.0010092937402901	21271.741071428572	217754.2857142857	43533440.326766446	12685845191.857143	251.6471747144365	19.80966032684375	250120.57142857142	6.85601960585863e-06	17.578032141710345	12.426333758746411	11.807450034054979	8.304913842417557
2017-08-14	959460.838531285	301.2642959162562	339403.28571428574	173112.0	4102.142857142857	324.29478189317916	0.0009594608385312143	21817.745535714286	271630.4285714286	52137148.45349683	16329081535.857143	324.29478189317916	19.918420650700636	339403.28571428574	8.65965882018855e-06	17.766478839764126	12.729287225683551	12.058257519668919	8.319233322918421
2017-08-21	1528644.565809148	299.019689828421	396922.4285714286	194376.42857142858	4168.285714285715	622.3407630122131	0.0015286445658090858	22439.464285714286	304504.71428571426	82233361.90541397	20282353663.42857	622.3407630122131	29.646359126014517	396922.4285714286	1.2767706600481764e-05	18.12650196108478	12.885713010854952	12.175468889912313	8.335222810441428
2017-08-28	891546.442191716	330.30246925594884	348394.85714285716	170931.0	3799.714285714286	310.0858300835692	0.0008915464421916714	20301.696428571428	266028.85714285716	53104038.57946771	15659465250.142857	310.0858300835692	19.88048739664145	348394.85714285716	9.474468621275305e-06	17.786164449420376	12.758896524680269	12.043717095165368	8.238638323686676
2017-09-04	1365695.6910774435	364.83303032687644	378171.5714285714	189513.85714285713	3524.714285714286	514.3762386331052	0.0013656956910773857	18861.540178571428	288731.4285714286	90271806.70962413	17895883305.42857	514.3762386331052	28.67617978632565	378171.5714285714	1.5121934678609568e-05	18.280539354783013	12.836295987402583	12.146841334354232	8.167534583233262
2017-09-11	1386896.2186829813	315.8713519078233	418161.5714285714	198998.2857142857	3556.285714285714	589.5343605151318	0.001386896218682943	19037.14285714286	293372.4285714286	79443979.82824838	19550811508.42857	589.5343605151319	29.661769238952594	418161.5714285714	1.360144619433719e-05	18.171618374120467	12.93405459543384	12.197555844289079	8.176449999729437
2017-09-18	1318420.916144309	266.6417459714453	374091.4285714286	188631.85714285713	3592.8571428571427	494.8545350899323	0.001318420916144243	19237.410714285714	294876.28571428574	63307343.84348782	18720233400.285713	494.8545350899323	26.186193924252468	374091.4285714286	1.0070993070903534e-05	17.94875242427571	12.82526903929435	12.141970952022275	8.186665038278123
2017-09-25	1335130.1837622842	279.456464807548	299847.14285714284	153557.57142857142	3218.8571428571427	401.81229816578997	0.001335130183762243	16996.651785714286	219089.0	67582705.31309187	16345603816.0	401.8122981657899	24.415269959281797	299847.14285714284	9.893067161546593e-06	17.99835373285677	12.60687804334573	11.932216286874123	8.070786595479005
2017-10-02	1207550.199732449	299.1679957418386	308085.14285714284	156002.57142857142	2860.4285714285716	371.00479460825346	0.0012075501997324	15088.816964285714	214313.57142857142	65223775.09564005	15970230399.714285	371.00479460825346	23.23659234915519	308085.14285714284	1.0042092242213022e-05	17.987849032046515	12.636975506525014	11.955104273442556	7.958687235962985
2017-10-09	1223153.9378104918	300.3958272522336	312298.14285714284	144489.42857142858	2878.714285714286	382.33440913132256	0.0012231539378104288	15203.058035714286	223604.14285714287	66243291.50689431	16029488858.142857	382.3344091313226	23.833021822065895	312298.14285714284	1.0325239001523274e-05	18.00591371703643	12.650772232779971	11.879745089898327	7.965041272672595
2017-10-16	1361855.9501053137	321.08630316439843	357977.71428571426	162802.85714285713	3140.8571428571427	482.08924284385154	0.001361855950105257	15554.357142857143	256266.7142857143	78011287.35884967	17362961266.857143	482.08924284385154	28.474055537232662	357977.71428571426	1.3028372073930329e-05	18.116455079844062	12.785643503239024	11.999334048788105	8.038501893494253
2017-10-23	610303.5131671847	303.0760157384989	483377.71428571426	192472.14285714287	6216.0	299.11123004205564	0.0006103035131671571	20346.241071428572	274429.14285714284	33434010.864749335	21852487649.857143	299.11123004205575	13.472215862951629	483377.71428571426	5.900990072190317e-06	17.300423241089227	13.086231727606332	12.165454973636072	8.73481752281918
2017-10-30	585968.3608674126	299.1331790932622	488088.0	182384.57142857142	6188.0	285.6546026046255	0.0005859683608673714	20321.410714285714	258470.42857142858	31590849.35531821	25818833013.714287	285.6546026046255	11.035928593171377	488088.0	4.7615163472135524e-06	17.260722883165347	13.097285064821403	12.10826217580084	8.73032484776594
2017-11-06	593424.2625403673	297.13975281790096	484325.5714285714	206784.14285714287	6209.0	290.6078802245162	0.0005934242625403143	20355.84375	272644.5714285714	31743803.156612363	25349723466.285713	290.60788022451624	11.397033092720843	484325.5714285714	4.877893781089137e-06	17.264886797777507	13.084751466759522	12.230537710184292	8.733715491507418
2017-11-13	681154.748980751	308.55110428320944	449623.4285714286	214703.57142857142	6239.857142857143	307.38780354235683	0.0006811547489807001	20365.473214285714	285166.71428571426	37909227.20219062	23594713164.285713	307.38780354235683	13.021613888046767	449623.4285714286	5.791152098427832e-06	17.446602522170462	13.014295160233653	12.273333260565627	8.738698903328157
2017-11-20	683901.8765198013	342.83700534357513	495861.71428571426	233011.85714285713	6200.714285714285	340.7201138325625	0.0006839018765197715	20327.598214285714	322038.28571428574	42198504.162764214	25722699183.285713	340.7201138325625	13.191867449944066	495861.71428571426	6.5165019546024576e-06	17.553671425440893	13.112310570436918	12.355352790326261	8.732390096741309
2017-11-27	629982.2532186732	435.31087818318474	549353.5714285715	248485.42857142858	6185.142857142857	345.46051491445127	0.0006299822532186285	20372.370535714286	363428.28571428574	49123122.730809934	27233820540.857143	345.46051491445127	12.713991660357275	549353.5714285715	7.92019587535807e-06	17.706402834639654	13.215342792538806	12.421768473425024	8.729875165987883
2017-12-04	703841.138477211	455.46562711864414	657738.8571428572	298971.28571428574	6033.285714285715	466.0680719309826	0.0007038411384771714	20370.790178571428	481090.28571428574	57927084.96839207	31225293081.57143	466.0680719309826	14.793106779177096	657738.8571428572	9.7272262520091e-06	17.844676997411323	13.395620244563135	12.607475382034687	8.704715938601904
2017-12-11	2514780.4101068447	460.18149657677213	737573.1428571428	350103.4285714286	5715.0	1836.4293745524433	0.0025147804101067857	20557.848214285714	601290.2857142857	207942264.94414273	37938146336.28571	1836.4293745524433	48.46986475375832	737573.1428571428	3.2065300847382595e-05	19.122595950780823	13.508308572451401	12.761799904119973	8.6506175365143
2017-12-18	1564842.6151808947	712.5635783167738	912761.1428571428	459139.0	5743.571428571428	1425.2008823348963	0.0015648426151808428	20583.73660714286	711763.2857142857	199925588.140237	42556283574.14286	1425.2008823348963	33.46734218423377	912761.1428571428	3.423948362919122e-05	19.108130588921565	13.723460000967188	13.0348009673777	8.655798709614125
2017-12-25	1416447.614786753	749.8791825999834	954857.4285714285	504027.28571428574	5765.285714285715	1372.4657599720904	0.0014164476147867143	20576.45089285714	756252.7142857143	192285914.4197564	41207679706.57143	1372.4657599720904	33.00136987568353	954857.4285714285	3.594319521418885e-05	19.054776170273204	13.75793695478615	13.122642639566509	8.659042852948915
2018-01-01	891589.2972218735	738.0411021958754	965505.8571428572	519599.71428571426	5891.285714285715	860.2931193686383	0.0008915892972218142	20491.191964285714	761394.7142857143	118694255.64595668	40977161579.85714	860.2931193686383	20.954206877784802	965505.8571428572	2.2296164389210592e-05	18.591057991903217	13.774795487916041	13.15610328617423	8.681142244179155
2018-01-08	1918805.3905116895	994.6028421140528	1229720.7142857143	661924.7142857143	5491.0	2350.625943736319	0.001918805390511643	20824.79464285714	1028657.8571428572	352927046.6333674	41591772883.42857	2350.625943736319	56.749757211794396	1229720.7142857143	8.335014767293243e-05	19.546909394185185	14.020987329060215	13.401443315548018	8.61061520786292
2018-01-15	2329311.8569688234	1275.6785992736056	1170568.7142857143	665215.5714285715	5440.571428571428	2731.568855213988	0.0023293118569687713	20840.73214285714	943141.5714285715	532403794.43227726	41490619683.0	2731.568855213988	65.97872043708304	1170568.7142857143	0.0001205273222552667	20.082233729730323	13.971983420181255	13.406244924725481	8.601540369304484
2018-01-22	1612979.5897610637	1043.702491358437	1109627.142857143	615600.4285714285	5702.0	1802.2835684399774	0.0016129795897610287	20645.54464285714	886548.7142857143	304548980.6979622	41834751313.71429	1802.2835684399774	43.067572259037604	1109627.142857143	6.493948004611921e-05	19.519617483260383	13.912970300425426	13.318667028972373	8.64826296248529
2018-01-29	1236220.6028024205	1083.7186778826076	891721.0	468924.5714285714	5946.428571428572	1104.0421596646609	0.0012362206028023715	20477.91964285714	640955.5714285715	240172581.41023245	39888157412.28571	1104.042159664661	27.532644064060953	891721.0	4.2847769474358103e-05	19.284637403947517	13.698869916349663	13.05452954012218	8.690517939338925
2018-02-05	1184923.0138798838	938.6435132336976	894982.4285714285	463693.0	5907.285714285715	1069.9699539655692	0.0011849230138798285	20470.76785714286	671799.1428571428	202852620.68958995	40478046788.57143	1069.9699539655692	26.349079675926042	894982.4285714285	3.613921363314192e-05	19.097579865634753	13.701333650610739	13.045265017713215	8.68385636815066
2018-02-12	920014.3853391949	822.666880604492	804128.7142857143	406784.0	5957.0	740.5869501115527	0.0009200143853391572	20395.6875	558637.1428571428	135954338.95214066	38812847986.14286	740.5869501115527	19.057438477405043	804128.7142857143	2.2524189859674877e-05	18.725408643403984	13.594498933610407	12.91333076951515	8.692302733536833
2018-02-19	868289.1524798947	922.5922904734076	759119.5714285715	369153.85714285716	5952.428571428572	658.6828035923833	0.0008682891524798428	20399.946428571428	515249.85714285716	144458136.2832704	38298860182.14286	658.6828035923833	17.191138092297155	759119.5714285715	2.2874591548873943e-05	18.785159172009127	13.53910135945363	12.817168442694262	8.691514463481182
2018-02-26	823485.3869064009	847.3202689321198	770467.7142857143	340675.0	5853.285714285715	635.7018620133342	0.0008234853869063572	20454.08035714286	474745.14285714284	125816902.77971622	39008428308.71429	635.7018620133342	16.251088786079034	770467.7142857143	1.987403150822438e-05	18.64872097841663	13.55122921004512	12.733410255819027	8.674738060288867
2018-03-05	876059.51391483	859.7369711112967	701926.1428571428	340281.14285714284	5893.714285714285	616.5718642208374	0.0008760595139147857	20431.084821428572	432932.14285714284	135766207.4995418	38556574575.14286	616.5718642208374	15.958156066039233	701926.1428571428	1.9783145220040468e-05	18.721396232424805	13.46022023114877	12.733901283958259	8.68163270917291
2018-03-12	725678.141342616	726.9176090840778	673532.7142857143	349234.85714285716	5890.285714285715	491.4439792967939	0.0007256781413425714	20441.665178571428	430240.0	95180443.95002072	36924929064.71429	491.4439792967939	13.259970828619043	673532.7142857143	1.3944032742996842e-05	18.36497646306091	13.416337989351943	12.753060628303373	8.68103747605403
2018-03-19	575125.4483153907	593.8785509726977	665799.1428571428	328554.0	5893.857142857143	382.91611267619965	0.000575125448315343	20411.102678571428	413213.4285714286	61774074.13026681	35012147899.42857	382.91611267619965	10.927439814633122	665799.1428571428	9.395357242484518e-06	17.929792932861055	13.407329899163235	12.699297871914892	8.68164202631169
2018-03-26	644381.4164731199	532.4091737914334	631772.7142857143	338374.5714285714	5994.428571428572	406.93606187423444	0.0006443814164730715	20387.26339285714	398285.71428571426	61783847.67814099	33784202128.714287	406.93606187423444	12.044187929714539	631772.7142857143	9.238448739051945e-06	17.937873121110908	13.35270989013706	12.725357997774646	8.698563888692869
2018-04-02	561636.903227232	404.258205435418	587034.8571428572	289757.14285714284	5976.714285714285	330.0864558939538	0.0005616369032271858	20378.25	369128.4285714286	41152110.93199692	32162425829.42857	330.0864558939538	10.347325317263373	587034.8571428572	6.081863967917038e-06	17.51668372486036	13.28198679053492	12.57523202326367	8.695550644844952
2018-04-09	520239.98922015255	389.49579310344825	622809.5714285715	329160.28571428574	6029.857142857143	326.95865566203435	0.0005202399892200858	20375.665178571428	373353.14285714284	36507994.736168325	37355084130.0	326.95865566203435	8.721558762575766	622809.5714285715	4.898925024155257e-06	17.402706025699167	13.339160416192911	12.701606640797852	8.704468199648275
2018-04-16	527822.5837954282	482.657448025382	642716.4285714285	339567.28571428574	5949.142857142857	340.6120587041804	0.0005278225837953714	20424.5625	403950.4285714286	45900436.137090854	37926274138.71429	340.6120587041804	8.963855726305251	642716.4285714285	6.237684826156133e-06	17.63661322067129	13.37032934429342	12.732121588025075	8.690961972819737
2018-04-23	513643.5343563861	582.7340377389999	770069.4285714285	380399.28571428574	5816.571428571428	395.3767101195794	0.0005136435343563287	20445.428571428572	440042.14285714284	53810509.08532046	41185923533.71429	395.3767101195794	9.587611438035546	770069.4285714285	8.05944745754443e-06	17.79677626748805	13.552653329438808	12.844912554925472	8.668414439644197
2018-04-30	642359.426907387	666.8807604575437	783404.0	358546.28571428574	5769.857142857143	502.32598480610216	0.0006423594269073285	20525.183035714286	439759.5714285714	77360631.00468588	39389579887.85714	502.32598480610216	12.768312560829596	783404.0	1.2302392418282136e-05	18.15720276224224	13.571101707026815	12.78686066521875	8.660345520185716
2018-05-07	587339.493560733	751.9970239208482	801724.2857142857	419546.0	5712.285714285715	470.34218800022444	0.0005873394935607143	20654.90625	499288.28571428574	79482770.79309905	40939467338.28571	470.34218800022444	11.490163986357029	801724.2857142857	1.2471588220133565e-05	18.187882850942977	13.588110155983157	12.925482420283553	8.650300198886551
2018-05-14	731358.9920367022	721.3011227352426	812123.5714285715	389326.14285714284	5721.428571428572	595.1323411965894	0.0007313589920366714	20497.191964285714	461712.71428571426	94917336.05258045	41651919601.71429	595.1323411965896	14.272358411526628	812123.5714285715	1.4825221974377387e-05	18.35869852437714	13.606798542563606	12.871463478103154	8.65194728551978
2018-05-21	858786.3702158518	696.9721423561826	811405.8571428572	408344.0	5664.142857142857	697.2291358902055	0.0008587863702158	20631.66964285714	473566.5714285714	107851964.20207067	41724379172.28571	697.2291358902056	16.704379581643686	811405.8571428572	1.677650894662987e-05	18.49471217966726	13.606031071457775	12.919448897860276	8.641883941011221
2018-05-28	872576.5847250967	581.3394343324704	809535.5714285715	410072.4285714286	5644.428571428572	709.1044266079442	0.0008725765847250713	20603.14285714286	459583.5714285714	91397896.0003788	41616558685.85714	709.1044266079443	17.029056122541558	809535.5714285715	1.426442159517163e-05	18.32362518563779	13.603468732939243	12.922846770784803	8.638384030250712
2018-06-04	993153.9097199292	582.1272209651835	800801.8571428572	404058.4285714286	5636.0	796.4466299646148	0.0009931539097198857	20662.084821428572	445600.4285714286	103827408.8088381	42300646696.57143	796.4466299646148	18.801436279852464	800801.8571428572	1.572205188074298e-05	18.44421269740971	13.592867597465828	12.908644748071822	8.636923663879854
2018-06-11	745250.148181613	580.2141913250397	762894.4285714285	388725.71428571426	5635.714285714285	567.8506668872398	0.0007452501481815572	20650.125	415702.4285714286	78651695.0678343	41139512684.71429	567.8506668872398	13.80797239119138	762894.4285714285	1.1655300293856873e-05	18.14628274964941	13.544554124493544	12.869856896541702	8.636867853029406
2018-06-18	648884.500954121	496.9302693913333	725947.2857142857	353503.5714285714	5821.857142857143	470.8709661565553	0.0006488845009540715	20537.16964285714	396392.28571428574	58079730.57234963	39668594989.71429	470.8709661565553	11.937059623510935	725947.2857142857	8.545434248926025e-06	17.853796172366298	13.491831310086804	12.772543832152133	8.669269773074777
2018-06-25	678744.7907845044	492.8214681472824	755644.2857142857	389367.14285714284	5826.428571428572	513.0339854373412	0.0006787447907844713	20530.459821428572	428892.5714285714	59650324.45063869	40315164347.14286	513.0339854373412	12.72039400174845	755644.2857142857	8.937257831016478e-06	17.87562329181991	13.532382022259284	12.866225194884118	8.670072674874557
2018-07-02	3199480.5064041237	444.31534720714706	675593.8571428572	317633.71428571426	5822.428571428572	1805.400019161032	0.0031994805064040573	20531.53125	368014.28571428574	267125564.61331153	41845758939.71429	1805.400019161032	41.33493387338856	675593.8571428572	2.7449921656345164e-05	18.574664411363536	13.412885210432178	12.63611794922906	8.669415872838824
2018-07-09	5122475.632993353	471.63422321950395	539263.0	245234.0	5810.0	2625.0333767007514	0.0051224756329933	20484.321428571428	320604.4285714286	433984964.878239	43267583456.0	2625.0333767007514	60.28115016868408	539263.0	4.0874022884604885e-05	19.76345559314811	13.188110576011653	12.40454015567884	8.667300015544177
2018-07-16	3133047.0562248575	442.10335409534946	590246.0	266385.28571428574	5940.571428571428	1649.3018434216317	0.0031330470562248	20468.651785714286	319335.14285714284	248681132.03606328	43906226128.42857	1649.3018434216317	37.066969945736595	590246.0	2.35355891570901e-05	19.025834721152755	13.277176226637255	12.48348015282941	8.689446512268905
2018-07-23	716617.5190734433	466.0687957752357	701199.1428571428	365673.85714285716	5873.0	498.9866865974426	0.0007166175190733857	20494.125	413921.71428571426	60155112.97885171	42960520243.71429	498.9866865974426	11.614406207964123	701199.1428571428	7.804510647694626e-06	17.896572818435608	13.458400332051735	12.806166472318095	8.678023215910018
2018-07-30	539059.80939822	467.6592647574517	752117.2857142857	397085.14285714284	5920.0	404.67987317472995	0.0005390598093981715	20517.28125	416462.4285714286	45506581.56247137	40857421077.28571	404.67987317472995	9.916211402625327	752117.2857142857	6.697834033132845e-06	17.616459571579576	13.529630968525938	12.88988574936648	8.686028141009793
2018-08-06	555629.5577394508	414.25619771228185	737181.7142857143	360468.28571428574	5915.428571428572	410.3385343287697	0.0005556295577394	20518.875	406717.28571428574	41541646.312342934	42478343813.14286	410.33853432876975	9.651529613344767	737181.7142857143	5.775945634099878e-06	17.493189323616324	13.509885744453257	12.79303450381603	8.685289183576616
2018-08-13	2340788.5613725875	336.26004529514887	621229.5714285715	320941.71428571426	5905.714285714285	1374.8656815374984	0.002340788561372543	20473.78125	504014.14285714284	148134421.14153385	42075494784.42857	1374.8656815374984	31.514514939594278	621229.5714285715	1.586354476414821e-05	18.44549524238309	13.33616345083667	12.676468947698377	8.683650537272317
2018-08-20	1095837.273368857	289.3178318026214	650552.2857142857	325415.14285714284	5920.285714285715	698.855819062044	0.0010958372733688142	20426.35714285714	400162.71428571426	58742135.78787724	41649438675.42857	698.8558190620441	16.699413009062262	650552.2857142857	7.134229974325983e-06	17.67621232359545	13.38371375006419	12.691481651520164	8.686116529905423
2018-08-27	1101422.1571381385	277.69037238039584	599083.8571428572	311274.85714285716	5928.142857142857	655.0620652851785	0.0011014221571380713	20465.691964285714	378267.4285714286	54954580.093628205	42373239124.28571	655.0620652851785	15.436052665085466	599083.8571428572	6.163010143696526e-06	17.717516742323134	13.302502463529816	12.647882985128904	8.687450660941911
2018-09-03	683635.8819543637	289.8137621691574	605534.2857142857	309046.14285714284	5920.714285714285	409.3682141894865	0.0006836358819543285	20398.727678571428	379621.14285714284	35652068.12290429	41860775732.71429	409.3682141894865	9.788314559181016	605534.2857142857	4.08588033449262e-06	17.370445200019706	13.312299281106434	12.637862784666883	8.686178578996909
2018-09-10	772101.0577012583	221.74882721048684	579742.8571428572	299542.14285714284	5961.0	446.5715736693393	0.0007721010577011999	20378.745535714286	383086.71428571426	30833745.417169068	41726077156.28571	446.5715736693393	10.69724612745107	579742.8571428572	3.4307904873794963e-06	17.22936717399205	13.269442784168538	12.608695843071388	8.69296038472402
2018-09-17	852253.8316371206	204.4170565250063	527140.5714285715	260320.85714285713	6051.285714285715	451.0928566571652	0.0008522538316370715	20417.933035714286	349282.14285714284	31326313.103702694	41612174579.71429	451.0928566571652	10.869215986996991	527140.5714285715	3.1803273524731115e-06	17.25656466778227	13.172167511015713	12.467002395341634	8.708007356425002
2018-09-24	1114309.3707550173	228.80251678216587	495696.14285714284	242347.7142857143	6054.428571428572	555.0729021516344	0.0011143093707549428	20408.61160714286	342295.4285714286	45732079.86215504	41455835316.57143	555.0729021516344	13.358942657622276	495696.14285714284	4.388212816371193e-06	17.621008230115756	13.112531722695175	12.396439583900031	8.70851362705192
2018-10-01	1192262.8237602538	225.08472050596987	486720.4285714286	235883.85714285713	6101.142857142857	576.6915417034078	0.0011922628237602286	20429.102678571428	319733.28571428574	48497404.30156117	41069490549.42857	576.6915417034078	14.08213920904421	486720.4285714286	4.5819037313647385e-06	17.6856035013574	13.094042160258226	12.37021015790243	8.716229629974988
2018-10-08	791148.0943348135	223.92498351006103	548754.8571428572	287297.4285714286	6163.142857142857	428.35764884239677	0.0007911480943347714	20399.223214285714	328201.71428571426	31962733.642501228	38666231378.42857	428.35764884239677	11.055751486816112	548754.8571428572	3.573891693746204e-06	17.238958362004862	13.212809944821206	12.563558008151416	8.726300253014283
2018-10-15	778717.8600919981	204.0442267262253	543141.7142857143	279863.28571428574	6154.714285714285	424.5262530968097	0.0007787178600919428	20399.946428571428	328706.5714285714	28657284.03256834	36093385466.85714	424.5262530968097	11.728498173034657	543141.7142857143	3.453419357642245e-06	17.148415934898267	13.204347905596345	12.541283181688438	8.724963505081721
2018-10-22	661660.1540827441	202.0518700843284	563160.2857142857	314723.4285714286	6114.0	372.7090843874868	0.0006616601540826856	20366.665178571428	350715.71428571426	24104044.18028763	36184200755.28571	372.7090843874868	10.302964986583305	563160.2857142857	3.0025539550768265e-06	16.99717871565631	13.239933741159843	12.65793716682725	8.718321422914304
2018-10-29	793375.1229826967	200.04729940719716	543016.5714285715	320754.28571428574	6126.428571428572	430.6811740007691	0.0007933751229826571	20379.36160714286	341955.71428571426	28624101.370429754	36785275460.57143	430.6811740007691	11.650110842896842	543016.5714285715	3.3604667841797616e-06	17.158408326080156	13.202888114595487	12.678028565431475	8.72036190006421
2018-11-05	751300.8437771337	200.9494714035233	561421.5714285715	309505.28571428574	6091.571428571428	421.4605952101007	0.0007513008437770857	20273.25	337722.14285714284	27244511.142290987	34904766370.71429	421.46059521010073	12.066030203333176	561421.5714285715	3.498167754934698e-06	17.11583600827443	13.235930200338881	12.637202012080436	8.714644091037934
2018-11-12	761077.3530381067	211.64818610670457	550441.2857142857	309513.5714285714	6110.0	421.96671512591365	0.0007610773530380429	20321.491071428572	329475.4285714286	29086531.76820355	35051668505.0	421.96671512591365	12.04056222638876	550441.2857142857	3.68289469925929e-06	17.165528056162227	13.216753065630455	12.638383350504117	8.717664044347941
2018-11-19	961207.6669350335	174.8510507222177	552036.1428571428	340253.85714285716	6098.714285714285	532.6767919153626	0.0009612076669349714	20117.23660714286	335049.14285714284	30217159.0556436	35852180465.57143	532.6767919153626	14.839263781231253	552036.1428571428	3.7346803151720835e-06	17.21821364047297	13.218357849234854	12.736098007574672	8.715790697117418
2018-11-26	947904.5138826526	119.936343282959	559669.5714285715	306829.0	6098.571428571428	531.1441172969612	0.0009479045138825857	20053.13839285714	332951.28571428574	20496412.83544225	35424194190.14286	531.1441172969612	14.971995856435075	559669.5714285715	2.591718521871627e-06	16.831673844786746	13.23288193899605	12.633096673009023	8.715786143828959
2018-12-03	1136526.497780438	113.878235785255	558471.7142857143	292247.85714285716	6048.428571428572	636.4715644846374	0.0011365264977804001	19807.995535714286	343126.71428571426	23353084.997103043	38603123874.42857	636.4715644846375	16.378487838315785	558471.7142857143	2.693214417436842e-06	16.951078367181033	13.230344518619857	12.58199008083679	8.707536055816476
2018-12-10	845263.639515306	95.05703147699754	562866.2857142857	292394.0	6054.285714285715	478.8790439444462	0.0008452636395152571	19678.13839285714	339463.14285714284	14657206.326982979	37646438529.42857	478.8790439444462	12.63520657994465	562866.2857142857	1.7514177735163573e-06	16.46657747839651	13.239591587038502	12.582923891983274	8.708471244851538
2018-12-17	731376.6872319251	86.36745165734325	548797.8571428572	321782.14285714284	6030.857142857143	402.8272650479079	0.0007313766872318571	19506.9375	312807.0	11372603.708241459	35901707660.85714	402.8272650479079	11.233394969174295	548797.8571428572	1.3975551529619894e-06	16.232162467945624	13.214885705903678	12.675917365315348	8.704574096682446
2018-12-24	774625.4685229013	115.34565826166816	573979.4285714285	327070.28571428574	5873.857142857143	444.4482343183584	0.0007746254685228428	18893.383928571428	328024.4285714286	15898106.745031184	36297722322.0	444.44823431835846	12.216647907627289	573979.4285714285	2.008426563146048e-06	16.56812218865282	13.257735337261257	12.69511895095016	8.678250080756174
2018-12-31	776585.1987570861	130.97996130082643	534547.0	285898.5714285714	5927.857142857143	409.7450611503792	0.0007765851987570143	19034.785714285714	314106.71428571426	18434221.98268921	36137212844.57143	409.7450611503792	11.294518229821282	534547.0	2.1403989066337627e-06	16.689529912087803	13.187054556564231	12.559446633014721	8.687403610324536
2019-01-07	665915.3576499401	150.66766410620343	533381.4285714285	267180.4285714286	5678.714285714285	352.60393092726184	0.0006659153576498999	18210.522321428572	297819.0	18114915.403989762	32958865797.142857	352.60393092726184	10.715173606060358	533381.4285714285	2.33539993258528e-06	16.694533691236472	13.182435462007335	12.492503148828892	8.644168392007542
2019-01-14	616803.8814514115	131.22511242381213	535454.8571428572	281153.85714285716	5587.285714285715	332.83272343966064	0.0006168038814513572	17872.79464285714	317411.71428571426	14553376.125701288	31553942715.714287	332.83272343966064	10.475860662415284	535454.8571428572	1.9831855199882846e-06	16.478236154331217	13.18702172956151	12.545160448612354	8.628230279745143
2019-01-21	679050.0385264499	120.25797127828329	537592.1428571428	249889.42857142858	5529.0	364.01313054298527	0.0006790500385264001	17562.28125	294354.28571428574	14743544.941096002	32601369301.42857	364.01313054298515	11.194386351784514	537592.1428571428	1.943647768503068e-06	16.495681836338974	13.194039395336413	12.427247666034459	8.617189865863555
2019-01-28	652853.2965002524	114.01602191700758	526595.4285714285	249773.7142857143	5029.571428571428	346.62966551961665	0.0006528532965002143	15895.875	293396.14285714284	13443090.675385041	32521233550.857143	346.62966551961665	10.625090079680167	526595.4285714285	1.750338489201942e-06	16.4058086250656	13.170676908204266	12.425016371826155	8.522991913331262
2019-02-04	651753.6133729361	106.413067963597	489767.4285714286	229842.57142857142	4904.142857142857	319.4357908002651	0.0006517536133728714	15457.955357142857	269873.28571428574	12509079.799482614	31548696674.857143	319.4357908002651	10.071450207747853	489767.4285714286	1.5461342146341299e-06	16.337855423230263	13.095027474140323	12.343537412823125	8.497802053762374
2019-02-11	697203.9327094574	113.10561208983886	424542.14285714284	198990.42857142858	4718.0	295.9102554389432	0.0006972039327094285	14777.075892857143	242079.57142857142	14250836.362872707	28711647948.57143	295.9102554389432	10.30873276203927	424542.14285714284	1.6856394752345567e-06	16.466769951456037	12.957053010267652	12.19855921766261	8.457031680520371
2019-02-18	815103.0044216262	125.79809050680485	469650.71428571426	213850.7142857143	4189.285714285715	383.9318966635788	0.0008151030044215715	13162.098214285714	254499.42857142858	18573029.044316616	29837838008.857143	383.9318966635788	12.83945670045526	469650.71428571426	2.341804996471113e-06	16.726201503088017	13.058455455336363	12.270938307963448	8.340234041487816
2019-02-25	1925254.7889805108	144.54750438340142	532815.4285714285	220378.42857142858	4266.428571428572	1027.3205427835926	0.0019252547889804573	13423.35267857143	279000.14285714284	49884710.59864515	31908181004.714287	1027.3205427835926	32.119988452991066	532815.4285714285	6.652527320656544e-06	17.237026899622087	13.184609201417206	12.302322701221858	8.358491370329439
2019-03-04	800121.6370425641	132.32935493028313	546003.7142857143	259854.57142857142	5441.0	436.94862963276086	0.0008001216370425286	13390.63392857143	293243.85714285716	19147519.41935827	36418228422.57143	436.9486296327609	12.235871966593692	546003.7142857143	2.3450868744250083e-06	16.751402590295445	13.208312513451983	12.464364227191652	8.584383297311115
2019-03-11	689525.0649904424	135.01093658679156	555481.0	269121.28571428574	6419.428571428572	383.89585236615846	0.0006895250649903857	13643.017857142857	302551.5714285714	16790130.674828164	38325865304.14286	383.89585236615846	10.006806249828815	555481.0	1.95002540480389e-06	16.634883839988134	13.225608041736708	12.5020823606004	8.767061841137483
2019-03-18	1152380.8113588628	135.22532128245786	548203.1428571428	274856.4285714286	6427.428571428572	646.1804039798889	0.0011523808113588145	13613.455357142857	310378.14285714284	28281684.020204015	39714687762.14286	646.1804039798889	15.69183414505335	548203.1428571428	3.0796385965445612e-06	16.777472509368028	13.212676044458421	12.523014250961529	8.76830884188031
2019-03-25	696881.7094607633	136.0116500793187	610398.8571428572	258202.42857142858	6423.428571428572	426.40955127851754	0.0006968817094607	13649.125	354931.5714285714	17080402.137606304	42190926933.28571	426.40955127851754	10.05369112524781	610398.8571428572	1.971425211490229e-06	16.645453594608917	13.320075292247765	12.459198126836089	8.767697379969087
2019-04-01	695084.3265252948	139.5379222593303	647349.7142857143	265921.71428571426	6395.142857142857	449.26736566995885	0.0006950843265252571	13624.75	360015.71428571426	17479504.23646846	43509000551.57143	449.26736566995885	10.337815905327531	647349.7142857143	2.0793248331947167e-06	16.670831168084245	13.380130113361231	12.488881476795983	8.76327979357509
2019-04-08	703199.8821397041	167.166161584704	657267.7142857143	299963.71428571426	6413.571428571428	467.8969424541766	0.000703199882139643	13649.82142857143	381884.85714285716	21131384.19412792	41255630296.28571	467.8969424541766	11.209123273669437	657267.7142857143	2.6937460445222364e-06	16.860233348880335	13.389746139759831	12.60938627336497	8.766144442365796
2019-04-15	614625.4458078303	168.08202508140602	648887.5714285715	294705.14285714284	6433.857142857143	400.78736026755234	0.0006146254458077857	13651.67857142857	380451.5714285714	18691831.916292448	40879931503.57143	400.78736026755234	9.749347571938221	648887.5714285715	2.3722108754971555e-06	16.731627992119666	13.379406047146855	12.590642226712756	8.769319532184166
2019-04-22	552108.2868258883	170.7073715037156	680930.0	323662.0	6415.0	375.9176976517369	0.0005521082868258429	13645.57142857143	382188.85714285716	16976756.733355366	42068714958.85714	375.9176976517369	8.907159224445346	680930.0	2.192685544448282e-06	16.63763945470542	13.43043011833196	12.68445006099101	8.76638235155548
2019-04-29	513680.4460813634	157.51567646322113	646459.4285714285	299712.0	6417.714285714285	333.38257178947333	0.0005136804460813285	13650.285714285714	357307.71428571426	14610662.778128963	39240672148.14286	333.38257178947333	8.453728090066981	646459.4285714285	1.9245091626138943e-06	16.490004723927843	13.37599496158393	12.603177706836766	8.766774635487076
2019-05-06	619428.8247479824	162.51998728396083	667963.5714285715	275295.14285714284	6419.285714285715	409.4355182234232	0.0006194288247479286	13642.473214285714	353667.0	18111173.606161837	41987497229.57143	409.4355182234232	9.644666804977707	667963.5714285715	2.2566091489069617e-06	16.65411263196345	13.410543954363666	12.524425641283043	8.767017557905598
2019-05-13	574918.6729478808	180.6709767304	716743.2857142857	296303.71428571426	6390.142857142857	410.87876893132807	0.0005749186729478143	13624.57142857143	378908.14285714284	18667509.509539604	45115347708.42857	410.8787689313281	9.097541685921287	716743.2857142857	2.372723426166675e-06	16.736426032755478	13.481461572221352	12.597217964831787	8.762495197333996
2019-05-20	769682.4034979705	246.02189216832272	820704.4285714285	351875.85714285716	6408.285714285715	634.9779522544903	0.0007696824034979286	13641.330357142857	434257.5714285714	34265169.46425476	47731732739.42857	634.9779522544903	13.274820428136104	820704.4285714285	4.73633642179171e-06	17.33051360510641	13.615549599617028	12.768410952936938	8.765317492943051
2019-05-27	610521.1275796931	255.54963500041757	854534.2857142857	342258.0	6401.142857142857	525.1069065009145	0.0006105211275796429	13616.517857142857	415655.14285714284	28061867.529771652	46016734280.28571	525.1069065009145	11.361307127417012	854534.2857142857	4.179523542477611e-06	17.142001854322768	13.656265358622985	12.741953677034726	8.764187564346425
2019-06-03	649339.294333537	263.9406254654754	908191.2857142857	397909.14285714284	6389.857142857143	589.78828316907	0.0006493392943335	13594.82142857143	451961.0	30877919.552065007	46930578110.85714	589.78828316907	12.54111643495787	908191.2857142857	4.771487979880343e-06	17.235430925626755	13.718675533785577	12.885304329883372	8.762390415752863
2019-06-10	636655.6813531172	243.70309691909515	849529.4285714285	338277.14285714284	6392.571428571428	548.4970018045941	0.0006366556813530714	13597.214285714286	369439.5714285714	28036362.35649695	46112545379.0	548.4970018045941	11.861276170026587	849529.4285714285	4.180656783462763e-06	17.13617380963527	13.6460673017601	12.72460861507567	8.76286995845763
2019-06-17	589421.6729412209	262.5967250855807	876838.1428571428	383818.85714285716	6396.428571428572	520.8367609547091	0.0005894216729411714	13608.11607142857	441103.14285714284	27952222.41204397	46466853239.28571	520.8367609547091	11.19029016931277	876838.1428571428	4.249983263373431e-06	17.12457553760125	13.681125170844707	12.849017399746643	8.763488331159516
2019-06-24	592417.184979397	289.141644351674	834284.2857142857	356481.71428571426	6398.285714285715	500.90068335254847	0.0005924171849793572	13597.1875	389783.0	30707903.10978936	44587740523.57143	500.90068335254847	11.14836007545924	834284.2857142857	4.616220653747725e-06	17.232992577470988	13.630514601701913	12.781174436863177	8.763767694337007
2019-07-01	781177.6342424807	308.1315814143776	852909.0	330965.14285714284	6416.714285714285	669.4827241269941	0.0007811776342424285	13631.580357142857	388055.5714285714	43363140.21748417	44709416521.71429	669.4827241269941	14.848823087346997	852909.0	6.593072817233826e-06	17.578299396480705	13.64805856703513	12.70426206042103	8.766657804088137
2019-07-08	585576.0010251001	295.82512022209227	770111.1428571428	342208.4285714286	6425.428571428572	455.44120520002537	0.0005855760010250429	13640.526785714286	341751.5714285714	31250257.88548807	42792850032.14286	455.44120520002537	10.580705764899033	770111.1428571428	4.51272078780269e-06	17.251085421628492	13.546465347822126	12.740169951303033	8.768001235643805
2019-07-15	610596.6836219467	267.15519719462316	736256.8571428572	328891.85714285716	6419.285714285715	455.0795243674616	0.0006105966836218857	13628.910714285714	349018.28571428574	29208777.17252994	41953125822.28571	455.0795243674616	10.724161554898698	736256.8571428572	4.120569423492324e-06	17.18366810376947	13.497308403118586	12.700105648975455	8.767018481290647
2019-07-22	674188.1053802326	218.79483708357702	723413.7142857143	299559.28571428574	6418.428571428572	516.2494232160503	0.0006741881053801714	13606.25	316865.14285714284	26290176.322225887	41126126950.0	516.2494232160502	12.104441523815934	723413.7142857143	3.755321431260175e-06	17.05646452806903	13.469393472801043	12.608019308314615	8.766877461941927
2019-07-29	609006.556066111	213.80399686064945	704502.2857142857	289692.4285714286	6433.714285714285	445.0849572091583	0.0006090065560660714	13613.625	296598.4285714286	23539420.483285535	42111574077.85714	445.08495720915823	10.395457749221505	704502.2857142857	3.2218803098296667e-06	16.952781601917597	13.445444453702297	12.575071705528	8.769284157148753
2019-08-05	611720.0833543903	220.00884792519	731012.1428571428	298620.14285714284	6444.714285714285	456.21150241729885	0.0006117200833543429	13642.464285714286	318458.28571428574	24239669.765658565	43198147477.14286	456.21150241729885	10.483397818256408	731012.1428571428	3.321791008982399e-06	16.987087214315856	13.494632516478143	12.60302360730856	8.770980323458184
2019-08-12	530927.3124624861	216.460952266845	687916.0	321108.71428571426	6448.428571428572	366.0630264860968	0.0005309273124624286	13613.92857142857	333026.14285714284	20724286.37426555	43118488347.28571	366.0630264860968	8.471425181675652	687916.0	2.6443595972009246e-06	16.844872028789755	13.438059891894156	12.677738190982897	8.771574095894263
2019-08-19	571709.6758111398	193.08498278366872	690870.8571428572	305896.4285714286	6434.142857142857	397.0104362585195	0.0005717096758110858	13586.61607142857	328428.4285714286	19955467.321646027	42938636178.14286	397.01043625851946	9.197643118778329	690870.8571428572	2.570349416376361e-06	16.79278049541621	13.444085521143046	12.629671179496194	8.76936170084846
2019-08-26	694817.5668595901	190.77773574350843	721112.2857142857	305878.71428571426	6428.428571428572	501.7447475521706	0.0006948175668595428	13574.857142857143	321663.85714285716	23864663.272029765	46309975969.71429	501.7447475521706	10.80521171487643	721112.2857142857	2.970147902101543e-06	16.981528483289658	13.487872650916682	12.630671712387377	8.768415488155497
2019-09-02	692513.3590384574	174.1623848459547	719335.7142857143	297994.14285714284	6426.571428571428	498.67335923865113	0.0006925133590384143	13615.5625	310465.14285714284	21747090.416812547	47140980385.57143	498.67335923865113	10.572521373537516	719335.7142857143	2.6581361100222633e-06	16.893600811079605	13.485423004726483	12.60357965860477	8.768186726828379
2019-09-09	928806.7978769643	177.0022955164063	730445.4285714285	303909.14285714284	6412.714285714285	677.0829709589904	0.0009288067978769143	13540.348214285714	298826.14285714284	29684441.905164797	48325185290.28571	677.0829709589904	14.005594869696013	730445.4285714285	3.578734208109856e-06	17.193590178708313	13.500014370121647	12.622956573468844	8.76603171343439
2019-09-16	1387389.4186780907	185.069217650497	677077.5714285715	288751.28571428574	6406.571428571428	936.2670164463501	0.0013873894186780572	13560.705357142857	289794.71428571426	46370935.31893756	48715165518.14286	936.2670164463501	19.210349389166318	677077.5714285715	5.133467135506738e-06	17.647553847502735	13.423439286873913	12.572156150112361	8.765052905223119
2019-09-23	1902774.2667887788	212.36359059447244	659014.1428571428	277426.28571428574	6416.428571428572	1258.6757262295516	0.0019027742667887143	13576.49107142857	295607.5714285714	72919412.94072802	57323130405.42857	1258.6757262295519	22.102311686694716	659014.1428571428	6.781339736952803e-06	18.099031495706168	13.395364808140787	12.527735300501007	8.766590387183799
2019-09-30	1972932.8041520626	171.69488116389726	650324.5714285715	267823.0	6377.142857142857	1284.239090473749	0.0019729328041520142	13479.19642857143	291181.5714285714	60973649.70596145	59654396621.14286	1284.239090473749	21.541597299872894	650324.5714285715	5.324626782508432e-06	17.918254135452994	13.383298368801416	12.495057495209263	8.760443726354726
2019-10-07	792786.3714614598	176.58272923937528	610552.1428571428	303582.85714285716	6408.142857142857	484.5326280303799	0.0007927863714614	13496.80357142857	260593.0	25244801.1759938	46290646658.71429	484.5326280303799	10.453166528180727	610552.1428571428	2.6640680674973256e-06	17.034290916971607	13.321347790098446	12.61864448648492	8.765305316065776
2019-10-14	679297.1365895504	185.0984416005677	674631.8571428572	299595.14285714284	6358.142857142857	459.68548121861284	0.0006792971365895	13390.982142857143	280577.28571428574	22710993.852857556	42485095413.57143	459.68548121861284	10.779726008474812	674631.8571428572	2.8824967997973264e-06	16.93458060773191	13.418197388884455	12.606704655482238	8.757487746161761
2019-10-21	658418.591662275	175.21125442097372	682668.7142857143	283806.71428571426	6343.571428571428	448.5394629194382	0.0006584185916622286	13350.464285714286	286491.5714285714	20808431.612835713	41147158374.57143	448.5394629194382	10.929394026814537	682668.7142857143	2.762648417801282e-06	16.848934089319123	13.432422760378222	12.553697993133808	8.7551739781909
2019-10-28	768641.0086046824	174.55413672873001	715757.4285714285	280604.14285714284	6267.142857142857	551.3264757490322	0.0007686410086046286	13179.99107142857	280594.71428571426	24125999.745191284	44723731282.71429	551.3264757490322	12.30827076120875	715757.4285714285	3.097659895612431e-06	16.996090791643763	13.4801225955729	12.54341100979572	8.742960368767555
2019-11-04	725744.664454542	184.4057927861734	672464.1428571428	267732.71428571426	6224.571428571428	489.30318796362866	0.0007257446644544857	13124.607142857143	263996.14285714284	24145451.672129303	45105971547.0	489.30318796362866	10.835834973649911	672464.1428571428	2.884336546913362e-06	16.997522393344205	13.41433813709161	12.494417204934388	8.736242142808285
2019-11-11	697398.9573906715	187.14418390247985	703860.2857142857	288035.14285714284	6129.714285714285	492.99403669543045	0.0006973989573906143	12920.732142857143	286868.5714285714	23527392.64311969	46813523877.71429	492.99403669543045	10.524930985423115	703860.2857142857	2.8417489491151243e-06	16.972686071756467	13.45817130544261	12.560850891799015	8.720793154229908
2019-11-18	707420.6759478096	183.36383292978215	673723.7142857143	262665.85714285716	6009.857142857143	478.71701437210373	0.0007074206759477571	12648.3125	261556.14285714287	23372565.282115553	47910910271.14286	478.71701437210373	9.983065989182004	673723.7142857143	2.6391006975895025e-06	16.964258592987417	13.417651217513868	12.476318339827326	8.701151990264552
2019-11-25	955459.4290220985	157.2593281790097	710626.4285714285	293824.14285714284	5983.857142857143	696.0190688945238	0.0009554594290220429	12588.732142857143	300278.5714285714	26807243.920182865	48554601718.14286	696.0190688945239	14.018180642754572	710626.4285714285	3.14838111574512e-06	17.059809786982072	13.469083126428794	12.585325233285639	8.696764237976245
2019-12-02	803391.6336499689	151.27243306337144	647069.7142857143	262891.71428571426	5648.571428571428	520.909466192629	0.0008033916336499285	11819.67857142857	272990.5714285714	21892417.366224915	47226960004.57143	520.909466192629	10.986580396701237	647069.7142857143	2.395142365447698e-06	16.894722603575268	13.378633206185425	12.47824852654716	8.639143079181437
2019-12-09	658485.4253228887	147.94490223762213	575300.4285714285	244053.0	5624.285714285715	381.0665305659135	0.0006584854253228429	11781.25892857143	249019.57142857142	17559957.094735984	40301562151.0	381.06653056591347	9.459163314098896	575300.4285714285	2.016977276279015e-06	16.678844661669054	13.25336543469364	12.397719124507974	8.634837840927961
2019-12-16	675446.3028448687	142.09823596059115	603846.0	304043.85714285716	5401.285714285715	408.7084604786136	0.0006754463028448142	11267.61607142857	300051.14285714284	17275822.62403659	44940070647.28571	408.7084604786136	9.095747117919501	603846.0	1.8592895573738844e-06	16.663566790107563	13.308564579405214	12.617583416557405	8.593266035908885
2019-12-23	745534.3905422279	128.20343363112642	607388.5714285715	301910.4285714286	5016.0	457.58178350511633	0.0007455343905421715	10413.339285714286	302033.71428571426	17191670.564330935	43180673117.28571	457.5817835051163	10.518160127345325	607388.5714285715	1.9405102984863318e-06	16.64642096778886	13.313841035701591	12.614847170275299	8.520367406078236
2019-12-30	613505.3585962482	128.284548643233	559368.0	279450.0	5028.857142857143	343.382074551633	0.0006135053585962	10417.267857142857	267262.5714285714	14189694.842566743	39338109458.85714	343.382074551633	8.71595486654737	559368.0	1.6120758086049292e-06	16.467741696084463	13.231718332537332	12.536429076191267	8.522928609647652
2020-01-06	580747.5470969602	133.14684993738015	545469.1428571428	240715.57142857142	5973.142857142857	316.3325804438796	0.0005807475470969001	12461.5	247881.42857142858	13924664.234241184	39381114865.14286	316.3325804438796	8.02112565203014	545469.1428571428	1.5398650391270867e-06	16.44437940446185	13.2054369111249	12.388901273708141	8.68798884885739
2020-01-13	593784.3987084123	142.512561041997	595107.8571428572	277860.5714285714	6527.428571428572	353.9719246874768	0.0005937843987083429	13634.267857142857	278353.5714285714	15261898.95956955	43061712181.71429	353.9719246874768	8.19201255180266	595107.8571428572	1.6835608638608795e-06	16.53729633130169	13.293451231518336	12.530056800493913	8.783765072228848
2020-01-20	563760.1788108347	167.9690433915003	654742.4285714285	292668.28571428574	6528.142857142857	370.0557686506712	0.0005637601788107715	13645.80357142857	311516.14285714284	17072471.841706827	46285518962.14286	370.0557686506712	7.969284682434046	654742.4285714285	1.930707609701517e-06	16.64362513424584	13.390392031564721	12.584069095138844	8.783870662816437
2020-01-27	475928.94668163493	165.533699018953	494756.0	237917.2857142857	6524.428571428572	236.07715288879484	0.0004759289466815857	13629.955357142857	260354.42857142858	14214042.378568783	41862240608.0	236.07715288879484	5.651064880385732	494756.0	1.3511329369859539e-06	16.467769353137918	13.107096805574967	12.370140759982808	8.783291173778386
2020-02-03	514076.95081969694	182.239377824163	560609.8571428572	240148.57142857142	6507.428571428572	288.39419024891544	0.0005140769508196571	13606.36607142857	272078.71428571426	16906504.518613543	46159148450.28571	288.39419024891544	6.259645470647684	560609.8571428572	1.6493781324919238e-06	16.641433654984855	13.23531192546381	12.387081149155467	8.780688094140556
2020-02-10	677699.4683696276	215.09924866828072	618150.4285714285	291665.14285714284	6513.857142857143	417.4863287779512	0.0006776994683695858	13660.044642857143	302727.5714285714	26219478.72254315	51725672006.57143	417.4863287779512	8.05811731076147	618150.4285714285	2.507658607391156e-06	17.074930871861564	13.331799166192523	12.57696142117114	8.781661992196431
2020-02-17	718394.3455681575	264.262916565083	728577.0	345614.28571428574	6491.714285714285	522.1056292538517	0.0007183943455681142	13649.830357142857	351750.28571428574	34279979.41990582	51810274207.28571	522.1056292538516	10.072650090812951	728577.0	3.84506884079448e-06	17.341153422593173	13.496853607931781	12.750446134532785	8.77826711399171
2020-02-24	610000.5764553515	267.184827911831	669973.2857142857	322850.4285714286	6504.714285714285	410.46440115692667	0.0006100005764553143	13630.125	326865.0	29364078.518516634	48208421710.14286	410.46440115692667	8.471201372180312	669973.2857142857	3.2648163048921704e-06	17.186532114741397	13.41277823252075	12.684415890383061	8.780271196383717
2020-03-02	707006.3590041458	228.4624891792603	672686.2857142857	339439.0	6506.428571428572	480.26789197899546	0.0007070063590041	13614.232142857143	327039.71428571426	29157919.035156976	49836712300.28571	480.26789197899546	9.494255508071273	672686.2857142857	3.130689843905526e-06	17.14559869236324	13.417781120546083	12.730501365383143	8.780539084030655
2020-03-09	699636.8667221748	223.08004962010514	685705.7142857143	328457.0	6505.285714285715	483.66276624704017	0.0006996368667221286	13643.151785714286	332036.14285714284	27702084.497901123	49469825322.85714	483.66276624704017	9.656467771052188	685705.7142857143	3.062258805126996e-06	17.119400167419467	13.435945510018154	12.69909085648021	8.780331215071401
2020-03-16	2494555.7030128352	142.33674732403773	743708.2857142857	407380.28571428574	6478.285714285715	1948.9823309357578	0.002494555703012786	13609.86607142857	364610.5714285714	57032085.25087998	56201304658.28571	1948.982330935758	33.26890204049514	743708.2857142857	6.116951052038095e-06	17.492813765575615	13.516157390037145	12.909367644841348	8.77618624892573
2020-03-23	816179.3737920721	127.84287046004842	803235.4285714285	454442.85714285716	6450.0	656.2160825319328	0.0008161793737920286	13684.044642857143	361554.4285714286	18811835.254255716	54477982902.14286	656.2160825319328	11.990397591105118	803235.4285714285	2.2170196111047557e-06	16.73161417786982	13.594961331913094	13.021387588520412	8.771776899450252
2020-03-30	652953.4332615709	133.84413813141842	725489.7142857143	372445.71428571426	6467.857142857143	476.46253110441484	0.0006529534332615286	13644.82142857143	342742.0	15796279.914787786	50826004889.28571	476.46253110441484	9.340482849980598	725489.7142857143	1.8104372983740858e-06	16.56962067250794	13.490884916002958	12.824584351041251	8.774527903778441
2020-04-06	676875.9575693203	144.16579111630614	695607.2857142857	338964.28571428574	6495.285714285715	474.87063641826956	0.0006768759575692571	13607.99107142857	347590.0	17698074.176308047	53769420188.28571	474.8706364182696	8.793693460066837	695607.2857142857	1.8414866625144456e-06	16.673545911846247	13.44951074645833	12.731297178805757	8.778816604458294
2020-04-13	646435.1152546313	163.08940402438	741457.0	382070.28571428574	6507.571428571428	480.9383935036675	0.0006464351152545714	13663.375	381495.85714285716	19015576.163203362	55349903674.14286	480.9383935036675	8.664576611048053	741457.0	2.040982350108794e-06	16.754956396910295	13.514117550313987	12.852417155477228	8.780691873359956
2020-04-20	722120.4612329863	171.07342181681557	790824.0	381391.85714285716	6473.428571428572	571.4259607725922	0.0007221204612329285	13620.955357142857	426476.0	22356977.141394056	56151668275.28571	571.4259607725922	10.163829113678622	790824.0	2.5149533475939115e-06	16.910363689179967	13.580312323934349	12.85101582772698	8.775456439357667
2020-04-27	799522.5597781444	187.8217936712033	816018.1428571428	387668.5714285714	6453.857142857143	652.4680811364806	0.0007995225597781001	13629.544642857143	444134.28571428574	27030024.679586444	57415078875.42857	652.4680811364806	11.359190215114257	816018.1428571428	3.0731569254346723e-06	17.11175347175069	13.611859331277547	12.867280856103372	8.772428406973376
2020-05-04	920808.5655774224	209.09074574183842	827520.7142857143	401511.5714285714	6461.571428571428	771.1790538578374	0.0009208085655773857	13670.6875	464326.14285714284	34735343.89573139	58137722318.28571	771.1790538578374	13.198788195378873	827520.7142857143	3.983056272035463e-06	17.331122014431507	13.624296206825907	12.90188926688081	8.773591461076116
2020-05-11	1314118.2200509682	202.43690350672114	863571.1428571428	399270.5714285714	6451.285714285715	1139.9162098928848	0.0013141182200509143	13618.660714285714	482079.0	47588230.96324951	59980248960.28571	1139.9162098928848	18.961070803714176	863571.1428571428	5.492459229832075e-06	17.661555316761568	13.667883359466376	12.896477853970865	8.772011837643458
2020-05-18	2033477.9776903067	201.578834983719	855395.7142857143	373186.14285714284	6434.142857142857	1734.1466781494712	0.002033477977690257	13614.285714285714	512239.4285714286	74166366.18927822	59792441433.85714	1734.1466781494714	29.021085837648577	855395.7142857143	8.461026186604659e-06	18.101138090922284	13.658768128464164	12.829699271033187	8.769360924237107
2020-05-25	2231924.5346269133	206.16874901895298	865312.5714285715	392339.71428571426	6419.428571428572	1932.24889753415	0.0022319245346268716	13587.375	524898.0	82788325.19827671	60556795787.85714	1932.24889753415	31.94389520970785	865312.5714285715	9.478968871068277e-06	18.20750176863382	13.670403747471212	12.879226636702573	8.767049663838456
2020-06-01	2202356.091849233	224.65904171328384	904521.8571428572	410326.14285714284	6440.714285714285	1993.0360216820443	0.0022023560918491857	13614.214285714286	542518.7142857143	88690198.88538566	60650530483.85714	1993.0360216820443	32.86110205164621	904521.8571428572	1.0587050454118358e-05	18.297074445076902	13.714602643431087	12.923460849736264	8.770386174826303
2020-06-08	2102687.279034899	242.49245162394598	938265.1428571428	455454.4285714286	6440.285714285715	1976.6945056432435	0.0021026872790348284	13614.82142857143	532497.8571428572	91969205.27515586	60785804742.14286	1976.6945056432435	32.527047668040275	938265.1428571428	1.1381405009633719e-05	18.331929978509965	13.751327455097295	13.023667033258087	8.770318729855706
2020-06-15	5929232.705909	237.36048412791186	886882.7142857143	426974.71428571426	6470.285714285715	5438.224602779187	0.005929232705908957	13628.964285714286	498363.28571428574	254502733.43343237	61129458769.42857	5438.224602779187	89.26658787029443	886882.7142857143	3.067157126408307e-05	18.903687113246786	13.693624889348554	12.963636114633406	8.774950391151533
2020-06-22	2436392.3456037533	232.66477395842017	952143.8571428572	451731.85714285716	6461.0	2317.44377940389	0.0024363923456037144	13609.625	532621.0	102359800.284008	67027204344.71429	2317.4437794038904	34.85498760931971	952143.8571428572	1.1723908253049128e-05	18.436327009304307	13.764223064573802	13.018596645376757	8.77352816381797
2020-06-29	2696031.383056627	230.43197207147028	1045801.2857142857	502790.4285714286	6443.285714285715	2825.2682230209516	0.002696031383056586	13610.919642857143	609196.0	112243622.49707827	72685760550.42857	2825.2682230209516	38.862534519193524	1045801.2857142857	1.2954320129694838e-05	18.53059497895915	13.859643488287775	13.127219263357958	8.77076549387856
2020-07-06	2788752.276299972	229.4830935710113	1009049.5714285715	525046.8571428572	6454.714285714285	2833.3461319503112	0.002788752276299929	13611.348214285714	626045.5714285715	115348700.71589792	72361050103.71428	2833.346131950311	39.17205365396699	1009049.5714285715	1.2961699268570258e-05	18.557548304136343	13.822098147561144	13.170524931237333	8.772556485010515
2020-07-13	2705934.9378479454	241.21229565834528	1056369.857142857	534418.1428571428	6478.714285714285	2877.8255959690023	0.0027059349378479	13655.517857142857	649785.1428571428	117801857.46128082	73034632678.71428	2877.8255959690023	39.386714881265625	1056369.857142857	1.371878195172258e-05	18.571475743466884	13.869082434361747	13.187876515296841	8.776257078778752
2020-07-20	3534053.206925202	236.72066799699445	1093485.5714285714	477895.28571428574	6450.285714285715	3869.190063240101	0.003534053206925157	13593.11607142857	689806.2857142857	150751831.22092983	73103158323.14285	3869.190063240101	52.95178329002048	1093485.5714285714	1.8070494181692866e-05	18.822444746243775	13.904625931059508	13.075389866731209	8.77186354229112
2020-07-27	5052319.779106685	286.3224464097853	1160916.4285714286	494974.14285714284	6450.142857142857	5881.567627637154	0.0050523197791066425	13610.419642857143	699240.5714285715	262166181.8685723	75496700804.57143	5881.567627637154	77.83249408777556	1160916.4285714286	3.233082026436232e-05	19.372356375381692	13.964033809624194	13.110017530285003	8.77181727914918
2020-08-03	4623714.827132288	351.86284682725227	1177680.857142857	564007.7142857143	6476.0	5441.212317245159	0.004623714827132229	13638.642857142857	750632.4285714285	293082473.5712615	77670558008.0	5441.212317245159	70.0549061089166	1177680.857142857	3.5496811223859504e-05	19.491195776660163	13.978708884411974	13.240916956826043	8.775839154314538
2020-08-10	4565867.992513898	391.7916047841696	1216289.142857143	547827.5714285715	6475.571428571428	5594.668407384382	0.004565867992513857	13620.214285714286	753140.5714285715	322541895.7023643	77485217087.57143	5594.668407384382	72.13231535301578	1216289.142857143	4.0762718196973315e-05	19.562537939803825	14.010755360486396	13.210598609403666	8.775774591469954
2020-08-17	10737337.854531163	418.2265249728647	1190903.0	512685.14285714284	6476.571428571428	12858.063534763698	0.010737337854531114	13597.267857142857	689364.5714285715	808471626.9794083	77952486045.0	12858.063534763698	164.85978726698517	1190903.0	9.917457181471907e-05	20.450405114692497	13.989487533823771	13.142862344961904	8.775931589413343
2020-08-24	7804656.773336875	404.33978295065543	1181868.2857142857	502821.5714285714	6520.142857142857	9282.664135530387	0.007804656773336828	13639.0625	683010.2857142857	569071182.4889014	78723181326.71428	9282.664135530385	117.934228886784	1181868.2857142857	6.879869203822782e-05	20.145248307555878	13.981614523164811	13.124594870594544	8.782634240524583
2020-08-31	9015078.042744482	401.7132914753277	1154595.4285714286	474166.85714285716	6522.142857142857	10493.309637921486	0.009015078042744429	13637.125	687376.1428571428	666105549.7577169	78619976938.0	10493.309637921488	133.2257964009456	1154595.4285714286	7.882507350537734e-05	20.22157165064064	13.958817002138172	13.062771850812636	8.78292871974401
2020-09-07	20338374.018760145	389.9469511563833	1119544.142857143	447448.85714285716	6530.714285714285	23286.168660601168	0.020338374018760087	13637.625	675763.2857142857	1484866081.1653824	78756258041.85715	23286.16866060117	296.17046697547556	1119544.142857143	0.00017431352484951042	20.961628514311094	13.926136145781822	13.005902441154333	8.78423441302225
2020-09-14	10136870.297958096	365.3966652333638	1061571.2857142857	407055.4285714286	6514.0	10817.576868753642	0.010136870297958057	13591.357142857143	603652.0	670368147.2979736	78901654927.85715	10817.576868753642	137.15730566901743	1061571.2857142857	7.25861481010494e-05	20.294642423680102	13.874858841765326	12.909749096344168	8.781695206208772
2020-09-21	15533511.563161578	371.41092073140175	1156378.0	457842.5714285714	6530.857142857143	18736.906514908715	0.015533511563161543	13623.30357142857	666738.7142857143	1051187442.1574442	79189956404.28572	18736.906514908715	236.46994264009513	1156378.0	0.00012839770059830635	20.68461779466283	13.955917962950691	13.030548455294204	8.784252818761157
2020-09-28	8156517.445956065	347.30474346664425	1045592.7142857143	461999.0	6447.0	8583.59615404351	0.008156517445956014	13449.17857142857	644181.0	509039254.734282	78177559176.42857	8583.59615404351	109.75099304420006	1045592.7142857143	5.476311289888581e-05	20.033799612860303	13.859037324846948	13.041977200419524	8.771336923611647
2020-10-05	7252713.505472579	352.86063959255245	1022546.1428571428	441082.0	6395.857142857143	7473.870675456531	0.007252713505472542	13311.526785714286	624179.7142857143	462557502.17364424	77729237465.71428	7473.870675456531	96.1869971406833	1022546.1428571428	4.910623132320229e-05	19.931158813602842	13.83687408837565	12.995403747113096	8.763395834548103
2020-10-12	5414385.8223739965	361.59115018785997	1045873.8571428572	467366.85714285716	6431.857142857143	5682.391097884625	0.005414385822373928	13410.25892857143	605125.8571428572	350313145.75776577	77584125500.71428	5682.391097884625	73.29664590727666	1045873.8571428572	3.793587213586666e-05	19.655734954264346	13.859962944296596	13.05005397124596	8.768921826380748
2020-10-19	4021396.2186248	375.6970111463639	1115492.4285714286	576378.8571428572	6534.857142857143	4531.171086600677	0.004021396218624757	13605.035714285714	633359.5714285715	272934389.33433926	79545669611.28572	4531.171086600677	56.88860718718173	1115492.4285714286	3.0885892849528815e-05	19.385914497874804	13.922558445072342	13.257064156419352	8.784881077449063
2020-10-26	3678808.929752828	399.73083508391085	1092916.142857143	527591.4285714285	6508.142857142857	4079.240117406321	0.0036788089297528003	13538.732142857143	611648.7142857143	264072370.8571789	79294447233.28572	4079.2401174063207	51.46677411050333	1092916.142857143	2.9552776789060766e-05	19.35974430709569	13.902009664947187	13.172765814350587	8.780792316500282
2020-11-02	3539503.658605299	389.90641962094014	1104878.0	493789.28571428574	6517.714285714285	3930.8822882866307	0.0035395036586052713	13560.875	636548.7142857143	248294154.07105896	79427931324.14285	3930.8822882866307	49.486536199661636	1104878.0	2.776256013709426e-05	19.30374009750766	13.914787753910696	13.10816390757147	8.782271181448419
2020-11-09	3039111.5084546437	428.64069878934623	1121852.4285714286	556849.5714285715	6520.428571428572	3428.490009014614	0.0030391115084546145	13551.214285714286	623351.7142857143	235275847.77085465	79461284136.85715	3428.490009014614	43.15929579421705	1121852.4285714286	2.6729523120820527e-05	19.251856972037046	13.92962146155158	13.227014521069446	8.782693130584722
2020-11-16	3183746.382181742	461.32960827419225	1102810.0	544778.2857142857	6512.857142857143	3523.938560090538	0.003183746382181686	13539.732142857143	596099.8571428572	265253518.1500711	79480712721.71428	3523.938560090538	44.34319499972452	1102810.0	2.956158968822918e-05	19.38354436875274	13.91269735260657	13.203469113967847	8.781520544812773
2020-11-23	4557552.982921465	523.2283531769224	1159035.7142857143	532692.7142857143	6509.714285714285	5284.699068845985	0.004557552982921415	13550.44642857143	672248.2857142857	429844205.88020736	79328249963.42857	5284.699068845984	66.67803107235008	1159035.7142857143	5.0410480460964586e-05	19.86507426483001	13.962767528478835	13.18428092505027	8.781012309288913
2020-11-30	4467388.552802407	562.4903311597229	1127485.0	592614.4285714285	6523.857142857143	5184.628803680627	0.004467388552802357	13575.25892857143	623211.0	451884223.562106	79464387267.0	5184.628803680627	65.23251714031358	1127485.0	5.2857118519073007e-05	19.791187093495733	13.931973157969813	13.284244944850093	8.783180165052954
2020-12-07	3349494.968253436	595.1274255489689	1097857.5714285714	511151.4285714286	6498.0	3714.7036435719237	0.0033494949682533856	13861.115183993857	626329.5714285715	358716000.1665956	79143922703.42857	3714.7036435719233	46.93267540432971	1097857.5714285714	4.019251641831337e-05	19.666127789597986	13.908064800898364	13.142325595911869	8.779225189070113
2020-12-14	3764400.896213309	568.5721324622193	1141655.2857142857	507402.14285714284	6500.0	4303.823305545278	0.0037644008962132575	13936.569623169571	650173.7142857143	385099790.69940436	79359158525.85715	4303.823305545278	54.208359690276	1141655.2857142857	4.438800623007955e-05	19.757398863740807	13.947167512350736	13.134961576433426	8.779527963952606
2020-12-21	5155957.004111056	632.975224931118	1199629.857142857	542259.4285714285	6516.428571428572	6286.411803385397	0.005155957004111	14016.949527690715	677904.5714285715	587770343.1117635	79606495331.0	6286.411803385397	79.00569380554192	1199629.857142857	7.206978139700445e-05	20.156257799576103	13.995339329655318	13.199880870711338	8.782076501618052
2020-12-28	5973459.48086393	645.032057835852	1179755.142857143	504188.71428571426	6527.428571428572	7085.622263620714	0.005973459480863871	14065.463270735	647863.1428571428	696749288.4164196	79647649911.57143	7085.622263620714	88.9246056644379	1179755.142857143	8.304182145283272e-05	20.342153844333577	13.979957916451166	13.128998848331259	8.783725354663082
2021-01-04	8267158.428790051	821.294989454789	1202195.857142857	537190.5714285715	6513.571428571428	10072.462758855636	0.00826715842879	14058.00109299943	668986.5714285715	1295074594.330151	79540940089.85715	10072.462758855636	126.74088546718478	1202195.857142857	0.0001596444703290971	20.840653512075534	13.998980769592512	13.190902776674841	8.781606340031976
2021-01-11	8606692.783974769	1196.617046380563	1264149.0	622418.5714285715	6514.857142857143	10926.18544804762	0.008606692783974728	14112.879623957286	719339.8571428572	1825319933.5527987	79664639788.57143	10926.18544804762	137.0737605800978	1264149.0	0.00023248397790700463	21.290050888157783	14.049626220408085	13.34085795837267	8.781812408395243
2021-01-18	5208593.261498009	1181.8211267679715	1178317.0	562763.2857142857	6514.428571428572	6149.106574056878	0.005208593261497972	14157.247957501857	665175.4285714285	1106249486.5440946	79539490046.71428	6149.106574056878	77.28976442576706	1178317.0	0.00013145026009853562	20.819460287506324	13.979126926635672	13.240330382437062	8.781739618144448
2021-01-25	6756844.612054995	1295.3677945228342	1184689.0	544998.4285714285	6516.571428571428	8012.299930966917	0.006756844612054958	14183.33229558457	698859.0	1565450679.9910238	79559721762.42857	8012.299930966916	100.7624543965101	1184689.0	0.00018686727904231615	21.160931935200864	13.984358138966263	13.207203725785032	8.782089022839797
2021-02-01	7374902.002568902	1342.877236010687	1226284.0	571252.4285714285	6492.714285714285	9098.721170048088	0.0073749020025688575	14175.792836877716	741952.8571428572	1788261363.2268143	79297376061.71428	9098.721170048088	114.71060456459688	1226284.0	0.00022277108393079187	21.288370955403003	14.018546542038655	13.253473308536313	8.778378562262391
2021-02-08	12139024.69828041	1650.837077565333	1282681.2857142857	622639.4285714285	6497.428571428572	15599.396659677499	0.012139024698280371	14235.073332895143	806065.2857142857	3624373817.1941786	79314038190.42857	15599.396659677499	196.7642606431402	1282681.2857142857	0.00046998281625614457	21.996211426505432	14.064062273376445	13.341564446030068	8.779148901347316
2021-02-15	11614439.103611212	1795.6560029139187	1268321.5714285714	587769.4285714285	6504.571428571428	14771.640762666677	0.01161443910361117	14261.321156579428	795840.0	3756538513.7503552	79357403906.28572	14771.640762666679	186.18452285126932	1268321.5714285714	0.00048163077737277713	22.041759190978805	14.052576471365771	13.28335127812172	8.780241610551546
2021-02-22	11799027.116975766	1876.741519303667	1283095.0	607406.7142857143	6504.857142857143	15185.675068193636	0.011799027116975714	14292.544575021999	786085.2857142857	3975716457.552651	79500649379.14285	15185.675068193636	191.0131709283109	1283095.0	0.0005150629552231708	22.091026569738677	14.064217849892003	13.316174743170492	8.780285118325333
2021-03-01	11684543.089270696	1508.0043510060943	1232186.4285714286	600184.5714285715	6494.285714285715	14600.257534340855	0.011684543089270628	14304.710689738144	746393.4285714285	3208481804.9911585	79427130538.28572	14600.257534340855	183.76535601640626	1232186.4285714286	0.0004041587075194955	21.798113751342676	14.023666663594213	13.304286864513584	8.778670320775772
2021-03-08	8164431.731823577	1621.1332854471057	1210830.4285714286	550162.2857142857	6505.428571428572	9889.523770251706	0.008164431731823529	14361.767444052	760469.2857142857	2391517295.4468007	79668028829.0	9889.523770251706	124.15832077953483	1210830.4285714286	0.0002907390510001699	21.5855394352688	14.00654423013811	13.216052816875832	8.780364972666815
2021-03-15	9492458.713477256	1837.1331387325715	1290641.142857143	591984.5714285715	6474.428571428572	12271.521994660634	0.009492458713477215	14334.581454020858	833488.5714285715	3143303909.962545	79518015998.71428	12271.521994660634	154.3076618241511	1290641.142857143	0.00040865528518358466	21.86281338401839	14.07048692283767	13.290957047459854	8.775592360875757
2021-03-22	10536145.031941937	1784.9175063872428	1278302.0	582851.8571428572	6492.714285714285	13494.655141387582	0.010536145031941887	14353.805931795858	835841.7142857143	3389161560.852651	79804313001.28572	13494.655141387582	169.08037758862307	1278302.0	0.00043501674155545765	21.937472987066077	14.060688960932847	13.275546739923792	8.778423370163063
2021-03-29	9405163.631159132	1679.6657961927015	1276644.142857143	592687.8571428572	6504.428571428572	12053.725155358707	0.009405163631159086	14382.086464136572	816971.1428571428	2840232733.1991715	79931227130.0	12053.725155358707	150.7880391969944	1276644.142857143	0.0003639442243909574	21.761814366831064	14.059160574460197	13.291934631873712	8.780234738527932
2021-04-05	10040193.500266077	2009.3050553143544	1310050.7142857143	614689.5714285715	6505.428571428572	13230.487555452755	0.01004019350026603	14378.831739501142	854800.7142857143	3625373716.203652	79926144132.0	13230.487555452755	165.6635425893614	1310050.7142857143	0.00047838440721843296	22.001073472677316	14.08468596470443	13.327882716535845	8.780376483451308
2021-04-12	7277116.357248738	2094.898800025047	1307667.2857142857	634792.4285714285	6510.857142857143	9532.336224577428	0.007277116357248671	14383.11988668743	829234.0	2739837408.009614	80262983875.57143	9532.336224577428	118.8525377286089	1307667.2857142857	0.00035799310069369744	21.71575154114296	14.083517784313488	13.360229534392825	8.781203145568755
2021-04-19	8559410.114587767	2347.199137672206	1383961.857142857	665638.0	6460.571428571428	11937.484640959921	0.008559410114587714	14313.274208307428	913881.0	3605462930.40462	79819660160.71428	11937.484640959921	149.64251596437697	1383961.857142857	0.000503340181052243	21.99450033455567	14.13843555573662	13.407220483988178	8.773459383112874
2021-04-26	7351557.316642164	2361.790370159473	1494600.0	799676.2857142857	6492.285714285715	11198.071266507974	0.007351557316642114	14409.868931192716	1006001.1428571428	3127352174.09262	92759228570.85715	11198.071266507974	124.02941761762943	1494600.0	0.00042206428110546593	21.757802781261592	14.216015990794025	13.588944868037826	8.778341743613945
2021-05-03	3886502.3397532203	2892.8315730650397	1467382.0	756199.5714285715	6471.428571428572	5725.313598850114	0.0038865023397531714	14389.386201718715	984831.2857142857	2022615804.1279864	95070323138.71428	5725.313598850114	60.203601367664064	1467382.0	0.0002505685959045047	21.412573989428683	14.198590858313269	13.535394657132509	8.775143019461701
2021-05-10	6265621.359154634	3648.731813283794	1608436.2857142857	812041.5714285715	6488.0	10320.263668981594	0.006265621359154572	14419.967339731857	1142952.0	4236895111.742339	95898577891.0	10320.263668981594	107.50845994946872	1608436.2857142857	0.0005834838499020594	22.03219783397027	14.28914716457414	13.605661354229245	8.777702352450296
2021-05-17	9862534.788195293	3774.802592385407	1543542.7142857143	803931.1428571428	6464.571428571428	15633.640945550907	0.009862534788195243	14434.707861422285	1137274.142857143	6877601458.991174	95581709917.14285	15633.640945550907	163.72404195200258	1543542.7142857143	0.0009167099028304273	22.526786027174182	14.247615613821457	13.594917067601857	8.774077146633152
2021-05-24	9015707.739478577	2592.64208240795	1367631.7142857143	724907.5714285715	6451.714285714285	12522.853296123403	0.00901570773947853	14439.319299545572	918501.8571428572	4143437978.331089	95388636680.71428	12522.853296123405	131.48267148620923	1367631.7142857143	0.00048545269997431125	22.00975838582344	14.127013734778291	13.492271513141704	8.772093981415386
2021-05-31	2813862.084634184	2586.213849127494	1297705.2857142857	709163.2857142857	6432.857142857143	3655.3583189713195	0.0028138620846341286	14399.214361439572	906670.0	1324973690.6785772	95069092160.42857	3655.3583189713186	38.44718955775324	1297705.2857142857	0.00014490240589852958	20.97281987194156	14.076052929054002	13.469496445585625	8.769168338818956
2021-06-07	1917345.7011455218	2685.495432988227	1252113.857142857	714896.7142857143	6472.0	2423.537132554274	0.0019173457011454713	14479.89706885	897221.7142857143	930877430.9576179	95037968991.28572	2423.537132554274	25.465661983494357	1252113.857142857	9.900864616165852e-05	20.631778229921597	14.038747457015404	13.475825472334389	8.775215291118558
2021-06-14	1793034.050371708	2487.661768706687	1176035.5714285714	642546.4285714285	6452.285714285715	2116.5517736958695	0.0017930340503716428	14450.513140527857	827287.8571428572	804618224.9885205	94666646478.42857	2116.5517736958695	22.322452337410148	1176035.5714285714	8.016733303144509e-05	20.490555606461644	13.977277981790776	13.372332276442183	8.772186181442292
2021-06-21	1891029.9207561954	2260.6450821073727	1161627.4285714286	604621.1428571428	6427.428571428572	2213.69059406185	0.0018910299207561573	14439.265517748858	818279.8571428572	755196193.3522688	93990933411.85715	2213.69059406185	23.570849959928527	1161627.4285714286	7.526175967567528e-05	20.418168205233986	13.963445668248088	13.311308764007368	8.768289114607223
2021-06-28	2230393.8065895564	1925.7175377640488	1227603.4285714286	683760.7142857143	6423.857142857143	2764.2635383904044	0.0022303938065895	14458.48686478243	881822.7142857143	770010653.5326099	94121685467.71428	2764.2635383904044	29.308099562858366	1227603.4285714286	8.099194437235088e-05	20.365238158076693	14.017887730248585	13.431618118480936	8.767757831543646
2021-07-05	1647942.3703199974	2209.60970188695	1177942.7142857143	638665.8571428572	6420.285714285715	1955.4271094589708	0.001647942370319957	14461.178660150716	868817.4285714285	656436837.7196076	93948889526.85715	1955.4271094589708	20.789212794768293	1177942.7142857143	6.620645277445693e-05	20.274086209138833	13.97830271118877	13.366593835838637	8.767203881109959
2021-07-12	2301027.1136389007	2171.16748868665	1223602.0	575356.7142857143	6416.857142857143	2877.8928468366057	0.0023010271136388568	14477.447298015144	837367.1428571428	909566446.2054013	94258090736.28572	2877.8928468366057	30.49400508584399	1223602.0	9.665243819214297e-05	20.55365355355613	14.015090619659171	13.262244873095952	8.7666758579968
2021-07-19	2772612.3840653063	1904.9896333389001	1199173.857142857	569228.2857142857	6375.142857142857	3338.0993621656357	0.0027726123840652425	14412.347707861287	838983.7142857143	955050319.1047629	94049624611.57143	3338.0993621656357	35.48578126015616	1199173.857142857	9.781128073787994e-05	20.655591247959144	13.99681749793339	13.251262626824484	8.760139299253401
2021-07-26	2436514.338064245	2073.2009505134843	1201305.4285714286	605056.7142857143	6388.142857142857	2937.5328555904644	0.0024365143380641998	14438.925883026857	853294.5714285715	909821483.1231167	94305820540.28572	2937.5328555904644	31.18111318128175	1201305.4285714286	9.319610095036137e-05	20.60405548480395	13.998445523991341	13.31214323511443	8.76217538190703
2021-08-02	3317481.1339179534	2449.4532381564654	1256040.2857142857	649895.4285714285	6314.142857142857	4172.3358661564225	0.0033174811339179004	14284.795039450142	913627.1428571428	1463530733.9766765	93351072970.42857	4172.3358661564225	44.70991987492827	1256040.2857142857	0.00015755273978908935	21.089365452854103	14.042912653298254	13.382570782973692	8.75052435435737
2021-08-09	4520135.292055165	2897.63095838691	1202356.142857143	545444.2857142857	6431.142857142857	5426.268884140483	0.004520135292055115	14522.191088313715	900597.4285714285	2375352057.841743	97709506180.42857	5426.268884140483	55.4898098599232	1202356.142857143	0.0002327233634689853	21.569654061377644	13.999629620267314	13.207243445272388	8.76882140266108
2021-08-16	5694715.310320181	3200.327458487103	1196890.857142857	518387.85714285716	6473.142857142857	6800.63606231259	0.005694715310320157	14619.206918007572	902646.8571428572	3290218614.881787	100125597212.42857	6800.63606231259	67.93411150359593	1196890.857142857	0.0003138399909724497	21.907122045640286	13.994663978856186	13.157975532285999	8.775396540682465
2021-08-23	4253791.900980515	3188.188659330384	1226498.4285714286	535711.2857142857	6471.428571428572	5231.651326078383	0.004253791900980485	14656.369742933855	914017.7142857143	2443691493.0833426	100129193453.14285	5231.651326078384	52.25934271903883	1226498.4285714286	0.00024018992624589452	21.602735680574472	14.019339255476668	13.190718654435395	8.77511106066615
2021-08-30	9278811.812306112	3216.4098145612443	1171975.7142857143	503388.71428571426	6472.0	10833.075827648909	0.009278811812306057	14663.144090272	950617.0	5389957828.769021	99965937599.85715	10833.075827648909	108.40199420584065	1171975.7142857143	0.000503659227745467	22.393784539255698	13.973605176149897	13.12882264646447	8.775230912658461
2021-09-06	11000862.673316985	3815.1339938715887	1203356.857142857	533346.5714285715	6474.571428571428	13234.173022587322	0.011000862673316928	14703.16292552157	891983.4285714285	7566701180.288526	100065590112.28572	13234.173022587322	132.31538319827564	1203356.857142857	0.0007277364925844087	22.739322921913182	14.00020097352802	13.185912684137177	8.77561875571811
2021-09-13	10089751.4603065	3363.4492624530358	1239904.7142857143	573857.5714285715	6454.714285714285	12523.329825385952	0.010089751460306471	14679.194442037286	905902.7142857143	6169575963.051869	99684979299.71428	12523.329825385952	125.68752995850204	1239904.7142857143	0.0006145713350784904	22.4444648340421	14.030057764013945	13.257849716405476	8.772539692305788
2021-09-20	6678854.727133343	3383.622568130584	1185249.5714285714	539741.8571428572	6466.428571428572	7932.916226254857	0.006678854727133314	14718.682118241999	917212.2857142857	4062239034.2107286	99876140927.28572	7932.916226254857	79.43300607503117	1185249.5714285714	0.0003867642222292038	22.116179624255118	13.984988856225637	13.197417006977696	8.774372428854447
2021-09-27	8027106.360820883	2974.7448720547727	1150940.142857143	513805.85714285716	6461.142857142857	9245.925739349788	0.008027106360820829	14718.828837401858	899811.5714285715	4295129935.932526	99654138202.14285	9245.925739349788	92.84926112848818	1150940.142857143	0.0003974506004608305	22.117179310050457	13.955590731335898	13.1488268078995	8.773526760366774
2021-10-04	7858103.614554225	3166.5364465976454	1133863.857142857	515938.71428571426	6387.142857142857	8900.149047051811	0.007858103614554185	14627.866680150428	924362.0	4454550904.483546	98632687907.42857	8900.14904705181	90.25731205669356	1133863.857142857	0.0004095160737301067	22.19945557861987	13.94077592608255	13.15261864543996	8.76201709323019
2021-10-11	9621675.915259445	3541.527210862487	1245439.857142857	588345.4285714285	6383.571428571428	12078.951397497465	0.009621675915259387	14636.745709305715	974600.1428571428	6151078610.368325	98537236897.57143	12078.951397497465	122.5467013040411	1245439.857142857	0.000627165701413864	22.522269691292802	14.033230441259827	13.28238147718277	8.761467951639098
2021-10-18	9220565.548819963	3736.6156668614844	1206628.2857142857	556615.4285714285	6352.571428571428	11198.082335993198	0.009220565548819915	14610.08729455057	926710.5714285715	6225973679.289086	98078885562.28572	11198.082335993198	114.31168955006396	1206628.2857142857	0.0006177152045943177	22.526924078375043	14.002638355526297	13.22924363839219	8.756590515875034
2021-10-25	6748545.554773504	4074.246434207233	1261811.857142857	605079.2857142857	6402.428571428572	8529.693356937754	0.006748545554773442	14683.198224931713	997346.4285714285	4960453202.895128	98896367006.57143	8529.693356937754	86.19275312108896	1261811.857142857	0.0005069862447153545	22.316050152322127	14.047936961495692	13.312991739045696	8.764404706530241
2021-11-01	11742759.671534156	4243.044133338898	1386731.857142857	654476.4285714285	6374.285714285715	16317.695724910944	0.0117427596715341	14641.659271967286	1062672.7142857143	8988715564.319002	98445966388.71428	16317.695724910946	165.76233944758178	1386731.857142857	0.0010154895482212996	22.914458387623565	14.141329675455228	13.390173378727017	8.76000951785414
2021-11-08	10303839.193399053	4589.974415254239	1338094.4285714286	658796.5714285715	6365.428571428572	13855.432575196473	0.010303839193399014	14634.479897745428	1018357.5714285715	8526052431.909989	98263137978.85715	13855.432575196473	141.12511200067826	1338094.4285714286	0.000934276688390542	22.85662869008984	14.105942430679395	13.39758395987727	8.75859159667085
2021-11-15	11370023.322037602	4652.860887826669	1326215.5714285714	638513.7142857143	6362.571428571428	15109.644176075979	0.011370023322037529	14569.916629626428	1043936.0	9546327259.175026	98120669222.85715	15109.64417607598	153.9499619168266	1326215.5714285714	0.001034155460971662	22.9716047844023	14.097452007603223	13.366440317602056	8.758174607394858
2021-11-22	10253335.954320697	4228.098325624113	1263712.142857143	602431.8571428572	6313.857142857143	12970.934281406866	0.010253335954320642	14510.358418632715	990918.2857142857	7794144362.5872135	97348547511.85715	12970.934281406866	133.1875715455889	1263712.142857143	0.0008098048026798472	22.771705618822033	14.048516481341961	13.306037592809213	8.750460179835489
2021-11-29	9818229.400215788	4287.798474993737	1257601.7142857143	579614.2857142857	6287.571428571428	12333.90253940585	0.009818229400215744	14494.782852109143	950622.0	7597038496.00722	96948694460.42857	12333.902539405846	127.19541976380961	1257601.7142857143	0.0007875556373481129	22.74791294730532	14.043433446171628	13.268979636747758	8.746284734266746
2021-12-06	9797896.944596743	4374.335565876263	1263757.7142857143	621673.4285714285	6244.857142857143	12337.767056354878	0.009797896944596698	14397.208699287285	933247.1428571428	7749535324.43661	96300643635.0	12337.767056354878	128.16787990787572	1263757.7142857143	0.0008107877059943476	22.754357411786383	14.04869511937333	13.331593656203596	8.739498202237819
2021-12-13	6788876.327479965	4118.375840485931	1233487.2857142857	607662.7142857143	6385.285714285715	8379.48233278871	0.006788876327479929	14672.070523040858	940273.5714285715	5034238733.516177	98586029271.28572	8379.48233278871	85.09953334425236	1233487.2857142857	0.0005053727398974002	22.33397424828538	14.02496907815962	13.316897215920468	8.761589938967647
2021-12-20	6909042.15894853	3938.3425966519158	1199695.142857143	595166.8571428572	6462.857142857143	8305.205321253949	0.006909042158948471	14876.318741136429	925609.1428571428	4908174485.434696	99827613982.14285	8305.205321253949	83.25249217888509	1199695.142857143	0.000473072156785883	22.30065697181692	13.996783656272788	13.296039156338292	8.773794903449637
2021-12-27	5938131.226406677	4053.6266418969713	1248431.7142857143	610352.2857142857	6450.714285714285	7415.962879581645	0.005938131226406629	14872.523462242143	947027.5714285715	4340268692.426203	99627901420.0	7415.962879581645	74.45195041746159	1248431.7142857143	0.00043538253259922205	22.184891332019884	14.036984579921665	13.321494189630185	8.771940469245692
2022-01-03	8492005.937313424	3742.66119156717	1216119.2857142857	580680.2857142857	6462.0	10341.4603120135	0.008492005937313371	14906.707127421143	972252.1428571428	5728329965.619567	99823895421.85715	10341.4603120135	103.5792803515077	1216119.2857142857	0.000558778255776421	22.463031570761792	14.010782777642946	13.27155000183676	8.773669350516085
2022-01-10	12422056.167563146	3324.7641403189455	1199617.0	583730.7142857143	6460.142857142857	14898.458437192003	0.012422056167563072	14871.721378406572	1003496.7142857143	7400982195.599276	99802664251.0	14898.458437192003	149.36284824994814	1199617.0	0.0007126796972797546	22.714532388982747	13.996851340306987	13.275191486511764	8.77338130170433
2022-01-17	13206407.059993241	3296.926981088756	1228414.0	611290.4285714285	6474.142857142857	16277.877964992565	0.013206407059993186	14920.663392165001	1039813.8571428572	7853086368.327985	100023289114.85715	16277.877964992565	162.78302770911955	1228414.0	0.0007742959941495042	22.776376714081316	14.020450002370282	13.322522227595764	8.775560098492933
2022-01-24	12231957.530664358	2745.9419048593145	1171785.4285714286	572773.7142857143	6468.285714285715	14346.747535938932	0.012231957530664314	14924.728326995857	959025.5714285715	6001449833.695658	99924850173.42857	14346.747535938932	143.60586084764296	1171785.4285714286	0.0005643910954823793	22.509630490422307	13.973298591545058	13.257553183975817	8.774641892734532
2022-01-31	11504177.167161861	2539.0977937046014	1157621.5714285714	568939.5714285715	6473.571428571428	13304.498249226917	0.011504177167161801	14906.719069098284	989780.5714285715	5250961743.066213	99978696493.14285	13304.498249226917	133.0796493896303	1157621.5714285714	0.0004860689096013241	22.379263378188917	13.961734696017631	13.250978862484148	8.775470744436134
2022-02-07	10482033.891419679	2905.023982758619	1168331.142857143	606807.0	6474.428571428572	12242.041780401616	0.010482033891419629	14927.931295042	1025973.5714285715	5448156563.083241	100013899889.42857	12242.041780401616	122.5275697238559	1168331.142857143	0.0005099745095241821	22.40092774342072	13.970669040965504	13.31472669600979	8.775577434945559
2022-02-14	6801624.469870975	3014.40503196126	1164825.2857142857	614407.5714285715	6465.285714285715	7963.666781537785	0.006801624469870929	14913.827854400142	991622.2857142857	3721081873.095472	99879670237.42857	7963.666781537783	79.76816999318889	1164825.2857142857	0.0003494919897663974	22.01166276326703	13.96759139397344	13.328270519575529	8.774193308896928
2022-02-21	6794859.069513763	2851.620377022627	1201493.857142857	565269.5714285715	6454.714285714285	8139.057516444432	0.0067948590695137145	14916.983932609857	966686.1428571428	3490645476.8531947	99784128094.28572	8139.057516444431	81.59547661214768	1201493.857142857	0.0003351787849380049	21.96502198942411	13.997466274519978	13.244300283680918	8.77254076144832
2022-02-28	6448627.559923456	2702.4706583451625	1142414.857142857	581875.2857142857	6462.428571428572	7370.986690443796	0.006448627559923386	14927.099725718572	976765.7142857143	3132556850.3458014	99879259588.28572	7370.986690443796	73.79610051701141	1142414.857142857	0.00028668665837517943	21.834873194607827	13.948445097851643	13.273297267597945	8.773753100093808
2022-03-07	4334517.937199167	2728.679834557904	1151909.142857143	597303.8571428572	6441.285714285715	5003.209747027847	0.004334517937199129	14929.521775632858	989243.7142857143	2145715352.6705213	99512729527.0	5003.209747027847	50.253045251091514	1151909.142857143	0.00019915396820872495	21.47078714793464	13.95643927046933	13.299909265870538	8.770462678890649
2022-03-14	3161298.484474595	2594.686603364783	1140462.857142857	616544.7142857143	6429.285714285715	3609.3561225805647	0.003161298484474543	14962.653698116143	953118.0	1479591413.4874089	99364040983.57143	3609.3561225805647	36.34413841327537	1140462.857142857	0.0001361537893082814	21.102144301409094	13.94557514470871	13.32860637421952	8.76855382281614
2022-03-21	3816178.504377376	2837.2980413292144	1182313.7142857143	632322.4285714285	6417.428571428572	4545.443237850986	0.0038161785043773285	14912.107715195714	993055.5714285715	1954447671.7469554	99142245475.42857	4545.4432378509855	45.85255637776386	1182313.7142857143	0.0001878695934771969	21.342418364162587	13.982103741635134	13.354557880422378	8.76676913223599
2022-03-28	4582034.510819836	3141.8788203222844	1164052.4285714286	606519.7142857143	6428.428571428572	5355.459277727118	0.004582034510819786	14953.023813504857	986251.1428571428	2624435883.088548	99330231235.85715	5355.459277727118	53.892173392898876	1164052.4285714286	0.00024697504434674185	21.62888536700143	13.966902742698199	13.314719649534355	8.768479773377406
2022-04-04	5230917.781809799	3430.7046932537355	1134190.0	562107.5714285715	6399.571428571428	5911.056955457369	0.005230917781809757	14914.770320233858	970947.1428571428	3243166761.4707794	98847338223.71428	5911.056955457369	59.82242702711776	1134190.0	0.0002965479645997739	21.889265325786074	13.94063730828064	13.238126235944966	8.76396470284624
2022-04-11	5904065.138179058	3213.486656274526	1107059.5714285714	551590.4285714285	6413.0	6525.030940745831	0.005904065138179014	14958.11925898957	999437.5714285715	3464279879.357719	99092684552.0	6525.030940745829	65.81623708507439	1107059.5714285714	0.00030881400729517583	21.866000254678674	13.917115734294255	13.220387605939298	8.766068817325245
2022-04-18	3900886.9765284364	3046.5771413125153	1087823.142857143	539977.2857142857	6396.0	4253.038056670729	0.0039008869765284	14937.677265573859	962577.5714285715	2144703702.7840688	98817993156.0	4253.038056670729	43.05301030598025	1087823.142857143	0.00018936283275234806	21.473163239791468	13.899357477656851	13.198894580497127	8.763404007654506
2022-04-25	4521457.182871396	3001.2796130082643	1141894.2857142857	583476.1428571428	6374.714285714285	5200.884204458106	0.004521457182871357	14866.988473557429	994047.1428571428	2451332918.703175	98438461243.57143	5200.884204458106	52.834720379160025	1141894.2857142857	0.00022936963642596753	21.59024404948276	13.946623852317575	13.27383820365556	8.760070898515355
2022-05-02	14191082.970489094	2836.9009327043486	1155553.142857143	548932.1428571428	6358.857142857143	16378.357464169343	0.014191082970489042	14886.81212324343	963317.8571428572	7249988877.601224	98187476897.42857	16378.357464169345	166.43859159276715	1155553.142857143	0.000680191534924569	21.9902777456775	13.959762473045815	13.214770517492159	8.757598602873
2022-05-09	4549054.170528422	2653.7034252316944	1111593.2857142857	553250.7142857143	6283.0	5085.993515739625	0.0045490541705284	14726.91304483043	917228.7142857143	2181801657.631457	96959695990.42857	5085.993515739625	52.4790996303015	1111593.2857142857	0.00020109757525083998	21.460623583261363	13.920534240259366	13.222617526824482	8.745575560462616
2022-05-16	6731360.289954669	2085.7690041830188	1205340.0	591720.4285714285	6273.571428571428	8412.979121428027	0.006731360289954615	14760.899033645428	897238.8571428572	2493884831.8483124	96687675908.71428	8412.979121428027	87.20394013432362	1205340.0	0.0002579442311626997	21.40919685669977	13.999458050974079	13.286244365244192	8.744053394143224
2022-05-23	2572201.390308507	1997.321597061033	1107979.2857142857	540698.7142857143	6185.428571428572	2854.9681976467764	0.0025722013903084575	14523.712300115143	902212.5714285715	927975653.900864	95483527932.57143	2854.9681976467764	29.876256948894564	1107979.2857142857	8.620346802937673e-05	20.63916639971666	13.917513385232539	13.199254409825013	8.72990358896179
2022-05-30	3119378.3221335583	1864.6153669032315	1080790.2857142857	505793.0	6138.285714285715	3373.9422838792816	0.003119378322133514	14448.646445394286	891018.2857142857	1046722525.383098	94768112560.0	3373.9422838792816	35.60995632161051	1080790.2857142857	9.562646918235622e-05	20.733441054468614	13.893123242642178	13.13254274084282	8.72226999950881
2022-06-06	5141736.862314497	1835.0671217124486	1068747.857142857	479518.28571428574	6027.142857142857	5489.556227944427	0.005141736862314443	14208.996635833571	877500.1428571428	1698811857.5313764	93059611748.42857	5489.556227944427	58.95856951765776	1068747.857142857	0.00015594534524657555	21.252147937172094	13.881160585927066	13.078965175497823	8.703769797815058
2022-06-13	5441432.329213616	1603.9693142022213	1051190.142857143	481087.0	5869.285714285715	5747.955866208388	0.005441432329213571	13872.041608953572	801563.8571428572	1567539737.9015536	90554595240.14285	5747.955866208388	63.506871283590876	1051190.142857143	0.00014579491533006566	21.125884258524355	13.865029731167647	13.082931940293307	8.677458228219981
2022-06-20	4141016.1015751413	1117.5258209484834	1073486.5714285714	494354.85714285716	5797.857142857143	4463.439041277085	0.0041410161015751	13762.305473125	794220.7142857143	841475599.1844629	89338340718.71428	4463.439041277085	50.02289554054268	1073486.5714285714	8.139629516021089e-05	20.49990059702407	13.885983653863082	13.110446596765565	8.665193077112738
2022-06-27	3742936.411793926	1171.0772469566657	977442.1428571428	440003.28571428574	5366.142857142857	3661.326964938957	0.0037429364117938855	12789.147373662287	780272.8571428572	791248232.4689668	82792156036.57143	3661.326964938957	44.218775132253896	977442.1428571428	7.475451665287166e-05	20.47912754941141	13.792066639865341	12.992724153756674	8.587818490555597
2022-07-04	3190329.4798176745	1090.9500921349259	1101947.0	485502.14285714284	6027.142857142857	3426.0136500273043	0.0031903294798176283	14209.38785936043	862670.4285714285	627816871.9581299	92988341086.71428	3426.0136500273047	38.128057442701525	1101947.0	6.001069745472221e-05	20.171452184576395	13.909796881154135	13.088626016568275	8.700033464892373
2022-07-11	2668578.436578888	1182.0943549302858	1171014.7142857143	509763.0	6474.571428571428	3128.6539014794	0.002668578436578843	15131.461955664287	955218.0	569440491.4674337	99940387110.57143	3128.6539014794002	31.31982902203356	1171014.7142857143	5.3494817919119986e-05	20.143922375690604	13.97325927064953	13.141081738625022	8.775614794441983
2022-07-18	2613537.7169382237	1263.264435584873	1202650.4285714286	552978.2857142857	6461.285714285715	3137.5658656829282	0.0026135377169381716	15121.14668168157	969777.5714285715	594058867.2859964	99682865197.14285	3137.5658656829282	31.466320217043183	1202650.4285714286	5.738286992714848e-05	20.18448339335354	13.99958408839859	13.2204564090585	8.77356111904884
2022-07-25	1958227.1857005877	1542.7724571595572	1187958.0	552219.7142857143	6444.714285714285	2333.1400970385994	0.0019582271857005286	15129.053315459712	937878.5714285715	543601638.8381702	99475246458.85715	2333.1400970385994	23.44439919959373	1187958.0	5.2027830818842e-05	20.06282565110643	13.987017389832461	13.219217219509586	8.77100370717487
2022-08-01	1604557.3783628042	1649.3807966101701	1272575.5714285714	655786.0	6419.857142857143	2043.072135570656	0.001604557378362757	15103.783077594573	1010168.2857142857	477476180.45722836	99082897290.85715	2043.072135570656	20.6199778384071	1272575.5714285714	4.871032536386326e-05	19.936710867540842	14.04814005948006	13.362226110787194	8.767146225818019
2022-08-08	1277226.0070449754	1679.7765190698842	1229448.0	623322.7142857143	6422.714285714285	1565.0965560465206	0.0012772260070449285	15081.580774213713	1007836.5714285715	388273779.211711	99190339896.71428	1565.0965560465208	15.77435746084731	1229448.0	3.8287942283076776e-05	19.753050105659153	14.019068358006606	13.330751373653216	8.76756805362177
2022-08-15	1889448.3700089583	1886.7196266594299	1118297.857142857	519008.4285714286	6335.0	2118.891138517997	0.0018894483700089143	14904.127867156427	940791.0	639199150.9015434	97783255127.14285	2118.891138517997	21.671174789198282	1118297.857142857	5.863607699514836e-05	20.24016930437665	13.927151749639307	13.159280312090898	8.753829504607825
2022-08-22	1379970.3018499187	1711.441011555483	1090004.0	516392.0	6321.142857142857	1504.0894841724948	0.0013799703018498714	14876.70595885	913327.7142857143	425484478.4945761	97669949096.85715	1504.0894841724948	15.41788489001176	1090004.0	3.804333864024576e-05	19.84716418728044	13.901571995624609	13.153873677966683	8.751627477137315
2022-08-29	1415864.91800032	1572.9429007263914	1058294.857142857	492057.14285714284	6265.428571428572	1502.4501721786978	0.0014158649180002713	14751.132323354428	915486.8571428572	404052419.18376714	96804374884.57143	1502.4501721786978	15.51370987516797	1058294.857142857	3.543370433180675e-05	19.791057005949543	13.872002333690649	13.10607170449965	8.742771478054381
2022-09-05	1587695.3169276023	1569.7728157718957	1070790.5714285714	513126.28571428574	6236.571428571428	1693.8203810331622	0.0015876953169275572	14677.986239844427	923362.0	448449985.2701396	96384171438.0	1693.8203810331627	17.570940160738235	1070790.5714285714	3.971517215998695e-05	19.860315078054295	13.883568439601003	13.145231086314833	8.738164985904465
2022-09-12	1807774.8278682607	1685.8087161392657	1058498.4285714286	498628.28571428574	6141.571428571428	1923.4927335035984	0.0018077748278681998	14405.333757399287	930278.2857142857	546794421.270036	94849283650.57143	1923.4927335035986	20.241899513177035	1058498.4285714286	4.897752564063171e-05	20.098826169995373	13.871906618052039	13.119301245830984	8.722699565002014
2022-09-19	1329119.4200528937	1471.0131278700844	1199578.0	587251.4285714285	6739.571428571428	1576.2755531319074	0.0013291194200528572	5161.36384777	975901.1428571428	356037684.0402068	103383646336.14285	1576.2755531319074	15.497884287116348	1199578.0	3.3290657172055375e-05	19.628877281537168	13.994673680320002	13.274605502458112	8.812923153691589
2022-09-26	1269664.0798548595	1311.158222718543	1120713.4285714286	493497.0	7142.142857142857	1424.0840883732449	0.0012696640798548142	1591.948525463143	948449.7142857143	299695875.2165885	109232399959.0	1424.0840883732449	13.047287318278618	1120713.4285714286	2.464181845840939e-05	19.4946640124968	13.92936476845058	13.108916000971513	8.87375422189746
2022-10-03	1480145.2270627248	1320.3664924438485	1186928.5714285714	490447.28571428574	7155.428571428572	1757.4225675656635	0.0014801452270626857	1597.0201092064287	950768.8571428572	353743239.08686674	109456554002.42857	1757.4225675656635	16.05669059839978	1186928.5714285714	3.069706557503164e-05	19.63573089193696	13.985521170776954	13.101419349351344	8.875625162831758
2022-10-10	2098562.573253275	1332.5341178091344	1158522.142857143	547633.7142857143	7154.142857142857	2400.054374471251	0.0020985625732532144	1601.8740916225713	953391.7142857143	501542357.2976845	109509147389.42857	2400.054374471251	21.902520287584462	1158522.142857143	4.189491819546544e-05	19.96492028943666	13.961939647372173	13.210264907281836	8.875445488036833
2022-10-17	2303798.6719423435	1295.9538241629784	1070306.857142857	539957.2857142857	7160.714285714285	2478.793073239056	0.002303798671942286	1610.6211710482858	852644.8571428572	538494028.9296006	109665915423.85715	2478.793073239056	22.60712256230119	1070306.857142857	4.226692035301931e-05	20.094230446208794	13.882465442905168	13.196735693119274	8.876364826887094
2022-10-24	2728191.1951327845	1314.3524386741258	1061714.7142857143	483760.85714285716	7157.285714285715	2924.0725131359973	0.002728191195132728	1612.7982605965715	898478.2857142857	644160308.6852295	109363894223.0	2924.0725131359973	26.733698100076122	1061714.7142857143	5.0459471027930404e-05	20.265973238036622	13.873718897757897	13.088308537847045	8.875883660554807
2022-10-31	1983470.921987463	1554.7013915003772	1065666.7142857143	483980.0	7158.714285714285	2117.279694815612	0.001983470921987414	1624.410434083143	875586.7142857143	553983523.9912928	109111755406.0	2117.279694815612	19.405085134563105	1065666.7142857143	4.335533738403996e-05	20.109292250950855	13.878752273964677	13.089111203243677	8.87608522678282
2022-11-07	2077293.919495773	1577.7405720547715	1031095.1428571428	501170.85714285716	7158.428571428572	2154.971433576232	0.002077293919495743	1636.9984342767143	808044.8571428572	589978317.7140198	108680985665.0	2154.971433576232	19.830369437839384	1031095.1428571428	4.502423055029641e-05	20.178189319000474	13.844595954936494	13.124332845741218	8.876044711041875
2022-11-14	3361918.198203315	1245.1720000834944	1144999.857142857	517572.28571428574	7161.428571428572	3890.347341984943	0.003361918198203286	1645.5697575542856	771101.2857142857	751804510.7129301	108556087952.57143	3890.3473419849433	35.8586491322651	1144999.857142857	6.402888049132497e-05	20.349697028709777	13.94963948997307	13.15576679859004	8.876464000753524
2022-11-21	1913178.3592277318	1191.3477604157972	1019381.4285714285	543492.8571428572	7158.571428571428	1962.2613931780902	0.0019131783592276858	1653.8750947115716	790155.0	411684987.4219524	108627425476.85715	1962.2613931780902	18.070035829354108	1019381.4285714285	3.116670839589004e-05	19.830326690218865	13.831386708207685	13.20464655453092	8.876065423717142
2022-11-28	1653438.3043797773	1184.3273739250242	975551.4285714285	578876.7142857143	7157.428571428572	1614.7272449869213	0.0016534383043797143	1667.4459844451428	762842.0	352311801.5080398	108813194618.28572	1614.7272449869213	14.84304168180084	975551.4285714285	2.5294147529255348e-05	19.67436272258558	13.78897126166423	13.265413962108909	8.875904855510402
2022-12-05	1610651.4158460218	1266.1709744510315	1003589.1428571428	565136.1428571428	7156.285714285715	1616.1401216344918	0.0016106514158459857	1676.4621595535714	798571.5714285715	367971984.96359795	108677634266.14285	1616.1401216344918	14.8720370056064	1003589.1428571428	2.71807070192897e-05	19.72084433757047	13.818595038561217	13.242524711459652	8.87574580207141
2022-12-12	1913241.3006327562	1264.6001588043744	1175868.142857143	746441.4285714285	7148.428571428572	2235.0066646797927	0.0019132413006327142	1674.9307381140002	935621.1428571428	436104483.8579866	108593382190.57143	2235.0066646797927	20.59025737592523	1175868.142857143	3.754934354858599e-05	19.88958856025308	13.948464872871055	13.454581112462359	8.874638704687282
2022-12-19	1934967.1040666103	1228.40653698756	1061683.857142857	540886.5714285715	7159.857142857143	2060.236096280832	0.0019349671040665571	1692.1923522492857	834249.5714285715	428921212.97557324	108542423815.28572	2060.2360962808325	18.98437961152782	1061683.857142857	3.3726059795270456e-05	19.872656310579007	13.8725040904065	13.200417413236591	8.876245119657083
2022-12-26	1758659.3980861164	1218.517183184437	963067.1428571428	536171.5714285715	7169.285714285715	1699.0840025644818	0.0017586593980860427	1698.7079492915714	783125.1428571428	386391102.54275256	108866398368.85715	1699.0840025644818	15.611617180426274	963067.1428571428	2.743808761074645e-05	19.768136977564968	13.7753339337072	13.189525459436547	8.87756089401387
2023-01-02	2193409.543604475	1201.3374789596728	917418.2857142857	508751.28571428574	7166.428571428572	1999.6644944130026	0.0021934095436044283	1702.7869531867143	759191.2857142857	475134396.90443563	108895902181.57143	1999.6644944130026	18.364428972257084	917418.2857142857	3.18277238214017e-05	19.976162244985346	13.724774107329662	13.139164259795063	8.877162377157054
2023-01-09	2383516.428839274	1265.47341901144	1057264.4285714286	574918.4285714285	7163.714285714285	2514.388274664418	0.002383516428839214	1704.1983669134286	942629.0	543828005.089559	108658834119.85715	2514.388274664418	23.143404768208345	1057264.4285714286	4.2283367020391206e-05	20.10374888972512	13.868157423576209	13.248749138247234	8.876783602740307
2023-01-16	2591222.9499476817	1466.435945311847	1067427.0	521143.85714285716	7159.285714285715	2768.3716767554965	0.0025912229499476286	1752.7631390748572	881164.4285714285	686168632.1781529	108400533065.85715	2768.3716767554965	25.537741057435916	1067427.0	5.407864545980144e-05	20.341664588926154	13.88032152007814	13.163537896720495	8.876164973882021
2023-01-23	2528600.3713682564	1597.5562834599643	999974.5714285715	521560.5714285714	7164.571428571428	2542.7669029813483	0.0025286003713682	1790.1884686542855	795178.5714285715	726917587.5077037	108615472313.85715	2542.7669029813483	23.415092068293443	999974.5714285715	5.377815629735968e-05	20.401004732383438	13.813348016062104	13.163741428523233	8.876903387940816
2023-01-30	2451971.410687445	1591.9858402354514	1034182.4285714285	510162.85714285716	7162.714285714285	2537.998367690078	0.002451971410687371	1798.1103961255715	834779.4285714285	703910368.749745	108595803832.71428	2537.998367690078	23.37350769010708	1034182.4285714285	5.3675169055850045e-05	20.364883582199365	13.848280945810822	13.141884200972205	8.876643972723997
2023-02-06	2873257.6064232513	1636.4441489939056	1076956.142857143	505262.4285714286	7157.857142857143	3095.725667688436	0.0028732576064232	1804.9629720775715	896913.1428571428	848246360.3192158	108335654600.57143	3095.725667688436	28.57853990686786	1076956.142857143	6.749293620939404e-05	20.552549132233874	13.889575123678862	13.13176682254477	8.875965251450795
2023-02-13	3072443.32355429	1563.2867812891386	1055344.0	490075.4285714286	7155.0	3277.3516303718525	0.003072443323554243	1809.0292345094288	844750.0	870040538.5319327	108289750578.57143	3277.3516303718525	30.278180168543056	1055344.0	6.872071168297025e-05	20.559304881516187	13.867262390825717	13.102062251135067	8.875565982925032
2023-02-20	3969765.243188242	1663.6057375803628	1077504.142857143	477097.85714285716	7130.0	4313.383175775761	0.0039697652431882	1807.8064464894287	834058.5714285715	1185546386.5183747	107844011995.14285	4313.383175775761	39.97647746159406	1077504.142857143	9.541193595265336e-05	20.882429511177754	13.888176321506291	13.07401145402655	8.87206188676143
2023-02-27	3270479.251168896	1631.834223094263	1052357.0	526492.2857142857	7111.142857142857	3464.581634370063	0.003270479251168843	1822.910430372	919252.1428571428	963632302.9959409	107705590386.71428	3464.581634370063	32.178555074356204	1052357.0	7.586313463888517e-05	20.668903123807695	13.865634737107559	13.17181011992506	8.869416108183419
2023-03-06	3295229.7980256146	1597.49197031811	1036618.1428571428	473682.14285714284	7109.285714285715	3420.0683219914963	0.003295229798025557	1840.0957342887143	913486.0	949133242.3138212	107571620821.28572	3420.0683219914963	31.79440958811696	1036618.1428571428	7.331972186667457e-05	20.666233549170347	13.850018903461562	13.067026298772687	8.8691564741361
2023-03-13	4784234.692647118	1529.5293920430813	1047215.8571428572	470964.28571428574	7109.142857142857	4988.333758248268	0.004784234692647086	1858.8343547138572	842137.5714285715	1307748714.7817614	107455970020.57143	4988.333758248268	46.42721938857873	1047215.8571428572	0.000101619312520037	20.907488038637855	13.860184456199335	13.057230958346521	8.869135417185289
2023-03-20	2795869.6482646917	1733.4424542038917	1061838.142857143	499828.85714285716	7117.285714285715	2977.609445710818	0.002795869648264643	1866.2628851168572	867073.7142857143	871292108.3829558	107686761272.42857	2977.609445710818	27.654694159041355	1061838.142857143	6.891270374586355e-05	20.5757330229277	13.874708218196957	13.121461248247897	8.870280990516482
2023-03-27	2452573.0715884254	1764.2294153794787	1068589.5714285714	502855.71428571426	7117.714285714285	2626.211205804913	0.0024525730715883854	1874.0330873901428	951202.4285714285	779663541.9381673	107610572019.42857	2626.211205804913	24.406463091077935	1068589.5714285714	6.206204483275729e-05	20.467108239685405	13.881529395855498	13.127777263334284	8.870341497502048
2023-04-03	2977123.057433703	1801.9749906904913	1101000.4285714286	534463.7142857143	7108.142857142857	3293.952187595177	0.002977123057433657	1877.578578109857	967620.2857142857	967143792.9351839	107482263019.28572	3293.952187595177	30.64923278799239	1101000.4285714286	7.963650115569815e-05	20.684404440916023	13.909335768085713	13.187436899275962	8.868994295221416
2023-04-10	3042331.215072949	1877.5351402271015	1024431.8571428572	518950.5714285714	7041.0	3134.3615813006695	0.0030423312150728997	1865.5240522029999	865038.4285714285	1030769606.59192	106602574776.42857	3134.36158130067	29.41887708173247	1024431.8571428572	7.977609053080309e-05	20.74619453621116	13.83780131344372	13.158977594519854	8.859500010167421
2023-04-17	3245811.454952871	2031.005531351757	1041401.4285714285	559400.4285714285	6959.714285714285	3362.706469794675	0.0032458114549527997	1846.3857584337143	856736.1428571428	1191479265.3634374	105377770407.28572	3362.706469794675	31.948820146674343	1041401.4285714285	9.370832075334094e-05	20.885245410990315	13.852098587370506	13.229393824375	8.84752492307403
2023-04-24	6191187.445123465	1915.9647546130086	987010.0	454802.4285714286	7096.142857142857	6171.732020692029	0.006191187445123443	1881.8043675321428	901489.1428571428	2144489909.2146547	107323832610.42857	6171.732020692029	57.59621857491965	987010.0	0.00016001531309829434	21.467958564498925	13.798186292070643	13.026007600449962	8.867292578359669
2023-05-01	5328212.914990752	1880.2040014611343	977924.7142857143	479705.5714285714	7117.714285714285	5257.975951511683	0.0053282129149907	1888.950770025143	916928.8571428572	1803256726.2681625	107783685780.28572	5257.975951511682	48.81103154078638	977924.7142857143	0.0001320349400059912	21.301634474204185	13.791346285806126	13.077637263320323	8.87034153436228
2023-05-08	11086204.267039577	1900.1298934207243	1136674.4285714286	441927.5714285714	7114.142857142857	12649.507690322878	0.011086204267039544	1887.9408536107144	1120584.0	3807644015.0228267	107254166956.71428	12649.507690322878	117.94509317536803	1136674.4285714286	0.0003242511472609454	22.034139034395288	13.943199282834783	12.997563757408269	8.869839270236584
2023-05-15	8086730.44201911	1816.1344189279457	1066054.142857143	464956.4285714286	7056.142857142857	8712.394266323066	0.008086730442019043	1868.2420705837142	1036801.4285714285	2652570879.4348106	106517518629.85715	8712.394266323065	81.7910401304192	1066054.142857143	0.00021467245509663326	21.654469612284696	13.878419010007022	13.046715788031369	8.861615393470768
2023-05-22	5417753.915025488	1815.350586332137	1054904.7142857143	473138.0	7095.428571428572	5724.260624924182	0.005417753915025456	1909.8274214992857	974407.0	1773886821.1452339	107156266789.14285	5724.260624924182	53.43424977209107	1054904.7142857143	0.00013996858405950527	21.280468074583037	13.86877557609577	13.063080619103484	8.867203915317699
2023-05-29	4506960.155126707	1846.9708974284028	1046302.2857142857	453900.85714285716	7115.0	4745.123263374533	0.004506960155126657	1931.5026797924286	996293.7142857143	1500294387.2125766	107397507968.28572	4745.123263374533	44.20482645654638	1046302.2857142857	0.0001176975724380511	21.113898203203203	13.859691027765283	13.024997735200262	8.869959310576894
2023-06-05	3932364.988669158	1877.0780318527188	1082996.142857143	502108.71428571426	7094.142857142857	4297.646708467493	0.003932364988669128	1942.1874751742857	980457.5714285715	1330508633.4554229	107142167612.85715	4297.646708467493	40.12030360051779	1082996.142857143	0.00010857421111389375	20.992682272601478	13.892898094042847	13.124459438836483	8.867023842556193
2023-06-12	2677467.778742824	1806.8414549553313	1072632.0	575360.8571428572	7094.857142857143	2867.151300011682	0.002677467778742757	1956.516659048	910330.4285714285	875678947.5505451	107426547207.57143	2867.151300011682	26.69768452105908	1072632.0	6.983489103535312e-05	20.575236847403055	13.883604857885548	13.255066006484466	8.867124675096786
2023-06-19	2379237.4335334334	1707.1745346914927	1037841.7142857143	559438.5714285715	7117.857142857143	2469.3037911755887	0.0023792374335333856	1977.7331758877142	911727.5714285715	731884377.344987	107770085384.28572	2469.3037911755887	22.91906440250235	1037841.7142857143	5.637664671224959e-05	20.408127523208186	13.85077345417376	13.23386168306672	8.870360187751164
2023-06-26	2180601.374984284	1869.0748992652586	1029644.2857142857	531801.2857142857	7114.857142857143	2257.2337466171143	0.002180601374984229	1992.872432727143	851400.1428571428	734848223.3309793	107767350426.0	2257.2337466171143	20.94752103071724	1029644.2857142857	5.64595482224297e-05	20.408006811437108	13.84351850195865	13.183064778529888	8.869939582280978
2023-07-03	2775534.953819162	1902.763147115303	1051222.0	489301.85714285716	7121.285714285715	2936.365342375129	0.002775534953819114	2015.1582511474285	936192.5714285715	951168226.7022741	107618631403.28572	2936.365342375129	27.29080350313823	1051222.0	7.479907062692423e-05	20.652742745430096	13.863748063110398	13.100034688161232	8.87084142826761
2023-07-10	4099370.5372148193	1883.0368102613315	953067.7142857143	422524.14285714284	7116.142857142857	3767.181753397474	0.0040993705372147715	2034.7287047745715	879226.8571428572	1395113629.1330032	107819429772.85715	3767.181753397474	34.89046435439878	953067.7142857143	9.489971008588175e-05	20.975817870287134	13.762281501917867	12.944462447032167	8.870120319310661
2023-07-17	2849907.472422999	1922.0947737747358	1042602.1428571428	471781.5714285714	7105.0	2995.6467680044625	0.002849907472422943	2046.454524146143	956364.2857142857	988907242.353712	107288736448.28572	2995.646768004463	27.917259803622894	1042602.1428571428	7.753301947960481e-05	20.694834198331133	13.855165972887594	13.06260113459058	8.868549561548656
2023-07-24	3244686.546487638	1881.4546330884186	1064016.7142857143	447647.28571428574	7141.285714285715	3459.2623333652514	0.0032446865464875996	2081.0995684044287	1001249.7142857143	1100545469.626888	107739523791.71428	3459.2623333652514	32.11026813514289	1064016.7142857143	8.715546051239478e-05	20.81077461113994	13.87583513547773	13.010132054387697	8.873647360893258
2023-07-31	3540960.8324908786	1865.9247661350944	1007576.7142857143	440261.14285714284	7147.857142857143	3567.2796302186803	0.0035409608324908286	2104.331192654143	983838.0	1191557321.3378396	107881165675.28572	3567.2796302186803	33.07218567857832	1007576.7142857143	8.903221727210315e-05	20.879533968608627	13.822813385132871	12.990844491618958	8.874567545471582
2023-08-07	2582581.782663774	1836.5233423645313	1056338.4285714286	454025.14285714284	7150.571428571428	2725.935717255476	0.0025825817826637142	2126.4809890261427	970554.5714285715	855638564.3800184	107937607657.71428	2725.935717255476	25.256264201952124	1056338.4285714286	6.69450383369389e-05	20.55341596426279	13.869665002883574	13.025074113003303	8.874946851632322
2023-08-14	2527609.8805003604	1848.7011999666013	1023833.1428571428	454966.4285714286	7148.285714285715	2602.1399373331687	0.0025276098805003286	2145.085081574857	993484.5714285715	842878916.7133504	107920875339.28572	2602.139937333169	24.116377360842055	1023833.1428571428	6.434606227339653e-05	20.54330555996795	13.83748450491686	13.027236767285173	8.874627660253758
2023-08-21	3054592.9910884835	1714.7612180011686	1039337.0	456826.71428571426	7144.571428571428	3195.5126365277465	0.0030545929910884284	2164.776115471714	1002263.2857142857	947490106.6411896	107814812540.85715	3195.5126365277465	29.642796878080755	1039337.0	7.359138311346608e-05	20.629793049582684	13.853123972503528	13.029665514429423	8.87410792789855
2023-08-28	2763093.986540869	1653.6980968940459	1008682.5714285715	439843.0	7148.0	2804.546805566784	0.0027630939865408285	2184.6046073242856	975388.8571428572	823564317.4520082	107897500470.42857	2804.546805566784	25.997086212697976	1008682.5714285715	6.19893320095858e-05	20.495477028251347	13.823013927934543	12.990429525797046	8.874587596801602
2023-09-04	2499811.913991779	1658.0419976204398	1011215.8571428572	487854.4285714286	7141.0	2527.754274885057	0.002499811913991743	2213.0910232214287	980548.0	752070327.0580571	107875332823.0	2527.754274885057	23.4437010658692	1011215.8571428572	5.6441398184956935e-05	20.381563340735465	13.82632709281903	13.088534503355476	8.873606838504013
2023-09-11	2230464.6133488053	1621.2911227769887	985991.2857142857	470725.14285714284	7140.428571428572	2220.908163960557	0.0022304646133487573	2233.4911392268573	940924.7142857143	651258515.4894003	107927842110.14285	2220.908163960557	20.58166989118084	985991.2857142857	4.807218575902115e-05	20.27767065249186	13.799420824555787	13.061330071378164	8.873527775479872
2023-09-18	1900219.2652494234	1623.7319008098857	1082383.7142857143	582769.4285714285	7101.571428571428	2034.731385355151	0.0019002192652493855	2239.849937552143	1037617.8571428572	556864932.1672777	107359422438.0	2034.731385355151	18.942935988096064	1082383.7142857143	4.436847700801791e-05	20.119645857024263	13.875267289880302	13.218317568788706	8.868062319754868
2023-09-25	1684048.389214639	1600.8843296735415	979954.8571428572	501720.71428571426	7140.571428571428	1676.0112511383056	0.0016840483892146	2277.208127213857	916658.5714285715	486584628.8640389	108065227858.0	1676.0112511383056	15.5161730017787	979954.8571428572	3.5867717612444125e-05	19.98118931357299	13.791758429774617	13.12110338699616	8.873547602465996
2023-10-02	1619430.033552634	1653.5482218001184	1010087.1428571428	471461.4285714286	7150.571428571428	1643.4410348002018	0.0016194300335525857	2303.2758362861427	913500.1428571428	481564389.7963458	108059093464.0	1643.441034800202	15.210248676518546	1010087.1428571428	3.6151112892838524e-05	19.97028062233	13.82464282340213	13.063078617594899	8.874946270826266
2023-10-09	1248581.7448678177	1630.328786382233	978597.4285714285	479422.4285714286	7149.571428571428	1223.9316592949217	0.001248581744867757	2312.0772838344283	870417.1428571428	367336553.4647326	108160820593.28572	1223.931659294922	11.317844411924622	978597.4285714285	2.6639727172878332e-05	19.70546116082171	13.79350760288805	13.079444237384516	8.874807467833312
2023-10-16	1183242.8681116248	1562.1363380228772	981550.0	478902.4285714286	7148.428571428572	1169.1375926165633	0.0011832428681115715	2329.420439812143	860156.7142857143	333750417.6672823	108196190686.71428	1169.1375926165633	10.808253252975835	981550.0	2.439422625833865e-05	19.610132103572997	13.79573958429096	13.078267138594573	8.874646903820379
2023-10-23	1583911.7420145427	1622.221423895803	1018645.5714285715	456885.0	7146.857142857143	1626.5954151030503	0.0015839117420144856	2344.3674484321427	915142.7142857143	467748750.89113086	107967501566.14285	1626.5954151030503	15.065176452273272	1018645.5714285715	3.561923269294798e-05	19.918226300245312	13.83330992373865	13.03175603666075	8.87442776771672
2023-10-30	2538973.006523394	1791.3837089838855	1066213.2857142857	445568.14285714284	7143.0	2718.682617404154	0.0025389730065233573	2347.227229302714	960934.4285714285	820378640.5332348	107798582439.85715	2718.682617404154	25.222185947088985	1066213.2857142857	6.520570232645117e-05	20.50578142634486	13.879020410311881	13.006806494368302	8.873887418225404
2023-11-06	2822892.6389292707	1849.4860467562828	1070141.0	433474.5714285714	7137.857142857143	3030.0669627740835	0.002822892638929243	2353.4136375167145	942901.8571428572	941334361.5860387	107710429193.0	3030.0669627740835	28.129922125832458	1070141.0	7.504236809297243e-05	20.65157146654525	13.882759579161373	12.9791375407587	8.873167530379071
2023-11-13	4102557.3620141963	2018.4573331385159	1093013.7142857143	454908.28571428574	7149.428571428572	4497.898062638614	0.004102557362014142	2369.5081738905715	974099.8571428572	1501361073.3050902	107914219431.85715	4497.898062638614	41.68006150935765	1093013.7142857143	0.00012213139040554013	21.100878123904458	13.904022736713234	13.025750095983167	8.87478756464541
2023-11-20	3571841.050873421	1993.379603156047	1081869.857142857	442010.14285714284	7144.571428571428	3870.2015558653343	0.0035718410508733573	2371.1024135411426	940138.8571428572	1285364392.6489148	107859874554.14285	3870.2015558653343	35.87183093158352	1081869.857142857	0.00010326792669908628	20.952801078347765	13.893046374465811	12.99820561533825	8.874106214746037
2023-11-27	3612248.175554606	2047.0849116222757	1073683.7142857143	453794.85714285716	7140.0	3906.7201778599933	0.003612248175554543	2365.9760057464287	932286.4285714285	1330661563.1798232	107819444545.14285	3906.7201778599933	36.234169837910954	1073683.7142857143	0.00010672351651552828	21.00037994573618	13.885020344326675	13.024903175052483	8.873467859160987
2023-12-04	4348389.357504509	2116.0089336227757	1135081.7142857143	457893.4285714286	7146.857142857143	4932.5307469800255	0.004348389357504457	2369.5556163795713	987537.4285714285	1658557187.3557992	107893517381.14285	4932.5307469800255	45.71646904703933	1135081.7142857143	0.00013947944380932327	21.221477955801127	13.941181171848072	13.033085946313	8.874427375614198
2023-12-11	4607831.578556426	2307.3855007931875	1143350.857142857	499657.4285714286	7136.285714285715	5282.288599721979	0.004607831578556386	2374.970863070714	959618.8571428572	1913430231.28091	107820583128.0	5282.288599721979	49.00200005575452	1143350.857142857	0.0001628466417434718	21.353684307746047	13.948994601166152	13.120718229621056	8.872946955284833
2023-12-18	5310575.276497712	2234.827026509144	1107770.2857142857	456547.85714285716	7130.142857142857	5889.962616543392	0.005310575276497657	2372.954684602857	907345.1428571428	2139261673.978035	107813071216.71428	5889.962616543392	54.630621622962124	1107770.2857142857	0.00017609497058576203	21.476746898129058	13.917208871011752	13.030640340771154	8.872085271428002
2023-12-25	3621207.4288066453	2255.641546338817	1173202.5714285714	534389.7142857143	7121.857142857143	4285.508309893166	0.0036212074288066	2371.5638078032857	978784.4285714285	1463737125.1224744	107543292778.0	4285.508309893166	39.841926450685364	1173202.5714285714	0.00012880135844566397	21.058229120784013	13.974202215614781	13.18789441536674	8.870922404926509
2024-01-01	2335169.9015563144	2310.8087490606986	1114917.5714285714	517640.85714285716	7120.714285714285	2620.969710067712	0.002335169901556243	2383.4062207007146	935161.5714285715	975124264.7462732	107517142422.28572	2620.969710067712	24.381272060669083	1114917.5714285714	8.148189081514806e-05	20.660062158817222	13.923774967990292	13.155859969752417	8.870761468310862
2024-01-08	2721556.550320174	2270.643354888537	1075002.142857143	495871.4285714286	7101.285714285715	2928.0606334004565	0.0027215565503201	2375.436745249	903332.2857142857	1110914510.3153148	107333212424.42857	2928.060633400456	27.268202176236542	1075002.142857143	8.907639945907529e-05	20.80735642681787	13.887079785808012	13.11345515479253	8.868025077568465
2024-01-15	2606394.4716554657	2520.0292907238886	1296076.7142857143	533547.7142857143	7144.714285714285	3316.2919160407396	0.002606394471655414	2386.2701615772858	921417.8571428572	1187953136.237412	107939848379.14285	3316.2919160407396	30.724690339683352	1296076.7142857143	0.0001120374284301448	20.861840919731605	14.056443954829124	13.178343959536663	8.874126472788554
2024-01-22	2745753.342433995	2472.633061993823	1155323.0	505746.85714285716	7135.285714285715	3212.6908337700706	0.0027457533424339285	2386.2812872645713	933647.2857142857	1230279622.4192924	107774117698.14285	3212.6908337700706	29.781658468101025	1155323.0	0.00010688549720001491	20.879897927263904	13.958145672937748	13.131432205234386	8.87279397554683
2024-01-29	1806384.39659413	2256.3258291308343	1128729.2857142857	549411.1428571428	7134.0	2046.773649502809	0.0018063843965940715	2394.3481197414285	903481.5714285715	734150900.2419709	107808399290.0	2046.7736495028091	18.984579713072794	1128729.2857142857	6.172331068790421e-05	20.391868973437877	13.93610441087345	13.215028808054365	8.872626674804936
2024-02-05	2536012.1880067354	2302.585763797276	1112590.5714285714	521413.5714285714	7125.857142857143	2835.7017755209076	0.002536012188006686	2404.065871603428	973534.2857142857	1053780788.7027723	107852380704.28572	2835.7017755209076	26.292486527555095	1112590.5714285714	8.742413208079263e-05	20.761312865317002	13.921375685453297	13.163452991082059	8.871483951401057
2024-02-12	5012988.566150208	2481.636779034816	1053400.4285714286	485364.5714285714	7126.857142857143	5284.051502727189	0.005012988566150143	2426.1393371632853	900455.0	2244686710.061341	107950962522.28572	5284.051502727189	48.959388270295186	1053400.4285714286	0.0001751871288649815	21.496631145897016	13.86648085817497	13.091963552345831	8.871625250371347
2024-02-19	3063970.3853236292	2808.3302783251243	1126297.4285714286	532918.7142857143	7117.857142857143	3459.7747937143627	0.0030639703853235856	2438.314766867143	966969.4285714285	1551404373.5590532	107828959108.28572	3459.774793714362	32.083871246517894	1126297.4285714286	0.0001300093984371821	21.146531003596863	13.934000122367973	13.185757817013373	8.870360615103374
2024-02-26	3967788.3561275313	3021.7976702847104	1126275.2857142857	529832.2857142857	7138.142857142857	4467.494889692474	0.003967788356127472	2469.128774050857	949758.8571428572	2158367457.81549	108160194287.28572	4467.494889692474	41.31745059688247	1126275.2857142857	0.00017986804202915023	21.479338282525163	13.933913512656556	13.178648316675673	8.873206220106255
2024-03-04	5593167.399051155	3420.4182104867673	1221251.4285714286	577240.5714285715	7153.857142857143	6849.456735438761	0.005593167399051114	2492.292599977143	1020839.7142857143	3460865844.0144353	108483099741.0	6849.456735438761	63.14036648095598	1221251.4285714286	0.0003126325939811156	21.94860702938406	14.01518507995219	13.265883008493855	8.875406109528088
2024-03-11	6559910.374918728	3856.74636770477	1218183.5714285714	565163.2857142857	7148.428571428572	8026.035209293754	0.006559910374918672	2495.365026034429	1057772.4285714286	4544193254.254558	108362952968.42857	8026.035209293754	74.05573871080968	1218183.5714285714	0.00041003570068468963	22.23129367048045	14.012140422219646	13.244326974842716	8.874641653670865
2024-03-18	4164980.1072950573	3754.7701514152113	1269093.857142857	637860.7142857143	7115.714285714285	5289.121713605031	0.004164980107294986	2470.160556956714	1023754.5714285715	2852984753.8069425	108186831265.0	5289.121713604296	48.89460060235042	1269093.857142857	0.00026792359012453945	21.728431467458172	14.05342380880758	13.364242589141538	8.870057569744441
2024-03-25	2562112.0526206396	3413.898475578193	1315899.2857142857	681454.5714285715	7115.714285714285	3395.5083954943484	0.0025621120526206002	2469.8678107422857	1050618.7142857143	1574089953.9162943	108229954727.42857	3395.5083954934594	31.370560592435854	1315899.2857142857	0.00015408734878675985	21.1514614842085	14.089361221076647	13.431643037964571	8.870059138633945
2024-04-01	2696603.49940424	3547.92229256074	1272803.2857142857	619525.8571428572	7071.857142857143	3437.902201890266	0.0026966034994042	2456.098289922	1094831.2857142857	1724526974.2290266	107369878386.57143	3369.347851453057	31.424923485180212	1272803.2857142857	0.00016076457353123426	21.257070729693137	14.056486463509628	13.335666664440314	8.86383127791829
2024-04-08	2513579.402733332	3395.382349252736	1218380.7142857143	586146.0	7138.142857142857	3072.15602775688	0.0025135794027332857	2484.7089357151426	1070102.0	1532778002.8970435	108291996139.14285	3030.9226096485813	27.99469148826648	1218380.7142857143	0.00013658840838482936	21.101806398966623	14.012874952182218	13.279714704878971	8.873207055284137
2024-04-15	2440438.6412974144	3295.9877770309786	1207637.4285714286	589559.7142857143	7137.571428571428	2950.087855755261	0.0024404386412973573	2489.072181480857	1025908.8571428572	1439070054.4197648	108376012689.85715	2950.0869206939888	27.228602917704997	1207637.4285714286	0.00012857512795592317	21.032124193849075	14.0031481911876	13.28654606392276	8.873126724769174
2024-04-22	1292493.7214746408	3100.8695704683987	1186663.7142857143	606182.0	7147.714285714285	1544.305322669292	0.0012924937214746	2503.508289256571	1035169.2857142857	719634690.4927436	108666013177.85715	1544.3053226680656	14.210425910007801	1186663.7142857143	6.326095009839765e-05	20.36855871568844	13.98615149079015	13.314212639349396	8.874547046213769
2024-04-29	1197099.8001522573	3196.476554145444	1172041.142857143	595340.1428571428	7146.857142857143	1407.851525187082	0.0011970998001521857	2510.1343191121427	1038397.2857142857	687980323.5611349	108565351881.28572	1407.8515251857716	12.974099377092461	1172041.142857143	5.9642488268731256e-05	20.302988277815807	13.973764583022998	13.294974070776798	8.8744273591152
2024-05-06	947166.1348018426	3057.4226466143446	1198087.4285714286	621523.5714285715	7153.857142857143	1142.5407695862818	0.0009471661348017857	2528.1186120722855	959199.5714285715	520452029.6869046	108643732097.42857	1142.5407695848896	10.515832314828058	1198087.4285714286	4.6205515201137526e-05	20.044215332718977	13.995796659621371	13.339507467969302	8.875406480704683
2024-05-13	737509.8357330707	2960.1041083743844	1143510.2857142857	596191.8571428572	7150.857142857143	847.0103989333696	0.0007375098357330143	2530.4188325	920190.7142857143	393636365.36055535	108697034869.0	847.0103989318106	7.793384517884391	1143510.2857142857	3.3285977864865196e-05	19.77212598517159	13.948654260220762	13.298009744461286	8.874987404048778
2024-05-20	907193.558291345	3114.056735284296	1134198.5714285714	591222.2857142857	7147.285714285715	1033.7303975541975	0.0009071935582913	2521.9706894985716	953847.2857142857	523548282.9579176	108646670093.57143	1033.7303975527664	9.517493613164122	1134198.5714285714	4.387149119754439e-05	19.96786063704214	13.939786468636935	13.288750817043946	8.87448606865027
2024-05-27	1294568.604644637	3784.731961593053	1166205.0	545111.5714285715	7154.142857142857	1513.381436820168	0.0012945686046445715	2528.199281806857	1043078.8571428572	885182159.3321255	108528031068.57143	1513.3814368185342	13.947665736354212	1166205.0	7.629023947001844e-05	20.54784374988511	13.969133247566761	13.20726579282776	8.875446599584508
2024-06-03	1522651.58904444	3782.8740853302156	1136123.0	488994.14285714284	7155.571428571428	1730.6415988035076	0.0015226515890443715	2530.358824171286	1042830.1428571428	1039064424.1817702	108391918316.28572	1730.6415988005815	15.967089979222168	1136123.0	8.71524710317317e-05	20.74433229031118	13.942681041850955	13.09938574174988	8.875646098592052
2024-06-10	1557439.0767534543	3745.5891867329055	1165811.5714285714	511147.4285714286	7162.0	1818.4560229965375	0.0015574390767533856	2547.528068805143	1062208.7142857143	1055946156.3920105	108311094166.28572	1818.4560229880683	16.79268543356312	1165811.5714285714	9.108167652510895e-05	20.723896622564222	13.968850679635128	13.143377791921667	8.876544319419972
2024-06-17	1231733.1878419996	3529.351022083997	1174226.7142857143	541186.2857142857	7153.285714285715	1461.852424221393	0.0012317331878419428	2548.6376559208575	998546.8571428572	781695068.9493294	108238282351.0	1461.5787325386962	13.505053559865926	1174226.7142857143	6.855486477832873e-05	20.406720985317673	13.975564911033564	13.200251539064809	8.875326183167703
2024-06-24	882095.0333713457	3475.7173982633385	1180007.2857142857	590000.0	7148.142857142857	1027.9430742183608	0.0008820950333712857	2544.527934749714	1037352.1428571428	554012600.5461588	108340427093.28572	992.332174784526	9.162470931649434	1180007.2857142857	4.602789525244798e-05	20.034256748778837	13.979144841070532	13.273393118512473	8.87460753332204
2024-07-01	705191.4397396373	3403.892802872171	1173233.0	588057.5714285715	7162.285714285715	830.704211022975	0.0007051914397395858	2552.0450795455718	1028302.1428571428	433274885.6769727	108427362306.71428	830.7040059996061	7.662819769784157	1173233.0	3.7658573821549167e-05	19.843444449158564	13.974770810224888	13.282179604125165	8.876584376796902
2024-07-08	764480.8545353503	3114.430807088587	1152888.7142857143	557679.7142857143	7157.857142857143	895.9789201602953	0.0007644808545352714	2549.3026771027144	957238.5714285715	431786927.1440283	108400363682.71428	895.9789200923129	8.268151031572177	1152888.7142857143	3.7340224097885775e-05	19.796269938673113	13.956081199404897	13.229774403280464	8.875965360413462
2024-07-15	729824.8493788907	3188.4352365366954	1155771.857142857	548300.7142857143	7161.428571428572	845.1491374620695	0.0007298248493788429	2555.141684782286	1021555.0	422787455.0788333	108398817051.57143	845.1491374620695	7.797145939933549	1155771.857142857	3.612007822874323e-05	19.81207643603911	13.959835128991653	13.211655091907009	8.876464494110142
2024-07-22	1034843.7240606409	3467.4895563580203	1154386.2857142857	509903.4285714286	7166.142857142857	1202.5237730202437	0.0010348437240606	2557.484834227	1037051.1428571428	645303373.92819	108409510968.42857	1202.5237730202437	11.095276528221211	1154386.2857142857	5.533098008670184e-05	20.252596847545103	13.958632565220332	13.139847585099714	8.877122587083829
2024-07-29	623982.5297171302	3302.1732453452446	1108812.142857143	519998.5714285714	7165.571428571428	693.9847792790445	0.0006239825297170715	2575.6143445255716	981264.1428571428	371893801.1504645	108545645759.57143	693.9847792790445	6.395149056290154	1108812.142857143	3.0504807289694154e-05	19.703346029430765	13.918223947106295	13.161108719282172	8.877042781551484
2024-08-05	1582038.0642752296	2961.9617495616585	1115841.4285714286	492005.0	7162.428571428572	1783.1117411353207	0.0015820380642751714	2586.6284517007143	953138.0	783066734.4669516	108459863327.28572	1783.1117411353207	16.442508693138603	1115841.4285714286	6.515950657866739e-05	20.188423943684406	13.924399929701679	13.101889831317019	8.87660316235809
2024-08-12	704768.1752086803	2568.4750463805626	1078370.857142857	488729.0	7167.714285714285	765.1867589245542	0.0007047681752086428	2592.1078149104287	972806.0	327070194.64460915	108523447874.85715	765.1867589245543	7.053419422505734	1078370.857142857	2.6163740035451623e-05	19.5551567666376	13.88999826644645	13.095541812927323	8.877341872475649
2024-08-19	470680.3354857022	2629.496806211904	1115330.7142857143	544605.8571428572	7162.0	535.8207739006416	0.0004706803354856571	2592.9589612687146	1005328.0	223291648.37162796	108544496436.85715	535.8207739006415	4.940491127670159	1115330.7142857143	1.8745523328613233e-05	19.18527244643005	13.920688395192618	13.201401331981089	8.876544105054627
2024-08-26	389815.57903405966	2686.0299214744928	1078401.5714285714	508564.0	7155.428571428572	421.7613293357139	0.00038981557903401427	2596.1231700988574	913980.4285714285	188000887.86940256	108647864301.57143	421.7613293357139	3.882824958638522	1078401.5714285714	1.4979881395026055e-05	19.03118087311742	13.890033609450283	13.137765079629174	8.87562650783948
2024-09-02	374028.8494084467	2503.2458753026644	1097133.5714285714	523441.71428571426	7160.714285714285	413.37841657445597	0.0003740288494084	2598.852617225286	936407.2857142857	169281014.98534468	108752029440.14285	413.378416574456	3.802237320904396	1097133.5714285714	1.3770126008182453e-05	18.88164061547533	13.906803083557094	13.167383758334784	8.876364640135018
2024-09-09	676566.13687532	2344.6113151039485	1120426.4285714286	492818.0	7167.142857142857	760.4526115225182	0.0006765661368752571	2617.636296647	1063936.5714285714	285402275.7962036	108613339765.42857	760.4526115225183	7.0033123519002	1120426.4285714286	2.3634063504137842e-05	19.388732268990772	13.929054822452366	13.105997432467472	8.877262008592155
2024-09-16	692128.0114467394	2366.9421076229432	1135438.857142857	505123.0	7160.0	786.5304543211448	0.0006921280114467	2615.3942737474285	1051408.7142857143	294334779.62467474	108381744352.0	786.5304543211448	7.2603024304020165	1135438.857142857	2.4708511855812385e-05	19.428409274732594	13.942033962453404	13.129945315264552	8.87626450532041
2024-09-23	1813705.417750287	2507.5452505306016	1127797.142857143	428012.85714285716	7158.285714285715	2048.815173331635	0.0018137054177502286	2627.9423060818576	1100711.4285714286	827345101.7464206	108167596352.42857	2048.815173331635	18.940133552129762	1127797.142857143	6.908173449440633e-05	20.493465979105025	13.935213371759406	12.966218729119797	8.876024942544271
2024-09-30	1854926.4735543055	2640.77721933748	1153608.5714285714	483674.28571428574	7170.428571428572	2143.7874264418724	0.0018549264735542715	2628.785115997143	1067258.4285714286	881485060.2725012	108381868327.57143	2143.7874264418724	19.78616875931479	1153608.5714285714	7.522121566174369e-05	20.5246316567754	13.958022135435384	13.086539374631409	8.87772035763798
2024-10-07	1457253.7326794283	2408.8512203239557	1149684.857142857	477739.5714285714	7173.142857142857	1690.3320997660228	0.0014572537326793713	2636.8874487687144	1015975.0	634354370.4859825	108513025794.71428	1690.332099766023	15.58206532750393	1149684.857142857	5.427293168930537e-05	20.197255271478266	13.953785207081577	13.072604105086649	8.878098812478711
2024-10-14	2099217.2528938386	2457.26985365868	1159026.142857143	473037.71428571426	7159.142857142857	2441.858768244679	0.0020992172528938	2628.857006094429	1117209.5714285714	930155736.5459913	108180246644.57143	2441.858768244679	22.566331302297133	1159026.142857143	7.998880767524904e-05	20.63054997423787	13.962264334320418	13.065777635737595	8.876143023824431
2024-10-21	1594828.8011400024	2645.763779813813	1223055.857142857	542369.5714285715	7165.285714285715	1965.4520376948656	0.0015948288011399573	2626.8002511000004	1061778.857142857	758297417.5332054	108365640154.0	1965.4520376948658	18.139008897075353	1223055.857142857	6.899018985741855e-05	20.410000619850063	14.015884102098289	13.201885926230574	8.87700295781846
2024-10-28	1138881.3106430222	2521.0820360490943	1101767.142857143	492361.71428571426	7167.0	1261.1476790137483	0.0011388813106429714	2629.6143669864286	988716.4285714285	518984918.7766666	108531205394.28572	1261.1476790137488	11.622834914788324	1101767.142857143	4.238087649888827e-05	20.043454226889054	13.91050122865407	13.104685941899694	8.877241857427617
2024-11-04	1153337.2697601833	2523.7869985179927	1110782.0	484358.4285714286	7165.428571428572	1283.7539621033404	0.0011533372697601573	2628.7690686635715	984765.2857142857	529599347.8098934	108459916867.14285	1283.7539621033404	11.83687212778643	1110782.0	4.350008246797686e-05	20.036210537372877	13.920225629585861	13.089343952745295	8.877022685805004
2024-11-11	1795156.2087770216	2957.409005447526	1199435.4285714286	511495.85714285716	7165.0	2176.0064800545683	0.0017951562087769716	2635.6308963865713	1030291.8571428572	970950186.5114157	108294525607.14285	2176.0064800545683	20.09451502662019	1199435.4285714286	8.717396726622545e-05	20.623081690062055	13.996439872075358	13.143667434168705	8.87696295075811
2024-11-18	2383426.1443525073	3141.9102282203417	1251803.142857143	553089.7142857143	7166.571428571428	3006.722934455684	0.002383426144352457	2631.427226711	1092220.142857143	1354940531.7418106	108243456682.57143	3006.7229344556845	27.78449360227097	1251803.142857143	0.0001263784180009083	20.92948028016164	14.039837552386073	13.222743190075217	8.877182300162657
2024-11-25	1418358.7380082998	3295.296909952826	1258768.4285714286	576263.5714285715	7164.714285714285	1786.0677176824418	0.0014183587380082571	2621.7826351347144	1079652.2857142857	841340888.6534458	108300239176.28572	1786.0677176824418	16.491279703447184	1258768.4285714286	7.830405283816435e-05	20.539584573558688	14.045300858496757	13.263725304798383	8.876923130046075
2024-12-02	1398292.1594117049	3605.697825062204	1268669.4285714286	584141.5714285715	7151.0	1786.7400431454332	0.0013982921594116713	2614.6043629992855	1093927.0	911070111.9337403	108111726378.85715	1786.7400431454334	16.523395234226136	1268669.4285714286	8.612122725764647e-05	20.584642581867772	14.05310461393962	13.277288176759296	8.875004053776594
2024-12-09	2002651.4355380817	3856.963274136678	1308943.857142857	596068.7142857143	7161.428571428572	2645.1623062525578	0.002002651435538028	2614.4344454935713	1076995.5714285714	1381828001.6732445	108337902570.71428	2645.1623062525578	24.41708392298194	1308943.857142857	0.0001346853428138784	21.011530191003203	14.084042057320849	13.297812683447818	8.87646428257821
2024-12-16	1583534.9366252678	3866.164539542457	1290909.7142857143	602494.2857142857	7162.857142857143	2069.6422841232024	0.0015835349366252	2608.5354242768567	1113622.4285714286	1097988267.0058646	108422007414.42857	2069.6422841232024	19.093570370083345	1290909.7142857143	0.0001058105307998975	20.7745247835071	14.069885718062588	13.308279787895902	8.87666392639093
2024-12-23	1420070.0850507705	3492.1956969508233	1290847.5714285714	624866.1428571428	7155.428571428572	1840.6035119393011	0.0014200700850507287	2592.4766801384285	1070597.5714285714	902768238.6531737	108352574444.85715	1840.6035119393011	16.98401333297237	1290847.5714285714	8.642052021890321e-05	20.54007889279444	14.070596748954385	13.344465149036528	8.875625620447137
2024-12-30	666181.2350416475	3390.3316720414114	1221676.142857143	599059.0	7159.571428571428	815.4374713435144	0.0006661812350416144	2596.600271858857	1060109.857142857	407270923.1903728	108406613824.42857	815.4374713435144	7.523188829789254	1221676.142857143	3.679855356696176e-05	19.815215305281956	14.015537567281468	13.300559817666457	8.876204892097435
2025-01-06	1482480.5961384273	3530.896389237706	1161509.7142857143	520586.5714285714	7161.285714285715	1693.7659687393982	0.0014824805961383572	2606.1329128365714	1065317.857142857	937651563.7205725	108392492201.0	1693.7659687393982	15.621078018947474	1161509.7142857143	7.915224950096789e-05	20.6020054367798	13.96326539207496	13.160379334268324	8.876444304062606
2025-01-13	801818.9716615689	3267.558890326876	1177223.0	548512.7142857143	7163.0	954.8751500229898	0.0008018189716615285	2599.0122161861427	1033823.2857142857	473226159.3827862	108523564422.57143	954.8751500229899	8.801087819928705	1177223.0	4.155306579245905e-05	19.906604351406088	13.97794498677723	13.214603172087513	8.876683668233573
2025-01-20	1682289.264249932	3320.358968462053	1275104.0	573275.4285714285	7163.142857142857	2206.759471387282	0.0016822892642498857	2606.176836857143	1157984.2857142857	997251849.6860594	108520084190.42857	2206.759471387282	20.333761854346683	1275104.0	9.637102683409384e-05	20.522895952722532	14.057504487430762	13.257368782732566	8.876703914147019
2025-01-27	982257.7624233688	3277.6524777018444	1296279.857142857	627938.2857142857	7165.285714285715	1267.8837869073761	0.0009822577624233142	2592.0908744937146	1122007.5714285714	581090690.0268667	108681795196.0	1267.8837869073764	11.66850526883523	1296279.857142857	5.5239091720432306e-05	20.130513441558623	14.073962021605073	13.34470860572417	8.877003021920455
2025-02-03	1025008.4481596962	3083.5320240460887	1177726.142857143	528687.5714285715	7159.714285714285	1233.6425640784544	0.0010250084481596572	2597.93174349	1019147.8571428572	550983460.9218272	109379522866.57143	1233.6425640784544	11.207235532843965	1177726.142857143	4.8180851405497234e-05	19.845530903235623	13.978586590994718	13.177268759439011	8.876225221961903
2025-02-10	332636.14788128535	2674.5823897887644	1278752.7142857143	650520.4285714285	7162.571428571428	427.78232203525187	0.0003326361478812428	2580.1700889815716	1099896.142857143	160970124.3856956	129655264979.71428	427.78232203525187	3.3087696966582185	1278752.7142857143	1.2809758275003625e-05	18.864820429578398	14.05992355558154	13.382857015442664	8.876624086033578
2025-02-17	386341.4216606942	2691.7546682808716	1275884.857142857	649940.0	7139.714285714285	505.3755163645209	0.0003863414216606429	2572.4209999055715	1085272.7142857143	188521345.5136502	130026124453.71428	505.3755163645209	3.8885129557056897	1275884.857142857	1.5184405112442443e-05	18.874518991179833	14.05691695430899	13.38364563241325	8.873426705945343
2025-02-24	281654.8631943515	2698.496867287301	1265666.2857142857	652423.0	7154.857142857143	359.0034145980474	0.0002816548631943143	2580.607146527714	1086807.5714285714	136539684.1517024	130511708246.85715	359.0034145980474	2.750864581233187	1265666.2857142857	1.06532909896163e-05	18.713203685151054	14.049101565443507	13.387800989339604	8.875546196566248
2025-03-03	427922.99509864894	2320.0185686732884	1274656.2857142857	607207.5714285715	7168.428571428572	544.6897646660556	0.0004279229950986286	2590.2740698034286	1069866.857142857	182347399.25544316	130748805147.0	544.6897646660556	4.1662142501081965	1274656.2857142857	1.4186074282131e-05	18.908951918683442	14.055246287028739	13.315867893145748	8.877441575964388
2025-03-10	364053.5438508888	2121.048563496703	1248626.857142857	609953.7142857143	7158.142857142857	459.8856865115617	0.0003640535438508572	2579.702121	1031922.4285714285	136846163.23050547	130577014500.28572	459.8856865115617	3.5221673857167444	1248626.857142857	1.0595367469850648e-05	18.678947241110077	14.03473236372751	13.319985933125876	8.876005630164176
2025-03-17	288223.3082771873	1908.5680647073557	1142109.142857143	615832.2857142857	7162.428571428572	339.120151467802	0.00028822330827714285	2583.5669814087146	929881.5714285715	99277418.38922824	130931861428.42857	339.120151467802	2.5937129994630648	1142109.142857143	7.148634926652604e-06	18.34800210802161	13.943560962383023	13.328733498657003	8.876604205052514
2025-03-24	213922.7735636332	1997.4731763797256	1137339.857142857	631448.7142857143	7165.142857142857	245.88340788223857	0.0002139227735635857	2593.9955931437144	931940.0	77285448.76327886	131021785096.28572	245.88340788223857	1.877784331706243	1137339.857142857	5.431292959366707e-06	18.14188095538521	13.94116031981835	13.354242317405209	8.876982778955233
2025-03-31	212397.80505391146	1917.1113221591372	1233748.5714285714	577452.2857142857	7162.0	262.60586722451063	0.00021239780505385715	2609.077143171857	995939.0	73233453.67164667	130687899607.71428	262.60586722451063	2.0097745101228432	1233748.5714285714	5.553639512757221e-06	18.106867001221634	14.022665266472009	13.264855225477294	8.87654384606987
2025-04-07	429869.50084155594	1751.804108708357	1252358.0	582902.2857142857	7160.142857142857	550.6573013696942	0.00042986950084151424	2613.723262648286	1025583.5714285715	130320960.4037968	130591510868.57143	550.6573013696942	4.2199916709524885	1252358.0	1.0221990319406103e-05	18.554293875273082	14.036231760942686	13.273440762821872	8.876284503063996
2025-04-14	403092.56771523977	1583.5792185438756	1287666.142857143	576827.5714285715	7173.142857142857	525.9863982469857	0.00040309256771518576	2614.243232009429	1035165.7142857143	115491069.43493597	130760560605.42857	525.9863982469857	4.023292267576051	1287666.142857143	9.21740473726708e-06	18.514758480865716	14.06441519899901	13.262294640960244	8.878099023528273
2025-04-21	209549.26144502274	1588.4754658094685	1138804.7142857143	621739.0	7164.428571428572	240.14959926100659	0.00020954926144500002	2604.0907781075716	942003.5714285715	59989572.96170301	131005812155.85715	240.1495992610066	1.8336023478625356	1138804.7142857143	4.198410923600831e-06	17.903898256689054	13.942976458084306	13.337806806572713	8.876883317493663
2025-04-28	312817.65433307784	1789.7452845871228	1258872.5714285714	567764.2857142857	7168.571428571428	397.09739973800646	0.0003128176543330429	2612.9340135844286	1063952.4285714286	100662778.11136314	130827824445.85715	397.09739973800646	3.0373205613109713	1258872.5714285714	7.818498260849291e-06	18.37054147396351	14.044055323459954	13.24843199413131	8.877460903816155
2025-05-05	187001.36276447974	1819.26902037238	1255295.7142857143	605138.4285714285	7138.428571428572	235.23047138687136	0.00018700136276442856	2609.1449667029997	1063234.142857143	61353042.34452796	130364045185.85715	235.23047138687136	1.804926442928098	1255295.7142857143	4.736215286441699e-06	17.92306071981293	14.041023938900894	13.312074180058579	8.873246753969273
2025-05-12	615387.2310483552	2249.98587346581	1354981.7142857143	553271.2857142857	7091.857142857143	845.3329118533766	0.0006153872310483	2576.020752953143	1181832.2857142857	259069254.55498305	129124412094.85715	845.3329118533766	6.547347436913657	1354981.7142857143	2.2045002018427214e-05	19.22637982039197	14.118151300715061	13.221058522101368	8.86669593083315
2025-05-19	366862.8195137643	2547.7077046004842	1371819.142857143	604196.1428571428	7116.571428571428	507.39931792541626	0.0003668628195137	2599.664591384	1289181.5714285714	170094501.20995536	129356377505.57143	507.39931792541626	3.925341306917044	1371819.142857143	1.4567337300270811e-05	18.876481964446594	14.130741952777525	13.310045993793853	8.870180524450435
2025-05-26	347796.5309198044	2557.3072801202316	1353770.2857142857	569193.2857142857	7139.714285714285	477.91903976984185	0.00034779653091974284	2605.704362010428	1254120.4285714286	161052750.99269322	129824413470.85715	477.9190397698418	3.6810514519012516	1353770.2857142857	1.3637421699744909e-05	18.821304836891592	14.116527729671672	13.250897224481784	8.87342763030301
2025-06-02	435044.18189800065	2596.7693265842872	1420983.0	579591.7142857143	7144.285714285715	617.8683313340646	0.0004350441818979428	2616.616010411857	1439236.4285714286	204660464.57882208	129918217141.71428	617.8683313340646	4.755680384176003	1420983.0	1.7889941301314856e-05	19.080073589228533	14.165791494304619	13.268510016238327	8.874067041118831
2025-06-09	407001.82330362767	2545.654212365367	1396938.2857142857	603984.1428571428	7148.0	571.0466245011879	0.0004070018233035857	2627.674677521	1319699.2857142857	186769513.56436267	129992468431.42857	571.0466245011879	4.39502947021396	1396938.2857142857	1.6133451599324226e-05	18.967168498605982	14.149669316156999	13.308311822436906	8.874587216684706
2025-06-16	361200.4510637309	2636.6346705351943	1397259.142857143	604864.0	7152.0	514.8363282572533	0.00036120045106368575	2635.508617804286	1248123.2857142857	174047172.2979062	130139287409.14285	514.8363282572532	3.956735397021418	1397259.142857143	1.5272633763704757e-05	18.857882518018464	14.148637234662743	13.311744204890173	8.875146623875775
2025-06-23	378552.9755050963	2410.9932933121827	1353491.142857143	561884.1428571428	7149.857142857143	509.32441909804436	0.00037855297550505715	2644.0659839224286	1183877.7142857143	163808711.96056458	130027741152.28572	509.32441909804436	3.918175349901378	1353491.142857143	1.3592007204316953e-05	18.858198512463844	14.117146112183816	13.236930269665903	8.874847260199392
2025-06-30	319311.5979246238	2446.978901060367	1455205.142857143	634097.1428571428	7158.571428571428	481.2449242896265	0.0003193115979245714	2655.8969548934288	1215940.142857143	140678555.7543227	130105950850.85715	481.2449242896265	3.7004169542067546	1455205.142857143	1.3032777717755339e-05	18.685541370604987	14.184688389423874	13.357474358809972	8.876065035595094
2025-07-07	240348.1636494577	2530.294532311931	1386084.0	605101.2857142857	7154.285714285715	336.1752468845722	0.00024034816364941432	2666.762946876143	1243126.7142857143	109564842.42834796	130031438125.57143	336.1752468845722	2.5861052150605515	1386084.0	9.430667886632782e-06	18.486280470008577	14.14000670228788	13.31242103032442	8.875466536692405
2025-07-14	394435.0031950606	2888.880041621443	1450473.7142857143	608858.0	7157.857142857143	579.2327050500422	0.00039443500319501435	2676.3978539055715	1295165.2857142857	206955299.81239673	130042011140.85715	579.2327050500422	4.455065561612367	1450473.7142857143	1.8699105245607173e-05	19.059855568925002	14.186350819102296	13.31819691313747	8.875965379826235
2025-07-21	487302.2760726713	3520.5703696251144	1484537.142857143	618048.4285714285	7163.428571428572	726.8929696657251	0.0004873022760726	2677.585163076143	1298912.142857143	306870715.1877925	134033935988.71428	726.8929696657252	5.463217529044128	1484537.142857143	2.7497451113604345e-05	19.45419705130983	14.209748572426992	13.333235216472383	8.876743347553246
2025-07-28	189543.29846912393	3743.6122672622528	1582759.5714285714	688989.5714285715	7153.285714285715	303.1318307947205	0.0001895432984690857	2664.5857592421426	1440104.7142857143	127595573.79792142	162437364362.2857	303.1318307947205	1.8674298825226372	1582759.5714285714	1.0053210517218643e-05	18.634264715749765	14.273266661934839	13.4418051054766	8.875326354342599
2025-08-04	210816.91921883196	3627.4719520330627	1712584.142857143	807056.5714285715	7152.857142857143	368.0006106791416	0.00021081691921877142	2670.369416786857	1421375.2857142857	139678998.7372041	162610631283.0	368.0006106791416	2.266132597246872	1712584.142857143	1.2024785771393032e-05	18.642503538238852	14.351823801711078	13.596451851465819	8.87526632620366
2025-08-11	169032.92210130356	3993.553440135259	1746937.2857142857	735091.8571428572	7156.428571428572	294.73183200343266	0.00016903292210124283	2675.660015171	1540758.4285714286	122159691.86051488	162416154130.7143	294.73183200343266	1.8146367965422903	1746937.2857142857	1.0463810306345922e-05	18.605888971963754	14.37237500863605	13.507404480925814	8.875766023200196
2025-08-18	218420.13413833338	4511.842631168073	1684295.5714285714	760397.1428571428	7164.285714285715	375.7932406565493	0.00021842013413827144	2670.034720481571	1509905.5714285714	179314578.65131807	162816712551.57144	375.7932406565493	2.310005914111653	1684295.5714285714	1.5184535690457581e-05	18.902400091082477	14.335049074143118	13.541110369144919	8.876862973742423
2025-08-25	192840.85489457982	4489.712674876849	1653585.2857142857	727851.7142857143	7167.571428571428	319.8442227781202	0.00019284085489452857	2674.0301633545714	1497480.4285714286	157280903.06173176	162978751312.42856	319.8442227781202	1.9618652403854075	1653585.2857142857	1.278811594507733e-05	18.812619166888062	14.31802746580193	13.497476808063295	8.877321704755092
2025-09-01	249051.69614470407	4435.592156633547	1603377.142857143	697183.8571428572	7166.714285714285	409.10257524371775	0.0002490516961446724	2675.5171631118574	1371075.2857142857	197043071.55248117	162993084377.57144	409.1025752437178	2.51128922798291	1603377.142857143	1.5884323915892436e-05	18.784502068231284	14.286442733918006	13.452943889738055	8.87720235385515
2025-09-08	123519.04345002362	4328.89395520581	1579233.4285714286	692470.2857142857	7154.571428571428	197.59356441338323	0.0001235190434499686	2671.4659986594284	1338499.5714285714	96482953.96266405	162752678902.57144	197.59356441338326	1.2144116127500506	1579233.4285714286	7.590774420779536e-06	18.36727000368319	14.268792467403243	13.446742633282529	8.875505297155087
2025-09-15	126509.42947639646	4517.651581197298	1665683.2857142857	729469.8571428572	7157.571428571428	211.80388221592992	0.00012650942947636915	2665.757610732857	1439753.4285714286	102729759.42676054	162571797435.0	211.80388221592992	1.3033064996141694	1665683.2857142857	8.465584547507511e-06	18.404770543810027	14.324874859046314	13.4999779280797	8.875923580080908
2025-09-22	140280.85473431592	4470.41291233197	1664272.857142857	737396.5714285715	7155.714285714285	237.8667864433682	0.00014028085473428067	2673.7341518030003	1390164.857142857	113186516.39885795	162503701826.42856	237.8667864433682	1.4639785890555623	1664272.857142857	9.461905694709439e-06	18.4716533652679	14.321534241744837	13.509461973661496	8.875666127458985
2025-09-29	181338.63251075195	4086.8108390665443	1583503.857142857	654213.4285714285	7154.714285714285	293.40965252937684	0.00018133863251070174	2673.2742436905714	1274376.5714285714	133795742.00917757	162573415473.14285	293.40965252937696	1.8051884127097166	1583503.857142857	1.066118285448262e-05	18.57159781975427	14.27259909368111	13.38966875167669	8.875526145999887
2025-10-06	129705.4916567213	4454.341933247057	1605393.2857142857	724880.7142857143	7153.428571428572	211.3619196673066	0.000129705491656696	2671.6033352894287	1347671.142857143	104282051.94413029	162628800928.57144	211.3619196673066	1.3003496602168059	1605393.2857142857	8.349803220221444e-06	18.430317736208515	14.284255666388152	13.492789531552834	8.875346452507905
2025-10-13	477845.6900575677	4196.6011905735995	1591366.857142857	675996.5714285715	7151.857142857143	771.6519167470816	0.0004778456900575143	2670.3795444568573	1332021.5714285714	341329270.258391	162546050723.0	771.6519167470816	4.731716917860217	1591366.857142857	2.7022648070763798e-05	19.060954177261042	14.279594507578903	13.423582770834008	8.87512686328382
2025-10-20	148993.1407097661	3958.166643608581	1501902.4285714286	808220.5714285715	7144.857142857143	229.72409899704377	0.00014899314070972465	2664.3693891894286	1217689.4285714286	106188203.16266747	162639273500.7143	229.7240989962049	1.4130062001663302	1501902.4285714286	8.053418207970474e-06	18.41214767637094	14.218220891155866	13.584064648654868	8.874147089161497
2025-10-27	120399.27247898803	3958.526271353427	1488171.4285714286	750565.7142857143	7138.857142857143	180.7758865097139	0.00012039927247895461	2664.618835097714	1227703.2857142857	86121390.29330195	162673634755.2857	180.7758864996665	1.11197852950183	1488171.4285714286	6.356269018720203e-06	18.25062067833854	14.209209653099615	13.52772496238521	8.873306338367433
2025-11-03	133108.97959848298	3841.3983319278627	1548822.142857143	704887.0	7146.285714285715	208.70749691855022	0.00013310897959847078	2668.2544271594284	1255958.7142857143	91193968.1798413	162666508915.0	208.6811857237651	1.2836431464007723	1548822.142857143	7.034196472479672e-06	18.257392152904096	14.250830217060102	13.463087919528107	8.874346963181763
2025-11-10	237844.3877927369	3429.2528347248913	1564284.2857142857	678972.1428571428	7150.428571428572	379.2090376391556	0.00023784438779269677	2672.5092017632855	1203093.7142857143	144757966.66661745	162327582559.0	379.20903755633407	2.336763399563894	1564284.2857142857	1.1370270203980362e-05	18.612260904373304	14.262141985824162	13.425583211309279	8.874927169249077
2025-11-17	151122.46636231447	3209.8318442013842	1497049.4285714286	658434.0	7144.857142857143	227.92359447920086	0.00015112246636225655	2669.755187966143	1196587.2857142857	87141199.99965449	162568519813.85715	227.91866675724114	1.4027340221014448	1497049.4285714286	6.47003554150129e-06	18.232203987758734	14.218021374929942	13.393214714385156	8.874146781487648
2025-11-24	165842.51928626423	2895.3910695917184	1467657.857142857	621813.2857142857	7117.0	249.32487508961495	0.00016584251928623102	2668.103057603286	1161307.7142857143	86217106.37162058	162460703156.0	248.26167442944663	1.5294847753085337	1467657.857142857	6.362742597247648e-06	18.175648704764598	14.196187809978468	13.33885274399518	8.870240661501542
2025-12-01	80641.91921451183	2976.5848291308357	1633315.2857142857	936756.0	7135.0	133.0894748656311	8.064191921450034e-05	2668.1723672010003	1278392.2857142857	43131674.93122891	210901880369.85715	133.08947485709402	0.6418036846708731	1633315.2857142857	2.742894736276013e-06	17.56045081801269	14.299157201802185	13.736672123593378	8.872763525122362
2025-12-08	89716.81122212976	3080.0744324538705	1564856.0	809108.8571428572	7063.428571428572	134.30239257429042	8.971681122211754e-05	2613.531955634143	1232090.2857142857	49872384.46377166	215653260893.42856	132.6005490064403	0.6144057783318196	1564856.0	2.733743083735715e-06	17.669421275538607	14.24881199147586	13.565660421695881	8.86252817298555
2025-12-15	90654.6689428285	3159.828232028056	1453926.4285714286	653490.5714285715	7133.571428571428	133.21418396007704	9.065466894281197e-05	2661.13368717	1111072.7142857143	51905998.75603132	218070627096.14285	133.17732124981387	0.6108611564325269	1453926.4285714286	2.8020493652160597e-06	17.740145037224547	14.184337210027463	13.38616529958685	8.872561342428835
2025-12-22	73420.2624804929	2939.0244476496614	1663480.4285714286	859642.1428571428	7163.857142857143	122.60343930361083	7.342026248049289e-05	2679.216999360143	1354826.857142857	38774339.53460821	218484641461.7143	122.58659735613072	0.5613117842106112	1663480.4285714286	2.371442574952104e-06	17.447814976383025	14.323567134073082	13.655925994511524	8.876803275501967
2025-12-29	51808.79297238317	2937.654726100024	1799408.2857142857	936253.5714285715	7163.714285714285	93.40409285592231	5.180879297238317e-05	2681.490668434857	1517693.7142857143	27444842.50822901	218053439608.42856	93.39391604763021	0.4283787714441674	1799408.2857142857	1.81580639285635e-06	17.122869483833803	14.396431607750893	13.743849494806199	8.876783625216657
2026-01-05	55226.43344154388	3079.642211655673	2001912.5714285714	933096.2857142857	7166.142857142857	110.80655350165475	5.522643344154388e-05	2686.7069921655716	1643897.2857142857	30773096.02543188	218091604595.42856	110.78931725889471	0.5081885626516461	2001912.5714285714	2.2640588218294656e-06	17.22035480122837	14.507406978434664	13.744932810703842	8.877122074265307
2026-01-12	56819.25493112596	3133.46460728897	2008913.2857142857	982747.7142857143	7167.571428571428	114.74175862020823	5.681925493112595e-05	2685.7440310159996	1755357.4285714286	32291962.834676385	218034073109.85715	114.7200851327807	0.52627165659822	2008913.2857142857	2.3924820297322374e-06	17.244849330856994	14.51160645412024	13.794595753239578	8.877321657574484
2026-01-19	47283.15158170434	3297.5300925941383	2494353.0	1147816.0	7170.142857142857	116.63382713011399	4.7283151581704336e-05	2699.8481803232858	2297445.4285714286	28139734.889582124	217692613652.7143	116.60834033627091	0.5359043989946642	2494353.0	2.5514642419971838e-06	17.12305218275561	14.721798635760283	13.947714713995904	8.877679665710911
2026-01-26	62230.74485139939	2930.9925427068556	2354138.8571428573	1077412.5714285714	7168.285714285715	146.48535104920214	6.223074485139938e-05	2707.914363286286	2029128.2857142857	32905640.69128626	217417211667.85715	146.45554597338807	0.6736166915102821	2354138.8571428573	2.851381909358949e-06	17.283327059965	14.670560011250672	13.884340839990744	8.877421511182082
2026-02-02	136490.45756312038	2658.503446856474	2442062.5714285714	1150904.142857143	7167.142857142857	314.7234391060445	0.00013649045756307707	2719.0277073214284	2125520.285714286	62499742.68725802	217522506517.57144	314.5772021498698	1.4456392436224461	2442062.5714285714	5.319486878052894e-06	17.775211461019172	14.704200576915392	13.94609119397278	8.877262150265897
2026-02-09	221462.54185229185	2082.869378892877	2522527.1428571427	1149629.2857142857	7148.571428571428	532.7257061541956	0.0002214625418522577	2711.0747973625716	2500319.0	79535608.78484882	217445260529.85715	532.466598849613	2.446572531788026	2522527.1428571427	7.057400792133054e-06	17.866731620254022	14.737497658941948	13.946169290853984	8.874665040868111
2026-02-16	79515.50242986287	1999.1425157384972	2208773.5714285714	1008372.8571428572	7167.428571428572	176.42444318872845	7.951550242986201e-05	2727.163239121	2054524.7142857143	28458728.430508144	218370122180.57144	176.4017713499879	0.8081165049372107	2208773.5714285714	2.3129831629132995e-06	17.113499709778704	14.596510189561304	13.823196270083306	8.87730176527436
2026-02-23	73352.70722390676	1949.0596787175414	1896689.0	931642.2857142857	7172.0	140.25761138397223	7.335270722390677e-05	2738.125262832	1666806.7142857143	25782642.999111176	218543315115.0	140.24018200466244	0.6418176012025102	1896689.0	1.8037007043320714e-06	17.050641075280687	14.45322716308415	13.74337838335737	8.877939715323942
2026-03-02	92749.10764792407	1972.2884385488856	2104523.285714286	973856.8571428572	7167.714285714285	195.83781621104475	9.274910764791812e-05	2741.7247262077144	1819258.142857143	33061910.806013923	218010904912.42856	195.81229106105738	0.8982482094229353	2104523.285714286	2.5657446610242975e-06	17.30798768034795	14.55741632206585	13.783913581841185	8.8773415470322
2026-03-09	86242.94777871059	2012.040011522087	2022438.0	959622.4285714285	7164.142857142857	175.69463202286835	8.624294777869126e-05	2741.578035772857	1636977.2857142857	31550150.44303375	217861258453.57144	175.67130673428434	0.8064667333006471	2022438.0	2.362001037675321e-06	17.199175853674507	14.517033339500172	13.770886122250259	8.876843117808646
2026-03-16	75306.20721663558	2126.7514069466483	2108645.1428571427	1048372.1428571428	7163.428571428572	160.76698722722105	7.530620721662477e-05	2761.5969363215713	1933185.4285714286	28921839.9318958	217734160441.2857	160.7440165418819	0.738612833998477	2108645.1428571427	2.2676344661397176e-06	17.134276217211834	14.558824526755457	13.855627849715217	8.876743311714007
2026-03-23	74925.6847253224	2162.7536297904326	2372170.5714285714	1002379.0	7166.142857142857	169.29084891754624	7.492568472530832e-05	2763.5443882432855	2579004.0	28875618.756752037	218001445575.2857	169.2661416809613	0.7765519696301251	2372170.5714285714	2.4031306572751528e-06	17.03730555234578	14.672743385546166	13.807071028788263	8.87712214415233
2026-03-30	60408.85088570163	2058.4651770894216	2339545.6666666665	943640.5	7172.0	141.11549700257163	6.040885088570163e-05	2784.9359282458336	2550328.5	22407700.447241705	218292086697.66666	141.0977690433647	0.6465583562288915	2339545.6666666665	1.918651449763965e-06	16.90461276061058	14.65637498638465	13.755782304659496	8.87793930657004
