# Supplementary material for: Landauer-Based Economic Temperature in Blockspace Markets: Evidence from Bitcoin and Ethereum
Source: Entropy (Basel). 2026 May 1;28(5):508. doi: 10.3390/e28050508 (PMC13205438; doi:10.3390/e28050508)
Supplement: Supplementary file 1 [file entropy-28-00508-s001.zip › entropy_submission_entropy_optimized/data/master_dataset_corrected.csv]

date	yf_adj_close_btc_usd	yf_close_btc_usd	yf_high_btc_usd	yf_low_btc_usd	yf_open_btc_usd	yf_volume_btc_usd	avg_block_size_mb	avg_confirmation_time	avg_transactions_per_block	confirmed_transactions_per_day	cost_per_transaction	difficulty	estimated_transaction_volume_usd	n_transactions_x	output_volume_x	n_unique_addresses_x	hash_rate_ths	market_cap	market_price_usd	mempool_size_bytes	mempool_tx_count	miners_revenue_usd	n_transactions_y	n_transactions_excluding_popular	n_unique_addresses_y	output_volume_y	total_bitcoins	transaction_fees_usd	utxo_count	mempoolrec_fastestfee	mempoolrec_halfhourfee	mempoolrec_hourfee	mempoolrec_economyfee	mempoolrec_minimumfee	mempoolstate_count	mempoolstate_vsize	mempoolstate_total_fee	mm_fee_rates_avgheight	mm_fee_rates_avgfee_0	mm_fee_rates_avgfee_10	mm_fee_rates_avgfee_25	mm_fee_rates_avgfee_50	mm_fee_rates_avgfee_75	mm_fee_rates_avgfee_90	mm_fee_rates_avgfee_100	mm_fees_avgheight	mm_fees_avgfees	mm_fees_usd	mm_rewards_avgheight
2017-01-01							0.698539769230769	11.526650766305869	1157.0641025641	180502.0	10.9144792021981	317688400354.0	166788994.438506				2463610.66220928	15718029858.711466	964.84	3402010.2430555555	4319.458333333333	1970085.32495516	180502.0	176661.0	355325.0	1084340.88487891	16076393.75	63820.9079231173	44001123.384
2017-01-02							0.944877641509434	57.448584380539074	1829.88050314465	290951.0	7.3506055021278	317688400354.0	279981138.022653				2526780.16636849	16370210404.26269	997.36	8794070.739583334	10399.338541666666	2138666.02144959	290951.0	287576.0	529709.0	1573981.61537313	16078362.5	114872.988608787	44085317.66666666
2017-01-03							0.906573518292683	20.013530024108675	1839.41463414634	301664.0	7.41546586129318	317688400354.0	341754284.937987				2589949.6705277	16466227596.767372	1013.42	4632546.3125	5806.463541666667	2245225.0916189	301664.0	297536.0	515024.0	1950525.35497187	16080386.1196319	120759.971352001	44164931.220858894
2017-01-04							0.986063189542484	32.89957914607862	2147.98692810458	328642.0	7.00053134256953	317688400354.0	433678086.930274				2432025.91012967	17590577764.17697	1037.83	8295824.885416667	10361.057291666666	2332472.03537403	328642.0	325192.0	545609.0	2482037.82084987	16082359.128289474	214902.266037795	44291595.03289474
2017-01-05							0.984196892857143	48.76147733985108	2060.72142857143	288501.0	6.91339789373447	317688400354.0	565779976.610049				2210932.64557243	17115717539.939398	1109.16	18391247.58333333	22318.9375	2009800.81508544	288501.0	283920.0	495910.0	2998215.11154757	16084191.54676259	121958.044759229	44320482.24460432
2017-01-06							0.984330583850932	111.6703575118588	2151.58385093168	346405.0	5.76884857502753	317688400354.0	451663626.106073				2542572.54240829	14991509259.882298	999.65	25224872.557291668	22636.69270833333	1998357.99063241	346405.0	342362.0	562750.0	3100652.30632109	16086075.0	119093.589730972	44365913.49068323
2017-01-07							0.987245739130435	56.14598216551938	2043.91304347826	282060.0	5.64244945073942	317688400354.0	295587982.400845				2195140.26953263	13988069151.415592	891.95	18320593.713541668	10228.854166666666	1591509.29207556	282060.0	278071.0	503341.0	2152944.55351849	16087943.75	92359.2237175121	44464801.48550725
2017-01-08							0.810419437125748	30.037187740245	1557.49101796407	260101.0	7.65456682737101	317688400354.0	210928000.866921				2637326.79864711	14697413637.282232	906.16	11135502.135416666	4717.546875	1990960.48636603	260101.0	256862.0	455739.0	1679995.29932848	16089850.0	83380.7036458248	44497712.736526944
2017-01-09							0.923003161764706	34.0033962592815	1984.90441176471	269947.0	6.00323317763685	317688400354.0	272509052.560264				2147763.14141322	14356882516.67775	910.49	10285334.015625	12553.979166666666	1630568.17954383	269947.0	267011.0	475572.0	2095379.05522485	16091747.037037035	91626.5638893789	44547105.07407408
2017-01-10							0.9597204875	71.91491921958558	2024.3	323888.0	5.93800201998557	319489481520.344	287618545.510897				2679581.83959097	14544992660.214664	896.92	15079576.234375	14716.6875	1939796.80987879	323888.0	320848.0	541168.0	2359325.55048211	16093599.056603774	109500.419721858	44623050.03144654
2017-01-11							0.923016352941176	26.608252364559124	1980.77124183007	303058.0	5.6125922889298	336899932795.0	413905306.443591				2562350.13410886	13471584151.6659	903.66	11676934.984375	8294.395833333334	1724412.85485079	303058.0	299020.0	491693.0	3980330.05363421	16095545.065789474	94522.4708487502	44667469.118421055
2017-01-12							0.801678482558139	24.16466251527305	1715.84302325581	295125.0	5.96202090950719	336899932795.0	303994536.999549				2897297.86405773	12435278034.637625	780.92	8298560.416666667	6114.817708333333	1782924.4669254	295125.0	291655.0	483078.0	3521724.1432035	16097588.529411765	82809.3215618879	44697878.51176471
2017-01-13							0.840487986666666	19.169416707412022	1818.31333333333	272747.0	5.79404997726875	336899932795.0	246890176.531767				2528855.36111398	12841531115.969229	805.52	5105002.598958333	6272.885416666667	1590739.0391092	272747.0	269254.0	466561.0	2361739.55816022	16099600.0	77975.0474038766	44738613.469798654
2017-01-14							0.742766639534884	21.79966035383665	1408.54069767442	242269.0	7.75460102934692	336899932795.0	160003664.087728				2880550.47756029	13235396107.132273	825.0	3342968.942708333	3727.2135416666665	1922419.87738231	242269.0	238971.0	446469.0	1500321.71960313	16101611.38392857	72980.3188068564	44766883.33928572
2017-01-15							0.677067658682635	23.21796575960879	1413.16766467066	235999.0	7.45382370860672	336899932795.0	157085269.544606				2796813.54507307	13053742291.913366	819.55	2387826.3854166665	2950.083333333333	1759094.94140748	235999.0	232132.0	417279.0	1725125.55521011	16103725.0	66665.1682178586	44769253.86826348
2017-01-16							0.758334798816568	28.413849123228687	1583.66863905325	267640.0	6.88394103526127	336899932795.0	208260163.869729				2830308.31806796	13284375534.625856	822.01	4830970.328125	7428.854166666667	1890860.27174246	267640.0	264753.0	473647.0	2087940.54585886	16105822.138554215	87273.201464851	44813849.94578313
2017-01-17							0.900242	32.83455329860985	1852.51265822785	292697.0	6.31790334700444	336899932795.0	291783384.764451				2646087.06659608	14111643396.502144	830.56	5770036.171875	7284.828125	1911475.33973285	292697.0	288284.0	502462.0	2310740.48936347	16107877.5	98873.3995784105	44840940.4967742
2017-01-18							0.893842506666667	20.318443160369952	1980.66666666667	297100.0	5.86755283881679	336899932795.0	258544170.655195				2528855.36111398	14149631455.079298	906.6	4075845.6458333335	5567.442708333333	1743249.94841247	297100.0	293432.0	500306.0	1935116.59199936	16109793.75	94644.5577242677	44911773.653333336
2017-01-19							0.83436874137931	16.338137534401646	1727.61494252874	300605.0	6.78585062609898	336899932795.0	232438071.962038				2914045.25055518	14329583149.749817	885.44	3004238.109375	3570.286458333333	2054585.92331712	300605.0	296740.0	516339.0	2603895.11021255	16111814.739884391	100366.119498005	44959929.84393064
2017-01-20							0.722272793650793	18.036179248415955	1578.71428571429	298377.0	7.51814292256151	336899932795.0	230847365.361512				3165256.04801683	14344995294.202349	903.1	2708721.9375	3800.5260416666665	2264569.90227644	298377.0	295214.0	516010.0	2588414.22285186	16114076.747311829	94202.1317988106	44992155.10752688
2017-01-21							0.693088834254144	10.37377012884312	1456.14364640884	263562.0	8.25555596053456	336899932795.0	210309696.023502				3031276.95603728	14739503656.037186	895.64	2017823.984375	2556.114583333333	2201839.33023417	263562.0	260542.0	484669.0	1533463.23287315	16116401.606145252	87526.4559545329	45064502.938547485
2017-01-22							0.674559781609196	12.208853099359388	1361.41379310345	236886.0	8.75977733245173	339477557142.08	210313964.544514				3398969.89226469	14790260186.163706	921.99	2149993.395833333	2629.5260416666665	2075068.61317516	236886.0	233672.0	428798.0	1135726.93181572	16118618.75	79858.096930676	45111113.333333336
2017-01-23							0.908683579710145	28.392869113904275	1706.73913043478	235530.0	7.14951426873412	392963262344.0	196893334.811123				2715269.05186662	14803659570.58816	922.33	8727013.109375	12199.302083333334	1683925.09571495	235530.0	233041.0	425650.0	1522815.66754358	16120568.75	100128.290432324	45149838.35507246
2017-01-24							0.973657704697987	162.9223148715618	1866.95973154362	278177.0	6.50967287143476	392963262344.0	237838497.612728				2910612.14912321	14555061200.895475	919.97	31972496.822916668	56870.32291666666	1810841.27035711	278177.0	275603.0	497859.0	1956073.1357115	16122362.5	129298.07314202	45009557.63087248
2017-01-25							0.987840489932886	185.3250980677657	2045.14765100671	304727.0	5.85343030683339	392963262344.0	266770577.731972				2930146.45884887	14398054781.438805	883.59	29612140.057291668	40618.25	1783698.25711042	304727.0	301702.0	514639.0	1930677.6361901	16124225.0	120543.207126331	45026676.12080537
2017-01-26							0.993137709677419	82.91439428816963	2024.22580645161	313755.0	5.94370546699148	392963262344.0	224547250.604306				3066886.62692848	14594494490.792006	893.14	11439870.328125	10087.546875	1864867.30879591	313755.0	309625.0	518117.0	2113175.40297516	16126125.0	111834.410345692	45039456.21935484
2017-01-27							0.837679805882353	28.494190513326352	1549.01176470588	263332.0	7.78499643310705	392963262344.0	172519954.089837				3320832.65336205	14765195162.201595	915.05	3452946.395833333	3911.2916666666665	2050038.68072294	263332.0	260698.0	462951.0	1800256.1783777	16128156.25	104430.616230815	44988934.50588235
2017-01-28							0.877465684210526	41.79836406682695	1621.01973684211	246395.0	7.59248618931995	392963262344.0	112142903.966695				2969215.07830019	14805915402.06058	918.01	5074769.546875	8144.494791666667	1879276.99660809	246395.0	242094.0	461292.0	1249362.25322994	16130173.427152315	112768.347888836	44958334.17880794
2017-01-29							0.862491646706587	43.1456931459569	1446.86826347305	241627.0	8.34424908618347	392963262344.0	133740567.748452				3262229.72418507	14792839944.667866	918.62	6195476.739583333	5694.53125	2072803.25974792	241627.0	237132.0	438728.0	1375857.61441291	16132155.075757576	112530.843129101	44880078.92727273
2017-01-30							0.9551118125	42.3061175105	1718.11111111111	247408.0	7.19429559066189	392963262344.0	148216976.17515				2852009.21994623	14772173565.985376	912.19	16384418.515625	14404.755208333334	1795537.90492621	247408.0	242855.0	449342.0	1462181.22228701	16134112.5	124777.378185502	44837675.2027972
2017-01-31							0.959546324137931	95.0314227074119	2121.95172413793	307683.0	6.01768913189268	392963262344.0	223566247.35351				2832474.91022057	15178561738.905785	920.0	28512292.166666668	24888.046875	1941511.11537906	307683.0	302946.0	523037.0	1791768.77982264	16135900.0	142783.967213906	44841460.30496454
2017-02-01							0.962289427083333	69.55639415077223	1825.83333333333	350560.0	7.0791515997671	392963262344.0	263375235.39008				3750587.46732655	15679237384.2709	964.1	18097346.38020833	13604.270833333334	2481667.38481435	350560.0	344621.0	599053.0	2078948.61654928	16138018.75	150441.567752353	44912326.848958336
2017-02-02							0.913956592356688	50.6005934788445	1653.24203821656	259559.0	8.14953542491348	392963262344.0	212437107.387626				3066886.62692848	15980425174.79815	983.42	14267228.078125	22906.546875	2186504.05543344	259559.0	254199.0	452586.0	1851685.6656797	16140208.66013072	144923.453645228	44928167.986928105
2017-02-03							0.970819201342282	197.191691963363	2171.56375838926	323563.0	6.33718485470554	392963262344.0	267577532.235832				2910612.14912321	16341241141.630522	1008.67	35824265.385416664	62656.1875	2050478.54314309	323563.0	318987.0	560375.0	2438292.66080781	16142112.5	164452.736800788	45004421.946308725
2017-02-04							0.952156423611111	177.8431574196771	1977.625	284778.0	6.93647655890516	393567551403.428	215469986.8539				3043000.84286989	16445726934.852291	1015.65	22201585.39583333	22798.86458333333	1975355.92149189	284778.0	279814.0	500098.0	2118864.57790253	16143943.75	141416.558783904	45089273.625
2017-02-05							0.957944603773585	85.00555739074628	1837.11320754717	292101.0	7.52243896084413	422170566883.0	193687212.238291				3336807.82080216	16552025720.909004	1034.07	20643301.203125	10851.953125	2203638.3140676	292101.0	286914.0	510278.0	1800248.44228854	16145840.82278481	140057.660424084	45064609.59493671
2017-02-06							0.97920132	42.60437482916863	1840.216	230027.0	7.64130105273798	422170566883.0	218963129.707101				2623276.58868094	16523692960.69357	1011.08	27333185.33333333	28340.09895833333	1757705.55725816	230027.0	225330.0	440410.0	1679402.41655708	16147612.5	158629.231198942	45054447.344
2017-02-07							0.945680754966887	196.5425770366714	2154.09271523179	325268.0	6.63131805355775	422170566883.0	264475739.984155				3168918.11912658	16858605349.606203	1023.96	43946026.161458336	62444.60416666666	2175238.10451828	325268.0	320634.0	557391.0	2038903.52207668	16149341.583333334	179475.811119473	45090533.42666667
2017-02-08							0.961128719178082	138.36018875042876	2111.75342465753	308316.0	6.76261698818451	422170566883.0	269607888.246346				3063987.05557934	16988616236.795956	1052.84	39303928.07291666	42033.890625	2085023.01932909	308316.0	302577.0	516491.0	1959826.10628616	16151193.75	165317.92846318	45158601.51369863
2017-02-09							0.956030319526627	118.63097433674108	2050.55621301775	346544.0	6.79440876876739	422170566883.0	377801460.068728				3546669.94789663	16505900121.101654	1050.7	32388680.838541668	23622.39583333333	2395178.56798342	346544.0	340140.0	575008.0	3197018.87218555	16153166.991017964	179530.832257603	45210936.68263473
2017-02-10							0.967545204081633	58.86936371062818	2052.98639455782	301789.0	6.38121453966524	422170566883.0	289197728.970044				3105959.48099823	15690951681.446585	985.34	27766798.59895833	14203.895833333334	1972446.17663961	301789.0	297076.0	507436.0	2744074.81923344	16155132.327586208	138503.961123423	45264908.25517242
2017-02-11							0.963661302158273	47.30952173644555	1889.8273381295	262686.0	7.05558388151642	422170566883.0	161865706.021406				2917083.5666132	16157882085.96512	997.59	17857112.802083332	9644.713541666666	1853403.10750002	262686.0	259093.0	474677.0	1418142.39805423	16156925.0	117022.29420763	45292119.48201439
2017-02-12							0.872459214285714	36.722989575601424	1698.17142857143	237744.0	7.77919643813921	422170566883.0	116966457.119016				2959055.9920321	16127955290.719154	1012.46	7017599.822916667	5741.489583333333	1849457.27798897	237744.0	234537.0	422085.0	954999.567567749	16158668.75	102344.535603223	45306908.82857143
2017-02-13							0.910462159509203	32.093243424506824	1768.65030674847	288290.0	7.49987674230427	422170566883.0	192208412.121705				3420752.67163994	15990734979.41855	1000.74	9291949.541666666	8551.723958333334	2178384.19906273	288290.0	284458.0	503161.0	1591074.64555234	16160567.052469136	136273.964270975	45323839.12345679
2017-02-14							0.884733266272189	36.48733857087683	1864.40236686391	315084.0	7.23013364581935	422170566883.0	234339661.006721				3546669.94789663	16179448636.723772	1001.2	7828094.244791667	9089.510416666666	2357500.75735773	315084.0	311031.0	530240.0	1925169.97318269	16162638.787878787	145522.240156598	45319381.83030303
2017-02-15							0.940088316546763	48.22926448874988	2120.76258992806	294786.0	6.36819444870969	422170566883.0	202429312.98124				2917083.5666132	16237334587.170357	1007.08	13485316.0625	11688.927083333334	1906440.00391577	294786.0	291325.0	495897.0	1750347.68364849	16164560.235507246	136151.016883954	45395078.782608695
2017-02-16							0.973947523178808	63.98313459656565	1875.51655629139	283203.0	7.42573419774795	422170566883.0	212531599.764896				3189904.33183602	16528977411.55312	1011.25	16783057.026041668	20113.213541666668	2102990.20200481	283203.0	279310.0	489190.0	2986480.93924548	16166375.0	173889.74581279	45420707.72847682
2017-02-17							0.969075198675497	101.53880290510102	2117.66225165563	319767.0	6.71153009642214	422170566883.0	271435652.772007				3168918.11912658	16896775266.736732	1035.2	22310105.588541668	26682.541666666668	2146125.84434262	319767.0	315601.0	550073.0	2501945.95773622	16168262.5	173401.910737006	45495501.33774834
2017-02-18							0.961979033112583	92.57897364612444	1894.98675496689	286143.0	7.4695151657384	432944392642.632	179904049.623422				3330515.74407375	17089593809.850042	1054.55	19872987.828125	13701.46875	2210588.07426995	286143.0	282474.0	510386.0	1248556.85912766	16170151.593959732	163956.933982991	45577414.2885906
2017-02-19							0.930882358208955	51.988632215446025	1878.51492537313	251721.0	7.5772257492853	440779902286.0	175243850.854999				2936112.56385449	17003319715.247189	1056.0	13401466.901041666	10780.526041666666	2008419.45710556	251721.0	248233.0	458999.0	1419255.29316551	16171945.03816794	141917.651450758	45575766.57251909
2017-02-20							0.951329385135135	58.1934105605298	1910.32432432432	282728.0	7.48843674495371	440779902286.0	192433479.754835				3242870.59291391	17065700483.374422	1050.87	17154118.536458332	19417.14583333333	2148454.96743745	282728.0	278516.0	503953.0	1561277.91468098	16173695.23809524	171232.82773411	45631862.170068026
2017-02-21							0.949667442028985	95.80012619609178	2022.39130434783	279090.0	7.42651274899143	440779902286.0	235255122.879217				3023757.71501432	17779668649.011497	1084.06	35043027.729166664	51206.302083333336	2107035.34411835	279090.0	275202.0	487721.0	1754148.40967312	16175476.186131386	184439.90503433	45681942.08029197
2017-02-22							0.977160297101449	115.83537494715236	2044.88405797101	282194.0	7.56283195262449	440779902286.0	220185412.839073				3045669.00280428	18008306951.283825	1125.0	52754784.578125	82499.65104166667	2152117.27459859	282194.0	278519.0	489248.0	2548904.03381841	16177200.091240875	204151.855455649	45734119.321167886
2017-02-23							0.96071238	162.94877484234894	2172.75333333333	325913.0	7.28182816168332	440779902286.0	320075871.914159				3286693.16849383	18483699585.54328	1130.01	61139955.4375	93748.52083333331	2411188.06820923	325913.0	322248.0	551455.0	3342958.486969	16179007.130872482	244210.303047034	45824731.44295302
2017-02-24							0.971179024539877	163.3009436310511	2109.23312883436	343805.0	7.78024707569713	440779902286.0	369319167.07207				3637273.77313317	19045471953.602142	1187.41	56638695.338541664	66175.92708333333	2699193.33772453	343805.0	339648.0	590852.0	1919952.53574804	16180956.558641976	269884.025490658	45909642.09876543
2017-02-25							0.966332389221557	176.259996868644	1955.21556886228	326521.0	8.42213526931624	440779902286.0	244845187.329948				3659185.06092313	18840363884.434155	1180.14	42265766.151041664	36570.6875	2897863.03706052	326521.0	323026.0	561872.0	1233214.15529544	16183037.654320989	232807.277539046	45958063.36419753
2017-02-26							0.921750853932584	50.112907952047024	1489.90449438202	265203.0	10.5523847976288	440779902286.0	199581169.873158				3900209.22661268	18868527318.74356	1150.37	18108593.78125	7961.651041666667	2837916.15793509	265203.0	261607.0	462927.0	1128100.26650726	16185185.511363637	190142.631567022	45918667.88068182
2017-02-27							0.945149270833333	49.03367645985422	1976.07638888889	284555.0	8.31323353734896	440779902286.0	262053158.425805				3155225.44175408	19192444494.011505	1180.46	16656318.651041666	19976.890625	2365572.16922033	284555.0	280623.0	501497.0	1881223.05020549	16187193.75	231694.253852582	45902138.67361111
2017-02-28							0.968234019607843	100.83799093038633	2126.88888888889	325414.0	7.8327582616783	440779902286.0	255334271.595937				3352427.03186371	19279034135.657013	1194.17	35700063.276041664	39927.29166666666	2548889.19696578	325414.0	321282.0	542157.0	1954778.73833871	16189050.0	270857.871246027	45976479.869281046
2017-03-01							0.979145951388889	99.72097227116352	2193.63194444444	315883.0	7.75104073100081	440779902286.0	283137400.430745				3155225.44175408	19531102553.05031	1190.89	45619462.609375	50281.265625	2448421.99923073	315883.0	311841.0	531643.0	2493836.06705262	16190906.25	277269.809676637	46068879.07638889
2017-03-02							0.955612331210191	136.8024039768328	2098.26751592357	329428.0	8.35151957263402	440779902286.0	431801396.598851				3440072.18302354	20048757317.959625	1224.98	52885910.35416666	61699.520833333336	2775953.23922825	329428.0	325010.0	565742.0	2742003.35844938	16192791.666666666	316054.909397288	46165837.63461538
2017-03-03							0.985290046357615	147.6415061421755	2233.84105960265	337310.0	8.1278732493868	445545600358.477	422240157.203528				3458650.32318652	20688355678.42283	1257.6	64640477.088541664	76730.88541666667	2741612.92575066	337310.0	332794.0	583123.0	4558368.40204157	16194712.5	331593.739397727	46284249.443708606
2017-03-04							0.985903795454546	148.4926122564062	2013.48484848485	265780.0	9.08758628554645	460769358090.0	261984344.995303				3069265.84971519	20659894226.36452	1287.0	57665892.119791664	60997.40625	2424004.59063409	265780.0	262482.0	489858.0	1974194.90352171	16196477.576335875	286888.883283261	46364772.37404581
2017-03-05							0.98330131292517	156.30174018124856	1909.78911564626	280739.0	9.25831727839153	460769358090.0	218660855.895447				3367030.44707561	20499649967.66864	1262.2	51956309.921875	41473.11979166666	2599170.73441836	280739.0	277612.0	524843.0	1232770.74083629	16198225.0	274142.548871055	46395374.20408163
2017-03-06							0.965532563380282	67.79575243360472	2026.27464788732	287731.0	9.13034189970902	460769358090.0	292613411.670063				3252505.60193699	20674466062.04354	1271.04	54979809.302083336	49908.49479166666	2635445.79832531	287731.0	283724.0	537229.0	1915378.9598044	16200036.964285716	306799.966237505	46466714.43571428
2017-03-07							0.97486177124183	96.15411538935416	2143.15032679739	327902.0	8.53351333006872	460769358090.0	347152744.275				3504460.26124197	20296927244.325146	1279.5	59984872.07291666	59343.796875	2870767.75288175	327902.0	323888.0	571329.0	2099918.94173596	16201881.083333334	345902.344989837	46550565.14666667
2017-03-08							0.979427084507042	108.0710379123916	2092.30985915493	297108.0	8.15234663280434	460769358090.0	315179702.137921				3252505.60193699	19440530849.504063	1233.88	56379040.078125	48859.161458333336	2442222.93782909	297108.0	292935.0	526233.0	2522734.8445671	16203723.84751773	282134.483999017	46610240.97872341
2017-03-09							0.991798216216216	108.65297137033347	2051.56756756757	303632.0	8.0737670270553	460769358090.0	260236116.314366				3389935.41610334	19030074199.641994	1155.11	51395102.96875	42201.802083333336	2451454.02995886	303632.0	299497.0	541482.0	5699545.52327655	16205531.25	278221.309889894	46680897.574324325
2017-03-10							0.991821346153846	89.42846567016028	1977.44871794872	308482.0	8.62248347560514	460769358090.0	329245440.202684				3573175.16832514	19487668147.71505	1192.09	49707223.182291664	32410.89583333333	2659880.94752163	308482.0	304333.0	551015.0	2751691.90466802	16207431.25	311720.411040918	46706748.12820513
2017-03-11							0.997576389261745	92.88591884048884	1883.76510067114	280681.0	8.66600793835928	460769358090.0	243728155.220018				3412840.38513106	18974806521.41391	1104.94	53962720.38541666	22761.78125	2432383.77414662	280681.0	275869.0	518976.0	1651256.17430029	16209337.5	254307.482139954	46747977.85234899
2017-03-12							0.960146464516129	45.94373606885682	1426.51612903226	221110.0	11.622891840696	460769358090.0	209168663.97439				3550270.19929742	19377519642.945305	1176.59	35710714.895833336	14956.369791666666	2573064.17280145	221110.0	217005.0	422479.0	1201859.26650811	16211236.282467533	229987.080871281	46671712.42857143
2017-03-13							0.982872310344828	60.96279172737815	1883.30344827586	273079.0	9.19466202630428	460769358090.0	314605570.27971				3321220.50902016	20005050664.33536	1227.68	23894362.776041668	22251.84375	2616524.97282541	273079.0	267429.0	516185.0	2089770.0201327	16213105.36971831	288098.083820948	46625845.47183099
2017-03-14							0.962449358974359	73.6144212194758	1989.71153846154	310395.0	8.73878691017233	460769358090.0	347466704.53874				3573175.16832514	20169800693.24161	1240.72	24813495.651041668	21466.53645833333	2813129.1106143	310395.0	305173.0	561535.0	2703063.85043812	16215001.948051948	326658.02979505	46664351.43506493
2017-03-15							0.983983570422535	59.16669741183695	2059.39436619718	292434.0	8.60191896415393	460769358090.0	326947684.646845				3252505.60193699	20297399758.335342	1246.72	28359428.84375	22497.140625	2585616.41375917	292434.0	287668.0	526479.0	2274799.1552319	16216854.82142857	302074.609605713	46729175.48571429
2017-03-16							0.988260130718954	51.2096151068611	2137.47712418301	327034.0	8.18314863202713	460769358090.0	526589907.076464				3504460.26124197	19786468750.800125	1257.0	29465052.4375	21708.69270833333	2731477.73133023	327034.0	321647.0	594406.0	3316344.04046339	16218708.69205298	329136.571756524	46820533.32450331
2017-03-17							0.995548701298702	60.0018315656213	1897.37662337662	292196.0	8.45295245906405	469886043903.468	552676695.368399				3641704.83720129	18394125058.132816	1170.2	26756701.41145833	20191.55208333333	2500138.20176983	292196.0	287239.0	532934.0	3122262.97578242	16220622.630718954	281564.203226626	46854960.13071896
2017-03-18							0.942046318471339	73.04896577529234	1678.53503184713	263530.0	8.68539676440973	475705205061.0	393335618.185788				3712647.13922469	16942404989.782318	1068.3	13680482.03125	14084.609375	2307093.25713339	263530.0	258496.0	505651.0	2599334.28131551	16222564.182692308	226386.767937738	46830451.03205128
2017-03-19							0.889056042424243	54.53306902512605	1632.33939393939	269336.0	8.5926961523148	475705205061.0	248882114.086564				3925474.04529489	16439614945.294567	967.69	6032791.53125	6232.911458333333	2330150.15719242	269336.0	264398.0	512176.0	6345239.35675552	16224571.798780488	215622.642841169	46839598.56707317
2017-03-20							0.977387352941177	35.44740918703738	2037.00735294118	277033.0	7.27037483173421	475705205061.0	301488144.209954				3216051.02506088	16846698966.55193	1010.99	6074190.901041667	9849.979166666666	2014133.75075982	277033.0	272808.0	512638.0	3296575.0097904	16226456.25	250236.198721811	46872050.058823526
2017-03-21							0.982003845070423	58.44245098363948	2028.55633802817	288055.0	7.66018275165117	475705205061.0	330728552.76381				3357935.62910768	17602917618.464146	1031.5	9168579.369791666	12812.932291666666	2221575.56090287	288055.0	283124.0	541182.0	6200927.72223914	16228195.921985816	271402.322753204	46958622.27659574
2017-03-22							0.982097226415094	54.667954196079975	1991.15094339623	316593.0	7.58071627356613	475705205061.0	388745237.566684				3807236.87525589	17062654086.193956	1113.0	9516178.166666666	9478.84375	2425381.94528102	316593.0	311186.0	572753.0	5240108.86225002	16230070.859872611	283406.328432445	47034257.51592357
2017-03-23							0.965088912162162	39.96830928108455	1945.07432432432	287871.0	7.50577455051966	475705205061.0	312768150.521022				3499820.23315448	16814955865.322712	1030.2	8470402.463541666	8824.526041666666	2160694.82563264	287871.0	282350.0	537475.0	2379458.031922	16231993.75	244603.254471252	47094477.89189189
2017-03-24							0.869937534090908	17.9938226672966	1645.00568181818	289521.0	8.30842585909628	475705205061.0	415158515.539297				4161948.3853729	16032738124.473726	1029.99	2612672.703125	3308.828125	2405463.76315141	289521.0	283721.0	540390.0	3876256.75352725	16234018.75	229193.511157601	47131455.80113637
2017-03-25							0.939924932330827	21.882178165302577	1826.87969924812	242975.0	7.05513226320654	475705205061.0	307287313.588968				3145108.72303748	15115181066.172462	927.93	4576978.385416667	4075.9270833333335	1714220.76165261	242975.0	238389.0	490877.0	3359560.98986222	16235950.0	169042.041345497	47170901.466165416
2017-03-26							0.67674308433735	13.03523711706224	1336.83734939759	221915.0	9.80222608212724	475705205061.0	234975161.590919				3925474.04529489	15731699439.822128	961.81	1016350.3229166666	1847.1510416666667	2211048.92844111	221915.0	217800.0	462863.0	1772687.27305646	16237815.472560976	152313.359763909	47265375.896341465
2017-03-27							0.900950257575758	43.97652917955401	1759.7803030303	232291.0	7.93782924682758	475705205061.0	304061325.490617				3121461.28902967	16226893039.915304	959.47	8285838.078125	15375.291666666666	1843886.29357483	232291.0	227049.0	459508.0	2337117.3344852	16239681.25	195595.527269995	47350159.583333336
2017-03-28							0.985683722580645	84.66684081646089	1896.78064516129	294001.0	7.70209619944556	475705205061.0	426602354.326583				3665352.27120909	16935531587.297089	1041.04	11457706.041666666	15404.802083333334	2264423.9847332	294001.0	288024.0	553957.0	2332205.31071143	16241475.0	243041.20098677	47385947.35483871
2017-03-29							0.973170391304347	77.22257887090802	2057.47101449275	283931.0	7.15540999641889	475705205061.0	270264531.240309				3263345.89307648	16832640380.292524	1042.77	15473550.520833334	15056.286458333334	2063813.43903711	283931.0	278596.0	534780.0	1812147.84262914	16243310.661764706	223105.092121135	47453172.308823526
2017-03-30							0.962550097560976	49.29005095542973	1760.90243902439	288788.0	8.19619696206767	482855238676.823	345704441.184584				4073274.03319987	16812153264.078398	1039.77	6347805.401041667	5890.578125	2413075.13239019	288788.0	283301.0	521048.0	2164789.74479874	16245201.863354037	214200.896080094	47466720.04968944
2017-03-31							0.96052782962963	42.09695266601345	1921.5037037037	259403.0	7.85131850805494	499635929816.0	463530445.131001				3352999.96635355	17163020440.37891	1034.74	8711841.473958334	12510.052083333334	2209101.93465589	259403.0	253693.0	489452.0	3573848.96368429	16247082.156488547	244492.135990518	47474314.9389313
2017-04-01							0.967154984848485	95.59461062108124	1938.41666666667	255871.0	7.84548030766978	499635929816.0	275732331.549016				3278488.85599014	17628086917.58552	1073.09	10915295.78125	12512.572916666666	2025106.75893696	255871.0	251056.0	502791.0	2859605.75589007	16248729.29389313	208450.958161709	47538256.50381679
2017-04-02							0.824273556962025	31.812425987852023	1545.58860759494	244203.0	9.66216765766556	499635929816.0	278337308.604414				3924251.81247304	17713749857.127117	1082.81	2186988.4375	3081.765625	2378690.40697005	244203.0	239570.0	501563.0	4026308.73617345	16250542.197452229	198867.525756953	47589278.65605096
2017-04-03							0.878287340909091	24.928312990303127	1637.16477272727	288141.0	9.84975458859094	499635929816.0	357722808.461735				4371318.47465352	18402982535.993217	1079.99	4875727.729166667	6986.557291666667	2916926.0233745	288141.0	282680.0	564025.0	4163240.2137806	16252629.190751445	255961.69739349	47655000.42196532
2017-04-04							0.977861424	45.9771621529095	2048.12	256015.0	7.89152098172557	499635929816.0	348486729.241388				3104629.59847551	18571408320.46925	1146.98	15530995.125	19887.578125	2045569.04519407	256015.0	251099.0	496731.0	2476603.49839915	16254518.346774194	231282.085715637	47709310.89516129
2017-04-05							0.966858444444444	116.06342585418098	1954.04320987654	316555.0	8.17680983458892	499635929816.0	376232820.376534				4023599.95962426	18348423214.44137	1141.23	15331218.203125	17577.8125	2673677.81014339	316555.0	311013.0	577217.0	2295660.84994724	16256312.89556962	274597.350905929	47771473.3607595
2017-04-06							0.977744884353741	56.604241127962105	1975.95238095238	290465.0	8.31445563228666	499635929816.0	366852393.93401				3651044.4078072	18974045823.568348	1133.53	13173013.4375	12932.130208333334	2432718.25899512	290465.0	284981.0	548640.0	2045375.19459594	16258238.356164385	260906.63156465	47862654.93835616
2017-04-07							0.977586104938272	43.98604266958922	1823.84567901235	295463.0	9.22496516883797	499635929816.0	411459319.524365				4023599.95962426	19341536785.40356	1193.73	22794358.46875	9431.234375	2835523.66877157	295463.0	290414.0	542132.0	5893220.1862936	16260164.49044586	278822.793833646	47914939.40127389
2017-04-08							0.974429496350364	23.97213056930197	1656.63503649635	226959.0	9.92163882683571	499635929816.0	201802714.52164				3402674.03992916	19322063334.811275	1190.22	27289921.45833333	6383.817708333333	2302445.27107197	226959.0	223024.0	468194.0	9838136.84090671	16262033.24074074	207868.700942155	47903362.02222222
2017-04-09							0.925461893081761	34.24453774181398	1498.65408805031	238286.0	10.9872995004448	499635929816.0	218412547.317557				3949088.84926085	19464240201.76598	1184.03	4472907.182291667	3258.458333333333	2639028.47971234	238286.0	234391.0	489533.0	1512371.72667518	16263894.74522293	202473.858064056	47895078.210191086
2017-04-10							0.917565965986395	25.40198772183585	1859.75510204082	273384.0	8.96837797015575	499635929816.0	276975890.505248				3675881.444595	19724103612.95856	1206.18	6318957.041666667	8772.526041666666	2501424.10992396	273384.0	268425.0	548201.0	2077781.89695061	16265794.434931507	242663.595873513	47964894.69863014
2017-04-11							0.962831892215569	53.618514774623975	1843.67065868263	307893.0	9.21768395598103	499635929816.0	353047267.58305				4147785.14356328	19789917640.01579	1209.99	9351649.635416666	8741.104166666666	2847416.31547419	307893.0	302546.0	582104.0	2024632.20661534	16267763.554216867	277087.791711817	48036900.48795181
2017-04-12							0.982567295774648	51.29090127427245	1958.4014084507	278093.0	8.78243641348137	499635929816.0	324225506.231086				3526859.22386818	19863834354.15295	1219.09	15922236.609375	16572.0	2459161.23770251	278093.0	273122.0	548652.0	2068435.88265546	16269694.237588651	261215.307257471	48138737.4751773
2017-04-13							0.972980299212598	56.62514225383407	1800.62204724409	228679.0	9.41082438847423	517807877351.858	296565393.518839				3287972.00662321	19397880188.94741	1212.17	27912967.71875	33468.65625	2152057.9103319	228679.0	224281.0	449522.0	2143228.00545795	16271375.0	257830.566724432	48245671.86614173
2017-04-14							0.995109366906475	193.5543582680315	2087.8273381295	290208.0	8.0623079402061	520808749422.0	355707471.958529				3598646.52693406	19318911514.607246	1174.43	39899399.10416666	52227.208333333336	2375849.27766758	290208.0	284730.0	558991.0	2216168.37031119	16273036.956521738	283173.491550717	48358588.11594203
2017-04-15							0.991701113333333	158.57558680281278	1804.7	270705.0	9.13455639137503	520808749422.0	274787437.027829				3909321.04724491	19374653925.79066	1170.36	20346606.890625	16026.177083333334	2472770.08792718	270705.0	265810.0	520822.0	1610347.3036073	16274843.75	240067.938549713	48482540.1
2017-04-16							0.927419253424658	50.2010174593523	1450.88356164384	211829.0	11.2854461437917	520808749422.0	248893303.715128				3779873.33044872	19370807252.025986	1190.5	5572854.072916667	4237.9375	2422454.87110332	211829.0	206989.0	429264.0	1902570.09487094	16276699.045138888	191455.752493483	48532572.29861111
2017-04-17							0.930786485507246	31.42297798080415	1776.69565217391	245184.0	9.38516282180037	520808749422.0	355041523.977341				3572756.98357482	19443809489.397053	1161.1	6052780.59375	9310.484375	2405342.14992486	245184.0	239335.0	469210.0	2451805.09494575	16278466.697761197	225744.074968285	48605097.32089552
2017-04-18							0.955539787671233	79.09130839601868	2075.96575342466	303091.0	8.24049615392589	520808749422.0	346671691.309516				3779873.33044872	19709031211.490494	1176.97	14604235.786458334	20818.140625	2573482.22738259	303091.0	296133.0	553139.0	2456420.95456178	16280236.538461538	274363.861319617	48710869.062937066
2017-04-19							0.984213174825175	95.29616051367805	2168.55944055944	310104.0	7.77990389310213	520808749422.0	305279308.340359				3702204.70037101	19658276587.221733	1201.2	17491857.072916668	16365.09375	2444733.65965674	310104.0	303579.0	566249.0	2176695.9899889	16282052.816901408	255487.164791615	48798144.47183099
2017-04-20							0.973990101449275	59.0019484358638	1941.41304347826	267915.0	9.00813475882068	520808749422.0	344219152.696374				3598646.52693406	19952918320.87844	1205.0	23993687.16145833	24541.291666666668	2424413.35644996	267915.0	262595.0	491206.0	2222758.11604675	16283808.120437955	281117.046687716	48837444.83211679
2017-04-21							0.975939323353292	109.91567078690925	1978.16766467066	330354.0	8.79212888745661	520808749422.0	324930181.583255				4323553.74099272	20292422435.449265	1236.63	23780001.166666668	19184.75520833333	2938953.71533901	330354.0	324844.0	612636.0	2339052.35665682	16285709.71385542	307542.297045435	48871983.22289157
2017-04-22							0.973032510344827	51.8492320456537	1853.18620689655	268712.0	9.24016170649704	520808749422.0	220730616.638858				3753983.78708949	20206999272.94125	1243.61	23777233.869791668	7979.963541666667	2504139.26343094	268712.0	264058.0	530090.0	1746209.3123269	16287661.892361112	225561.874085169	48909498.85416666
2017-04-23							0.947631065359478	23.28172972842528	1601.56209150327	245039.0	11.607017707655	520808749422.0	211860005.848388				3961100.13396339	20233594134.723885	1233.24	17600086.364583332	5897.276041666667	3003304.22483801	245039.0	240651.0	490004.0	1577942.299546	16289509.075342463	223598.910438968	48918138.3630137
2017-04-24							0.963089903225806	43.592584722200826	1795.73387096774	222671.0	9.73148282136155	520808749422.0	272159698.499277				3210303.37654549	20312696861.702946	1240.84	14013120.411458334	18923.541666666668	2166919.0113154	222671.0	217457.0	449880.0	1940799.63446909	16291256.25	234576.264717036	48922049.76612903
2017-04-25							0.966010324324325	140.49075600180996	2198.56081081081	325387.0	8.25668428693148	520808749422.0	393127864.708434				3831652.4171672	20692494218.11776	1253.57	31947659.010416668	50698.505208333336	2730056.14610532	325387.0	319182.0	580199.0	3246840.06083127	16292951.44557823	349896.38935949	48991040.52380952
2017-04-26							0.971854882352941	156.62825904185976	2186.08496732026	334471.0	8.40530428663121	520808749422.0	373574588.153192				3961100.13396339	21051785056.594715	1272.67	30566122.94270833	36017.28125	2834899.00327354	334471.0	328038.0	606557.0	2429753.95319408	16294835.85526316	331998.298824818	49105133.3618421
2017-04-27							0.967617979591837	101.1259096910181	2026.42176870748	297884.0	9.3526070743789	521839702599.075	398959237.374387				3814281.63369607	21550476251.70112	1288.02	32209406.78645833	39501.38541666666	2802873.46151354	297884.0	291567.0	554692.0	2636893.4472629	16296713.099315068	341309.837712615	49166862.96575342
2017-04-28							0.996674536764706	108.04023967430892	2244.63970588235	305271.0	8.51590765988459	521974519553.0	423281308.506147				3528859.19852154	21741072871.06838	1330.33	42568047.302083336	55486.552083333336	2599659.64724063	305271.0	299621.0	582827.0	2454474.32371981	16298481.25	332826.050942546	49285838.5882353
2017-04-29							0.971570312138729	177.5173485871808	1972.94219653179	341319.0	9.53166986227116	521974519553.0	363036770.92892				4488916.48047225	21876055909.33136	1330.7	29306454.182291668	27168.859375	3282240.04874294	341319.0	335709.0	634026.0	2085973.14816427	16300412.572674418	346182.888042601	49371980.947674416
2017-04-30							0.971893516556292	56.667403092085976	1864.16556291391	281489.0	9.94513705902652	521974519553.0	269552199.679596				3918071.61012318	21904547862.800068	1333.0	14396953.755208334	9051.09375	2841932.31112448	281489.0	276157.0	526653.0	1786432.98478775	16302435.083333334	272892.431013592	49377850.48
2017-05-01							0.977420893333333	41.2158343299933	1965.24	294786.0	9.97152334069835	521974519553.0	446976193.582856				3892124.1160164	22859112131.80406	1354.8	13899985.317708334	13390.338541666666	3028192.09419664	294786.0	288424.0	542848.0	2509004.84642658	16304308.783783784	329418.915707681	49385657.05405405
2017-05-02							0.980238126582278	52.237607418161	2108.61392405063	333161.0	9.7638044893811	521974519553.0	458087464.420064				4099704.06887061	23613511777.40725	1390.86	27517969.83333333	22334.166666666668	3252918.8674867	333161.0	327015.0	609091.0	2531694.30522712	16306243.75	394551.405650326	49470106.4556962
2017-05-03							0.995290871212121	59.5237752248836	2235.97727272727	295149.0	9.49152071092852	521974519553.0	468116196.038201				3425069.22209443	24109817123.33818	1447.55	41648930.578125	42919.078125	2801412.84630984	295149.0	289205.0	547222.0	2625551.83579827	16308056.25	365516.12784188	49567638.29545455
2017-05-04							0.971046744047619	125.5677378227808	2111.52976190476	354737.0	10.63738900782	521974519553.0	635339356.026632				4359179.00993837	25444266810.225643	1501.0	55040284.489583336	62295.833333333336	3837374.260237	354737.0	347771.0	676231.0	2892428.85815541	16309939.68373494	488688.800052392	49692399.030120485
2017-05-05							0.961245868217055	81.78562084080335	2071.26356589147	267193.0	11.0883304537769	521974519553.0	590516942.167419				3347226.73977411	25652510713.03391	1537.23	78788948.29166667	99784.953125	2992751.47780483	267193.0	261046.0	523630.0	2863316.31076466	16311792.87109375	414847.86643166	49830030.6640625
2017-05-06							0.964933172619048	322.0178480153984	2160.84523809524	363022.0	10.293458203122	521974519553.0	472765822.943536				4359179.00993837	25442378481.067303	1518.75	74455117.18229167	82403.78645833333	3736751.78381375	363022.0	357023.0	677422.0	2713257.08179424	16313643.75	462580.127225945	49920393.833333336
2017-05-07							0.964836443113773	371.81838472508895	1892.28143712575	316011.0	11.8071247153021	521974519553.0	442601453.184986				4333231.51583159	25616809857.04604	1554.04	57109964.234375	47368.880208333336	3798375.63516212	316011.0	309444.0	581370.0	2213326.70430986	16315741.363636363	443000.729828115	49963396.096969694
2017-05-08							0.968144155555555	104.328022085687	2028.31111111111	365096.0	11.5369009336445	521974519553.0	737787408.688911				4670548.93921968	26562455797.36861	1558.74	49800480.25	35966.932291666664	4358595.02512714	365096.0	356775.0	691481.0	3877215.60055801	16317892.23163842	534330.624363859	50010202.87570622
2017-05-09							0.987786522580645	72.41147847289868	2147.6064516129	332879.0	11.5714988345092	521974519553.0	759833620.667136				4021861.58655028	28060594777.61002	1651.1	59958412.265625	55132.22916666666	3851908.9605326	332879.0	326342.0	621157.0	3162517.25139159	16320000.0	521244.425727922	50104495.03870968
2017-05-10							0.960165790540541	94.02578292598749	2103.99324324324	311391.0	12.2777204363679	555092980096.736	743762053.06786				4119773.00240534	28625671675.692543	1720.26	89702405.07291667	100022.09375	3872761.35724353	311391.0	302641.0	592447.0	3874769.78499685	16321896.489726027	542282.049908583	50240562.32191781
2017-05-11							0.961242696296296	122.66772714140204	2183.28148148148	294743.0	12.2260378997121	559970892890.0	668519296.13184				3757901.04949136	29867146693.648643	1774.52	103858702.84375	118124.421875	3603539.08867485	294743.0	287464.0	568522.0	3043753.15753014	16323662.5	512665.3127092	50373952.03703704
2017-05-12							0.954580519480518	143.02824875631416	2062.97402597403	317698.0	12.6224379501757	559970892890.0	613819101.5788				4286790.82682718	29112885789.547344	1829.0	110121287.71354169	150983.11979166666	4010123.29189492	317698.0	310036.0	600569.0	3073037.69219212	16325468.75	574141.433117175	50514899.53896104
2017-05-13							0.955090025316455	296.26844845371875	2083.96202531646	329266.0	11.8070440595594	559970892890.0	426951909.091612				4398136.0431084	27908517842.191845	1692.88	102372718.11458331	150353.86979166666	3887658.1693149	329266.0	322439.0	623294.0	3010157.61381842	16327418.75	514824.973337636	50618981.73417722
2017-05-14							0.975085658536585	660.0728824659566	2250.59756097561	369098.0	11.5893037190299	559970892890.0	453587626.132722				4565153.86753024	29278494486.282063	1770.8	93299663.515625	104298.17708333331	4502606.74509519	369098.0	361974.0	691331.0	2545656.41773744	16329433.25471698	560074.121573774	50713329.13207547
2017-05-15							0.970711982352941	163.32408329730282	1936.64117647059	329229.0	12.9644144672283	559970892890.0	704107293.761399				4732171.69195208	28518092168.49919	1780.0	88295458.75	69971.59895833333	4329595.85547557	329229.0	320922.0	636240.0	3103702.08604029	16331518.121301776	575517.822815162	50797966.4852071
2017-05-16							0.973960871212121	72.47712113459575	1772.55303030303	233977.0	14.8672358711772	559970892890.0	594333395.307832				3674392.13728044	28231611764.41274	1717.91	107830156.80208331	125696.59375	3642086.24030577	233977.0	228555.0	453277.0	2799129.2160808	16333403.61328125	617615.920650182	50902331.5546875
2017-05-17							0.981881941935484	235.2882364646555	2048.56129032258	317527.0	13.7181464752303	559970892890.0	944733565.5861				4314627.13089748	29504411589.42164	1708.99	100123519.96875	166138.48958333334	4421399.76340616	317527.0	307080.0	591516.0	4046479.13624013	16335203.409090908	884050.731096719	50860625.883116886
2017-05-18							0.974609492957747	203.10594616541195	2034.53521126761	288904.0	13.8618654315994	559970892890.0	658815926.229074				3952755.1779835	30099863042.9359	1783.98	98171869.9375	170734.78125	4037060.37897186	288904.0	280634.0	570190.0	3210225.94467315	16337061.258865248	726444.480262071	50930494.72340426
2017-05-19							0.971260817073171	155.11957753646044	1948.18292682927	319502.0	15.0717561785921	559970892890.0	845185438.857744				4565153.86753024	31585346167.824944	1879.99	91835411.53125	172874.39583333334	4815456.24257254	319502.0	309333.0	633618.0	2945763.68201307	16338968.75	855524.387937065	51019534.835365854
2017-05-20							0.967212927272727	511.138399668998	2138.21212121212	352805.0	13.8499725472718	559970892890.0	661263295.441003				4592990.17160055	32591077450.634605	1957.38	96005315.31770831	171785.47395833334	4886339.56454024	352805.0	343449.0	646322.0	2804084.67104589	16341025.0	773438.339689938	51045685.38787879
2017-05-21							0.990363700680272	322.1256201344636	2218.07482993197	326057.0	13.7010808582458	559970892890.0	543457757.444168				4091936.69833503	33365574586.101032	2008.84	100918871.453125	139566.59375	4467333.32139705	326057.0	316206.0	608720.0	2312823.37124217	16342975.0	719454.194504975	51109617.97278912
2017-05-22							0.966800397260275	98.15509101228376	2245.67123287671	327868.0	14.9011273042001	559970892890.0	920544425.97211				4064100.39426473	35233717333.757706	2017.55	109968527.88020831	140860.66666666666	4964459.57266732	327868.0	318975.0	604611.0	3323799.86455834	16344818.055555556	887456.327238477	51185359.0625
2017-05-23							0.978685166666667	103.83009942302098	2188.75	367710.0	15.3892023516421	584152236544.97	1021925535.08152				4976737.78165219	35997354805.14984	2099.98	108705578.22395831	141222.09375	5849528.14907328	367710.0	354014.0	687291.0	4112953.88938043	16346768.181818182	1066192.03593239	51299769.14545455
2017-05-24							0.970548168831169	85.33932592139703	2198.97402597403	338642.0	16.9835348658372	595921917085.0	1085441232.60836				4562009.63318118	38922026987.47629	2256.32	107227715.28125	153728.69791666666	5777645.70954402	338642.0	327095.0	631836.0	3588186.52070508	16348778.83986928	1134189.41485181	51424545.26143791
2017-05-25							0.976875766871166	137.14300390546134	2147.93865030675	350114.0	18.8490306323137	595921917085.0	1318459470.59989				4828620.58576969	42392763657.39964	2421.49	103944861.75520831	149111.65625	6652086.79657236	350114.0	343608.0	659056.0	3530884.92877644	16350756.48148148	1307021.98710468	51566462.154320985
2017-05-26							0.958775267973856	505.6965498926969	2178.69281045752	333340.0	17.3138788297261	595921917085.0	1036939907.15624				4532386.19400468	39294158226.208176	2277.01	108304258.10416669	153757.80208333334	5857614.17179412	333340.0	328442.0	641521.0	2804635.9805514	16352743.791390728	1139936.99605205	51698424.57615894
2017-05-27							0.991460916666667	519.9732250257318	1975.67857142857	331914.0	16.7218782210433	595921917085.0	680256464.029665				4976737.78165219	34496598906.378624	2279.82	103756434.453125	140179.97395833334	5550225.48785938	331914.0	327298.0	651462.0	2657377.95140431	16354743.75	1117682.28717988	51803361.815476194
2017-05-28							0.977982139393939	1050.8267869665397	1867.53333333333	308143.0	17.888821837629	595921917085.0	528810229.383807				4887867.46412269	36032546416.19525	2047.76	97334192.53125	88315.41145833333	5637036.09336445	308143.0	300272.0	592663.0	2786546.06826719	16356821.088957056	943717.056449774	51826137.4601227
2017-05-29							0.977900741721854	252.237642761996	2130.05298013245	321638.0	16.6768593482583	595921917085.0	568563505.464611				4473139.31565167	36920935150.35544	2177.38	92743199.72395831	78577.84375	5363911.6870551	321638.0	317893.0	594356.0	2525128.96458457	16358800.0	1114427.04510492	51865196.30463576
2017-05-30							0.980603117318436	72.25401918201808	1943.91620111732	347961.0	18.5665918804198	595921917085.0	935087103.792861				5302595.6125937	37282989203.97408	2290.02	100582934.83854169	79997.61979166667	6715480.58337219	347961.0	342452.0	634489.0	3826430.14816408	16360859.57142857	1389016.45457791	51977929.19428571
2017-05-31							0.976696451219512	113.0067139341216	1961.18292682927	321634.0	18.3323268022102	595921917085.0	840617433.492568				4858244.02494618	36805991976.60036	2204.89	98991656.58854169	80620.00520833333	5896299.59870206	321634.0	316897.0	614127.0	3330411.62442274	16363006.25	1284200.85602271	52045074.969512194
2017-06-01							0.977746641176471	119.57101961955064	1880.64117647059	319709.0	20.1850442031322	595921917085.0	945259538.008457				5035984.6600052	39187858183.71148	2298.01	100246139.44791669	82521.08333333333	6453340.2971392	319709.0	313901.0	610355.0	3357411.23059445	16365093.75	1363584.7277589	52100525.22352941
2017-06-02							0.981988616438356	84.43414029598307	1859.85616438356	271539.0	20.5581280436309	595921917085.0	722150565.070563				4325022.11976917	39771584685.66846	2409.93	101149724.89583331	84235.51041666667	5582333.53083948	271539.0	266139.0	534562.0	2928808.54262625	16367068.75	1143678.83295357	52173725.68493151
2017-06-03							0.981052463541667	929.1446084145064	1590.20833333333	305320.0	24.2679474916166	595921917085.0	828539265.381656				5687700.32188822	41225845322.00848	2488.98	92420304.6875	65978.05208333333	7556602.02583455	305320.0	297739.0	601584.0	3233909.0777738	16369184.539473685	1392479.70234702	52156954.42631579
2017-06-04							0.982358670807454	735.5784610993064	1652.44720496894	266044.0	23.3837421707828	628336862170.783	634490205.034222				5432357.04184814	41395052422.27394	2541.29	83855326.93229167	53846.505208333336	6277178.51580928	266044.0	261145.0	537388.0	3486275.16396507	16371389.84375	1126248.42988557	52068379.20625
2017-06-05							0.964430121951219	157.22187376715465	1767.86585365854	289930.0	22.8568792407899	678760110082.0	772048124.022559				5533581.08610618	42732560943.07938	2529.53	67663358.203125	48835.05729166666	6653843.25890711	289930.0	284510.0	576033.0	3259528.68113655	16373420.935582822	1244642.58832389	52044804.67484663
2017-06-06							0.990044397350993	71.87216460557127	1969.64238410596	297416.0	23.0181801138157	678760110082.0	888558904.123181				5094943.56098801	46667471974.0714	2699.12	68808394.71875	56302.796875	6998125.22728295	297416.0	291156.0	617594.0	2545677.6551106	16375390.939597316	1479118.20197193	52061410.62416107
2017-06-07							0.992122860606061	135.69432297500674	2058.90909090909	339720.0	22.7231069645585	678760110082.0	937299020.192401				5567322.4341922	46281884620.45471	2872.3	70340173.24479167	60065.24479166666	7719493.89799982	339720.0	334120.0	657365.0	2630808.40539197	16377362.5	1889446.02387488	52125849.68484849
2017-06-08							0.969814206060606	871.0434281989459	1862.89090909091	307377.0	22.869985718529	678760110082.0	798267726.251526				5567322.4341922	45100763652.12348	2683.03	58575463.473958336	39640.036458333336	7029707.6002043	307377.0	300781.0	609713.0	2395589.20058035	16379425.0	1351092.33048279	52139768.14545455
2017-06-09							0.973540092715232	196.98276549580987	1868.76821192053	282184.0	23.4074255986288	678760110082.0	685475617.745				5094943.56098801	46285699949.49252	2809.01	54739486.88541666	36999.52604166666	6703956.91372409	282184.0	276093.0	571965.0	2596621.09418949	16381395.25	1297746.89720793	52149251.84666666
2017-06-10							0.966455241134752	456.11100883760537	1808.4609929078	254993.0	24.2858830563351	678760110082.0	681180409.132709				4757530.08012788	46981108983.00696	2825.14	50269611.942708336	31084.0	6249243.42805614	254993.0	249587.0	516466.0	2449118.61011926	16383226.517857144	1130401.72077919	52145351.657142855
2017-06-11							0.945474835616438	449.3560625046129	1526.65753424658	222892.0	28.9830746926941	678760110082.0	649078150.926446				4926236.82055794	48081532950.36537	2898.63	48001076.333333336	26108.03125	6463254.63954548	222892.0	218775.0	467562.0	2301534.23117237	16385017.413793104	1043606.13760921	52104968.15172414
2017-06-12							0.967594673469388	273.2272934006813	1830.59863945578	269098.0	23.8921194273733	678760110082.0	891415561.221529				4959978.16864396	46267621904.07424	2954.96	43965751.109375	30231.640625	6495311.58752569	269098.0	263535.0	538625.0	2893538.97091795	16386853.362068966	1162585.10904361	52053254.11724138
2017-06-13							0.977147936170213	65.74626617013352	2069.33333333333	291776.0	20.8424223154597	678760110082.0	838920669.771366				4757530.08012788	44500693084.01365	2656.97	55652206.088541664	50121.35416666666	6081318.61351558	291776.0	284404.0	611163.0	3332828.04807158	16388650.0	1300251.72424207	52142773.62411348
2017-06-14							0.969356292857143	170.21566436681908	2054.6	287644.0	20.3720263476562	678760110082.0	822548360.611942				4723788.73204186	43489809244.65124	2706.0	60890056.114583336	51814.0	5950179.96751802	287644.0	281987.0	565825.0	3266873.63574757	16390406.564748202	1221060.62646559	52227434.8057554
2017-06-15							0.994383816993464	169.7286198476774	1915.95424836601	293141.0	18.8272383052506	678760110082.0	704179683.271891				5162426.25716004	38544241466.68725	2445.0	56997415.880208336	42233.895833333336	5519035.46403947	293141.0	286986.0	573732.0	3066425.90119848	16392237.5	1021993.68737945	52265824.64052288
2017-06-16							0.983088047297297	367.1915831299376	1823.89864864865	269937.0	20.0518910675912	678760110082.0	614860742.108335				4993719.51672997	39905047938.12189	2424.8	46402864.8125	26853.760416666668	5412747.31911236	269937.0	262452.0	536166.0	3448634.12057121	16394118.75	912836.387919763	52250178.30405405
2017-06-17							0.985705317241379	304.94571346205726	1631.40689655172	236554.0	22.9019068929586	679668719408.648	529453963.434461				5129905.64429561	41816849726.164	2477.94	40028171.645833336	22403.67708333333	5553872.73489071	236554.0	232344.0	477379.0	2338185.94032215	16395944.667832168	808563.585898518	52217908.35664336
2017-06-18							0.93663735862069	1178.4095779751767	1443.85517241379	209359.0	25.5680589071039	711697198173.0	531175986.631959				5129905.64429561	41942561353.31453	2629.76	27573455.265625	16114.765625	5352903.24473236	209359.0	205924.0	433247.0	2263317.85615954	16397762.5	712073.727589854	52119968.87586207
2017-06-19							0.986316271523179	555.557474326673	1786.58278145695	269774.0	21.6454512123374	711697198173.0	612343421.023624				5342177.6019906	41966862455.69937	2522.0	14130650.119791666	12251.828125	5967196.34476597	269774.0	263542.0	532520.0	3071769.11867115	16399615.10067114	1010154.48170922	52016660.30872484
2017-06-20							0.965675224637681	233.1399229146847	1952.44927536232	269438.0	21.172156661264	711697198173.0	699302928.883872				4882255.02698479	43576557084.07196	2600.0	15984578.203125	14996.567708333334	5831891.72450183	269438.0	263107.0	591484.0	3018444.73833646	16401422.407407409	1056232.6048559	52044431.02222222
2017-06-21							0.983057978571429	85.20636944840962	2001.45	280203.0	21.4586634127402	711697198173.0	835467130.108463				4953012.34621645	44298500419.59519	2740.0	27390099.041666668	23524.52083333333	6054325.83660712	280203.0	274021.0	585195.0	3625571.87080043	16403151.258992806	1258270.52630809	52137736.99280576
2017-06-22							0.992577848920864	97.95950356300148	1940.17985611511	269685.0	21.9423359095048	711697198173.0	691666616.597193				4917633.68660062	43939924454.0479	2658.69	29140657.697916668	24025.78125	5940316.94676479	269685.0	262910.0	534178.0	3267161.4280655	16404902.898550725	1217680.08596585	52225065.007246375
2017-06-23							0.94888029375	162.54872034342765	1624.6125	259938.0	24.4348251870966	711697198173.0	556447573.912917				5660585.53853309	44529921550.794	2713.48	16011332.947916666	9428.359375	6351539.58948352	259938.0	253123.0	506613.0	2401755.51512491	16406768.75	920491.015777427	52176720.20625
2017-06-24							0.949838753424658	68.11275504510522	1555.66438356164	227127.0	24.7829334513078	711697198173.0	433119966.233253				5165284.30391144	43399311975.59295	2685.05	17138656.411458332	8308.401041666666	5726988.95952891	227127.0	222085.0	469728.0	2254175.1962506	16408686.637931034	828199.386623137	52146579.30344828
2017-06-25							0.927724532786885	90.77291738720734	1481.30327868852	180719.0	25.2814466127911	711697198173.0	518143022.951089				4316196.47313148	42013039849.40429	2557.0	12886969.869791666	8733.869791666666	4568837.75041699	180719.0	175953.0	378449.0	1868429.04665601	16410356.25	661056.921609119	52038848.25409836
2017-06-26							0.987224345070423	56.445718580415125	1844.40845070423	261906.0	20.3480594537303	711697198173.0	702272424.580716				5023769.66544811	40327207458.835365	2502.03	16824960.442708332	10985.671875	5353248.87332519	261906.0	254353.0	515884.0	3779418.89569916	16412000.177304965	925454.832506721	52014330.70921986
2017-06-27							0.98994879389313	39.17807246247981	1982.72519083969	259737.0	18.4631937034706	711697198173.0	687790878.577049				4634604.40967396	39201840266.75717	2430.0	18981537.609375	11671.026041666666	4795574.54295835	259737.0	253055.0	556139.0	2770208.70309383	16413712.5	879485.839771391	52073331.091603056
2017-06-28							0.97258723566879	54.706927008336976	1782.23566878981	279811.0	21.1327600739666	711697198173.0	712593812.798101				5554449.55968559	41485455586.39293	2558.11	15365199.453125	11942.260416666666	6013686.13596844	279811.0	273354.0	549137.0	2823966.12788104	16415509.294871794	987298.219841884	52113014.20512821
2017-06-29							0.966836958333333	45.0713842677946	1925.45	231054.0	20.6963314192664	711697198173.0	636140007.490547				4245439.15389981	41965669060.45727	2558.3	20706794.010416668	20767.171875	4992120.70897841	231054.0	225341.0	467648.0	3186635.15883385	16417244.612068966	900556.595829777	52106821.051724136
2017-06-30							0.956314383116883	131.5082315510547	1736.1038961039	267360.0	21.5599354671549	711697198173.0	771010449.218829				5448313.58083809	41267418984.89036	2541.69	20857975.70833333	16202.947916666666	5808462.21420621	267360.0	259782.0	533428.0	3475033.6382054	16418958.741830066	906293.06660495	52137397.986928105
2017-07-01							0.882732609756098	368.1792696905983	1352.78048780488	221856.0	25.5956094099541	711697198173.0	513530891.985047				5802100.17699641	40316039448.49474	2476.63	7068651.536458333	4897.104166666667	5723792.55869157	221856.0	216634.0	440617.0	2316434.73344185	16420946.472392635	629563.755648134	52064143.99386503
2017-07-02							0.77958329787234	237.5575708996517	1045.42021276596	196539.0	31.7215484457686	708707940675.899	461231537.247367				6622798.79067395	40204150524.62408	2421.26	5610033.078125	2858.484375	6234521.40998292	196539.0	191864.0	409306.0	1799632.14846136	16423143.75	484518.951860204	51914605.89361702
2017-07-03							0.815769535294118	147.5618883087991	1489.67058823529	253244.0	24.0981473352805	708659466230.0	590179543.656499				5988701.03412006	41471951470.41253	2512.71	4397002.869791667	3549.9479166666665	6150160.47587895	253244.0	247094.0	497459.0	2832034.6030389	16425385.28106509	720794.484352419	51846261.639053255
2017-07-04							0.89702977124183	57.90586733571935	1669.82352941176	255483.0	22.4000322904512	708659466230.0	567987081.544197				5389830.93070805	42659830348.86887	2549.93	9627419.119791666	5560.0	5722827.44966135	255483.0	249948.0	548402.0	2286343.30467342	16427400.0	762757.328956999	51865097.74509804
2017-07-05							0.909539919463088	96.4001762965639	1590.65771812081	237008.0	22.7748402107806	708659466230.0	728739862.4846				5248920.31814053	42326692632.15001	2598.89	10762963.880208334	5205.567708333333	5452524.49486299	237008.0	231998.0	476017.0	2513987.23811057	16429289.27364865	587728.236284937	51857994.10135135
2017-07-06							0.956304661971831	141.9636939419542	1585.25352112676	225106.0	23.4843653542807	708659466230.0	536928215.088525				5002326.74614734	42653489890.9361	2600.0	20714987.640625	7861.833333333333	5302487.88461233	225106.0	218976.0	459295.0	2215848.59138751	16431111.968085106	629197.347950463	51816285.92907801
2017-07-07							0.937060209459459	84.16289927252407	1646.04054054054	243614.0	21.8591803545723	708659466230.0	731970317.265796				5213692.66499864	41823676349.39947	2599.67	18565077.994791668	7074.854166666667	5325202.36289879	243614.0	237752.0	559414.0	2453741.07715306	16432918.75	612505.060885404	51820919.04054054
2017-07-08							0.858895296969697	82.74257042313866	1338.39393939394	220835.0	25.784410150473	708659466230.0	561328143.364668				5812562.76841065	41377281973.39395	2502.86	8429926.979166666	3843.2708333333335	6009727.18023164	220835.0	216252.0	451049.0	2699738.77099787	16434869.720496897	501016.252621687	51841191.63975155
2017-07-09							0.749616797101449	91.028613333289	1363.21739130435	188124.0	25.5464752399398	708659466230.0	714533490.943618				4861416.13357982	41786768157.09331	2555.14	5048875.078125	3443.8385416666665	4856461.58253827	188124.0	184449.0	390403.0	2367596.82138486	16436775.0	404166.560455681	51807176.2189781
2017-07-10							0.746657908629442	61.57720920036408	1277.77664974619	251722.0	26.2101387153078	708659466230.0	717332560.155932				6939847.66895089	40418493098.42079	2509.58	8381885.354166667	4489.973958333333	6632606.65260221	251722.0	245860.0	567053.0	3269080.45651819	16438868.75	505801.633750463	51822156.79591837
2017-07-11							0.890107624277456	29.65319722570353	1536.17919075145	265759.0	20.908507569854	708659466230.0	649422148.982393				6094383.99354571	38494893567.81342	2327.09	19529894.125	5412.994791666667	5605340.88589458	265759.0	259517.0	563335.0	2896549.04491071	16441172.093023255	489719.933863217	51856506.25
2017-07-12							0.881564158192091	54.12664516836	1452.75706214689	257138.0	22.3681107009061	708659466230.0	557154714.150382				6235294.60611324	38485861976.40967	2310.93	15384175.744791666	6946.916666666667	5756410.92076747	257138.0	251176.0	513003.0	2631445.67662561	16443361.292613637	522404.869735189	51833583.66477273
2017-07-13							0.855335471337579	36.8732975855493	1566.2101910828	245895.0	20.9174868911897	708659466230.0	445628844.467369				5530741.54327559	38908360938.383896	2388.0	31094103.75	9031.546875	5143505.4391091	245895.0	239800.0	489849.0	2516299.99475322	16445450.0	497649.950987943	51793660.81528662
2017-07-14							0.900208978417266	39.99183662291115	1639.58992805755	227903.0	19.7386057439052	761764941640.259	505928728.905514				5559049.84406697	37524566892.95	2338.49	30220674.78125	11865.989583333334	4517081.23146398	227903.0	222649.0	473083.0	2601799.87911099	16447301.992753625	489859.345711048	51810391.28985507
2017-07-15							0.97498737007874	76.2921417789398	1746.85826771654	221851.0	18.4009264466702	804525194568.0	459530087.737274				5079131.8719173	34163696619.96987	2216.1	35464081.354166664	11842.869791666666	4159161.40474086	221851.0	216511.0	446600.0	1958573.71804341	16448963.888888888	808375.637704434	51841056.43650793
2017-07-16							0.840269717791411	35.5664039040534	1246.41104294479	203165.0	21.081470308243	804525194568.0	461680301.680574				6518885.7883663	31993489903.408707	1972.29	30092574.30208333	7877.604166666667	4283016.91517419	203165.0	198860.0	406437.0	2035268.6911176	16450775.0	322179.439381773	51766237.226993866
2017-07-17							0.94528775	36.18748496150975	1556.18243243243	230315.0	18.2596045974985	804525194568.0	538362228.548349				5918988.32317922	33836106416.77992	1910.96	31651372.73958333	9860.317708333334	4205460.83287287	230315.0	225090.0	475432.0	2658035.61301639	16452718.75	408143.837455158	51677802.76351351
2017-07-18							0.959427872727273	54.7538053402783	1579.24242424242	260575.0	19.92916167243	804525194568.0	612361551.304947				6598872.11705791	37401896943.82107	2220.07	30235992.151041668	13062.6875	5318674.73797644	260575.0	254413.0	561056.0	2653766.96798905	16454680.444785276	518217.218724547	51647121.58282208
2017-07-19							0.939300073825503	55.5588083926036	1703.14093959732	253768.0	18.7766236626001	804525194568.0	597506642.346262				5958981.48752502	37974276651.69592	2300.01	34663978.854166664	10637.822916666666	4764906.23361071	253768.0	248342.0	519401.0	2509365.82786205	16456637.5	464935.706630895	51621421.718120806
2017-07-20							0.929456129629631	29.7010647938166	1420.98148148148	230199.0	24.0905231593985	804525194568.0	654227781.226007				6478892.62402049	40551305200.55585	2265.21	33920999.46875	15570.026041666666	5545614.34077037	230199.0	224769.0	477428.0	2443211.00041247	16458581.25	576652.630432185	51579904.04320987
2017-07-21							0.976516766233766	116.99987580038704	1743.13636363636	268443.0	22.1486115842861	804525194568.0	703181494.386552				6158947.30925405	44859686354.03485	2840.0	36498896.473958336	18568.48958333333	6018796.60358341	268443.0	260942.0	542765.0	2264274.4813573	16460553.676470589	687669.376785744	51553739.39215686
2017-07-22							0.92575418125	125.50828067469465	1395.9875	223358.0	26.9621502340532	804525194568.0	500549276.748631				6398906.29532888	45809851973.18364	2672.95	20713408.416666668	5598.458333333333	6110647.80474536	223358.0	216965.0	433136.0	1793088.27485513	16462514.229559748	481494.807773031	51498872.44025157
2017-07-23							0.683351726744186	77.82734690227683	1052.50581395349	181031.0	34.7901788685211	804525194568.0	429477474.20887				6878824.26747855	45582913886.25044	2825.51	6556474.90625	2379.2760416666665	6298100.87074725	181031.0	177243.0	353198.0	1600323.65108759	16464593.75	347032.166686876	51421965.54651163
2017-07-24							0.894424112359551	23.4398177771175	1348.7191011236	240072.0	27.7038870450733	804525194568.0	568575160.453683				7118783.25355338	45495171115.187965	2748.36	13101800.921875	4158.182291666667	6819394.90780593	240072.0	234998.0	469353.0	2393466.60029192	16466774.714285716	467145.124699815	51330336.50857143
2017-07-25							0.934254324324324	37.11840567716016	1648.89189189189	244036.0	22.1030092628635	804525194568.0	801341191.680963				5918988.32317922	43230151623.5868	2759.58	18128530.72395833	7508.338541666667	5561050.82150866	244036.0	238500.0	511832.0	7336256.31276611	16468813.01724138	453381.42453004	51295511.02758621
2017-07-26							0.967338823129251	23.580599751084	1618.04761904762	237853.0	21.0309373372021	804525194568.0	675892184.452299				5878995.15883341	41105695913.18524	2564.3	22233423.078125	6853.322916666667	5002271.53846552	237853.0	232701.0	460147.0	3704928.86247152	16470662.5	417652.389803596	51287216.551020406
2017-07-27							0.923606636363636	19.29798482026235	1463.43506493506	225369.0	23.996652869721	836351931635.429	849185180.945369				6585327.48529789	42301368560.92513	2516.93	7221605.828125	3788.4375	5771434.9816966	225369.0	220311.0	443426.0	2481256.08559529	16472547.350993378	445560.807312926	51214770.18543047
2017-07-28							0.916863406666667	19.787023535468325	1648.04666666667	247207.0	23.0854347909397	860221984436.0	1311599707.74372				6414280.01814729	45150142310.77975	2656.53	3698890.2447916665	4542.427083333333	5722925.45554355	247207.0	240817.0	487087.0	4203872.08972432	16474449.748322148	518182.845760005	51141213.91946309
2017-07-29							0.872203152866242	28.8120068276301	1344.8025477707	211134.0	27.2541636137281	860221984436.0	935494063.269237				6713613.08566083	44748904485.72211	2784.8	5143316.932291667	3273.848958333333	5834980.15888111	211134.0	205225.0	416823.0	4134542.02443439	16476366.907051282	430910.774939431	51075511.34615385
2017-07-30							0.810337360544218	24.48757161461933	1252.68707482993	184145.0	28.7009971801478	860221984436.0	1157398139.86185				6285994.41778435	44087637840.99783	2704.53	2164028.6041666665	2230.1197916666665	5356955.02068304	184145.0	180109.0	386559.0	8866222.52448175	16478260.44520548	371806.595167658	50932983.15753425
2017-07-31							0.926722013793103	34.910868902527774	1593.18620689655	231012.0	23.9337421550582	860221984436.0	1718996680.19005				6200470.68420905	45481905840.24449	2738.92	5997711.005208333	5600.078125	5611505.18567494	231012.0	225772.0	485989.0	2947402.79044772	16480083.680555556	543451.115084965	50845554.11111111
2017-08-01							0.725291630872483	56.329378330499296	885.06711409396	131875.0	40.4946517066764	860221984436.0	1380839765.70984				6371518.15135964	45420325119.47072	2862.9	4691923.828125	1483.6927083333333	5340232.19381795	131875.0	130345.0	301132.0	2633798.15211865	16481925.0	210567.031471858	50698876.7114094
2017-08-02							0.878083467105263	19.910601918874026	1377.11184210526	209321.0	26.5014002528108	860221984436.0	1424505879.24285				6499803.75172259	44731664365.71171	2731.34	8879136.541666666	3870.59375	5580585.36103613	209321.0	201841.0	403176.0	2820428.45897889	16483809.27152318	355486.450508482	50529449.33774834
2017-08-03							0.868854710144928	31.178709752104425	1543.60144927536	213017.0	23.8355973887459	860221984436.0	958777484.712287				5901137.61669551	45178087411.34661	2699.39	11365475.0	6637.989583333333	5137047.94922252	213017.0	205843.0	427729.0	2133227.07862107	16485621.532846715	344285.107793851	50447015.08759124
2017-08-04							0.924147648044693	27.86093507471417	1317.27374301676	235792.0	28.1611176812398	860221984436.0	1176713943.44919				7654374.1549891	46604138261.9172	2790.0	23613449.66145833	5643.28125	6640166.26029489	235792.0	229312.0	467901.0	2329716.15325997	16487600.0	320645.527108361	50374902.70391061
2017-08-05							0.881231593220339	33.56697379061273	1354.6384180791	239771.0	30.725981768209	860221984436.0	979154079.251385				7568850.42141381	52119858083.23657	2856.52	9461848.833333334	3377.6979166666665	7486508.3617512	239771.0	232353.0	463850.0	1958602.78141459	16489833.0	363308.396255469	50245410.834285714
2017-08-06							0.786434007142857	14.511809773207151	1425.90714285714	199627.0	29.7445112340374	860221984436.0	1036954560.95851				5986661.3502708	53336224314.01852	3250.77	2188364.7135416665	2247.375	5937807.54411719	199627.0	193455.0	408436.0	1759850.47466038	16491806.25	283867.865993673	50196837.92857143
2017-08-07							0.943697823529411	18.152480501371524	1627.46405228758	249002.0	26.9836497789359	860221984436.0	1372173977.9991				6542565.61851024	54608352649.55292	3210.2	28487220.359375	8335.510416666666	6910134.93728859	249002.0	241118.0	512718.0	2359919.57315276	16493631.456953645	414032.82051825	50163429.50993378
2017-08-08							0.979247707317074	35.7900629263741	1680.32926829268	275574.0	27.4398734734801	860221984436.0	1230025637.35308				7012946.15317437	56450534876.702	3380.5	36986271.91666666	13521.973958333334	7561715.6925808	275574.0	265704.0	587788.0	2700000.25991313	16495618.75	543829.530996042	50142846.24390244
2017-08-09							0.954165920289855	70.61733757741086	1890.97826086957	260955.0	24.520613620437	888074709977.536	808740219.23306				6333394.73736857	55219116388.43887	3408.75	41416931.651041664	18956.46875	6474128.57297675	260955.0	253174.0	532300.0	2423175.59803591	16497505.42279412	534570.83656342	50186790.2867647
2017-08-10							0.981281641791045	70.01806431690163	1925.11194029851	257965.0	24.4984473681818	923233068448.0	961276232.318779				6149818.07831441	55886690842.78921	3340.28	46919824.85416666	24357.421875	6425354.78193725	257965.0	249804.0	550475.0	2835042.93782618	16499201.5037594	665233.303607226	50242059.4962406
2017-08-11							0.967170902777778	61.10623078276865	1972.22916666667	284001.0	25.5213482490476	923233068448.0	985601487.693678				6608759.72594982	57884222596.59956	3413.41	52254765.942708336	24872.572916666668	7518972.01439316	284001.0	273509.0	580988.0	3229999.64436034	16500951.607142856	858255.500751744	50321750.42857143
2017-08-12							0.97991502962963	132.610058592648	1929.78518518519	260521.0	27.5504038170066	923233068448.0	854157635.484909				6195712.24307795	62452145575.79827	3650.0	23840710.244791668	16931.84375	7177458.75281039	260521.0	252439.0	530700.0	2414521.11750094	16502687.5	797290.847985491	50412877.87407407
2017-08-13							0.983320155405406	103.29068983776388	1779.12162162162	263310.0	31.8811735719214	923233068448.0	946915671.514233				6792336.38500398	66588283651.64582	3868.52	25052889.28645833	9099.572916666666	8678087.32745057	263310.0	254611.0	516471.0	2243479.26248682	16504446.465517242	787606.801826002	50413505.51724138
2017-08-14							0.955262761538461	80.67429441192309	1964.32307692308	255362.0	30.6214466860145	923233068448.0	866674915.893119				5966241.41926025	68942357002.8341	4073.76	38480384.630208336	29097.260416666668	7951134.22504383	255362.0	247068.0	542910.0	2822187.04217326	16506192.34496124	1065159.56280601	50447040.52713178
2017-08-15							0.975069901315789	99.91613257671058	2046.06578947368	311002.0	30.4737466479167	923233068448.0	1222636276.20764				6975913.04405814	68870512634.62299	4315.66	46368525.536458336	33437.78125	9519693.7153427	311002.0	300436.0	650900.0	2679106.22240752	16507951.324503312	1475001.5293553	50590211.43708609
2017-08-16							0.966727707692308	91.2987911800287	2114.35384615385	274866.0	30.1050832922743	923233068448.0	962691292.786022				5966241.41926025	69066275386.38786	4179.97	60482784.901041664	51547.265625	8485087.62084421	274866.0	266961.0	543437.0	2954985.44512969	16509725.29296875	1484989.51780446	50730820.421875
2017-08-17							0.978681603351955	257.38120420269007	1940.32960893855	347319.0	32.5335254290573	923233068448.0	1362840510.69978				8215055.49267373	71748629045.43663	4375.8	49186595.739583336	30554.50520833333	11714248.9006644	347319.0	337055.0	631516.0	2790880.55218691	16511653.622159092	1646412.62171783	50772208.76704545
2017-08-18							0.959987362416107	87.87090603359745	2095.63758389262	312250.0	29.8672271452455	923233068448.0	1160893968.66254				6838230.54976752	69603749606.90497	4279.79	48563116.421875	27989.776041666668	9384491.83962616	312250.0	301243.0	580733.0	2669279.00876071	16513695.43918919	1433877.83708099	50840781.25675676
2017-08-19							0.966455158940397	127.55008915435116	1767.09933774834	266832.0	32.8614222161876	923233068448.0	1278649849.03806				6930018.8792946	67303575944.98003	4104.71	48365669.38541666	16676.338541666668	8768479.01278978	266832.0	258336.0	535351.0	2352589.93866998	16515575.0	1083816.24615974	50906204.78807947
2017-08-20							0.961449	77.15032684386942	1621.93846153846	210852.0	35.5604845178853	923233068448.0	758991072.40884				5966241.41926025	67516058314.41131	4146.09	40935189.536458336	13367.114583333334	7630711.0097859	210852.0	203607.0	444726.0	1783558.84045679	16517330.329457363	874990.665605242	50863994.21705426
2017-08-21							0.976487	50.89904373657525	2058.88695652174	236772.0	29.544749253733	923233068448.0	816604742.108505				5277828.94780714	66521373150.78131	4054.6	55927758.369791664	31871.83333333333	6995369.37030488	236772.0	227242.0	501756.0	2497994.70442614	16518862.5	1200404.69607832	50941946.0173913
2017-08-22							0.998175235955055	85.83468175816465	2205.42696629213	196283.0	29.039207999812	923233068448.0	849443167.616491				4084580.66395509	65139169059.3862	3986.28	85097599.15625	67423.86979166667	5699902.8638271	196283.0	189037.0	419159.0	1843217.52772625	16520137.5	1319154.00072583	51064066.483146064
2017-08-23							0.986510666666666	292.883292958138	1985.74842767296	315734.0	33.3071285854032	923233068448.0	1053263975.41305				7297172.19740292	68698208790.21369	4090.89	83441299.8125	56484.296875	10516192.9367837	315734.0	305147.0	628517.0	2363819.52862012	16521687.5	2253478.29962295	51201003.27044025
2017-08-24							0.938809564356435	88.3084717315879	2017.87128712871	203805.0	33.8473919999072	891643263404.624	772021041.551568				4459277.5076504	69257738699.4592	4133.67	76446299.86979167	50147.96875	7293876.044236	203805.0	196200.0	423333.0	1648686.54018429	16523319.696969695	1697961.01052658	51249112.38383839
2017-08-25							0.92875899009901	97.5897856128655	2061.07920792079	208169.0	35.3810502053348	888171856257.0	763980859.57522				4459277.5076504	72109591891.44348	4331.77	95900167.30729169	80167.453125	7365237.84019435	208169.0	199952.0	471225.0	1419457.76485444	16524575.0	1858336.67324371	51359243.188118815
2017-08-26							0.998218152380952	343.4676619505468	2157.0	226485.0	33.0723551852794	888171856257.0	687934750.253782				4635882.55745833	71219923330.69424	4357.77	99118302.515625	78595.265625	7490392.364138	226485.0	219735.0	472785.0	1402892.59232258	16525862.5	1833325.54154962	51493423.29523809
2017-08-27							0.990802012903226	744.2614763257943	1689.61935483871	261891.0	38.1015481755645	888171856257.0	779804114.064676				6843445.68005754	71826576173.3077	4339.82	72527699.71875	30829.010416666668	9978452.55324677	261891.0	243285.0	509083.0	1285150.42558274	16527487.5	1559972.01151143	51537805.83225807
2017-08-28							0.981300232558139	113.82038001424314	1734.65891472868	223771.0	38.3232171622293	888171856257.0	908258408.002564				5695512.85630595	71159337716.11096	4339.05	65454353.473958336	22408.166666666668	8575624.62760921	223771.0	215537.0	504371.0	1720458.17982114	16529262.5	1629916.98506807	51480315.434108526
2017-08-29							0.99817711409396	117.03954990678108	1886.68456375839	281116.0	37.0480722324464	888171856257.0	1113343542.50353				6578538.10534563	74098433554.27655	4376.66	33828614.572916664	14710.192708333334	10414805.8736964	281116.0	265191.0	593018.0	1958313.30089667	16531000.0	2072473.79217771	51502439.88590604
2017-08-30							0.983372113095238	168.4966944167239	1615.86904761905	271466.0	41.9615071356066	888171856257.0	1024732295.56102				7417412.09193333	75743668340.32878	4594.54	23635314.697916668	8261.713541666666	11654892.529929	271466.0	258886.0	565809.0	1638679.81694407	16532980.94879518	1809518.78954983	51442429.3313253
2017-08-31							0.981641533742331	214.3198912005326	1722.23312883436	280724.0	40.8868662325306	888171856257.0	1173285283.32277				7196655.77967341	77465114248.36067	4582.52	21255990.91145833	10987.046875	11477924.6362609	280724.0	267739.0	589298.0	1789355.6761299	16535050.0	1935660.53430893	51367804.95092025
2017-09-01							0.971879586206896	558.5238777649415	1630.28735632184	283670.0	43.9965008168865	888171856257.0	1220477319.81695				7682319.66664524	79582796087.50418	4732.87	26835636.010416668	10045.927083333334	12687490.9230696	283670.0	270293.0	591521.0	1802440.92605985	16537148.245614037	1868928.17840569	51322793.71929824
2017-09-02							0.809001018292683	163.2109031025302	1443.96951219512	236811.0	46.5711790636571	888171856257.0	945272819.329301				7240807.04212539	77745268194.47308	4908.41	7303234.416666667	5204.145833333333	11028567.4852437	236811.0	224454.0	536082.0	1580305.84700547	16539268.75	1367183.37337861	51280324.76829268
2017-09-03							0.765766662337663	16.655784390228174	1268.11038961039	195289.0	50.9046824253969	888171856257.0	784444826.124398				6799294.41760555	75919663773.50113	4585.57	6661176.229166667	3394.270833333333	9941124.52617333	195289.0	186748.0	437077.0	1424953.24126513	16541256.25	1098888.70658031	51290558.571428575
2017-09-04							0.927660777142857	18.646062294292125	1538.74285714286	269280.0	41.5992564167859	888171856257.0	1452488599.68739				7726470.92909722	73105620727.28093	4603.54	9693861.994791666	5061.614583333333	11230260.0600448	269280.0	255198.0	561329.0	2420753.39615034	16543316.091954025	1439268.72322534	51224464.93678161
2017-09-05							0.763565624365482	14.966484446032227	1410.90355329949	277948.0	43.1031409175679	888171856257.0	1363578233.51194				8697798.70304087	71706230334.88293	4202.91	6037470.682291667	3457.739583333333	12122198.042234	277948.0	263568.0	601577.0	6493150.03892271	16545636.474358974	1232605.27005293	51210073.04615384
2017-09-06							0.904135802469136	22.40877432698464	1705.09259259259	276225.0	37.806397553988	903315386418.901	1328829016.12437				7430760.7659943	75382028138.85435	4385.02	7013269.197916667	5608.828125	10596679.5576122	276225.0	264180.0	587814.0	2520446.76902914	16547880.97826087	1254377.82016688	51246439.310559005
2017-09-07							0.810041318181818	17.935969327887776	1456.67045454545	256374.0	44.1792834362869	922724699725.0	1250684680.98455				8072925.27663579	75897415308.88747	4612.12	7782402.880208333	6196.75	11388138.0706551	256374.0	244953.0	526960.0	2233112.27531999	16549990.0	1185976.30368216	51253134.4
2017-09-08							0.913187714285714	31.085705180971075	1597.07428571429	279488.0	39.2832439090191	922724699725.0	1085398538.24465				8027056.38301854	74080419076.42383	4613.84	7932159.510416667	5313.489583333333	11151766.5641362	279488.0	265933.0	606486.0	2168325.69503368	16552194.985465117	990389.634588025	51207341.77906977
2017-09-09							0.731735857988166	14.54212166727935	1289.2899408284	217890.0	44.5983490754711	922724699725.0	792417840.233563				7751843.02131504	71356044067.16113	4312.26	6133704.90625	3275.203125	9960595.28251571	217890.0	208197.0	452504.0	1849746.79844101	16554340.419161675	641001.082917442	51223299.00598802
2017-09-10							0.784202855072464	25.794935993748044	1400.28985507246	193240.0	40.8263513684359	922724699725.0	849737599.424126				6329907.31918033	69743069628.43803	4330.87	6523634.557291667	5234.026041666667	7986083.41753111	193240.0	184514.0	412030.0	1623220.04883035	16556251.55109489	605229.545254715	51199241.59854015
2017-09-11							0.82935225862069	18.211617518825825	1456.85057471264	253492.0	38.8826199187666	922724699725.0	842959044.876807				7981187.48940129	69887616865.8695	4232.93	7704302.390625	3782.265625	9856433.08844799	253492.0	243006.0	537475.0	2692005.49771607	16558206.25	673739.477943152	51184160.66091954
2017-09-12							0.71123920212766	11.915431135823075	1362.92553191489	256230.0	41.4292284419852	922724699725.0	914888950.878182				8623352.00004277	70311235022.38438	4198.59	4998511.848958333	2973.770833333333	10615411.2036899	256230.0	245104.0	549110.0	2430941.86072369	16560468.75	632767.512264991	51192186.75531915
2017-09-13							0.713780389473684	13.192241502196287	1385.89473684211	263320.0	37.9318586166607	922724699725.0	1001341343.71237				8715089.78727727	65114069574.89934	4169.94	5364755.302083333	3418.1197916666665	10157696.5552383	263320.0	251282.0	543778.0	2831212.88400126	16562825.935828878	532509.712322508	51226044.823529415
2017-09-14							0.80235058045977	38.980019127604585	1540.62068965517	268068.0	31.7656185499971	922724699725.0	1008072397.20311				7981187.48940129	60152967362.81157	3865.22	11010421.651041666	12240.703125	8831890.22231134	268068.0	256389.0	552955.0	3200145.08440574	16565104.779411765	569962.928543835	51247293.45294118
2017-09-15							0.844177233333334	39.8769031059562	1622.66111111111	292079.0	28.0037740289374	922724699725.0	1345810787.2659				8256400.85110478	55845930955.10294	3216.43	6377794.192708333	8275.994791666666	8179314.31459802	292079.0	277657.0	637365.0	3534612.48517032	16567318.75	595769.807178054	51249667.53888889
2017-09-16							0.701067230769231	29.434533983963075	1350.63313609467	228257.0	36.2720580052517	922724699725.0	755451379.92034				7751843.02131504	61742084269.62522	3707.5	4467211.916666667	3257.536458333333	8409604.1044016	228257.0	219456.0	486763.0	2240646.89363326	16569506.026785716	450182.471550784	51322160.297619045
2017-09-17							0.581463914772727	13.267294711401885	1123.19886363636	197683.0	42.5946918059666	922724699725.0	556559929.450262				8072925.27663579	60623140783.4144	3689.11	4885264.260416667	2934.234375	8420246.46027889	197683.0	190596.0	433779.0	1738874.87850994	16571656.25	364641.659759167	51360696.64772727
2017-09-18							0.911992409448819	45.50589680077135	1718.14173228346	218204.0	31.6946411201146	1052185622754.52	810015857.700415				6965995.45167762	65348602575.01232	3678.53	16801808.859375	20235.479166666668	6915897.47097349	218204.0	210114.0	481945.0	2333957.29425109	16573550.0	667925.247667348	51370120.20472441
2017-09-19							0.956767608974359	107.4909597729015	1813.57051282051	282917.0	30.0895449800118	1103400932964.0	869566641.158497				8556655.83040715	65647897384.048256	4092.07	12893239.3125	11248.666666666666	8616020.84684647	282917.0	270681.0	578179.0	1923284.60539102	16575307.224025974	696964.28756147	51388564.03896104
2017-09-20							0.948245384615384	67.57028039123135	2014.7264957265	235723.0	26.9673785470232	1103400932964.0	730398025.90811				6417491.87280536	65470961106.190735	3899.35	11109685.619791666	13852.541666666666	6356831.37323994	235723.0	225391.0	480583.0	1939586.86406504	16577025.0	578629.830555105	51413683.940170944
2017-09-21							0.767394573863636	14.721991662033576	1450.32386363636	255257.0	34.6789542643919	1103400932964.0	713400154.410911				9653662.98815166	62710594682.22127	3894.48	5662879.572916667	3536.411458333333	8852045.82866589	255257.0	244380.0	533109.0	1932727.58934147	16578856.25	516549.025533005	51439644.64204545
2017-09-22							0.802007748201439	32.099352315067705	1637.51798561151	227615.0	29.5484058923417	1103400932964.0	720084890.797891				7624199.74632432	60189197584.68119	3600.92	6670262.213541667	6635.083333333333	6725660.40718536	227615.0	217768.0	515184.0	1875335.22969157	16580825.0	423047.576633365	51498075.62589928
2017-09-23							0.630479656626506	15.1501456203524	1228.07831325301	203861.0	39.5863288615073	1103400932964.0	496249141.589834				9105159.40927941	61733960783.15417	3604.79	4885477.104166667	3004.255208333333	8189263.43790887	203861.0	196336.0	427805.0	1314508.08040991	16582729.393939396	373093.801119506	51545647.46666667
2017-09-24							0.656781524137931	15.975632768934853	1277.7724137931	185277.0	37.7744899292997	1103400932964.0	358367841.780327				7953301.89364767	61214627109.1835	3777.62	5289812.015625	3044.067708333333	6998744.17063086	185277.0	178847.0	383449.0	1119276.97011702	16584675.0	308618.376074552	51589716.8
2017-09-25							0.916413568	36.7558308488533	1812.824	226603.0	28.9235710459966	1103400932964.0	992813616.585088				6856294.73590317	63646545884.71751	3666.31	11010800.333333334	11740.708333333334	6662197.50759276	226603.0	217489.0	505249.0	1995684.92139962	16586363.20564516	573033.826523079	51639773.548387095
2017-09-26							0.962231108695652	78.5706218832807	1910.49275362319	263648.0	27.9347470724604	1103400932964.0	783377529.605634				7569349.3884371	64966667682.84003	3931.98	9353866.067708334	10847.104166666666	7447375.63477086	263648.0	252939.0	544622.0	2093406.99110012	16588008.48540146	592609.177594578	51672748.7080292
2017-09-27							0.848984285714286	33.9465157778176	1754.83673469388	257961.0	30.9227105278174	1103400932964.0	694820657.432189				8063002.60942212	66893986242.06246	3881.0	7295471.057291667	7804.848958333333	7976853.33046631	257961.0	245436.0	548155.0	2168984.57933854	16589787.5	580626.683615869	51738148.4829932
2017-09-28							0.843941966101694	22.8239376475886	1559.18644067797	275976.0	35.8369690493698	1103400932964.0	846414368.613928				9708513.34603889	69587371221.15634	4204.51	7148082.385416667	4339.526041666667	9951711.28319571	275976.0	263177.0	561793.0	2302851.10096495	16591815.767045457	566251.821770095	51782265.86931818
2017-09-29							0.83281401183432	20.462549328692283	1505.55029585799	254438.0	36.3279700896266	1103400932964.0	722207773.160404				9269710.48294108	68888879358.52144	4189.38	6007180.640625	3798.8229166666665	9243216.05366442	254438.0	243539.0	569238.0	1960682.74712833	16593975.0	478235.673119215	51784617.964497045
2017-09-30							0.786213398550725	38.2636258662978	1541.14492753623	212678.0	36.5998734158416	1103400932964.0	654917752.443883				7569349.3884371	70805832211.49338	4164.27	7871533.447916667	11084.390625	7783987.87833436	212678.0	204213.0	467808.0	1660940.9198602	16595893.75	433354.740111619	51835692.60869565
2017-10-01							0.912847292307692	71.88974997458796	1566.56153846154	203653.0	36.8703697335118	1103400932964.0	495152833.454326				7130546.52533929	71478490058.6632	4354.16	10555395.088541666	10993.791666666666	7508761.40733887	203653.0	196391.0	416590.0	1439109.25509959	16597568.75	513020.440499597	51837297.73846154
2017-10-02							1.00150239333333	66.64686231329837	1966.68	295002.0	30.6507508151719	1123590453769.76	853330484.106655				8380132.03961296	73125342717.02232	4405.01	14157025.453125	13536.666666666666	9042032.79197735	295002.0	283862.0	606138.0	2028711.64935142	16599318.75	793916.972561755	51829903.72666667
2017-10-03							0.875862234972678	41.0117146925959	1541.70491803279	282132.0	37.5830483055086	1123863285132.0	710676602.454005				10223761.0883278	71610149516.58585	4394.07	10400551.828125	6269.067708333333	10862816.3669827	282132.0	270946.0	591542.0	1622695.28263549	16601399.791666666	672331.332274611	51814663.744444445
2017-10-04							0.837474365671642	28.8629140263704	1737.50746268657	232826.0	33.3593404391801	1123863285132.0	611184779.702613				7486251.28872091	70647367887.1689	4308.33	11007644.1875	13983.151041666666	7937087.7926728	232826.0	224107.0	496068.0	1468790.74049575	16603376.231060604	597234.159535318	51834078.26515152
2017-10-05							1.018034224	104.1854999479736	2185.944	273243.0	26.836440745147	1123863285132.0	822991499.893239				6983443.36634413	70671588541.43129	4211.55	14266760.875	18286.578125	7562750.52994914	273243.0	263375.0	552623.0	1666611.72672147	16605001.62601626	703042.182222192	51921938.05691057
2017-10-06							0.92043579245283	52.40337139302223	1784.27044025157	283699.0	32.7690809965109	1123863285132.0	731048570.243785				8882939.96198973	72482853606.11893	4318.58	7341284.354166667	6186.125	9444311.29584243	283699.0	273619.0	609683.0	1383027.02614635	16606770.490506329	662191.152107888	51970824.91772152
2017-10-07							0.836508069620253	25.95107073789825	1463.45569620253	231226.0	39.2881813443859	1123863285132.0	552496903.66649				8827072.41505898	72288298202.15094	4369.57	9173549.994791666	5481.807291666667	9178387.06113139	231226.0	224347.0	505785.0	1055525.54442841	16608755.0955414	472005.811924313	52020879.01273885
2017-10-08							0.764419901098901	20.29463568917848	1309.80769230769	238385.0	44.6841628296231	1123863285132.0	678141979.346104				10167893.5413971	74807011370.02774	4439.46	6239105.817708333	4363.494791666667	10982026.6986365	238385.0	231239.0	496286.0	1273611.93697547	16610878.333333334	511134.590048381	52014439.17222222
2017-10-09							0.921536217391304	26.2100772186248	1844.3850931677	296946.0	33.7110165107765	1123863285132.0	1115416691.5553				8994675.05585124	77305800836.01082	4605.66	9222213.78125	9018.578125	10167276.2906667	296946.0	288111.0	585028.0	2564018.8772409	16613025.46875	699616.977438457	51993509.69375
2017-10-10							0.9642725875	46.85041660578658	1894.38125	303101.0	34.9047971806888	1123863285132.0	1189113919.87786				8938807.50892049	80233159196.37344	4773.84	10736477.276041666	11917.104166666666	10589103.2255027	303101.0	293330.0	613364.0	1952289.66774277	16615031.367924528	809338.585096403	51997407.19496855
2017-10-11							1.01609507194245	58.28665743949945	2104.02158273381	292459.0	30.9231345804841	1123863285132.0	850897594.103107				7765589.02337467	79696003028.73102	4776.5	15694621.588541666	16291.609375	9171956.33224448	292459.0	282969.0	604455.0	1778444.16169985	16616902.355072465	721857.602298102	52085612.39855073
2017-10-12							0.977542986928104	63.141296065109856	1916.1045751634	293164.0	36.3031395183971	1123863285132.0	1072717734.6568				8547734.68040521	84858400786.6545	4822.17	10496262.552083334	16040.072916666666	10642773.5937714	293164.0	282915.0	588010.0	1979554.76639701	16618725.0	898840.574461627	52112873.99346405
2017-10-13							1.02549508088235	102.3904478334297	2278.08088235294	309819.0	36.1684265658978	1123863285132.0	1477309948.05088				7597986.38258241	93899552804.38292	5435.75	42653823.44791666	60394.84375	11205665.7502199	309819.0	299488.0	660222.0	1971283.38376683	16620531.25	1595124.93183988	52246917.44117648
2017-10-14							1.02322143971631	236.72580528251763	2079.00709219858	293140.0	38.6233436868455	1123863285132.0	1028513971.64553				7877324.11723618	94873059870.5286	5636.24	30499612.203125	28624.64583333333	11510644.7555848	293140.0	282673.0	594482.0	1518393.19596526	16622259.19642857	1310093.78903519	52362603.00714286
2017-10-15							0.893767861538462	123.4763477459568	1453.70769230769	283473.0	52.1700404656022	1182954806242.91	874457455.499779				11601113.0653046	93745509565.2038	5825.99	9220362.760416666	6346.369791666667	14834968.3667177	283473.0	275556.0	578165.0	1324663.96362474	16624365.786082476	920173.86120893	52313284.34020618
2017-10-16							0.917763637931035	24.97175729011057	1808.76436781609	314725.0	42.7725860008723	1196792694098.0	1148993979.04203				10351762.4275025	94617826271.7568	5691.69	13163968.911458334	7783.963541666667	13619475.7440538	314725.0	305074.0	643476.0	1925205.56372934	16626662.572254336	1106412.21894671	52321759.93641619
2017-10-17							0.986573225609756	33.7503982156791	2039.25609756098	334438.0	37.8303579585904	1196792694098.0	1132927240.70098				9756833.55235872	93671422893.98662	5764.24	10481734.244791666	10915.104166666666	13032444.8256605	334438.0	323040.0	670982.0	2826171.93715077	16628779.089506174	1195890.74672984	52396867.95061728
2017-10-18							1.01752149006623	50.67151079260462	2182.64238410596	329579.0	34.1211705005766	1196792694098.0	1358005108.51815				8983426.01467175	89950014656.72998	5594.66	16012121.833333334	18393.182291666668	11245621.2524095	329579.0	319822.0	646494.0	2154353.26190078	16630750.0	1037421.99310134	52509714.78145696
2017-10-19							0.99404132022472	91.09813811318698	2005.53370786517	356985.0	38.4980033057304	1196792694098.0	1435812894.93232				10589733.9775601	94095088636.03503	5571.92	24776527.526041668	19769.635416666668	13803228.0972498	356985.0	347287.0	692419.0	1911311.86748032	16632810.875706214	1084184.51666222	52641066.333333336
2017-10-20							0.993012631284916	36.81079673420203	1745.30167597765	312409.0	44.4521780604042	1196792694098.0	1094088679.1563				10649226.8650745	96224463440.26602	5697.16	27203717.203125	15893.677083333334	13887260.4956728	312409.0	302533.0	644681.0	1927247.42106095	16635037.5	946357.226968976	52635976.81564246
2017-10-21							1.04007875163399	78.38380381950908	2040.8954248366	312257.0	40.4816653407709	1196792694098.0	967343844.177936				9102411.78970051	101313058833.29495	5986.44	37036519.739583336	22592.307291666668	12830906.7197494	312257.0	303876.0	606428.0	1562588.59974058	16637113.24013158	1038479.22667397	52699139.40789474
2017-10-22							1.00528622527473	66.62934721034797	1588.63186813187	289131.0	49.7565390753621	1196792694098.0	996113498.470227				10827705.5276176	98579357215.6364	6012.65	34677791.432291664	18456.39583333333	14386157.8993985	289131.0	281552.0	573815.0	1499204.49492525	16639206.25	919206.621183729	52588060.03296703
2017-10-23							0.972171251461988	52.86919561987803	1848.51461988304	316096.0	43.2410619578057	1196792694098.0	2395811601.71538				10173283.7649594	97793464440.58104	5982.49	38396146.833333336	26016.375	13668326.7206145	316096.0	304154.0	640565.0	2994818.33704517	16641412.5	1090236.02541525	52571677.1754386
2017-10-24							1.04101164071856	83.02339572008438	2079.16167664671	347220.0	37.7387353659375	1196792694098.0	2184205097.23059				9935312.21490186	94193999975.2292	5900.59	43175647.32291666	27207.08333333333	13135948.051234	347220.0	334582.0	716464.0	2586032.1080847	16643521.310240963	1149798.65819721	52572475.861445785
2017-10-25							0.969675556756756	182.53605632467577	1704.94594594595	315415.0	43.1660355265847	1196792694098.0	2093083247.85009				11006184.1901607	92339792936.1032	5510.76	17303410.255208332	6690.854166666667	13615215.0956177	315415.0	303906.0	636265.0	1984823.1803553	16645725.0	786708.132233387	52582335.85945946
2017-10-26							0.732356488888889	62.1657833873147	1476.81666666667	265827.0	51.9434237363536	1233777273049.23	2041879050.78017				12999790.2869909	96849570402.18704	5732.35	3288013.052083333	6095.270833333333	14196709.0848065	265827.0	254278.0	555570.0	1743919.65748378	16648000.77683616	671986.848096686	52579911.76836158
2017-10-27							1.03194846153846	64.95081565806998	2372.03846153846	246692.0	34.5755757631571	1452839779145.0	963485339.854656				7510989.94359475	96755788516.21234	5889.82	28453039.640625	53293.614583333336	8529517.93616475	246692.0	239768.0	552393.0	2003977.22489857	16649781.25	968200.774430907	52715820.59615385
2017-10-28							1.00780690588235	107.22311572051746	2436.07058823529	207066.0	34.4195358691315	1452839779145.0	645357529.902608				6138789.85774571	95959138535.49896	5769.89	40321015.880208336	66182.98958333333	7127115.61427759	207066.0	202033.0	440634.0	1417695.81194232	16650962.5	1007552.64835507	52884292.83529412
2017-10-29							1.0180084025974	455.5989586986685	2168.99350649351	334025.0	39.0624012692695	1452839779145.0	1284903848.36759				11122042.8010922	97940501022.9876	5728.65	26869483.244791668	34210.84375	13129615.2522256	334025.0	317564.0	666758.0	1659959.90509791	16652451.14379085	1656236.38165228	52997219.94771242
2017-10-30							1.02850913605442	141.54574948219886	2150.18367346939	316077.0	40.7287162180625	1452839779145.0	1690377715.98444				10616495.4010426	102045282946.0572	6136.49	24307806.838541668	21531.109375	12873410.4360565	316077.0	305616.0	672661.0	1855584.22744584	16654337.5	1614750.54849163	53118608.97278912
2017-10-31							1.03699717391304	122.39857745033224	2011.1231884058	277535.0	43.9434557254343	1452839779145.0	1557216921.88694				9966505.88669303	103784466072.72144	6133.16	24072227.03645833	23222.447916666668	12195846.9847584	277535.0	267062.0	611388.0	1916686.47664088	16656118.75	1451538.98066074	53160304.15942029
2017-11-01							1.04378681410256	148.33218504826326	2253.39102564103	351529.0	41.5150165408374	1452839779145.0	1921728654.83974				7872095.2293445	108541509518.15462	6416.07	43835822.734375	37578.5625	14990408.2326317	351529.0	338633.0	733925.0	2191308.31545993	16657955.762987014	1977416.51752933	53299050.77272727
2017-11-02							1.03739566	62.5679105101232	2276.49333333333	341474.0	43.96442723681	1452839779145.0	2362825790.09511				10833158.5724924	116400216176.133	6751.98	46450064.145833336	26640.046875	15012708.8262624	341474.0	329152.0	705011.0	2251378.16500269	16659868.75	1937226.46812226	53414893.04666667
2017-11-03							1.04660597478992	53.46026046277982	2332.75630252101	277598.0	45.9144848353107	1452839779145.0	1685749159.21425				8594305.80084399	120623742398.66444	7024.56	57855901.140625	44430.41666666666	12745769.1613126	277598.0	268570.0	670963.0	3036929.60935422	16661550.0	1969863.09009544	53601818.87394958
2017-11-04							1.02824800769231	233.677606858909	2262.46923076923	294121.0	47.3932301911632	1452839779145.0	1400428675.91427				9388737.42949343	121726377068.708	7213.04	63895949.005208336	48613.61979166666	14231239.1618025	294121.0	283626.0	588106.0	5765969.34505611	16663098.92578125	2002177.43249969	53793813.1171875
2017-11-05							1.04266716312057	200.90037177980372	1785.30496453901	251728.0	58.5542986324377	1452839779145.0	1346375105.55772				10183169.0581429	124789222123.62692	7365.99	43017789.01041666	20922.88020833333	15064674.2892577	251728.0	243071.0	555522.0	6077425.12154975	16664801.52877698	1501793.07182871	53777812.942446046
2017-11-06							1.04455337593985	136.2696230359189	2037.81203007519	271029.0	50.9265555068338	1452839779145.0	1629540869.12293				9605400.60094328	120629325075.32028	7392.51	43477664.588541664	27860.171875	13802573.4124617	271029.0	260465.0	608698.0	2782648.58633198	16666512.5	1737286.74679633	53802189.38345864
2017-11-07							1.02638008333333	110.79850858796269	2151.51282051282	335636.0	47.4220752348761	1452839779145.0	1826864277.44738				11266484.9153921	118172788656.48552	6960.58	49216216.744791664	30389.953125	15916555.6435329	335636.0	323686.0	714417.0	3523838.11586761	16668318.75	2085777.29699265	53968094.442307696
2017-11-08							1.02683100694444	69.80038011946158	2092.68055555556	301346.0	50.6589038229674	1452839779145.0	1888840266.3043				10399832.2295927	123163747500.63753	7128.64	49265784.432291664	26657.265625	15423711.1757483	301346.0	288774.0	646147.0	4267323.33496847	16670188.374125874	1959013.87661759	54048470.32867133
2017-11-09							1.02479402614379	77.89828763516152	2230.59477124183	341281.0	48.2026837644186	1452839779145.0	2366841243.84241				11049821.7439423	120495298609.15024	7468.44	63788633.333333336	38552.942708333336	16678466.0012752	341281.0	329686.0	727946.0	2237809.57165968	16672055.83881579	2653878.50127518	54190912.64473684
2017-11-10							1.05001306666667	55.76766128377783	2264.54166666667	271745.0	46.783092601285	1423367213138.33	2022293930.14445				8139094.7449613	116409659364.71016	7092.42	75786555.89583333	57715.755208333336	12713071.4989362	271745.0	260777.0	619944.0	2333950.77395925	16673756.25	2226673.57449544	54316528.36666667
2017-11-11							1.05829409876543	96.69399154580232	2433.0987654321	197081.0	44.5760446288334	1364422081125.0	1401933562.52815				5426063.16330753	109582814167.73912	6569.22	104843908.88541669	108977.640625	8785091.45149512	197081.0	191618.0	459977.0	1676042.19348702	16675012.5	2122954.68046365	54485534.02469136
2017-11-12							1.05300510126582	197.595593346621	2323.0253164557	183519.0	51.6532071760938	1364422081125.0	1946782857.0861				5426063.16330753	100823549095.41826	6340.89	101331166.765625	148882.109375	9479344.92774956	183519.0	180266.0	463412.0	2076768.80337136	16676012.5	3495448.32867095	54652572.63291139
2017-11-13							1.0417878	563.6367921182707	2209.27857142857	309299.0	51.6366515180724	1364422081125.0	2070829566.4518				9495610.53578818	105475496217.50476	5890.08	98374574.05208331	116557.359375	16209519.4612957	309299.0	299449.0	694905.0	4374153.69981788	16677379.856115108	4999532.24721179	54782855.24460432
2017-11-14							1.0274114609375	449.15138469770926	2124.9609375	271995.0	53.4432313199225	1364422081125.0	1841446048.59403				8681701.06129205	109824736361.93672	6493.63	104924852.640625	94745.45833333331	14792712.3267353	271995.0	261563.0	604148.0	3861149.03692856	16679061.811023625	4087483.47519606	54940772.43307087
2017-11-15							1.04591063157895	457.0210049476424	2117.02631578947	321788.0	54.8481910752345	1364422081125.0	2274507065.39276				10309520.0102843	117671227686.96404	6592.73	103764233.44270831	81218.22916666667	17885007.8421946	321788.0	311421.0	709294.0	3422899.06038032	16680812.168874172	4328589.0085673	55082311.15231788
2017-11-16							1.02278934868421	395.4436948041358	2042.07894736842	310396.0	57.9207056414472	1364422081125.0	2257254596.5816				10309520.0102843	124823900944.99162	7279.78	98351419.046875	59969.53125	17978355.3482826	310396.0	300307.0	677402.0	3817994.31245076	16682706.25	3762661.59828264	55162198.41447368
2017-11-17							1.0345285748503	449.6184732211375	1836.02994011976	306617.0	63.426049013805	1364422081125.0	2848162964.48163				11326906.8534045	130787114830.14236	7868.77	91794399.09375	46508.53125	19741865.1639389	306617.0	286083.0	684299.0	3818219.59308754	16684697.138554215	3186513.11135271	55234235.65060241
2017-11-18							1.04777965441176	289.24221889829823	1991.72058823529	270874.0	56.687029931931	1364422081125.0	1967731645.24613				9224307.3776228	128655715791.85284	7718.2	92901652.15625	44106.58854166666	15573684.4202293	270874.0	263154.0	614840.0	2716113.897523	16686593.611111112	2271701.56678967	55263098.8
2017-11-19							1.042986825	361.10557248644034	1655.34375	264855.0	66.4197533127984	1364422081125.0	1585417383.6025				10852126.3266151	130957685401.67184	7791.3	65770127.119791664	24559.734375	17836891.9126454	264855.0	257447.0	603430.0	5442164.8232234	16688439.544025157	1950293.49139473	55181783.974842764
2017-11-20							1.01868253714286	104.71122623716217	1921.16571428571	336204.0	61.035790655769	1364422081125.0	2388363838.52045				11869513.1697352	135633289032.1707	8049.72	63527306.776041664	22478.807291666668	20867770.6104635	336204.0	326795.0	734768.0	4224222.22523215	16690534.393063584	2699608.37113705	55215542.17919076
2017-11-21							1.05589415606936	42.55132608835967	2145.03468208092	371091.0	54.9385824603277	1364422081125.0	2632881286.5975				11733861.5906525	136758258813.06432	8242.81	68747921.27604167	28635.640625	20674487.3514705	371091.0	343461.0	753814.0	3637233.52189773	16692707.967836255	2564518.2893872	55308484.48538012
2017-11-22							1.06551948648649	44.188792758838346	2108.33108108108	312033.0	55.4150040909331	1364422081125.0	2033543436.7307				8342572.11358533	136766837300.16066	8095.88	66531848.234375	29517.557291666668	17481272.6055298	312033.0	301353.0	673819.0	3507780.83816063	16694718.452380951	2114533.29714738	55394827.36054422
2017-11-23							1.0568942611465	90.0050597600315	2243.35668789809	352207.0	51.8099083153389	1364422081125.0	2481622640.96218				10648648.957991	136488070337.24252	8236.72	70804380.796875	32592.203125	18447902.2439344	352207.0	338456.0	747162.0	3406958.99050022	16696619.551282052	2203950.72252536	55550637.39102564
2017-11-24							1.04861197315436	49.36595217661315	2051.91275167785	305735.0	56.5078545602444	1361966821649.11	2685926757.31595				9977010.84137572	136534975793.03365	8043.31	68344058.140625	32628.546875	17352431.9783599	305735.0	289866.0	698359.0	2677848.85111641	16698539.442567568	1911321.92191824	55662690.20945946
2017-11-25							1.0478601025641	217.101695641685	2158.26282051282	336689.0	53.8759512074881	1347001430558.0	2302620556.51406				10445729.4715075	141416543583.98297	8212.78	61987729.546875	25755.854166666668	18139440.136098	336689.0	318480.0	697526.0	2899917.65325049	16700443.75	1654673.31888089	55779148.0
2017-11-26							1.04222337254902	53.47682093535145	2154.75163398693	329677.0	57.9216152378945	1347001430558.0	2290199012.39789				10244850.0585939	151619363396.4463	8768.8	59818385.901041664	24525.40625	19771137.9101486	329677.0	317735.0	712607.0	2050315.30767253	16702380.166666666	1781026.08074635	55860567.59333333
2017-11-27							1.04739664705882	45.49787451057608	2230.91764705882	379256.0	59.9366794321589	1347001430558.0	3382462034.24211				11383166.7317709	160822930879.9859	9311.7	60082278.317708336	31888.578125	22731345.2947229	379256.0	363700.0	829651.0	2426385.16650843	16704393.75	2277109.06148339	56016873.6
2017-11-28							1.06280574358974	59.49514607382962	2346.00641025641	365977.0	59.2488190212512	1347001430558.0	3229165153.44708				10445729.4715075	164999032395.103	9717.32	77253045.16145833	53404.46875	21683705.0389404	365977.0	350166.0	816745.0	2880931.73888963	16706431.25	2422847.62826291	56213419.62820513
2017-11-29							1.06440900578035	70.62310485619764	2301.09826589595	398090.0	64.4105425704192	1347001430558.0	4301831779.47883				11584046.1446846	175089388819.234	9919.0	94134287.703125	68030.59895833333	26294380.2040648	398090.0	382774.0	903005.0	3262042.94240384	16708482.30994152	3123773.98414658	56403354.333333336
2017-11-30							1.06830241317365	126.4439188682651	2301.7125748503	384386.0	61.1897467190676	1347001430558.0	3446153829.33153				11182287.3188573	166413377555.2215	9646.35	103860275.64583331	72343.78645833333	23742417.1937056	384386.0	368696.0	851420.0	2697792.32671816	16710617.771084337	2715543.30444149	56621676.39759036
2017-12-01							1.06808466666667	315.61238104265783	2256.32786885246	412908.0	62.6203613651528	1347001430558.0	2503164990.16471				12253644.1877299	170899599323.75052	9988.19	98411942.33333331	55059.44791666666	25856448.1705625	412908.0	371320.0	869275.0	2319117.91462818	16712800.0	2523605.5165762	56829515.7704918
2017-12-02							1.03629842236025	136.1623770298848	2027.04347826087	326354.0	73.870866025851	1347001430558.0	1962210937.132				10780528.4930301	182825656307.3671	10879.88	87629935.28125	41316.911458333336	24108052.6110006	326354.0	296727.0	683883.0	2142790.41723758	16714950.0	2084782.73600058	56918218.583850935
2017-12-03							1.04737503977273	128.6148096304279	2005.93181818182	353044.0	76.478026162257	1347001430558.0	2065023836.1632				11784925.5575982	189609790432.5933	10912.87	84147028.15625	40404.380208333336	27678238.9264086	353044.0	332484.0	762993.0	1870464.10432921	16717054.66954023	2209646.0137761	56965634.66091954
2017-12-04							1.06830039779006	153.0137485604614	2213.73480662983	400686.0	70.2545806339102	1347001430558.0	2600783556.45554				12119724.5791208	189975026687.70404	11179.52	80979423.296875	38262.067708333336	28891001.9578248	400686.0	381149.0	885110.0	2613354.17930193	16719285.195530726	2628671.19487894	57057950.72625698
2017-12-05							1.05865853370787	53.82513823289072	2279.26404494382	405709.0	70.9929112229956	1347001430558.0	2657542627.73794				11918845.1662072	195659164423.343	11591.22	85733616.22395833	39994.880208333336	29210388.2872577	405709.0	378024.0	891236.0	3015982.76508624	16721530.397727272	2608177.87031886	57253909.0
2017-12-06							1.05904622340426	56.5204275380454	2359.50531914894	443587.0	73.7975858353143	1407975304733.0	3394252519.10379				14867776.0589056	210709698912.8834	11660.41	99921485.328125	60688.703125	33116592.8460115	443587.0	415131.0	978252.0	3531510.98127557	16723817.647058824	3264282.32250783	57480799.46524064
2017-12-07							1.04525619736842	44.27322551444535	2466.55921052632	374917.0	91.3708950130837	1590896927258.0	5271885974.64757				11941671.1962486	253811376910.68643	13843.93	99537298.64583331	134910.70833333334	34256501.8456203	374917.0	359172.0	869099.0	3449008.95834804	16725943.75	5616087.21212116	57766177.40789474
2017-12-08							1.05135289102564	152.71850666381707	2468.53846153846	385092.0	107.275875401684	1590896927258.0	4805489431.71187				12337090.7722833	266520490918.7322	16860.88	86267170.10416667	173930.28125	41311081.4101853	385092.0	371809.0	902012.0	2492427.01359836	16727868.75	10208103.2795171	58085441.59615385
2017-12-09							1.05126628735632	575.4819507487063	2318.38505747126	403399.0	104.044428990352	1590896927258.0	3943426403.66603				13760601.2460083	255234260012.9453	15875.27	76822623.64583333	134096.38541666666	42165253.3814881	403399.0	390742.0	877575.0	2895169.90410449	16729932.803468209	8662237.31368736	58346116.15028901
2017-12-10							1.05645892682927	697.4324355331397	2081.82926829268	341420.0	107.822603671789	1590896927258.0	3660690673.76365				12969762.0939389	244753774445.5036	14652.37	75038618.94270833	82788.67708333333	38120250.2377464	341420.0	330823.0	739392.0	1987675.08041954	16732038.742236026	6991555.21904185	58434134.322981365
2017-12-11							1.06044797076023	241.44290545917	2155.54385964912	368598.0	118.826787788516	1590896927258.0	4272284928.33151				13523349.5003875	280562022614.7592	15068.95	117849506.47395831	83442.23958333333	44253709.9617747	368598.0	357068.0	867655.0	2687922.7701092	16734140.44117647	8125731.32931001	58491311.17058823
2017-12-12							1.06131315384615	60.8606417239964	2390.87820512821	372977.0	113.539312978685	1590896927258.0	5729890455.48235				12337090.7722833	284875674540.92645	16732.72	119831308.23958331	95183.140625	42937956.7643401	372977.0	355339.0	867772.0	3302129.25712413	16736177.177419355	9282311.14537737	58724982.27741936
2017-12-13							1.05706467204301	102.65492341684028	2282.68279569892	424579.0	116.015401821198	1590896927258.0	4755215235.39204				14709608.2284917	282440963954.17114	16916.8	114308798.29166669	97630.86458333331	50475052.9011524	424579.0	407341.0	958477.0	3267550.70840003	16738321.05978261	10426814.1329204	58993608.36956522
2017-12-14							1.04183730810811	63.172328960070125	2652.12972972973	490644.0	100.585653366536	1590896927258.0	3607678570.59655				14630524.3132847	277533051211.5851	16252.31	112713237.10416669	108942.72916666669	49974171.3334026	490644.0	470650.0	1072862.0	2943542.64672682	16740642.144808743	10815786.4124489	59258883.24590164
2017-12-15							1.05793876923077	86.50736372428776	2400.44970414201	405676.0	118.165318044039	1590896927258.0	4219284344.1263				13365181.6699736	296017149462.04755	16408.15	107549624.20833331	114287.203125	48342967.7609509	405676.0	389126.0	942514.0	2756649.27952242	16742853.05059524	10559331.866578	59572667.26190476
2017-12-16							1.05658370175439	193.20193627761552	2129.95321637427	364222.0	135.022927210958	1590896927258.0	3461171452.31103				13523349.5003875	308925742450.30725	17507.86	102683617.46875	117111.36979166669	49815223.7422835	364222.0	349526.0	819305.0	2356102.92275215	16744970.44117647	9962630.74029451	59733720.35294118
2017-12-17							1.04107442162162	419.51758344273605	2118.43243243243	391910.0	141.60998426868	1590896927258.0	5098289901.58077				14630524.3132847	326546449977.1802	19279.9	112986577.25	105746.04166666669	55498368.9347384	391910.0	375878.0	877465.0	2389062.95524273	16747200.0	10427661.2122327	59856288.58378378
2017-12-18							1.04203505494505	52.998037854769976	2166.14835164835	394239.0	136.427815813471	1718045833483.09	4869203329.46846				16946489.2356708	315348200852.0379	18905.26	111263467.44270831	107408.97395833331	54532107.9700656	394239.0	376724.0	922524.0	3005751.29995231	16749490.400552489	11204852.4091812	59959671.640883975
2017-12-19							1.0601594	45.44129266984815	2704.44285714286	378622.0	116.815050828065	1873105475221.0	3906879033.08123				13035760.950516	306928207334.13885	18911.79	107105152.890625	121387.11979166669	44228748.1746236	378622.0	362550.0	887698.0	1984897.72988431	16751506.25	12117323.339276	60248354.72857143
2017-12-20							1.07280013970588	79.0511983257889	2722.625	370277.0	119.379078273877	1873105475221.0	5449320743.10896				12663310.6376441	282779006458.66223	17382.94	105401709.78645831	124677.734375	44203326.9660163	370277.0	352242.0	853864.0	2227875.17809013	16753231.25	15419911.8839014	60577605.5882353
2017-12-21							1.03869209090909	86.99801253586533	2541.5303030303	335482.0	135.173009168062	1873105475221.0	3765982142.63797				12290860.3247722	274194145896.73395	16357.24	106199101.359375	125725.8125	46165232.3021406	335482.0	318502.0	840740.0	1791086.42938149	16754903.339694656	18712398.6488643	60934946.76335878
2017-12-22							1.06231906451613	209.7942466302731	2455.7935483871	380648.0	125.710491451273	1873105475221.0	4135071530.94297				14432449.6237856	231742582498.6976	15521.07	101393870.67708331	133462.13541666666	48973790.4176209	380648.0	360730.0	890732.0	1901698.95018698	16756706.699346405	21285645.3877237	61267145.176470585
2017-12-23							1.06003796402878	704.0912282924628	2217.34532374101	308211.0	135.118563232675	1873105475221.0	2381107619.03715				12942648.372298	248626952787.61203	13776.61	116434750.14583331	98628.28125	41645027.4925059	308211.0	290746.0	729638.0	1781229.26358255	16758537.5	15842853.8998328	61487491.1942446
2017-12-24							1.06414286184211	1080.4200426439031	1838.96710526316	279523.0	137.37138170836	1873105475221.0	2531170728.06185				14153111.8891317	230628068493.63333	14121.53	118682112.27604169	84413.80208333333	38398460.7292659	279523.0	267959.0	652210.0	1427328.52493331	16760356.25	12193075.3861145	61589416.38157895
2017-12-25							1.05074595555555	418.0431355498565	1695.74814814815	228926.0	144.978323844008	1873105475221.0	2523983332.05314				12570198.0594261	235758697757.2809	13554.31	120081464.29166669	84622.52604166667	33837650.8285438	228926.0	216690.0	565075.0	1810627.09798568	16762147.854477612	9798349.38333829	61541518.38059702
2017-12-26							1.05031311971831	267.128671234282	1742.53521126761	247440.0	156.200545320086	1873105475221.0	3068717710.39764				13221986.1069519	259453109935.2665	13740.94	115754630.890625	97766.39583333331	38650262.934002	247440.0	232606.0	605854.0	2185221.9005927	16763881.25	11223846.0586507	61497680.52112676
2017-12-27							1.06759478846154	198.7921976744589	1972.0641025641	307642.0	140.195627176783	1873105475221.0	4777859401.98801				14525562.2020035	263118314775.6545	15677.99	114224979.4375	104630.86458333331	43901419.4766467	307642.0	293690.0	749192.0	2323583.61840243	16765750.649350649	12506704.1391592	61526239.66883117
2017-12-28							1.08320304026846	185.2927148034337	2047.3355704698	305053.0	123.934738498812	1873105475221.0	3590765167.42598				13873774.1544777	239551208294.8397	15422.19	112410205.765625	107602.55208333331	37806663.7832782	305053.0	290853.0	741489.0	2067417.47415757	16767650.0	11228111.8367905	61616571.463087246
2017-12-29							1.04775371515152	291.1457066950088	2144.38787878788	353824.0	117.348448816351	1873105475221.0	3675013582.32083				15363575.4059653	244042911705.1695	14214.01	112179465.72395831	105802.25	41872625.551997	353824.0	337150.0	838926.0	2311057.65922861	16769613.26219512	11519201.2284322	61746449.42073171
2017-12-30							1.03688201360544	86.53460155998603	2342.90476190476	344407.0	100.222281628375	1873105475221.0	3922944907.4099				13687548.9980418	221729961999.03503	14413.54	111167114.42708331	108957.546875	34517255.3487837	344407.0	327455.0	815100.0	2243962.34386691	16771562.5	10337002.5734554	61986082.41496599
2017-12-31							1.03705696932515	1544.7722423631992	1781.73006134969	290422.0	118.878309458972	1873105475221.0	3132315786.3277				15177350.2495293	224639758908.4737	12612.54	104853269.97916669	94007.5	34803527.1470655	290422.0	278158.0	678713.0	1638125.54625127	16773500.925925924	7307039.10502047	62022086.9382716
2018-01-01							1.0433825	2449.603690667573	1549.72435897436	241757.0	135.535323061897	1922580604979.83	2493070308.63371				14975580.9596883	225309876859.16083	13796.0	115189579.890625	84275.08333333333	32858099.4405417	241757.0	231679.0	593283.0	1683244.82942741	16775496.532258064	6333640.74595254	61920337.787096776
2018-01-02							1.04136759649123	71.27196252618972	1994.0350877193	340980.0	113.842161169808	1931136454487.0	3339191213.7855				16415540.6673506	233263466226.327	13374.98	118380209.54166669	85306.43229166667	39946758.985841	340980.0	324425.0	850802.0	2536938.59565949	16777534.598214287	9290166.31953244	61862376.2202381
2018-01-03							1.06551321019108	70.31772778542205	2522.05732484076	395963.0	102.462144097995	1931136454487.0	2887037503.50884				15071578.2735325	251392567264.61148	14793.46	115270183.97395831	93390.98958333331	41037010.8705439	395963.0	376433.0	937531.0	2816884.6123767	16779584.775641024	11324841.6128776	62143876.04487179
2018-01-04							1.06583270238095	43.41766513044922	2529.80952380952	425008.0	100.52698270696	1931136454487.0	3959988059.41157				16127548.7258182	249091245941.3444	15039.24	116345461.94270831	89364.06770833333	42724771.8663199	425008.0	402643.0	1054712.0	2737825.46133858	16781618.75	11552478.5891142	62509769.29166666
2018-01-05							1.0676357972028	51.54530265746	2396.55244755245	342707.0	114.399122327603	1931136454487.0	4736424942.20902				13727615.8797143	264566477467.2096	15169.66	109641403.52083331	83123.015625	39205380.0155258	342707.0	322200.0	888403.0	2921230.73442498	16783562.5	11059353.333874	62912146.020979024
2018-01-06							1.05460916071429	284.25305533125174	2135.99404761905	358847.0	129.759451733182	1931136454487.0	3788672792.27674				16127548.7258182	280015165220.5006	16914.73	104876587.77604169	70350.25520833333	46563789.9760972	358847.0	342679.0	889099.0	2979615.08569416	16785506.25	11572011.1365599	63195541.684523806
2018-01-07							1.04773831481481	150.94179480096898	2272.75925925926	368187.0	121.983509286774	1931136454487.0	4861207106.84358				15551564.8427532	278010894192.2543	17155.95	107145117.10416669	65526.29166666666	44912742.3337695	368187.0	352796.0	910005.0	2757179.42461305	16787568.75	11362529.6274721	63425076.61728395
2018-01-08							1.0506483373494	156.33023196761764	2082.36144578313	345672.0	122.711498547997	1931136454487.0	4095843401.55246				15935554.0981299	257026965680.56024	16192.91	112889447.109375	57941.765625	42902516.8338494	345672.0	329050.0	895997.0	2520926.89168333	16789619.62121212	10728074.7655743	63670107.442424245
2018-01-09							1.05459934756098	73.01466691628218	2196.73780487805	360265.0	115.403963106422	1931136454487.0	3939529167.7197				15743559.4704415	249683746921.53784	14962.63	132438928.19270831	40824.86979166666	43234479.1223377	360265.0	340700.0	919150.0	2246011.72906948	16791676.164596274	11613675.7472945	63897343.22981367
2018-01-10							1.05819497590362	74.069759919123	2092.72891566265	347393.0	114.098367726941	1931136454487.0	3681293160.51603				15935554.0981299	237730178045.8208	14437.42	135196883.984375	37554.614583333336	39636974.2597653	347393.0	330491.0	876990.0	2162979.76075194	16793743.75	10220302.3856084	64119911.975903615
2018-01-11							1.05711745595855	275.8253193133223	1751.0829015544	337959.0	126.202160769689	1931136454487.0	3733633619.45572				18527481.5719221	229801150602.1345	14882.86	136713285.515625	34160.682291666664	43029257.7252294	337959.0	322216.0	822011.0	1858450.48095441	16795993.619791668	9628849.11285315	64207220.432291664
2018-01-12							1.05466875842697	351.54739923710497	1685.90449438202	300091.0	129.199483748071	1931136454487.0	3201370800.58497				17087521.8642597	228807456031.6163	13285.55	133388993.05729169	34409.260416666664	38771602.2774424	300091.0	286175.0	746540.0	1779515.71814438	16798306.25	8444052.3487506	64101506.31460674
2018-01-13							1.01463759060403	154.43504380368154	1783.45637583893	265735.0	128.16302658443	2134254177773.12	2572263037.14053				16501289.1137539	239398076425.6802	13791.19	130185322.33333331	37730.71354166666	34057401.8694134	265735.0	253379.0	652050.0	1365097.69524724	16800350.0	7527208.00610091	64056049.22818792
2018-01-14							1.05065776774194	227.7964687339453	1516.41935483871	235045.0	141.614290151583	2227847638503.0	2648247577.87206				17165770.5545763	230046147722.1396	14246.18	124360217.52604169	38762.390625	33285730.8286788	235045.0	223414.0	592042.0	1269172.79926966	16802250.0	6725499.08350436	64007477.74193549
2018-01-15							1.05933004666667	140.86148307518675	1824.15333333333	273623.0	120.745722838202	2227847638503.0	2791493116.89331				16612036.0205577	232486367414.70807	13583.83	120124246.22916669	39752.96354166666	33038806.9201573	273623.0	259372.0	670840.0	1497810.16814616	16804156.25	7067805.76946109	63997700.64666667
2018-01-16							1.05005422012579	141.1496815928869	1910.22012578616	303725.0	103.199991495645	2227847638503.0	3280040384.20681				17608758.1817911	202818309191.74692	13554.14	55212844.16666666	30346.078125	31344417.4170149	303725.0	287366.0	737399.0	2889286.58911247	16806087.5	7302138.45046067	64074578.57232705
2018-01-17							1.06221141317365	251.0885737785467	1890.84431137725	315771.0	92.7762435876046	2227847638503.0	2919536905.70861				18494733.4362209	180355100080.5604	11307.27	119412466.22916669	61590.515625	31114647.1407057	315771.0	300012.0	768382.0	2469526.1942497	16808128.680981595	7634951.75878622	64091801.77300613
2018-01-18							1.05084887283237	265.4526705215135	1788.98843930636	309495.0	104.663622777906	2227847638503.0	2771757628.41474				19159214.8770432	192768245268.646	11091.26	113695005.20833331	52605.067708333336	32739932.5047795	309495.0	293730.0	744190.0	2156724.2005386	16810247.38372093	7636110.19048479	64119325.23255814
2018-01-19							1.04835652121212	678.2047095192593	1476.47878787879	243619.0	120.900343455819	2227847638503.0	2549311163.2792				18273239.6226134	193542336017.59247	11174.82	110591620.83854169	54787.35416666666	30328455.6576096	243619.0	231462.0	578407.0	1953499.50915421	16812351.226993866	5792083.75757471	64055075.01840491
2018-01-20							1.10656858988764	1989.278881011435	1351.74719101124	240611.0	137.559284713305	2227847638503.0	2591920373.50638				19712949.4110618	209192328836.27203	11506.51	101184054.59375	66323.72395833333	33422916.9660763	240611.0	230899.0	559712.0	1460377.69958238	16814507.132768363	5403087.25045328	63733596.49717514
2018-01-21							1.07749285561497	4655.683804889967	1153.05882352941	215622.0	147.857056460239	2227847638503.0	1836973709.31205				20709671.5722952	199847502673.1725	12744.58	109153895.95833331	64526.22916666666	31881234.2280697	215622.0	207718.0	522862.0	1108525.07146823	16816787.5	4066809.78597951	63408533.844919786
2018-01-22							1.08103810179641	1913.7305445541256	1470.43113772455	245562.0	108.784031457121	2227847638503.0	2235518464.56961				18494733.4362209	187013908345.2979	11513.42	127296695.27604169	66842.86458333333	27049040.6377818	245562.0	235003.0	574421.0	1525531.99580504	16818993.975903615	3517957.86539083	63078728.415662654
2018-01-23							1.07034465536723	3619.145104982953	1536.3615819209	271936.0	98.0192037211745	2227847638503.0	1903407628.40967				19602202.504258	179353799299.30798	10770.49	118934836.515625	51652.755208333336	26654950.1831213	271936.0	232259.0	547569.0	1539514.45965906	16821150.0	3063102.60779686	62883594.36158192
2018-01-24							1.06999395454545	982.255797204724	1422.85795454545	250423.0	108.789214416885	2227847638503.0	2043489449.82019				19491455.5974543	184553679550.62424	10831.49	120272551.40625	49245.96354166666	27243321.4419195	250423.0	241244.0	576213.0	1502763.71387053	16823356.25	3107500.58856931	62638818.30113637
2018-01-25							1.11032681012658	2510.760251002941	1497.3417721519	236580.0	104.837545215046	2460585023617.37	2140259555.30853				20445148.5647756	190374326676.8803	11392.03	114523149.6875	43187.46354166666	24802466.4469755	236580.0	227471.0	539582.0	1357490.31663831	16825443.75	2488929.52292101	62422185.79113924
2018-01-26							1.04262729677419	1279.1450372096997	1422.31612903226	220459.0	108.011622378577	2603077300218.0	2828780181.62246				20056949.5413938	184987502167.1026	11150.79	102190346.109375	37883.364583333336	23885798.1844209	220459.0	214772.0	514622.0	1702177.3888899	16827405.60064935	2304911.19049579	62276084.6038961
2018-01-27							1.03854792993631	2687.433547954883	1232.98089171975	193578.0	123.665162837462	2603077300218.0	1342886808.8662				20315748.890315	188964612771.57025	11094.24	82944028.859375	30409.557291666668	23938854.8917502	193578.0	188058.0	541700.0	1363301.06797615	16829350.0	1891789.4019741	62121066.5477707
2018-01-28							1.03100884177215	1376.0042563765587	1350.92405063291	213446.0	115.2140260583	2603077300218.0	1946407701.49201				20445148.5647756	195616644734.4375	11431.37	79098038.28125	27755.46875	25365404.7629694	213446.0	205967.0	492739.0	3128906.09631923	16831318.910256412	1852191.13189476	61972175.73076923
2018-01-29							1.01817389189189	1743.9555475117354	1568.75675675676	232176.0	96.4512716964392	2603077300218.0	1802719595.8518				19151151.8201696	188711296716.13748	11742.33	55543280.19791666	19782.010416666668	22393670.4573925	232176.0	225983.0	532631.0	1941048.85270316	16833231.25	1633654.09632724	61867229.51351351
2018-01-30							0.987508670658683	2169.3935070212137	1416.82035928144	236609.0	101.644433550342	2603077300218.0	1846238745.01739				21609745.6349211	179156674440.70212	11186.12	48986896.35416666	15063.75	24473743.4213841	236609.0	230310.0	531441.0	2359671.26612013	16835199.09090909	1723703.86380988	61722595.57575758
2018-01-31							1.04283131623932	35.096100801443875	1745.94871794872	204276.0	80.4315728963141	2603077300218.0	1604449356.49287				15139761.9118908	168272358825.00302	10082.52	51453597.984375	17706.177083333332	16505765.2319171	204276.0	197264.0	481101.0	1785708.48638844	16836973.16810345	1626015.23191709	61660679.5
2018-02-01							1.053963175	54.92094678338027	1610.4	257664.0	82.2423339562145	2603077300218.0	2614260637.5456				20703947.9136968	159687454004.56088	10204.0	49453119.651041664	16043.411458333334	21564268.9326553	257664.0	249466.0	591551.0	2190613.27516081	16838711.15506329	2061375.78705802	61617189.49367089
2018-02-02							1.02247852380952	43.8645101008058	1404.27380952381	235918.0	86.2577927661084	2603077300218.0	2817679981.55029				21739145.3093817	143826170716.62732	9098.27	56214087.083333336	19592.828125	20349765.9537948	235918.0	229894.0	551199.0	1460796.37959501	16840756.25	2347594.242634	61458218.33928572
2018-02-03							0.996566860759494	373.590947279341	1233.48734177215	194891.0	97.4372468245736	2603077300218.0	1469365012.8785				20445148.5647756	149853019826.92102	8852.73	44108995.04166666	12588.015625	19143008.6973898	194891.0	184856.0	436197.0	910042.479216002	16842791.321656052	1316506.72015388	61287514.25477707
2018-02-04							0.990487949438202	1145.470388879453	975.769662921348	173687.0	116.928755506511	2603077300218.0	1685654407.52098				23033142.0539877	146396371403.92297	9224.62	37586488.614583336	10057.234375	20590452.2721636	173687.0	165753.0	396695.0	972248.504667276	16844889.194915254	974897.36720038	61016164.47457627
2018-02-05							1.10273347027027	1796.541786190835	1169.52972972973	216363.0	88.3332116307733	2603077300218.0	1950770956.61802				23938939.775212	128574229544.07872	8202.06	17456362.989583332	6528.583333333333	19165215.2614707	216363.0	208757.0	486554.0	1848912.71449762	16847158.08423913	1314099.47186097	60658778.46195652
2018-02-06							1.06752445882353	105.76514096739125	1436.0	244120.0	63.8501937919114	2607870187292.06	1921193986.2884				24293141.3193202	114576210699.205	6925.46	25212457.41145833	7034.619791666667	15587109.3084814	244120.0	238351.0	589897.0	1914332.61631062	16849381.25	1116858.0477034	60311284.28235294
2018-02-07							1.07172239007092	123.72284016164744	1515.73758865248	213719.0	70.2650489547429	2874674234415.0	1651883624.31755				20149017.2119067	133854071282.19698	7712.37	28548506.453125	6944.505208333333	15016975.9975587	213719.0	205988.0	489403.0	1160111.91246949	16851325.0	983807.150465148	60167299.56737588
2018-02-08							1.04830522900763	188.30305160982377	1322.81679389313	173289.0	81.3318227291612	2874674234415.0	1760113297.03821				18720008.8990056	137888093238.92984	7585.17	20841982.625	5933.942708333333	14093910.2289136	173289.0	166517.0	398608.0	1171509.55403524	16853025.0	721166.982765556	59912682.47328244
2018-02-09							1.07619254814815	49.3223460110086	1317.48148148148	177860.0	82.3949795099214	2874674234415.0	1627521235.26492				19291612.224166	139139147506.07428	8245.08	27675672.078125	6505.817708333333	14654771.0556346	177860.0	173698.0	462087.0	1144162.67234831	16854687.5	731673.05190602	59677866.68888889
2018-02-10							1.03479242657343	114.05096684496152	1271.20979020979	181783.0	91.6689246122588	2874674234415.0	1017797853.82348				20434818.874487	144887219535.5883	8688.86	33649378.260416664	7403.192708333333	17003760.4952525	181783.0	177603.0	421548.0	1537986.39994014	16856427.23214286	776390.203188731	59461933.30714285
2018-02-11							1.00691915231788	177.3591720812535	974.887417218543	147208.0	109.545543564982	2874674234415.0	725944269.577221				21578025.5248079	138204756110.65768	8561.0	26340253.80208333	5278.098958333333	16243960.9275333	147208.0	144165.0	368625.0	1398605.05384881	16858265.083333332	514636.550392491	59045641.23333333
2018-02-12							1.04129159036145	95.69881005817142	1126.01204819277	186918.0	99.5105504086869	2874674234415.0	1576864627.21172				23721537.9941597	145607569909.82202	8068.02	22873778.44270833	5332.984375	18718332.5740756	186918.0	183345.0	437381.0	1674741.82471679	16860244.696969695	608894.014190361	58642683.127272725
2018-02-13							1.03295615853659	120.97921317697332	1115.75609756098	182984.0	99.8738964381421	2874674234415.0	1266134857.40392				23435736.3315795	145152241196.8972	8895.72	24686103.61458333	5878.979166666667	18275325.065837	182984.0	179616.0	414750.0	1315762.89938924	16862306.25	591710.612465598	58219847.80487805
2018-02-14							1.01583483240223	44.11457164900607	1097.30167597765	196417.0	105.656205897026	2874674234415.0	1332806623.21087				25579248.8009313	152380537537.42526	8527.87	45197632.744791664	8393.239583333334	20752674.9936762	196417.0	192621.0	450368.0	1557016.97897317	16864450.0	574753.705668146	57772384.46927375
2018-02-15							1.06389496183206	51.145254668289176	1512.84732824427	198183.0	84.5223709285119	2874674234415.0	1273384159.19045				18720008.8990056	165836997135.87836	9471.64	10644494.953125	2888.661458333333	16956455.4438234	198183.0	194351.0	475030.0	1418774.18366198	16866390.480769232	634974.513080313	57478493.50769231
2018-02-16							0.989634394904459	214.20360697512388	1195.78343949045	187738.0	107.867711852188	2874674234415.0	1066535211.87328				22435430.5125487	169159764424.83078	10033.77	8694839.979166666	2376.890625	20250868.4877061	187738.0	179086.0	422416.0	1102895.65944928	16868187.5	582971.814553841	57263963.84713376
2018-02-17							0.973017181208054	120.36908036816898	1166.36912751678	173789.0	117.098578404867	2874674234415.0	862408575.113852				21292223.8622277	179791144946.03873	10178.56	34269572.65625	4633.197916666667	20350444.8424035	173789.0	167847.0	401861.0	1473900.18968141	16870100.0	518618.330287271	56938864.66442953
2018-02-18							0.972766672839506	128.77049741886552	984.537037037037	159495.0	140.23445084893	2874674234415.0	893696801.136156				23149934.6689992	181035046383.9493	11085.83	37722291.234375	5147.619791666667	23072914.4326253	159495.0	153951.0	378870.0	1639023.58066962	16872052.8125	487058.572459239	56593814.93125
2018-02-19							1.00658407407407	159.44041902693732	1156.58641975309	187367.0	123.108299410527	2874674234415.0	1250363981.08978				23149934.6689992	183311757076.69128	10392.46	28940260.55208333	4925.354166666667	23360784.6795428	187367.0	181922.0	436342.0	1789525.59119401	16874061.556603774	560303.42954282	56230604.74842768
2018-02-20							1.01084026241135	275.8972143149033	1407.48226950355	198455.0	105.354393010975	2967853337743.98	1499839827.37536				21079198.6660777	194461679869.8261	11171.78	15517739.0	4237.880208333333	20908106.0649931	198455.0	191891.0	455117.0	1268017.87932992	16875962.5	600792.581522344	55996849.93617021
2018-02-21							0.985094627218935	146.0021276023664	1214.20710059172	205201.0	113.569812525106	3007383866429.0	1582027830.28817				25265138.8267172	182102294532.3747	11245.98	16106251.369791666	3986.65625	23304639.0999643	205201.0	197610.0	459676.0	1325803.33981783	16877900.0	440373.143014955	55826952.0887574
2018-02-22							0.918956355704698	534.5366681674449	1229.76510067114	183235.0	106.960601169637	3007383866429.0	2569053251.11412				22275181.5691176	173971211992.91293	10485.78	5499427.380208333	3816.8489583333335	19598925.7553184	183235.0	176303.0	499534.0	1494875.80154908	16879887.5	385009.987559137	55737452.72483221
2018-02-23							1.00629297297297	38.06654317561385	1251.30405405405	185193.0	104.437936004849	3007383866429.0	1752604869.4962				22125683.7062376	168520839874.97516	9850.78	10952955.567708334	3787.2708333333335	19432244.5627423	185193.0	177105.0	424503.0	1010312.59585165	16881738.18027211	736940.178236701	55560589.28571428
2018-02-24							1.02789404137931	56.462976988105474	1065.75172413793	154534.0	122.626955224934	3007383866429.0	1691425255.69263				21677190.1175976	167572237431.75082	10171.3	62457407.786458336	11104.473958333334	18950033.89873	154534.0	147767.0	355222.0	746134.753556644	16883575.0	963926.256838823	55260535.21379311
2018-02-25							0.710161315789473	78.26907598917745	847.187134502924	144869.0	144.02822492504	3007383866429.0	735383768.774946				25564134.5524772	161857470588.70538	9699.76	10421433.916666666	2018.984375	21134989.7819502	144869.0	140109.0	355806.0	605383.320573031	16885551.911764707	401597.040921979	55063908.83529412
2018-02-26							0.982314460992908	33.99191020194682	1322.51063829787	186474.0	96.0836645532095	3007383866429.0	1085982484.71539				21079198.6660777	167432995253.4379	9582.29	35761071.505208336	8435.109375	18189790.7038972	186474.0	176307.0	435990.0	845197.491744043	16887494.55357143	469262.203247795	55006950.2
2018-02-27							1.01619215	35.30618451950298	1372.65	219624.0	98.481440038354	3007383866429.0	1471584179.61286				23919658.0607974	178202056410.99875	10319.46	73097617.94270833	7942.953125	21628887.7869834	219624.0	206374.0	494788.0	945506.24596197	16889381.25	533925.286983465	54857479.03125
2018-02-28							1.0542164	42.624951887567576	1220.7935483871	189223.0	113.679963556419	3007383866429.0	2141873922.79825				23172168.7463975	179483370725.37924	10628.61	34489690.630208336	8423.265625	21634661.2243493	189223.0	182462.0	469401.0	1383087.97303506	16891350.89869281	550051.771515995	54730806.54248366
2018-03-01							1.06824052121212	91.70439277547976	1416.6303030303	233744.0	95.634058988861	3007383866429.0	2017041859.63693				24667147.3751973	180205101725.5102	10332.14	29108480.729166668	6081.880208333333	23098876.8038155	233744.0	227031.0	514905.0	1322629.8780573	16893347.929447852	571658.030179525	54520088.87730061
2018-03-02							0.861064474358974	16.308090180102752	1250.46794871795	195073.0	113.370090019507	3007383866429.0	1313477097.70807				23321666.6092775	185628615476.7993	10931.12	6008952.90625	2417.3854166666665	22178930.8207862	195073.0	188528.0	524247.0	975776.272764159	16895355.241935484	463417.415901214	54484847.41290323
2018-03-03							0.976833516666666	24.255179536463075	983.466666666667	177024.0	146.826423212899	3007383866429.0	1044510356.00801				26909615.3183971	191587230080.93857	11040.53	33619487.479166664	6548.546875	26214536.4268542	177024.0	171396.0	416967.0	789724.28937326	16897459.63687151	434170.509325304	54242631.2849162
2018-03-04							1.00285364189189	16.652262192590275	1082.64189189189	160231.0	132.269440067678	3007383866429.0	1038040067.99342				22125683.7062376	190076036078.68143	11453.34	29294935.59375	5332.635416666667	21193664.6514841	160231.0	155464.0	383192.0	623927.249627926	16899506.25	376575.397663029	53858155.48648649
2018-03-05							1.01606051677852	34.667013980377575	1351.93288590604	201438.0	109.090078977596	3233581400367.21	1573034810.84033				24372959.7309369	194759878557.04587	11516.83	29397117.369791668	7204.953125	21974887.3290891	201438.0	194866.0	457317.0	902570.350973113	16901362.5	513277.821881213	53531479.134228185
2018-03-06							1.02220948717949	29.20960003287292	1320.61538461538	206016.0	106.585833922776	3290605988755.0	1313036217.13425				25517998.1075581	186456480893.396	11442.48	23908185.078125	4925.520833333333	21958387.1614346	206016.0	193114.0	453774.0	939487.073907465	16903268.75	410975.364433379	53287194.08974359
2018-03-07							1.02232191082803	26.826882755261074	1362.91719745223	213978.0	98.7948563047679	3290605988755.0	1632297968.61173				25681575.018504	176420175945.12897	10727.69	21074802.010416668	4454.411458333333	21157511.2468039	213978.0	194100.0	474917.0	931240.743174634	16905229.407051284	362763.413064963	52968222.615384616
2018-03-08							1.01942307407407	37.84484043752192	1212.48148148148	196422.0	101.853043504672	3290605988755.0	1400448401.50846				26499459.5732334	163875403580.54312	9920.46	20149039.06770833	4201.869791666667	20427544.5522535	196422.0	188082.0	439934.0	1018318.34934711	16907208.828125	348946.870801581	52693661.875
2018-03-09							1.03122834246575	52.30029050530902	1357.39726027397	198180.0	84.6350275900364	3290605988755.0	1845969389.06628				23882228.9980992	151054774975.206	9324.5	16340329.109375	4390.119791666667	16855150.3795833	198180.0	184103.0	487167.0	1207455.65594262	16909142.24137931	311626.562887563	52412246.48965517
2018-03-10							1.01314555714286	49.44690500440908	1115.91428571429	156228.0	105.868916581678	3290605988755.0	1007063308.86199				22900767.5324239	155845885412.04922	9262.8	14150220.234375	4118.114583333333	16539689.0997224	156228.0	149613.0	354483.0	625890.068493036	16910931.25	373957.849722365	52149890.62142857
2018-03-11							1.01315076470588	119.87448314777616	986.169934640523	150884.0	117.12216511768	3290605988755.0	990148653.737742				25027267.3747204	154046235775.25345	8777.37	10109769.713541666	3254.828125	18210037.1103318	150884.0	145142.0	349041.0	784076.104283849	16912755.13245033	357879.669563471	51744544.87417219
2018-03-12							0.947042919254658	14.171634719994575	1170.14906832298	188394.0	102.614580687324	3290605988755.0	1128481461.10965				26335882.6622875	159656453239.6705	9538.93	2595475.0729166665	1627.296875	19331971.3140078	188394.0	176548.0	426765.0	1019469.31707031	16914725.0	316996.401101394	51348346.242236026
2018-03-13							0.892580943037975	29.32358516538499	1241.39240506329	196140.0	95.8283181828082	3290605988755.0	1429321787.63685				25845151.9294498	154805811187.95224	9130.0	4892910.6875	4383.328125	18857575.5936039	196140.0	180767.0	419995.0	1602213.51617503	16916718.869426753	562265.201137159	51155575.79617834
2018-03-14							0.744636687499999	13.766668916208856	1326.68055555556	191042.0	86.7575261012632	3290605988755.0	1315191652.6286				23555075.1762075	148357441422.17145	9153.54	1006026.6927083334	1993.2395833333333	16628207.7251464	191042.0	182145.0	418369.0	1039106.57555746	16918615.580985915	325713.865590286	51080965.97887324
2018-03-15							0.770433131944445	15.154256276709225	1431.84722222222	206186.0	72.2250276818011	3290605988755.0	1197812277.26368				23555075.1762075	136931895146.376	8214.99	1285894.6979166667	2010.640625	14891789.5575998	206186.0	194745.0	459150.0	1948801.68887794	16920406.25	297619.91817914	51111975.020833336
2018-03-16							0.683671737179487	13.563568439227534	1198.58333333333	186979.0	87.8896792101859	3290605988755.0	956584957.002353				25517998.1075581	140655032393.4437	8263.34	858160.5572916666	1588.328125	16433524.3290414	186979.0	179043.0	457061.0	1047182.67814447	16922281.25	246331.386641185	51152860.65384615
2018-03-17							0.515427899328859	10.58111644449235	1036.88590604027	154496.0	98.7336667411227	3290605988755.0	709540062.340732				24372959.7309369	136763378050.26056	8297.89	513876.71875	1156.953125	15253956.5768365	154496.0	147916.0	352699.0	2430655.81800346	16924187.5	173710.886450546	51208887.63758389
2018-03-18							0.69528042384106	12.91509226439423	1088.74834437086	164401.0	89.9796524168846	3381698122495.93	817452712.514831				25990711.2963892	129769799134.38016	7885.08	1157220.09375	1273.5989583333333	14858429.9832526	164401.0	155432.0	382258.0	1620373.97024439	16926068.25	195469.781016705	51235448.88666666
2018-03-19							0.678044703225806	13.920848700617956	1235.66451612903	191528.0	85.8501176263817	3462542391191.0	1122451343.20668				26679206.9598697	141282178793.025	8214.46	901360.4010416666	1796.84375	16605902.4023534	191528.0	182063.0	421648.0	1333185.15969478	16927979.13961039	257964.538041811	51248714.04545455
2018-03-20							0.793882708661417	20.645879938309413	1536.75590551181	195168.0	72.5190173062756	3462542391191.0	995164628.417782				21859737.3155061	146205681453.35114	8605.64	1580921.25	2885.9322916666665	14186967.874644	195168.0	187021.0	423963.0	1115427.34148066	16929743.154761903	271549.849746511	51262860.21428572
2018-03-21							0.670269184210526	12.70170209749682	1281.88157894737	194846.0	89.8079142763034	3462542391191.0	1045367812.30046				26162835.2122593	151996052720.9874	8909.95	984672.0	1869.0260416666667	17547837.7941897	194846.0	186851.0	424456.0	931832.735855926	16931484.271523178	279023.931714987	51302683.48344371
2018-03-22							0.79781906993007	14.79027481503109	1295.01398601399	185187.0	86.2387257755955	3462542391191.0	990650088.556166				24613719.9694282	148900278991.14728	8909.26	1311783.8020833333	1931.9479166666667	15970290.9102052	185187.0	177713.0	418188.0	1103657.68492115	16933325.0	243433.397605638	51274074.25174825
2018-03-23							0.830547676691729	26.68739036191731	1352.01503759398	179818.0	80.1708222440691	3462542391191.0	942170172.519648				22892480.8107269	144571969806.96265	8725.37	2563055.4166666665	3179.4322916666665	14416156.914284	179818.0	172416.0	430897.0	980288.452038435	16935050.0	223574.135069727	51257102.924812034
2018-03-24							0.596552	11.615185497194544	1006.96794871795	157087.0	113.617666129052	3462542391191.0	623816401.961253				26851330.8757398	150037214088.26086	8917.48	653483.5364583334	1239.421875	17932503.4804805	157087.0	150932.0	360667.0	785311.529439133	16936856.493506495	193868.513880537	51234161.87012987
2018-03-25							0.568772859259259	16.688858786458624	1002.02962962963	135274.0	109.083626240333	3462542391191.0	901137748.465333				23236728.6424672	144356550359.73718	8533.76	1252024.53125	1702.0416666666667	14782031.2754538	135274.0	130110.0	318933.0	814756.224998199	16938677.891791046	172790.98496436	51222033.84328358
2018-03-26							0.71241346	16.842077163367076	1252.33333333333	187850.0	83.1296959150314	3462542391191.0	1020516865.12928				25818587.3805191	139288560332.16208	8457.96	2318134.59375	2177.505208333333	15836955.2390767	187850.0	179941.0	416732.0	1678498.60550847	16940455.704697985	224263.128034661	51213644.62416107
2018-03-27							0.763199125	18.18615143731015	1230.69078947368	187065.0	82.0246526601837	3462542391191.0	947745397.417293				26162835.2122593	134662766658.38477	8146.5	3156031.421875	2469.9479166666665	15343941.6498773	187065.0	177746.0	414091.0	1073046.59589624	16942343.75	219491.595633637	51187290.06578948
2018-03-28							0.724552822222222	18.3031513485423	1314.97037037037	177521.0	76.4406394057922	3462542391191.0	854240309.445948				23236728.6424672	133931103182.83748	7797.25	1131276.4010416667	1997.4270833333333	13721935.6203732	177521.0	170699.0	395196.0	1166089.64722756	16944134.79477612	191960.62037316	51166855.45522388
2018-03-29							0.679723552631579	12.1050364838428	1265.86184210526	192411.0	76.0585432105238	3462542391191.0	1120831366.94695				26162835.2122593	127322717938.5396	7950.61	898042.4322916666	1636.609375	14889676.7701514	192411.0	183921.0	428778.0	846121.875065866	16945935.25	206334.254315446	51201272.52
2018-03-30							0.62542812345679	9.994068289252253	1147.77777777778	185940.0	76.0450898655401	3462542391191.0	1222424226.86149				27884074.3709606	116531811376.81828	7099.17	706226.3072916666	1349.71875	14139824.0095985	185940.0	176008.0	449630.0	1280581.95943046	16947893.75	177562.645877025	51250443.88271605
2018-03-31							0.6763264765625	17.3069739517165	1161.0703125	148617.0	76.8684926299046	3462542391191.0	559075148.77362				22031861.2313763	118604159187.97108	6854.19	1306019.3489583333	1932.265625	11496221.1522506	148617.0	143012.0	332753.0	898889.563274104	16949705.511811025	141903.567837474	51299258.31496063
2018-04-01							0.453174049382716	12.65260302234944	834.12962962963	135129.0	103.051381698566	3494288842678.95	580329069.034802				28274794.2168317	115511770332.27074	6937.56	584354.3541666666	1111.484375	13925230.1575455	135129.0	129732.0	316429.0	840298.930345865	16951518.75	123603.961225588	51309352.06790123
2018-04-02							0.566611865384615	9.60206661880962	1078.0641025641	168178.0	82.6617884899488	3511060552899.0	768333587.034114				27227579.6162083	118369243145.7384	6827.54	541424.1666666666	1152.5052083333333	13937108.1865593	168178.0	161581.0	377674.0	1456075.25690467	16953503.70967742	149694.627711169	51347499.45806452
2018-04-03							0.675785785276073	13.2859566449295	1220.36196319018	198919.0	76.7367281331601	3511060552899.0	979510265.303481				28449329.9836022	124209413142.98412	7065.29	1093100.3802083333	1924.4479166666667	15280200.9895155	198919.0	190546.0	435411.0	1314862.30791238	16955505.787037037	184306.183693692	51380772.68518519
2018-04-04							0.723346340136055	15.615172810648922	1263.33333333333	185710.0	71.0331906762988	3511060552899.0	788206668.206622				25656757.7152732	119553509858.119	7426.48	1365481.7447916667	2063.4322916666665	13317444.6543738	185710.0	178512.0	432978.0	1419479.59497653	16957435.188356165	176547.936384232	51393218.48630137
2018-04-05							0.646244717948718	11.56070667186734	1165.58974358974	181832.0	73.3404981499533	3511060552899.0	757321484.524495				27227579.6162083	114553742073.07413	6810.71	819669.5208333334	1509.21875	13335649.4596023	181832.0	174618.0	398398.0	1042336.94351738	16959331.25	165113.304926636	51411253.224358976
2018-04-06							0.824647615942029	18.16021669983952	1252.81884057971	172889.0	66.9350284972282	3511060552899.0	720018556.313689				24085935.8143381	112660513335.51776	6786.66	3253155.1875	2339.333333333333	11856536.2728565	172889.0	166690.0	471571.0	1254753.79514094	16961165.145985402	232442.647113699	51469571.03649635
2018-04-07							0.538825088888889	10.692302542572111	859.105555555556	154639.0	101.674411903503	3511060552899.0	653582260.43181				31416438.0187018	116714268572.66374	6634.68	660710.5364583334	1181.1510416666667	15810472.7254065	154639.0	149177.0	331189.0	743828.473960894	16963162.290502794	187903.97540654	51426647.60335196
2018-04-08							0.431451763975155	9.198442430864445	860.465838509317	138535.0	103.155954607352	3511060552899.0	563967121.149313				28100258.4500611	118545414776.99171	6910.12	398883.5833333333	918.6770833333334	14381384.2556293	138535.0	131197.0	311300.0	731975.430598622	16965292.578125	147840.128286383	51443077.9875
2018-04-09							0.738487775510204	18.71875468907598	1201.10884353741	176563.0	72.8949385162461	3511060552899.0	787438242.266748				25656757.7152732	117300048892.7646	7029.71	1495408.2864583333	2496.21875	12870549.029244	176563.0	169378.0	384890.0	1209298.05510888	16967212.5	154038.389414718	51462701.10204082
2018-04-10							0.683104451219512	3.93666847325454	1136.67682926829	186415.0	76.1264380051575	3511060552899.0	812498863.15906				28623865.7503728	114926738542.6431	6784.41	922687.3958333334	1297.765625	14212196.9640589	186415.0	179058.0	414049.0	942151.232986581	16969162.423312884	155806.93057078	51426720.70552147
2018-04-11							0.63829051552795	13.3431316721154	1138.18633540373	183248.0	76.4442828519737	3511060552899.0	944639313.553063				28100258.4500611	116632783248.62524	6849.3	980444.5625	1793.5052083333333	14153735.4143258	183248.0	176030.0	399073.0	1008501.79766905	16971192.109375	157784.567104789	51456765.08125
2018-04-12							0.825766454545454	24.96576128635875	1369.34415584416	210879.0	68.0455959703982	3511060552899.0	1355733106.53215				26878508.0826671	124071530417.4556	6955.36	3145880.453125	4064.0052083333335	14467514.3872462	210879.0	197298.0	442158.0	2136543.65126675	16973160.375816993	266496.022480929	51423908.20915033
2018-04-13							0.722759496969697	18.43421768582133	1316.86060606061	217282.0	77.0578909251931	3511060552899.0	1154400878.6438				28798401.5171434	135346714925.46744	7941.46	1883523.3177083333	2958.046875	16743292.6560078	217282.0	203292.0	503406.0	1247341.48476447	16975150.0	291705.827494888	51455915.32121212
2018-04-14							0.798910270072993	14.957445693392714	1181.33576642336	161843.0	85.8045506323681	3796188328004.62	516931824.839407				26146926.5194725	135846404007.7036	7895.25	18158944.55208333	2109.8229166666665	13886865.8879943	161843.0	154989.0	363643.0	693088.264302532	16977037.5	190064.499643426	51472072.83211679
2018-04-15							0.847521674846626	14.460101724546142	1067.67484662577	174031.0	98.0884003879587	3839316899029.0	557096715.843899				31109116.953825	139264377137.59134	8013.91	5205960.119791667	1377.5260416666667	17099064.2208301	174031.0	166815.0	408545.0	751073.006088056	16978916.89814815	200151.720830125	51376932.82098766
2018-04-16							0.967547255319149	21.705579816945225	1390.82269503546	196106.0	73.7663938052012	3839316899029.0	874622524.380565				26910340.4324498	137218372339.61	8368.1	3272657.375	2539.302083333333	14466032.4235628	196106.0	187602.0	433712.0	1361857.99660289	16980812.5	207744.923562785	51231160.10638298
2018-04-17							0.727804469135803	14.141731747049112	1245.8024691358	201820.0	82.0341748907472	3839316899029.0	933802321.600287				30918263.4755807	136532937419.66856	8069.03	2142633.703125	2046.2291666666667	16690427.1207468	201820.0	192381.0	451453.0	1190315.82845829	16982701.47515528	211565.624097147	51135801.242236026
2018-04-18							0.674461025	9.963147660593776	1254.625	200740.0	81.2098449206197	3839316899029.0	826568991.032139				30536556.519092	136816278561.129	7907.19	788040.7135416666	1452.1041666666667	16302064.2693652	200740.0	191983.0	451617.0	1115698.07748822	16984718.75	204008.0193652	51158784.95625
2018-04-19							0.625799629213483	10.469859584860878	1199.56741573034	213523.0	86.5965060658352	3839316899029.0	1375773424.07329				33971919.1274899	139412678432.9145	8175.96	755555.75	1604.90625	18490345.7646953	213523.0	203635.0	499810.0	1317693.61797596	16986831.25	227189.514695335	51216739.64044944
2018-04-20							0.818439788321168	18.136761239474048	1516.6204379562	207777.0	70.6064589486647	3839316899029.0	1105686984.46496				26146926.5194725	143164912635.1721	8288.12	2056413.8802083333	3826.4166666666665	14670398.2209767	207777.0	196615.0	509923.0	1525188.3485979	16988800.0	245248.2209767	51316381.89781022
2018-04-21							0.764312911949686	24.071338796000774	1219.96855345912	193975.0	92.4201547038762	3839316899029.0	995169153.726345				30345703.0408477	149542370551.94772	8876.51	2072695.0208333333	2338.505208333333	18417858.1100073	193975.0	184347.0	437088.0	915287.583725163	16990657.532051284	256724.378217089	51321593.07692308
2018-04-22							0.55884723125	10.80684240188902	1074.1875	171870.0	103.493093719615	3839316899029.0	674296002.598428				30536556.519092	151149177006.065	8930.6	674949.2447916666	1260.6354166666667	18212921.6189653	171870.0	163151.0	396698.0	780480.296047293	16992649.92138365	194722.228340286	51348964.65408805
2018-04-23							0.762616058823529	13.1504166045507	1479.43137254902	226353.0	76.3258394459511	3839316899029.0	1170233453.21339				29200582.1713817	151251943500.54578	8812.76	1022669.9270833334	2141.046875	17276582.7361094	226353.0	215329.0	488406.0	1097165.8206632	16994600.0	259411.219703122	51412701.39215686
2018-04-24							0.967178522012579	20.91793368077517	1600.58490566038	254493.0	74.9949309633367	3839316899029.0	1754372889.85276				30345703.0408477	158183382793.86795	8952.68	2499278.859375	3633.125	19313819.5456429	254493.0	241901.0	548252.0	1771582.25360621	16996546.28164557	611131.000327029	51391657.974683546
2018-04-25							1.04303137398374	47.121643850652	1732.9674796748	213155.0	70.7422006414317	3839316899029.0	1690055328.53289				23474977.824052	157321664113.83347	9658.11	6844924.65625	10376.791666666666	15079053.7777244	213155.0	201513.0	476860.0	1975585.79590617	16998312.5	843086.825112277	51356375.1300813
2018-04-26							0.884706510638298	34.22337448687456	1537.10638297872	216732.0	74.8763419567392	3839316899029.0	1356669104.25048				26910340.4324498	150794552617.1288	8870.14	1849715.25	2701.5	16228099.344968	216732.0	206418.0	482589.0	1066987.86756977	16999962.5	598851.897461186	51335420.07092199
2018-04-27							0.955995035211267	18.1326698671769	1486.75352112676	211119.0	79.8772204743019	3943557223451.08	1274803527.6643				28391145.8892854	156665724738.33563	9294.67	2993604.8697916665	2737.21875	16863598.9093141	211119.0	200705.0	502992.0	1535702.72334097	17001731.25	513813.606966268	51385568.02816901
2018-04-28							0.844274703125	18.27569962524288	1591.2578125	203681.0	75.7084230276674	4022059196164.0	1663576172.91648				25592018.8297784	157542671322.57782	8928.55	3654955.3177083335	2605.515625	15653776.3788926	203681.0	175753.0	429929.0	1834487.97313898	17003418.154761903	391014.93494543	51403646.08730159
2018-04-29							0.623489734177215	13.222244900764592	1144.29113924051	180798.0	104.9699288241	4022059196164.0	1043832708.35065				31590148.2430077	159326219255.67636	9349.41	812425.2604166666	1558.0625	19062958.9541718	180798.0	170038.0	415427.0	1615779.48559936	17005207.404458597	327891.732791383	51468280.66242039
2018-04-30							0.748396935483871	13.162969045548268	1387.78709677419	215107.0	85.3302338094099	4022059196164.0	1039280676.98002				30990335.3016848	158062839793.92862	9398.4	995847.7239583334	2092.848958333333	18355130.6040407	215107.0	204571.0	480943.0	1217251.51253369	17007162.5	341436.854040725	51512866.86451613
2018-05-01							0.673271550632912	12.674594425045226	1265.56329113924	199959.0	90.0663501205169	4022059196164.0	852143458.967716				31590148.2430077	152839852322.72125	9239.55	845503.90625	1635.109375	18261853.150436	199959.0	190682.0	490969.0	1025230.81877919	17009114.012738854	288833.77954851	51573548.89171974
2018-05-02							0.877978135714286	22.81303567275625	1516.4	212296.0	77.5519548262647	4022059196164.0	1356043112.32921				27991270.5950701	155138688614.6038	9074.98	1923236.4583333333	3567.8385416666665	16550285.1275183	212296.0	201606.0	468951.0	1077024.26234452	17010983.00359712	356386.540646268	51596272.18705036
2018-05-03							0.867924701986755	17.75725691662968	1513.38410596026	228521.0	79.0519022728877	4022059196164.0	1292845454.07964				30190584.7132542	159531811614.44583	9220.76	6291919.557291667	3188.6197916666665	18065019.7593026	228521.0	215854.0	501840.0	1354770.8197698	17012800.0	370633.57115484	51592642.0
2018-05-04							0.973819028985508	25.1968437060032	1587.45652173913	219069.0	77.7307134523463	4022059196164.0	1424167444.69354				27591395.3008549	164475846628.17596	9753.35	2776622.302083333	3911.2708333333335	17306276.9658842	219069.0	207828.0	513488.0	1338541.95367919	17014608.120437957	389636.542291556	51569577.02919708
2018-05-05							0.726489360248447	19.300320011068827	1259.0248447205	202703.0	101.804725949083	4022059196164.0	1032424172.16879				32189961.1843307	167442952643.80353	9696.13	1201208.4270833333	2226.203125	20833828.1418501	202703.0	191797.0	450118.0	1061146.61591562	17016468.433544304	318625.409028612	51566080.537974685
2018-05-06							0.758401058394161	20.822412605460435	1253.7299270073	171761.0	98.0362374036338	4022059196164.0	990555813.193302				27391457.6537472	164382951162.1513	9837.92	1472980.5208333333	2642.2447916666665	16838802.1726855	171761.0	162422.0	386315.0	1094581.32273542	17018337.5	302058.507925822	51556078.875912406
2018-05-07							0.867701386666667	29.418318965055576	1367.08666666667	205063.0	87.4161401067663	4022059196164.0	1299195635.80706				29990647.0661466	159021130367.74255	9631.44	2620975.0625	4487.421875	18103183.2869905	205063.0	195013.0	450524.0	1376393.35639458	17020134.56375839	337085.845697492	51505501.758389264
2018-05-08							0.915397129496403	22.37570774036173	1566.97841726619	217810.0	75.3322431390393	4022059196164.0	1305599529.85642				27791332.9479625	157565522883.17072	9369.16	2409853.0416666665	3770.046875	16408115.8781141	217810.0	200910.0	480690.0	1055634.46849746	17021937.5	317340.88501723	51434274.90647482
2018-05-09							0.7329255875	12.4084819835252	1291.11875	206579.0	89.221231429526	4022059196164.0	1231496059.67689				31990023.537223	156486623592.6922	9186.69	889010.7708333334	1639.4895833333333	19367520.3701015	206579.0	195919.0	459143.0	1062097.00009322	17023806.09177215	295323.127549282	51430704.05063291
2018-05-10							0.733376694805195	12.09807361938374	1356.88961038961	208961.0	89.8619278978751	4022059196164.0	1367418842.25004				30790397.6545772	158078604703.94016	9310.37	872891.8177083334	1805.5833333333333	19067802.4806501	208961.0	198343.0	465046.0	1205082.43367396	17025773.509933773	251880.12776094	51445930.56291391
2018-05-11							1.07557120472441	54.48057526128143	1682.07874015748	213624.0	66.1273659574819	4138123233245.81	1308283132.78675				26161151.1691398	147819678656.35428	9015.88	9402744.515625	11604.28125	14126392.4253011	213624.0	201235.0	510499.0	1308388.52640266	17027525.0	334592.443029314	51435444.35433071
2018-05-12							0.644236684848484	28.61683682859608	1103.35757575758	182054.0	98.6636523906677	4143878474754.0	914542131.232237				33988897.1882526	143340591944.5631	8396.83	913902.0	1551.828125	18033347.7293567	182054.0	171483.0	434891.0	1003638.30490215	17029358.665644173	240517.78796073	51435304.87116564
2018-05-13							0.576345047297297	19.52659925799905	1072.93243243243	158794.0	100.73039700405	4143878474754.0	622325191.112393				30487010.8112811	145412179587.67667	8463.52	1101944.78125	2259.223958333333	15995382.6618611	158794.0	151389.0	364085.0	832115.857826972	17031306.25	199732.661861075	51461035.60810811
2018-05-14							0.872704272727272	33.702558294221404	1588.61363636364	209697.0	68.7432654448134	4143878474754.0	1877479922.51764				27191117.750602	146752991437.0889	8691.46	2682559.786458333	5232.916666666667	14739381.0305533	209697.0	199757.0	469798.0	1274955.01813062	17033057.729007635	307860.381048598	51482553.32824428
2018-05-15							0.791380506849315	21.7967614715011	1471.08904109589	214779.0	74.9756182649928	4143878474754.0	1098113121.7909				30075024.1786962	147266668397.22873	8671.51	1743911.8802083333	3438.5416666666665	16103188.3153369	214779.0	204456.0	477899.0	1066979.09521869	17034793.75	326596.529517555	51520534.76027397
2018-05-16							0.606597139664805	11.134419417294996	1164.59776536313	208463.0	91.3109077370194	4143878474754.0	1354020052.00064				36872803.6163467	141067877106.1987	8471.06	796733.4114583334	1537.3125	19398271.8614679	208463.0	198362.0	455067.0	1152448.45163973	17036817.400568184	271759.28963365	51563009.10795455
2018-05-17							0.860254946969697	21.67143137666736	1459.7196969697	192683.0	73.1015080921256	4143878474754.0	1986371307.18684				27191117.750602	141290085209.8062	8343.27	2308553.484375	3474.21875	14350337.7490409	192683.0	183119.0	420625.0	1051517.19008435	17038768.034351144	460375.249040895	51578328.85496184
2018-05-18							0.839280155405405	27.438093542750632	1429.02702702703	211496.0	74.2948619250515	4143878474754.0	1754540455.70633				30487010.8112811	138130650834.9639	8063.86	2102543.864583333	3491.927083333333	15763512.3289478	211496.0	200628.0	499648.0	1123058.01284885	17040512.925170068	567346.296835895	51507567.12244898
2018-05-19							0.580258701298701	9.994483579721742	1125.15584415584	173274.0	93.1707224301967	4143878474754.0	572037902.728045				31722970.7090357	140575093523.4309	8239.08	553833.09375	1183.0989583333333	16144063.7583699	173274.0	166175.0	378136.0	751248.432252377	17042406.25	259719.592740856	51555703.96753247
2018-05-20							0.555049555555556	14.073940529270605	1101.82638888889	158663.0	96.0250536175452	4143878474754.0	505408446.545892				29663037.5461113	142409356715.82678	8242.07	564345.4895833334	1280.5625	15235623.0821206	158663.0	151976.0	369971.0	732896.483626683	17044268.75	208829.332120575	51601066.284722224
2018-05-21							0.755369968152866	12.781989349122597	1290.74522292994	202647.0	84.8937385525533	4143878474754.0	801652229.73729				32340950.657913	144079032464.6371	8520.59	1535869.171875	1819.0208333333333	17282837.0820059	202647.0	193834.0	445196.0	836558.794829024	17046149.596774194	265937.08200591	51632287.6516129
2018-05-22							0.697712556291391	17.829138782729185	1346.60264900662	203337.0	77.6758711721114	4143878474754.0	902765750.949497				31104990.7601584	140625385804.60828	8396.63	1428425.953125	2787.067708333333	15794378.6165236	203337.0	194837.0	441616.0	925990.138759076	17048075.0	218410.225417231	51607095.682119206
2018-05-23							0.748044364197531	12.512948872367964	1377.75308641975	223196.0	71.6110203125419	4143878474754.0	1070131558.32802				33370917.2393752	132253114214.03354	7987.38	979308.1770833334	1806.1822916666667	15983293.2896781	223196.0	212101.0	481669.0	1078604.15595464	17050031.25	240499.627178108	51632121.12345679
2018-05-24							0.726173153846154	14.65206326347825	1446.32867132867	206825.0	66.7112972309023	4219142059012.62	997838496.239073				30616246.3183454	128356012203.62608	7511.91	795497.9166666666	1788.1666666666667	13875883.1127304	206825.0	196719.0	447546.0	1196000.2441949	17051942.517605633	224856.200639036	51683240.06338028
2018-05-25							0.625061960227273	20.077946376298915	1114.66477272727	196181.0	85.1657315809097	4306949573981.0	792961295.780727				37681533.9302713	127694543038.18642	7576.78	1502305.3958333333	2607.9635416666665	16707898.3872744	196181.0	187644.0	464174.0	953634.679951058	17053931.25	227233.563224089	51733311.51136363
2018-05-26							0.48846938271605	9.143288810235576	980.141975308642	158783.0	97.6221313831201	4306949573981.0	433358755.892997				34684139.1858179	127584626016.89084	7465.12	456231.96875	1020.1458333333334	15506006.4825006	158783.0	152755.0	356716.0	608494.332037182	17056039.673913043	168775.232500645	51793920.47826087
2018-05-27							0.44872718902439	11.26983678856109	879.90243902439	144304.0	105.840394419184	4306949573981.0	402952722.618485				35112338.4350255	124718789345.05183	7334.71	504569.9635416667	1133.015625	15313094.104962	144304.0	138533.0	337618.0	803684.871379372	17058076.226993866	142632.374167849	51855756.94478528
2018-05-28							0.710101115384616	18.22883621939395	1211.94230769231	189063.0	76.7709011485055	4306949573981.0	1030143175.61157				33399541.438195	123773856090.64124	7344.56	1307938.2604166667	2504.0885416666665	14547701.9131361	189063.0	177927.0	407911.0	1314911.0430335	17060076.129032258	210965.079268113	51880821.32258064
2018-05-29							0.832153323741007	24.710657770237127	1473.15827338129	204769.0	62.6859410026864	4306949573981.0	902651076.805139				29759847.8199301	124113967964.90083	7106.06	2444069.411458333	3767.6510416666665	12836137.4531791	204769.0	195053.0	442314.0	1280312.25032848	17061925.0	208500.629476556	51844578.51798561
2018-05-30							0.62599008045977	8.635570042057989	1172.85632183908	204077.0	80.4888538204375	4306949573981.0	912070535.696193				37253334.6810636	126802703692.40285	7457.02	655925.296875	1294.390625	16513656.6717777	204077.0	195426.0	443065.0	1270075.63298008	17063875.14450867	169206.671777695	51849611.26011561
2018-05-31							0.706883535294118	12.180972422455476	1232.50588235294	209526.0	77.5525996309524	4306949573981.0	829972345.81463				36396936.1826484	128099322796.41096	7386.72	957711.4375	1672.7760416666667	16302254.4158229	209526.0	200522.0	454486.0	1377302.4973299	17066026.47928994	163059.025169801	51852851.964497045
2018-06-01							0.721915084337349	11.714020970917776	1237.83734939759	205481.0	76.1254713964738	4306949573981.0	860640929.266263				35540537.6842331	127492703292.27396	7489.66	1241944.375	1776.6197916666667	15642337.9880188	205481.0	197202.0	551183.0	1210052.7602243	17068131.25	152192.214982363	51915697.572289154
2018-06-02							0.622946710526316	12.220364463628895	1148.00657894737	174497.0	83.3042145696909	4306949573981.0	517843929.695078				32543142.9397797	129484248784.73492	7518.67	989490.34375	1572.6927083333333	14536335.5297674	174497.0	167346.0	386674.0	942371.684472286	17070118.75	123728.535983432	51987713.4868421
2018-06-03							0.771284349693251	10.827479139122968	1002.71779141104	163443.0	97.5858109271188	4306949573981.0	489033822.746906				34898238.8104217	131223149680.70651	7637.14	11079912.5	2084.390625	16165187.1658882	163443.0	156195.0	369975.0	935768.809147528	17072090.372670807	118893.415888165	51987946.29813664
2018-06-04							1.0558923715847	23.5408245355894	1147.08196721311	209916.0	83.270179451133	4306949573981.0	781951697.703179				39180231.302498	129197354125.03568	7713.85	27403096.6875	3931.4791666666665	17479742.989664	209916.0	200508.0	449728.0	1494853.70117594	17074250.0	156812.954484511	51788049.2021858
2018-06-05							0.848479485714286	24.43734083755037	1216.57714285714	212901.0	77.5245857591268	4415593341673.57	753456738.768419				42980660.1034435	127765671338.6227	7495.47	7964119.713541667	2712.265625	16505061.8327038	212901.0	204234.0	460260.0	1231018.70132041	17076487.5	138693.08270385	51632244.78857143
2018-06-06							0.991682972789116	21.326738197498	1404.19727891156	206417.0	69.2749493356094	4940704885521.0	777433221.862945				36103754.4868926	129980471649.77928	7619.43	14681733.96875	3602.0	14329592.5450201	206417.0	197714.0	451994.0	1138551.83163521	17078500.08561644	148442.55092027	51521278.09589041
2018-06-07							1.08251348951049	28.722559423077225	1451.93706293706	207627.0	67.0348781808732	4940704885521.0	802888675.612286				35121339.3988139	131416507604.82436	7653.96	41141265.28125	4883.40625	13918250.6520602	207627.0	198796.0	433804.0	1205874.23346582	17080312.5	159150.65206016	51416065.17482518
2018-06-08							0.897163089655172	30.197598227191	1381.92413793103	200379.0	69.5860515374245	4940704885521.0	832654128.963577				35612546.9428532	130315243292.5715	7687.37	4709737.479166667	2301.53125	14114417.177542	200379.0	192087.0	477386.0	1440614.13872618	17082114.930555556	138039.547766099	51341354.125
2018-06-09							0.630925118881118	13.7427247771656	1197.94405594406	171306.0	81.2888908342678	4940704885521.0	512776472.436823				35121339.3988139	130407575106.33804	7615.54	757965.15625	1670.9583333333333	13978762.823424	171306.0	164773.0	370067.0	874437.264986625	17083913.028169014	143056.57886512	51360567.90845071
2018-06-10							0.759267440944882	16.9865777352536	1415.8188976378	179809.0	63.7789433010391	4940704885521.0	682579730.014871				31191679.046499	121989041984.4058	7497.1	1087254.7135416667	2057.333333333333	11638700.4682901	179809.0	170406.0	392109.0	1403865.80194377	17085600.595238097	120291.621283215	51398787.74603175
2018-06-11							0.793075614285714	19.18564723131175	1522.82857142857	213196.0	56.2262330785761	4940704885521.0	940033430.553514				34384528.0827548	115397386358.05348	6762.1	1601863.6666666667	3132.1197916666665	11987207.9874201	213196.0	202021.0	446188.0	1688046.80946802	17087268.75	166594.389707846	51427341.06428572
2018-06-12							1.04493148965517	23.144376504278952	1479.96551724138	214595.0	57.087420606717	4940704885521.0	858021509.558433				35612546.9428532	115537724979.01924	6879.31	12395975.369791666	3885.0416666666665	12573789.8257324	214595.0	204103.0	447810.0	1409209.45438495	17089044.791666668	149936.554920795	51406363.645833336
2018-06-13							0.913050265734265	49.08403219604533	1481.32167832168	211829.0	55.4039463382079	4940704885521.0	1043117695.00437				35121339.3988139	110195656463.0507	6553.0	5015185.291666667	7730.875	11932624.9425915	211829.0	199755.0	458587.0	1878350.26496546	17090843.926056337	240059.382924568	51324454.32394366
2018-06-14							0.743882065359477	17.32585310309271	1372.7385620915	210029.0	59.8185093686304	4940704885521.0	830479336.511425				37577377.1190106	110809768168.94012	6299.89	1336782.0104166667	2972.770833333333	12563621.7041841	210029.0	199088.0	440336.0	1846267.95291809	17092700.0	181353.587719954	51307509.777777776
2018-06-15							0.801346516339869	22.26346630079955	1345.49673202614	205861.0	62.4483414151768	4940704885521.0	821673290.530401				37577377.1190106	111876333139.32434	6637.41	1409213.84375	2317.395833333333	13178785.7305518	205861.0	196440.0	476263.0	1728741.45967704	17094615.833333332	155557.440838437	51343241.99333333
2018-06-16							0.473838945783132	8.639863984580375	958.373493975904	159090.0	84.8882219851024	4940704885521.0	393367359.714171				40770226.1552664	110419948391.34726	6391.16	451826.0625	1013.75	13504867.2356099	159090.0	152101.0	343365.0	820440.337812123	17096606.25	106135.98560995	51355835.77108434
2018-06-17							0.490980267515924	12.8822655006436	922.980891719745	144908.0	90.856356115716	4940704885521.0	432811187.163212				38559792.2070893	111189113647.8226	6488.68	511002.9635416667	1111.8645833333333	13246220.7271786	144908.0	138692.0	326154.0	669222.327711689	17098627.177419353	153476.98211175	51403230.98709677
2018-06-18							0.648707695121951	13.505707078643947	1196.98170731707	196305.0	68.6149016519525	4940704885521.0	666288186.596133				40279018.6112271	111481784510.65932	6445.79	927388.2135416666	2005.40625	13469448.2687865	196305.0	187789.0	424739.0	1060965.78871968	17100631.25	114096.148228802	51436430.46341463
2018-06-19							0.908624083870968	34.74453402752843	1237.45161290323	191805.0	70.7488809422489	5024546460933.97	717193233.877687				39122596.140543	114822327749.29124	6712.5	3042390.9010416665	5423.989583333333	13569989.109128	191805.0	182229.0	413610.0	1472734.26131201	17102625.0	563164.114086415	51391658.41935484
2018-06-20							1.07800025806452	65.98727683354842	1283.15483870968	198889.0	70.9613389202276	5077499034879.0	645432041.721241				39122596.140543	114188559351.25829	6743.41	14204880.322916666	9265.005208333334	14482144.8535347	198889.0	189569.0	425849.0	1158473.61999681	17104559.82142857	1375763.60886518	51013308.72727273
2018-06-21							0.616743429411765	10.12706362069328	1165.37058823529	198113.0	74.7457732486598	5077499034879.0	719955333.674926				42908653.8315633	115175974157.64888	6760.83	687118.5104166666	1413.9114583333333	14808109.3756117	198113.0	188899.0	421062.0	924429.022615271	17106593.75	495149.473954311	50834023.23529412
2018-06-22							0.795271688741722	19.09196335371671	1351.94701986755	204144.0	61.0354686631241	5077499034879.0	877986505.482454				38112980.7562709	108786072023.9561	6719.79	2070684.4114583333	2916.895833333333	12460024.7147648	204144.0	193389.0	469523.0	1866676.26607328	17108600.0	437681.301883796	50889540.21192053
2018-06-23							0.53442266875	11.662682028507929	1020.59375	163295.0	77.2645560364319	5077499034879.0	442469090.403318				40384615.3708831	104963667835.73474	6059.3	673061.1197916666	1321.7239583333333	13084984.3584379	163295.0	155485.0	368137.0	1430821.49473604	17110544.871794872	201681.165588916	50909416.92307692
2018-06-24							0.484736935672515	9.494676066136272	924.105263157895	158022.0	83.0564995490686	5077499034879.0	578433361.830994				43161057.6776313	102734436719.59724	6170.46	503437.1197916667	1087.8645833333333	13455402.0964478	158022.0	149631.0	350052.0	900357.745075924	17112619.56845238	171152.438234909	50972903.30357143
2018-06-25							0.920947834394904	16.087166137109275	1274.9872611465	200173.0	62.0349525707884	5077499034879.0	683034898.67434				39627403.832679	106003059960.09616	6157.04	3118866.3541666665	2348.984375	12514807.2617257	200173.0	190416.0	415603.0	1293772.80248087	17114657.852564104	216951.011725725	50953315.05128205
2018-06-26							1.06759165068493	13.684977883380576	1338.38356164384	195404.0	58.9693415935998	5077499034879.0	606059145.748309				36850961.5259308	106120138804.79295	6249.62	13020214.635416666	2646.505208333333	11522845.2247558	195404.0	187887.0	410398.0	879369.847397718	17116556.25	200646.150853391	50806973.23287671
2018-06-27							1.08804307438017	32.4304515768309	1557.93388429752	188510.0	49.9219816120736	5077499034879.0	789076623.538903				30540865.3742303	104277594692.68845	6097.46	16518360.125	5059.119791666667	9410792.753692	188510.0	179472.0	397242.0	991757.035454353	17118225.0	195909.749147366	50674349.14049587
2018-06-28							0.689429566878981	25.40063214828017	1195.05732484076	187624.0	65.2866849728238	5077499034879.0	717809351.700124				39627403.832679	104241943004.48912	6143.97	1140866.1614583333	1701.5208333333333	12428430.3582216	187624.0	178519.0	396406.0	912811.975668087	17119956.451612905	167124.10822154	50622016.56774194
2018-06-29							0.746513298013246	12.82342560386938	1310.4701986755	197881.0	57.5514573568108	5077499034879.0	653028973.089305				38112980.7562709	101009761289.54813	5878.14	842954.4322916666	1748.578125	11427014.5125669	197881.0	188020.0	453051.0	1080974.50222335	17121881.916666668	161852.012566865	50656103.16
2018-06-30							0.987340127659574	17.6887770158388	1284.14893617021	181065.0	62.7379487074034	5077499034879.0	527954257.648101				35588942.2955907	108939510421.85509	6223.28	3347618.677083333	2155.1875	11359646.682706	181065.0	172009.0	368308.0	738220.872890951	17123712.5	150324.235207567	50603302.34042553
2018-07-01							0.705291442176871	11.610430872483422	1062.90476190476	156247.0	75.9934713747747	5077499034879.0	994143368.502515				37103365.3719988	108786787496.95396	6408.91	838489.7708333334	1338.375	11937510.4443779	156247.0	148141.0	341862.0	858834.303819219	17125515.15410959	107541.699282375	50513135.69863014
2018-07-02							0.98755014893617	19.78310931335121	1413.43262411348	199294.0	58.2523981653628	5172892177079.67	731075687.462801				37594816.2562869	110340752568.6281	6365.66	7181058.052083333	3543.671875	11654033.0293607	199294.0	188232.0	433258.0	997966.548973642	17127315.80357143	152027.821771764	50463976.16428571
2018-07-03							1.11381700862069	35.1091920405731	1868.50862068966	216747.0	44.8679497980496	5363678461481.0	880290625.530195				30929068.6931155	112946260636.63336	6626.44	24530686.4375	7618.828125	9914650.33867422	216747.0	206030.0	456150.0	1062622.82959388	17128919.782608695	185331.593830405	50386384.8
2018-07-04							0.935352985074627	37.50639429368368	1543.19402985075	206788.0	54.3173579085726	5363678461481.0	662808206.668387				35728406.9385989	112604654941.34293	6518.97	4487442.765625	2392.9791666666665	11310340.4852283	206788.0	195970.0	435402.0	889925.000582428	17130477.72556391	142217.792635156	50325111.62406016
2018-07-05							0.783748218978102	14.592060422663476	1456.93430656934	199600.0	57.1480074977725	5363678461481.0	657272819.38847				36528296.6461795	112767275623.77304	6602.32	1309351.9270833333	1948.8802083333333	11406742.2965554	199600.0	188173.0	413998.0	1032507.61773956	17132175.0	130297.514746554	50337523.408759125
2018-07-06							0.68545858125	10.300007807115144	1256.20625	200993.0	65.5817167447849	5363678461481.0	807774959.650024				42660784.4042972	112097469099.79391	6555.51	861328.484375	1489.953125	13385359.5510441	200993.0	190932.0	529418.0	968279.449515897	17134032.2327044	143409.473361441	50430145.295597486
2018-07-07							0.537210057692308	11.614914334389097	1090.76923076923	170160.0	75.0157881326367	5363678461481.0	370270464.469499				41594264.7941898	112603239556.728	6628.59	626850.609375	1399.5052083333333	13246362.8842491	170160.0	162258.0	357621.0	610695.274073943	17136007.224025972	111506.63424911	50520481.24025974
2018-07-08							0.592209537974683	13.736507814024408	985.348101265823	155685.0	86.9610145552771	5363678461481.0	568366411.075374				42127524.5992435	115410999137.51376	6778.38	764584.78125	1361.4166666666667	13573744.7619332	155685.0	147552.0	350857.0	751033.913681297	17137972.929936305	106173.208280658	50544099.18471338
2018-07-09							1.06041535294118	18.8286182288523	1518.72058823529	206546.0	55.8661199449798	5363678461481.0	640870760.709387				36261666.7436526	114933868129.96324	6724.04	9706224.854166666	3233.65625	11538923.6101558	206546.0	196412.0	425385.0	1048702.07775385	17139806.25	133686.115459865	50489349.669117644
2018-07-10							0.971490577181208	26.755816247079675	1450.08724832215	216063.0	57.7883932280965	5363678461481.0	840599276.598201				39727855.4765018	111128756038.70216	6682.68	4883520.583333333	3437.8229166666665	12706743.0565668	216063.0	205157.0	445234.0	1174009.98827291	17141580.993150685	149913.164426001	50365397.28082192
2018-07-11							1.00659225925926	18.391897632137727	1500.76296296296	202603.0	53.6080436010521	5363678461481.0	705107105.975675				35995036.8411258	108884383944.76674	6329.27	7524178.979166667	2996.8229166666665	11007393.2006476	202603.0	192646.0	413229.0	844523.664766876	17143363.152985074	131280.700647625	50265264.49253731
2018-07-12							1.1791594822695	19.497562829563776	1443.51063829787	203535.0	53.9215144989986	5363678461481.0	682830180.504232				37594816.2562869	106598600081.42856	6403.18	36388131.786458336	4665.609375	11243498.5172732	203535.0	194808.0	405288.0	821091.024838082	17145092.14285714	118261.01727319	49981071.91428571
2018-07-13							1.11353270629371	28.519692960938727	1453.87412587413	207904.0	54.618507183507	5363678461481.0	674548450.327427				38128076.0613406	106893678929.74158	6239.47	43265153.671875	6275.71875	11580161.27454	207904.0	199289.0	473175.0	886209.138239419	17146869.59219858	124542.52453998	49664201.595744684
2018-07-14							1.15948982706767	49.91810389873488	1326.87969924812	176475.0	59.2424498047415	5363678461481.0	340074057.30919				35461777.0360721	106876635239.76208	6220.1	37417937.677083336	4140.010416666667	10454811.3292918	176475.0	169448.0	362896.0	740316.114663813	17148587.5	93542.57929175	49361113.4962406
2018-07-15							0.773946090225564	49.00751991934856	1211.66165413534	161151.0	65.8657733717298	5363678461481.0	356017920.508622				35461777.0360721	108332278422.91669	6248.84	3856557.4427083335	2370.96875	10753180.2948952	161151.0	154160.0	346483.0	747510.628638848	17150256.25	97524.04489524	49165118.45454545
2018-07-16							0.928807491666666	25.3069293123666	1732.01666666667	207842.0	47.6672706829671	5363678461481.0	747886516.022028				31995588.3032229	111630674305.45493	6348.09	2802099.09375	4703.755208333333	9907260.87328925	207842.0	198732.0	431583.0	1215433.67670925	17151831.25	154561.981414834	49166623.68333333
2018-07-17							0.909335534591195	16.51594310033165	1471.48427672956	233966.0	58.6894662861372	5199615302174.91	836942893.445447				40931868.4915103	117849554852.86015	6732.81	3778766.0572916665	2392.015625	14162648.5568392	233966.0	223268.0	487160.0	1062550.40968472	17153571.41719745	176467.306839205	49143808.81528662
2018-07-18							1.04647424712644	22.19413846604764	1372.23563218391	238769.0	70.5317940206958	5178671069072.0	1082676506.45917				44793365.5190113	127179838640.78172	7321.62	8585529.338541666	3792.2447916666665	17110731.1022447	238769.0	226717.0	494823.0	1137516.75989191	17155671.564327486	239218.618530275	48999508.48538012
2018-07-19							0.734628801169591	18.50992445358406	1316.01754385965	225039.0	71.1192864354462	5178671069072.0	993456134.043958				44021066.1135111	126808181702.6132	7371.11	1554953.7708333333	2767.4479166666665	16004613.1001464	225039.0	214738.0	465957.0	965781.997600853	17157812.5	213038.10533793	48891649.61988304
2018-07-20							0.815292727272728	18.90305837915265	1464.47402597403	225529.0	64.1460539385014	5178671069072.0	813439686.218311				39644702.8156767	127413496840.78734	7473.9	1728086.453125	3113.78125	14466795.3986963	225529.0	215195.0	496860.0	914113.88457848	17159843.75	171414.148696295	48915653.53896104
2018-07-21							0.715741226277372	15.934506860032286	1348.92700729927	184803.0	69.256479687694	5178671069072.0	528574442.087027				35268339.5178422	125921149889.568	7334.99	1076930.015625	2156.505208333333	12868685.0037298	184803.0	177593.0	385950.0	642013.565772866	17161664.70588235	128603.753729795	48931920.544117644
2018-07-22							0.451292708791209	8.49415473261746	918.291208791209	167129.0	102.073089909459	5178671069072.0	395927691.401284				46852830.6003451	127831218575.8336	7408.99	429936.4583333333	1013.875	17426428.2747925	167129.0	160823.0	366446.0	583088.168756226	17163658.541666668	111728.274792465	48975862.3
2018-07-23							0.890057921686746	20.545616736253425	1382.40963855422	229480.0	70.4964195567248	5178671069072.0	936055626.253313				42733900.4376774	131859191991.19684	7406.66	2512663.296875	2415.052083333333	16326406.797981	229480.0	220092.0	473606.0	971437.906534228	17165827.651515152	201960.095250576	48985526.806060605
2018-07-24							0.917435553459119	16.793319588289577	1631.18238993711	259358.0	62.5483011833714	5178671069072.0	1154244446.36072				40931868.4915103	138209018248.76312	7715.1	2699793.348958333	3086.78125	16222402.2983168	259358.0	244147.0	532884.0	1184540.43458122	17167862.5	239989.80458152	48929147.635220125
2018-07-25							0.965074491525424	13.432276496507376	1413.60451977401	250208.0	74.0261387323742	5178671069072.0	1009352100.9677				45565664.9245115	141868399701.8048	8418.11	4480197.697916667	2395.130208333333	18521932.1199499	250208.0	238580.0	525952.0	996984.017070411	17169962.5	221472.396324243	48901215.050847456
2018-07-26							0.771370909090909	19.002467549547475	1404.11515151515	231679.0	74.4237292914137	5178671069072.0	833867863.521124				42476467.3025107	140655464683.93765	8171.65	1417395.34375	2268.53125	17302326.280585	231679.0	221949.0	479850.0	880778.203551938	17172103.963414636	196939.64725169	48877159.93902439
2018-07-27							0.886276053892216	12.027306991908258	1373.63473053892	229397.0	75.0318708462633	5178671069072.0	884506563.824998				42991333.5728441	138267449250.0728	7939.81	1546922.375	1891.421875	17336563.9502542	229397.0	217969.0	517778.0	975850.530455948	17174175.454545453	166595.212624235	48876603.81818182
2018-07-28							0.759045937931035	17.426388202829475	1298.19310344828	188238.0	80.1092998072034	5178671069072.0	516574795.872905				37327804.5991761	140582972733.57614	8178.33	1388287.46875	2319.9322916666665	15379062.9397877	188238.0	180686.0	395734.0	658610.474384135	17176127.272727273	139843.480810519	48866914.013986014
2018-07-29							0.539320923529412	12.615176509296992	990.629411764706	168407.0	105.557631595942	5595791656327.32	726532319.015292				50277183.1008373	141081525576.1118	8219.92	781069.984375	1629.7760416666667	17783188.6373367	168407.0	161879.0	380501.0	661003.324248228	17178096.301775146	128632.064382893	48882620.03550296
2018-07-30							0.911087888059701	19.730019607796628	1723.31343283582	230924.0	59.9533198563912	5949437371609.0	868342350.006917				39630250.2088953	139929044161.01837	8220.91	1983322.9270833333	3392.833333333333	13844660.4345173	230924.0	221051.0	479275.0	874826.162318069	17179993.75	200054.184517275	48907269.641791046
2018-07-31							0.950214047619048	18.8704835664891	1652.90476190476	242977.0	60.6776857900809	5949437371609.0	916151854.706209				43474975.9754299	135858268197.79828	8171.49	3507040.6510416665	3438.1875	14743282.0602165	242977.0	231945.0	500312.0	871944.343415105	17181750.0	202219.56656257	48944803.24489796
2018-08-01							0.990541166666667	17.45993971310792	1606.96	241044.0	59.5947810387263	5949437371609.0	713806067.823109				44362220.3830918	130224863370.45831	7735.28	6518011.786458333	3279.6041666666665	14364964.4006987	241044.0	230531.0	495640.0	905661.754915516	17183606.25	161214.41249393	48907390.38
2018-08-02							0.806938450980393	15.915289071984024	1469.75816993464	224873.0	65.8310456930283	5949437371609.0	1036673761.09069				45249464.7907536	130435495240.2842	7607.7	1284209.40625	2427.552083333333	14896249.0194185	224873.0	215280.0	470017.0	920947.221494545	17185503.125	193030.280732095	48862168.42763158
2018-08-03							0.834025710843374	18.32428960439232	1384.69277108434	229859.0	67.6633858843459	5949437371609.0	926100823.345805				49094190.5572882	127170790238.11502	7535.88	2775561.140625	3220.864583333333	15553038.2159899	229859.0	219269.0	537623.0	982848.127571651	17187493.75	171881.96598986	48893961.813253015
2018-08-04							0.574082176136363	5.52110931504339	1088.96022727273	191657.0	83.9343483703396	5949437371610.0	478730381.400988				52051671.9161698	124620769880.0806	7414.77	559003.296875	1175.4947916666667	16086605.4056142	191657.0	184080.0	416161.0	966188.419272149	17189631.25	125027.929135194	48953593.06818182
2018-08-05							0.57810536875	6.80764139221625	1076.13125	172181.0	82.15194489449	5949437371610.0	373453434.330585				47319701.7419725	120213849959.85562	7011.28	542390.5	1161.6770833333333	14248433.3225004	172181.0	165611.0	374557.0	1022297.11046653	17191728.93081761	95829.1552113537	49008400.5408805
2018-08-06							1.05098670229008	21.0824513646382	1668.75572519084	218607.0	52.8879144826183	5949437371610.0	732204363.485113				38743005.80124	120130320266.59631	7032.3	9546681.671875	3705.484375	11561668.3213017	218607.0	208649.0	452410.0	1259506.27964545	17193550.0	123908.765004891	49001698.366412215
2018-08-07							1.01645843708609	32.6771347131118	1543.34437086093	233045.0	57.0925851263462	5949437371610.0	664083736.986756				44657968.5189865	119980818086.54724	6937.23	8778062.588541666	3095.036458333333	13496173.2906021	233045.0	222137.0	477951.0	1138346.25302999	17195312.416666668	131492.040602105	48939052.95333333
2018-08-08							0.812957789808917	11.0025049265979	1498.79617834395	235311.0	54.8693967351441	5949437371610.0	786985499.891174				46432457.3343105	110655354747.77126	6718.23	1181538.8177083333	2362.114583333333	12946324.4208638	235311.0	222509.0	498558.0	1327631.36933921	17197236.137820512	134249.43027917	48912999.788461536
2018-08-09							0.80435566442953	22.3163796936819	1492.12080536913	222326.0	54.1544265103333	5949437371610.0	939755086.265862				44066472.2472119	110001713700.83891	6277.59	3042528.328125	4356.5	12039937.0283364	222326.0	212428.0	467197.0	1117999.48784316	17199150.0	132699.52833635	48950383.248322144
2018-08-10							0.792378119318182	8.78894325094391	1284.93181818182	226148.0	63.0410484022052	5949437371610.0	760258278.253361				52051671.9161698	109995656686.71396	6532.36	1161893.8125	1813.4375	14364533.2889265	226148.0	216581.0	510030.0	973946.039828741	17201178.57142857	130895.7935981	48979370.70285714
2018-08-11							0.611510917647059	7.90145754454118	1131.98823529412	192438.0	69.1435422874878	6197839919507.6	505204809.916029				52376369.8984008	106236691110.94676	6138.96	783105.5989583334	1585.2604166666667	13368973.044828	192438.0	183843.0	389256.0	800612.262203394	17203340.680473372	95204.294828035	48969910.98224852
2018-08-12							0.584546741935484	7.35524341252044	1064.8	165044.0	74.4656785240302	6389316883512.0	333729799.273728				49230273.0794216	108417683965.17113	6227.85	605163.125	1324.3489583333333	12290113.44632	165044.0	158066.0	361544.0	606237.611225857	17205375.0	80499.2894175841	49003942.54193548
2018-08-13							0.906496873333333	16.1038251703031	1481.52666666667	222229.0	53.6196449264516	6389316883512.0	843998947.366735				47642199.754279	109111512361.02351	6313.42	1727228.2083333333	2976.786458333333	12178415.4735653	222229.0	212531.0	459526.0	920752.354323566	17207276.426174495	128277.978463075	49008184.36912752
2018-08-14							1.01179291911765	27.1948827352674	1820.75	247622.0	42.2560705778465	6389316883512.0	1058727905.8517				43195594.4438796	104311513513.36308	6252.13	3114322.984375	5538.567708333333	10463532.7086275	247622.0	234876.0	514445.0	1171296.37463736	17209068.75	160161.565475781	48994170.52941176
2018-08-15							0.791067155279503	9.92047764474237	1528.3602484472	246066.0	52.5811599257107	6389316883512.0	891860903.410449				51135961.0695928	109557475603.826	6189.97	1121751.9166666667	2392.3229166666665	13104013.770886	246066.0	234158.0	539383.0	1053753.71620039	17210923.828125	142342.926065755	49065842.8875
2018-08-16							0.761947316455696	14.1974087126515	1470.4746835443	232335.0	54.4881479473316	6389316883512.0	687000468.616544				50183117.0745072	109065216969.7424	6270.67	1590850.78125	2881.390625	12659503.8533433	232335.0	222287.0	479347.0	911178.793598854	17212918.75	152509.179387397	49118716.55696203
2018-08-17							0.833029453947368	21.2470144413842	1538.11842105263	233794.0	53.2014781824441	6389316883512.0	783014397.650863				48277429.084336	111320919283.42336	6312.75	1400317.78125	2877.640625	12438186.3901863	233794.0	223046.0	512305.0	861833.507632315	17214856.25	160857.428387609	49164726.71710526
2018-08-18							0.590060225	8.2436169628753	1193.34375	190935.0	68.5153956221419	6389316883512.0	375616573.760664				50818346.4045642	111062960057.36304	6577.74	750645.7760416666	1735.59375	13176949.401446	190935.0	182739.0	399289.0	666835.493103721	17216802.358490568	107768.284958695	49212357.56603774
2018-08-19							0.619528075862069	10.9706264472255	1154.48275862069	167400.0	70.6491041806635	6389316883512.0	272507659.256713				46054126.4291363	110098463311.02055	6394.18	895806.1458333334	1838.4010416666667	11859087.978662	167400.0	160881.0	402087.0	599012.122149015	17218709.114583332	109303.826815916	49271922.145833336
2018-08-20							0.818181573333333	21.8702941813926	1433.22	214983.0	57.1738190546521	6389316883512.0	647035144.277823				47642199.754279	110895142936.36934	6486.58	2461402.0104166665	4189.114583333333	12603282.3247694	214983.0	206181.0	459856.0	859771.470318516	17220547.04391892	189779.800552754	49332192.16891892
2018-08-21							0.779786689189189	15.8464649065799	1471.46621621622	217777.0	55.0237575350838	6389316883512.0	872997532.530483				47006970.4242219	110143740699.36736	6262.64	1695234.578125	3247.2447916666665	11982908.8447179	217777.0	208747.0	449916.0	1041449.93186305	17222418.75	158413.945151134	49318494.13513514
2018-08-22							0.7748982625	14.8453122867466	1439.58125	230333.0	58.2829297747418	6389316883512.0	1022941525.80422				50818346.4045642	112965596122.02852	6472.41	1329825.6510416667	2542.130208333333	13754538.29512	230333.0	220761.0	484463.0	906348.774246956	17224350.477707006	161682.059575095	49345655.55414013
2018-08-23							0.768391154362416	12.3199621531781	1458.73825503356	217352.0	55.6324981056916	6389316883512.0	884447407.308312				47324585.0892504	110741860023.62024	6354.57	1194989.6041666667	2422.390625	12091834.7282683	217352.0	208175.0	444346.0	876297.028194091	17226275.0	124090.982951965	49380628.99328859
2018-08-24							0.820710534246575	14.6142697636934	1505.80821917808	219848.0	55.4328630027361	6505039002077.41	660537345.458553				47211617.4407006	112813563798.76332	6525.96	1582556.1614583333	2998.0260416666665	12238689.2251961	219848.0	211378.0	487991.0	757997.673153633	17228114.48275862	125616.192216679	49434466.510344826
2018-08-25							0.763551688888889	9.61253672164972	1454.96296296296	196420.0	58.3585808233344	6727225469723.0	513006216.129736				45145645.9144977	115628413486.71297	6691.39	835233.6458333334	1794.46875	11462792.4453193	196420.0	189040.0	415348.0	660165.413677719	17229875.0	141286.195319345	49477753.81481481
2018-08-26							0.569715502890173	7.31077938569813	998.537572254335	172747.0	83.8920144306261	6727225469723.0	385892530.065467				57853309.2089489	114929875120.01772	6738.27	702944.75	1396.78125	14782108.510734	172747.0	165532.0	368938.0	515508.311929805	17231800.872093022	191108.520188025	49481671.53488372
2018-08-27							0.701549637837838	10.1228251562153	1208.95135135135	223656.0	71.5620834526375	6727225469723.0	788251385.708113				61866255.5124598	115632940006.36829	6707.96	2041832.5885416667	2067.953125	16066331.7938682	223656.0	213848.0	464084.0	974407.77346651	17234038.93442623	219469.612188182	49435813.23497268
2018-08-28							0.879880758169934	37.6847610026345	1555.81045751634	238039.0	57.4334178632683	6727225469723.0	977831328.38873				51165065.369764	120439620111.84796	6901.26	4055358.5625	7654.588541666667	13671393.3547545	238039.0	227666.0	488605.0	1898012.5255596	17236150.0	315293.354754515	49368401.49673203
2018-08-29							0.907886179856115	15.2575207237573	1708.69064748201	237508.0	52.3257891811764	6727225469723.0	871163498.732377				46483294.6823347	121600288847.22556	7078.19	1429494.2864583333	2941.609375	12427793.5368428	237508.0	227847.0	509197.0	901330.970696554	17237975.0	166887.29520273	49362704.258992806
2018-08-30							0.817750818181818	17.7801038513755	1502.53896103896	231391.0	58.4472168370485	6727225469723.0	798481940.583074				51499477.5617233	119657855820.39186	7032.13	2230334.0260416665	4176.708333333333	13524159.9511415	231391.0	221552.0	463657.0	854611.498456042	17239806.25	166539.055672555	49379505.61688312
2018-08-31							0.80918129032258	14.8383351090949	1529.52258064516	237076.0	57.8528136827828	6727225469723.0	867343981.067502				51833889.7536825	120515589717.94354	6986.54	1520187.2864583333	3157.1875	13715513.6566594	237076.0	227435.0	511307.0	1543688.52643683	17241737.5	176232.417610505	49416018.78064516
2018-09-01							0.769296052980132	9.84115983903629	1412.7880794702	213331.0	63.5048394917615	6727225469723.0	530711688.309403				50496240.9858456	122530804816.84636	7018.78	1133205.8541666667	1898.9791666666667	13547550.913617	213331.0	202384.0	437404.0	881906.292394451	17243650.0	136407.16361698	49427428.27814569
2018-09-02							0.648996729166667	8.94635326178531	1299.61805555556	187145.0	70.2686034123349	6727225469723.0	446514389.352451				48155355.6421309	124849908243.6198	7197.43	782787.9635416666	1715.140625	13150417.7856014	187145.0	178075.0	387889.0	827630.138095977	17245493.75	118074.04117121	49455522.47916666
2018-09-03							0.846752486111111	28.7378095832992	1547.89583333333	222897.0	59.3181151126792	6727225469723.0	724804467.105384				48155355.6421309	125222918151.43416	7291.84	3322534.770833333	4984.208333333333	13221829.9042709	222897.0	213726.0	455957.0	924600.63591991	17247293.75	144667.409790355	49487033.57638889
2018-09-04							0.957670738095238	26.8961561342292	1843.37301587302	232265.0	50.3810011581179	6727225469723.0	846834354.747458				42135936.1868645	126245651168.30785	7265.08	2881333.255208333	5358.994791666667	11701743.2339903	232265.0	222592.0	474899.0	936828.26664435	17248981.25	176736.98399027	49480181.53968254
2018-09-05							1.00844393181818	45.6160573049782	1867.25	246477.0	48.6274763571803	6727225469723.0	945103849.443573				44142409.33862	122882943206.53424	7359.19	5947147.302083333	8943.0625	11985554.4900887	246477.0	235121.0	497298.0	963010.475818063	17250593.75	225073.525225562	49514408.05303031
2018-09-06							0.888037206666666	22.3731132230946	1681.74	252261.0	48.5639141732628	6727225469723.0	1082892621.38464				50161828.7938863	110724875645.44469	6695.32	2476819.75	4301.9375	12250781.5532615	252261.0	239577.0	501001.0	1272957.10140993	17252356.25	200958.4502189	49510029.81333333
2018-09-07							0.889911335526316	28.407990376529	1518.35526315789	230790.0	53.3491847562543	6971177230937.86	745568366.660223				52673943.1674501	111107072183.2334	6501.19	3449393.2916666665	5796.614583333333	12582725.3198711	230790.0	221423.0	539383.0	1086048.21016274	17254241.55629139	182256.56987112	49534627.51655629
2018-09-08							0.7105398	9.4421451708077	1362.85333333333	204428.0	58.938536540074	7019199231177.0	364549896.733295				52338942.9548846	109727624781.55376	6399.85	909512.5364583334	1951.578125	12048687.1478142	204428.0	196232.0	414919.0	718862.417205491	17256131.25	119780.897814245	49537688.653333336
2018-09-09							0.616029116564417	7.63101953451554	1158.96932515337	188912.0	67.7859808080392	7019199231177.0	468243443.824087				56874984.6776413	108477437691.6358	6184.06	730554.2447916666	1475.1302083333333	13080457.3585849	188912.0	179430.0	387389.0	720066.615522026	17258082.561728396	117282.3585849	49543295.57407408
2018-09-10							0.899061755555555	15.3805421811999	1650.85925925926	222866.0	48.5722036198417	7019199231177.0	708849887.876883				47105048.6593962	108476043551.49254	6240.98	2053577.28125	2970.3125	10889256.6129215	222866.0	213138.0	451965.0	861391.083900317	17259944.402985074	126012.86292146	49554522.86567164
2018-09-11							0.941821382978723	39.6501506835389	1684.90070921986	237571.0	47.3288520609697	7019199231177.0	741261462.953143				49198606.3775916	108672645723.93169	6306.59	4588520.182291667	8038.104166666667	11243962.7129766	237571.0	227959.0	474061.0	922450.723033623	17261675.0	146228.103815113	49493981.74468085
2018-09-12							0.709051160714286	10.0482295062941	1388.54166666667	233275.0	57.1795191180313	7019199231177.0	668389215.80635				58619616.1094708	108182919932.99356	6283.54	1077641.1822916667	2207.828125	13463775.4691272	233275.0	223259.0	461586.0	876514.218575805	17263606.586826347	150980.541990679	49496637.91017964
2018-09-13							0.819058952702703	12.3001208777867	1582.49324324324	234209.0	51.381518640329	7019199231177.0	1248849239.09691				51641090.3821529	111147892630.18108	6326.04	1487860.4895833333	2462.84375	12034014.0992328	234209.0	224763.0	466217.0	1120970.31826269	17265581.25	130676.604334405	49513789.1554054
2018-09-14							1.057485	45.4334649388441	1691.28787878788	223250.0	48.7063946535222	7019199231177.0	739529758.061071				46058269.8002985	112285053195.6312	6479.6	11539834.875	8788.567708333334	11020990.7438311	223250.0	213969.0	471373.0	760332.51310262	17267336.35496183	140059.49383109	49538736.25954199
2018-09-15							0.789859057142858	40.0410228592205	1507.65	211071.0	54.4850732912301	7019199231177.0	374552271.564309				48849680.0912257	112495320962.94044	6487.12	1802706.0364583333	2317.0104166666665	11500218.9046532	211071.0	203891.0	427958.0	720910.992325383	17269031.25	102279.192429919	49511574.77857143
2018-09-16							0.627328395683453	8.28917151239577	1291.24460431655	179483.0	63.9026075388601	7019199231177.0	284144583.385653				48500753.8048598	111892093615.44383	6522.39	688904.0104166666	1651.0364583333333	11508923.5203562	179483.0	173407.0	370212.0	688822.066188933	17270774.365942027	85286.025417265	49564624.65217392
2018-09-17							0.90764782962963	17.7651503068779	1778.9037037037	240152.0	45.3268798004123	7019199231177.0	572850819.087677				47105048.6593962	110162226573.71204	6497.37	1775057.7760416667	3580.296875	10885340.8378286	240152.0	230538.0	481968.0	1079845.96312938	17272487.5	111626.428757833	49617595.45925926
2018-09-18							0.936313514084507	18.1461151818285	1720.1338028169	244259.0	45.8811787255599	7019199231177.0	609895982.986467				49547532.6639575	108633277230.31915	6253.99	1391607.8697916667	2805.1979166666665	11443545.954193	244259.0	233130.0	479309.0	1028529.03470505	17274216.40070922	120983.454192985	49632531.773049645
2018-09-19							0.804437243589743	14.2153383948237	1609.21153846154	251037.0	49.9003808239131	7019199231177.0	707175800.269635				54432500.67308	109379106017.87524	6342.39	1599252.71875	3454.625	13390617.4929546	251037.0	241348.0	480228.0	936652.793647649	17276078.92156863	110586.242954615	49644225.11111111
2018-09-20							0.815061116883117	12.1781395595101	1647.23376623377	253674.0	49.0831486504038	7031329605788.73	682414738.538983				53827510.7460175	110694999260.30844	6389.3	1287737.2447916667	2970.734375	12451118.6507425	253674.0	243869.0	493141.0	908828.514926196	17278018.75	117083.462585404	49687789.57792208
2018-09-21							1.01230172916667	22.1036239363019	1896.1875	273051.0	44.5548806432193	7152633351906.0	984934175.352113				51200543.8778585	115273059971.9224	6496.02	2276440.796875	4209.130208333333	12165754.7145117	273051.0	260230.0	563131.0	1183944.94132495	17279881.25	171010.969391005	49745878.402777776
2018-09-22							0.732038903225806	9.69437120833526	1455.07741935484	225537.0	59.2111821680443	7152633351906.0	463989750.23086				55111696.535195	115855145054.33006	6756.12	1040355.1822916666	2288.5885416666665	13446563.414452	225537.0	217038.0	445042.0	749155.219570635	17281757.924836602	125988.41959022	49779650.50326797
2018-09-23							0.65563344	8.4046240506295	1335.46	200319.0	63.2232452208605	7152633351906.0	335911295.135385				53333899.8727693	115861303716.77852	6718.7	731336.421875	1743.421875	12664817.2593975	200319.0	192955.0	401264.0	526553.127734548	17283656.25	97098.5093975501	49822054.16666666
2018-09-24							0.80711402027027	10.3510135229078	1605.87837837838	237670.0	51.5863911594879	7152633351906.0	512802846.645718				52622781.2077991	114744904705.83238	6705.66	1029921.0520833334	2391.614583333333	12554837.9484404	237670.0	229298.0	469029.0	788427.163307808	17285515.39115646	104869.198440365	49865664.30612245
2018-09-25							0.768240781065089	17.4414806712534	1491.79289940828	252113.0	54.4008318678669	7152633351906.0	852085846.884051				60089527.1899868	110919453714.56017	6583.45	2088238.8541666667	4222.4375	14010771.0450735	252113.0	241825.0	490589.0	1366731.26951542	17287500.898203593	132527.29507351	49906680.35329341
2018-09-26							0.898005352517986	22.5772674875157	1754.87050359712	243927.0	47.1786962832655	7152633351906.0	753603397.081026				49422747.2154329	111569084160.38832	6432.71	2283151.802083333	4887.46875	11668565.4156512	243927.0	234419.0	474080.0	1069898.08967295	17289424.087591242	131904.390486491	49924390.49635036
2018-09-27							0.877031230769231	23.7264711161489	1739.06293706294	248686.0	47.4962928396339	7152633351906.0	820387842.811755				50844984.5453734	112806089403.8623	6459.35	2487122.723958333	4914.005208333333	11811663.0811172	248686.0	239058.0	481908.0	906900.738282316	17291187.5	154145.691517297	49946428.86013986
2018-09-28							0.855168668831168	19.8131071462878	1650.9025974026	254239.0	51.2182718361964	7152633351906.0	916157415.889114				54756137.2027098	115276749165.83722	6686.08	2369236.1354166665	4410.130208333333	13204326.5707306	254239.0	243981.0	527058.0	1078383.89383538	17293038.64379085	193153.514955975	49983692.44444445
2018-09-29							0.693383605263158	10.6723112373428	1436.44078947368	218339.0	57.4969747870038	7152633351906.0	463385867.587157				54045018.5377396	113151086564.58604	6628.66	1042938.2552083334	2305.911458333333	12553831.9780196	218339.0	209509.0	429819.0	753691.166988629	17294956.25	124988.22801963	50045705.28289474
2018-09-30							0.626711306748466	8.21159119378166	1277.36196319018	208210.0	64.9366140025378	7152633351906.0	420373521.290011				57956171.195076	113902906623.39134	6592.64	753522.484375	1742.5104166666667	13520452.4014684	208210.0	199323.0	413889.0	641266.009217047	17296925.0	101669.200418012	50096683.83435583
2018-10-01							0.857105917721519	13.8112354806904	1536.83544303797	242820.0	54.7150342283036	7152633351906.0	687226380.28596				56178374.5326503	113830113458.40784	6611.02	1868945.625	3043.942708333333	13302756.841859	242820.0	233397.0	484983.0	823577.905055144	17298933.359872613	143575.59185899	50109645.43312102
2018-10-02							1.01533580291971	35.1649534377082	1786.65693430657	244772.0	46.4778809906949	7152633351906.0	826082619.396765				48711628.5504627	113229015739.54	6586.58	4553284.552083333	6461.145833333333	11376483.8858544	244772.0	235053.0	484847.0	1253120.1126076	17300775.0	168222.5877939	50060129.90510949
2018-10-03							0.838225668965517	19.183215698083	1671.05517241379	242303.0	49.3189201681834	7152633351906.0	739357175.753423				51556103.2103437	111676524749.00397	6521.31	1857809.1770833333	4061.9479166666665	12003041.5148518	242303.0	232129.0	552113.0	791168.032811415	17302543.489583332	138393.761514691	50092942.8125
2018-10-04							0.798640053333333	11.8635119145775	1621.04666666667	243157.0	50.9434931291919	7364268059355.9	669076735.684256				54911962.6283177	113337731087.65034	6483.73	1167024.7447916667	2718.6875	12562461.6316862	243157.0	232942.0	506880.0	843966.492125517	17304377.68456376	123012.015364823	50206074.7114094
2018-10-05							0.963110884615385	43.1703066485627	1882.45384615385	244719.0	44.0555926527353	7454968648263.0	627109174.216566				48176505.2061266	113334127454.71152	6568.14	6327072.895833333	10130.328125	10781240.5783847	244719.0	236560.0	533087.0	739244.432331004	17306131.25	139715.578384735	50293720.15384615
2018-10-06							0.92210188	23.0008843975428	1718.744	214843.0	48.4686951639554	7454968648263.0	388807367.745174				46323562.6981987	113492823825.7711	6620.63	1364754.0416666667	2734.6979166666665	10527206.7148305	214843.0	207493.0	441965.0	614605.809360181	17307727.01612903	115700.46483046	50342000.97580645
2018-10-07							0.831893478873239	18.8175600911196	1547.4014084507	219731.0	53.6362417211098	7454968648263.0	250377608.065456				52623567.2251537	113106134795.71428	6573.62	1905331.5989583333	4219.885416666667	12012909.058277	219731.0	213562.0	444618.0	500647.359567858	17309394.82142857	86934.06286407	50376932.53571428
2018-10-08							0.965177555555555	19.960303553036	1837.34074074074	248041.0	45.2483616730825	7454968648263.0	629275555.877636				50029447.7140546	114019289442.11754	6588.93	1695351.1927083333	3565.421875	11390596.3257734	248041.0	238270.0	477298.0	829927.216630443	17311125.83955224	111758.82577343	50350207.35820896
2018-10-09							0.966413523076923	16.8754591268265	1814.32307692308	235862.0	45.871491221072	7454968648263.0	703382178.200891				48176505.2061266	114100813633.5577	6641.33	1675920.96875	3309.755208333333	10819341.6623845	235862.0	226248.0	463257.0	750224.675947881	17312781.25	109822.912384475	50374541.43076923
2018-10-10							0.896905520833334	15.6777032328857	1701.00694444444	244945.0	48.3763231535571	7454968648263.0	752875717.155181				53364744.2283249	112964656101.58952	6626.85	1668298.0104166667	2950.8854166666665	11849538.474848	244945.0	234713.0	482435.0	1041130.21985007	17314493.75	101932.224848035	50403491.67361111
2018-10-11							0.920825635220126	15.0267273697108	1650.7358490566	262467.0	47.7500149465423	7454968648263.0	887230191.302002				58923571.7521087	107558994594.90396	6581.07	2114026.786458333	2644.8072916666665	12798532.0061516	262467.0	249952.0	499968.0	1061283.41027725	17316388.614649683	118582.00615162	50413089.23566879
2018-10-12							1.12850302272727	35.0020667972654	1842.22727272727	243174.0	42.5242884457825	7454968648263.0	795636845.77935				48917682.2092978	107365298549.95052	6207.79	5494665.161458333	5530.578125	10340801.3185147	243174.0	232989.0	498115.0	1118361.91023428	17318206.25	114373.632294055	50409095.91666666
2018-10-13							0.862022191489362	18.7184241034359	1454.58865248227	205097.0	53.8114044056421	7454968648263.0	367758599.901248				52252978.7235681	107268287467.16768	6247.0	1281502.4895833333	2157.2291666666665	11153382.1683486	205097.0	198020.0	400481.0	685161.779747514	17319913.30357143	83113.418348625	50349869.342857145
2018-10-14							0.957302087719298	19.7783375334983	1677.71052631579	191259.0	46.7632119024497	7454968648263.0	398408927.243372				42247089.1807572	107767497730.3728	6265.9	1795058.3020833333	3336.7760416666665	8943885.14525063	191259.0	184474.0	378043.0	662564.610511681	17321506.25	77285.145250625	50341434.34210526
2018-10-15							0.943760956790123	20.1220535659348	1647.80864197531	266945.0	48.9542276160793	7454968648263.0	1406050478.15614				60035337.2568655	110307426541.26724	6265.16	2450165.317708333	3886.3177083333335	13207214.2058592	266945.0	250482.0	502796.0	1284006.58967693	17323233.229813665	148939.20585919	50316136.63354037
2018-10-16							1.06627381481481	30.8405377784091	1910.86666666667	257967.0	42.5873346011671	7454968648263.0	881840150.059263				50029447.7140546	111503321761.05368	6599.17	3984237.015625	6000.979166666667	10986126.9450593	257967.0	247689.0	490756.0	827843.657398782	17325087.5	124361.505671581	50303289.85185185
2018-10-17							1.04920780434783	25.1581913581452	1886.68115942029	260362.0	43.1894545221286	7454968648263.0	727254416.70506				51141213.2188113	111533387169.16058	6616.45	3007677.4947916665	4406.8125	11388324.9367584	260362.0	250732.0	490531.0	893760.36539815	17326792.974452555	123343.68675844	50264591.06569343
2018-10-18							0.996208050724638	20.6141629420975	1836.59420289855	253450.0	44.4005979917394	7427362643331.48	865272971.545354				50951835.5499124	111372239544.11496	6595.51	2262354.1979166665	4187.1875	11365265.4685435	253450.0	243595.0	479720.0	985320.366910714	17328522.627737228	117209.21854353	50236153.05839416
2018-10-19							1.01814784507042	27.7356842654067	1787.50704225352	253826.0	45.358892083996	7182852313938.0	835097399.748975				50702736.5834647	110649683535.461	6509.61	3343628.921875	5182.71875	11605843.6408558	253826.0	245026.0	504471.0	961462.472685052	17330264.71631206	113049.8908558	50218213.12765957
2018-10-20							0.88788548951049	11.7167785517615	1593.15384615385	227821.0	50.4697405056278	7182852313938.0	688806312.502373				51059798.1087004	110875462841.5493	6463.58	1327034.984375	2426.3385416666665	11688690.9616224	227821.0	220597.0	428970.0	674789.570546624	17332052.5528169	93047.21162238	50210391.866197184
2018-10-21							0.823540115942028	11.7350134299363	1532.64492753623	211505.0	52.8481039363366	7182852313938.0	291411405.420086				49274490.4825221	111508564487.45473	6504.92	1221430.8385416667	2445.6822916666665	11177638.2230549	211505.0	205077.0	403199.0	538622.631264663	17333806.25	80181.97305486	50210282.55072464
2018-10-22							0.916539567741935	24.5126152638343	1647.25161290323	255324.0	49.036517951494	7182852313938.0	729556262.822167				55344536.4115284	111055446805.12096	6504.78	3205895.203125	5224.666666666667	12520199.9094473	255324.0	246563.0	489860.0	877222.892777349	17335637.5	106949.909447255	50212074.04516129
2018-10-23							0.932260415584416	22.7760910221273	1645.86363636364	253463.0	49.0070861386863	7182852313938.0	726527353.625848				54987474.8862927	110912758607.11288	6493.89	3275726.677083333	4603.067708333333	12421483.0739698	253463.0	245121.0	487826.0	1017938.4518048	17337568.75	106051.82909504	50170228.383116886
2018-10-24							1.14165657522124	32.6941127711253	2248.59292035398	254091.0	36.1510901234505	7182852313938.0	772529022.514555				40347952.3516304	111411137577.40845	6476.85	4466015.864583333	5830.604166666667	9185666.64055766	254091.0	245244.0	478551.0	1003518.33134876	17339237.5	108885.39055766	50171446.6460177
2018-10-25							1.03543029927007	40.7163917074417	1858.38686131387	254599.0	43.5130095115127	7182852313938.0	813572559.956069				48917428.9572864	111047826060.4927	6489.77	4016244.53125	6524.463541666667	11078368.7086216	254599.0	245106.0	474715.0	1010728.0309273	17340800.0	112299.958621625	50175491.2189781
2018-10-26							1.05804733566434	25.8871304728443	1769.24475524476	253002.0	46.0894567898883	7182852313938.0	744611642.283238				51059798.1087004	111047916585.69542	6466.29	4044446.7395833335	4484.984375	11721332.382434	253002.0	245059.0	503384.0	826397.818360214	17342553.873239435	115151.13243403	50150437.049295776
2018-10-27							0.913874301470588	14.595366181568	1718.74264705882	233749.0	46.6037582362136	7182852313938.0	380002708.052395				48560367.4320507	111150473027.31482	6472.17	1992037.8802083333	2987.8697916666665	11140721.6138833	233749.0	227387.0	418914.0	577406.711274925	17344296.574074075	85334.11388334	50115308.88148148
2018-10-28							0.828287614285715	11.3730603166531	1570.42857142857	219860.0	51.4549476520069	7182852313938.0	458829452.673475				49988613.5329934	111097161041.38393	6457.21	1240596.09375	2375.2291666666665	11312884.7907702	219860.0	213104.0	403764.0	523974.139731546	17346018.75	105772.290770235	50105485.91428571
2018-10-29							0.983820609589041	37.0167931408091	1847.6301369863	269754.0	43.379180277564	7182852313938.0	894864910.143942				52130982.6844074	109998544252.35445	6449.37	4983660.203125	8089.447916666667	11701707.396594	269754.0	259397.0	495174.0	810038.60400315	17347806.25	123938.646593985	50088706.36986301
2018-10-30							0.943664909090909	19.921884119051	1839.78571428571	283327.0	43.293035680046	7182852313938.0	627295099.087327				54987474.8862927	108771529879.53432	6307.51	2015800.234375	3515.0104166666665	12343537.160952	283327.0	272587.0	505404.0	850773.866591296	17349685.70261438	118280.910952005	50078235.568627454
2018-10-31							0.918292963190184	14.9305235722703	1768.60736196319	288283.0	44.7648245222328	7182852313938.0	803653185.537381				58201028.6134137	109002194389.41718	6301.61	1985682.9635416667	3744.1875	12904937.9077428	288283.0	277689.0	510367.0	932172.355043596	17351662.5	104562.90774283	50068611.68711656
2018-11-01							0.979455207792208	16.275361311482	1830.78571428571	281941.0	43.1678072816707	7183013626017.38	806286748.991908				54988709.7918046	109504807132.3333	6338.78	2197534.427083333	3741.1145833333335	12416572.2474633	281941.0	271685.0	505058.0	926913.497123248	17353639.29738562	111400.549568779	50052306.59477124
2018-11-02							1.11705493006993	51.0280921088256	2046.88111888112	292704.0	39.3401641867125	7184404942702.0	870677656.724169				51070835.0767129	110264158625.55588	6373.08	6277279.911458333	9005.229166666666	11791348.731355	292704.0	283181.0	565269.0	1267746.67648196	17355492.55319149	118011.23135497	50036557.22695036
2018-11-03							0.88555050310559	9.15060570903847	1550.08695652174	249564.0	51.4528894700119	7184404942702.0	366071278.717674				57499331.7996558	109996645122.36024	6390.42	1324617.171875	2204.78125	12840788.9076941	249564.0	243433.0	453208.0	597667.011591455	17357400.0	86132.662384555	50029718.02484472
2018-11-04							1.03636299193548	31.0735441923709	1849.12096774194	229291.0	43.4339449388639	7184404942702.0	525975032.809028				44285199.6469399	110622939268.6492	6361.3	3889985.8802083335	5089.447916666667	9959012.66897705	229291.0	223269.0	418053.0	608365.301840172	17359181.25	83475.16897705	50003054.60483871
2018-11-05							1.04340288111888	33.6360493988078	2050.62237762238	293239.0	39.5519153888813	7184404942702.0	749362381.010526				51070835.0767129	111288951073.31772	6454.0	4524089.927083333	6558.4375	11736833.1320736	293239.0	284229.0	531376.0	871818.013698398	17360848.767605633	118822.420313897	49947848.0
2018-11-06							1.0720384375	39.3297442520409	2230.0859375	285451.0	36.3931929391894	7184404942702.0	750361150.52447				45713754.4742605	111410158133.59377	6437.76	6803467.5625	11569.59375	10388473.3176845	285451.0	276162.0	519342.0	888083.50817827	17362543.75	123104.56768455	49969387.1875
2018-11-07							1.14416084615385	57.3133954199636	2259.49230769231	293734.0	36.4037474569119	7184404942702.0	854471221.93819				46428031.8879208	113065103584.85016	6477.84	5120738.958333333	8931.494791666666	10876602.4539338	293734.0	284591.0	522948.0	878451.605965992	17364161.7248062	133696.208771525	49980823.01550388
2018-11-08							1.16996561157025	36.1375095203769	2294.19008264463	277597.0	35.6736529693501	7184404942702.0	773348007.473165				43213783.5264494	112116339768.9566	6536.83	4766099.104166667	8764.020833333334	9902899.04333268	277597.0	268586.0	498004.0	789766.36631959	17365725.0	135561.543332685	49991615.66115703
2018-11-09							1.13519577952756	43.1703197236417	2235.40157480315	283896.0	36.149868018826	7184404942702.0	836981702.027843				45356615.7674304	110695115228.29771	6444.97	4285169.588541667	7159.557291666667	10262802.9310726	283896.0	275144.0	541364.0	857089.235802351	17367275.0	142896.681072615	50012863.85826772
2018-11-10							0.9555543129771	40.0075011914857	1927.47328244275	252499.0	42.4375325001467	7184404942702.0	384259934.959002				46785170.594751	110442714493.12016	6377.4	3829130.0104166665	7314.973958333333	10836466.3614449	252499.0	246343.0	448643.0	588546.690339197	17368879.166666668	107203.86144495	50056327.97674418
2018-11-11							0.874062294520548	9.90332696683912	1691.71917808219	246991.0	47.2112092029708	7184404942702.0	384049108.093398				52142251.1972034	110144527899.35788	6388.46	1194598.265625	2292.973958333333	11660743.772251	246991.0	241217.0	422963.0	544579.329538603	17370618.75	89656.272250955	50064243.7739726
2018-11-12							1.06687757142857	19.7658339991217	2142.9	300006.0	37.4228533747165	7184404942702.0	752483811.281994				49999418.9562224	110391192871.268	6408.53	2369483.25	4016.9010416666665	11404614.5659448	300006.0	291654.0	510342.0	864084.763386748	17372405.12589928	123252.06594484	50081298.31654676
2018-11-13							1.11000326666667	34.290601286639	2326.33333333333	279160.0	34.2356084784682	7184404942702.0	807686927.071364				42856644.8196192	109372562113.02084	6384.75	4781056.072916667	8725.760416666666	9557212.46284918	279160.0	270789.0	491741.0	889566.389583107	17374031.25	113756.212849175	50106724.891666666
2018-11-14							1.09477666666667	52.8525251636772	2168.55555555556	292755.0	35.2212243119545	7184404942702.0	1181029259.22239				48213725.4220716	104875700497.25536	6358.25	8082513.640625	15171.697916666666	10486098.1233794	292755.0	283021.0	524970.0	1156024.04209104	17375621.08208955	157433.389744168	50136026.485074624
2018-11-15							1.19364507086614	87.7771081827938	2295.47244094488	291525.0	30.6422621575571	7184404942702.0	2667893505.4359				45356615.7674304	95557938288.72766	5756.77	8937997.432291666	13748.078125	8932985.47548184	291525.0	277284.0	523899.0	1892836.65725486	17377262.5	211450.969125385	50165616.01574803
2018-11-16							1.1581735952381	80.0773297404285	2247.01587301587	283124.0	31.4641941971404	7175974755379.84	1082196428.0914				44946674.6331138	96024222566.10329	5658.73	5717016.973958333	9234.703125	8908268.51787117	283124.0	273280.0	533315.0	1145277.43348059	17378843.75	204226.142669641	50212848.37301587
2018-11-17							0.914248868965516	13.3691333944075	1811.3724137931	262649.0	38.1910201531057	6653303141406.0	490284413.215375				47956936.4976083	95310214703.7149	5592.58	1717264.171875	3081.083333333333	10338423.7285062	262649.0	255955.0	428640.0	682834.848769345	17380535.751748253	120442.478506185	50253391.19580419
2018-11-18							0.954274699186991	23.735223516535	1949.61788617886	239803.0	35.8616070661023	6653303141406.0	353784045.651087				40680711.6496954	96108187593.5008	5572.44	2166907.552083333	4386.072916666667	8599720.95927254	239803.0	233918.0	393876.0	580343.13343274	17382212.5	99772.9211420937	50275089.31707317
2018-11-19							1.10071195238095	24.5902035641273	2126.75396825397	267971.0	31.5810553362641	6653303141406.0	1021796905.51698				41672924.1289562	90948523305.45564	5616.29	10140917.703125	17439.869791666668	8462806.97951401	267971.0	257622.0	470247.0	1073888.55074716	17383768.75	203451.956050315	50289524.13492064
2018-11-20							1.2037403030303	108.579128952365	2185.22727272727	288450.0	26.9765583402298	6653303141406.0	1475820951.9215				43657349.0874779	78550479535.30045	4848.78	25273244.39583333	31952.31770833333	7923554.71569229	288450.0	273820.0	543711.0	2115839.92620457	17385380.534351144	319205.96282372	50271414.55725191
2018-11-21							1.21354621904762	139.103106141194	2428.01904761905	254942.0	23.7293797189687	6653303141406.0	1007014547.88543				34727436.7741302	77255363628.72768	4491.98	20586820.71875	20853.729166666668	6049615.52431331	254942.0	242752.0	472552.0	1309378.21656164	17386862.5	222056.629299946	50282852.47619048
2018-11-22							1.21845531147541	174.047463788825	2181.27868852459	266116.0	26.2900385721053	6653303141406.0	662090854.575515				40349974.1566084	77677264715.65324	4616.44	7810965.255208333	7819.9375	6996199.90465438	266116.0	256553.0	467175.0	1017073.34072962	17388281.25	174768.654654375	50280256.885245904
2018-11-23							1.131096584	44.4125349580274	2202.088	275261.0	24.9421609684823	6653303141406.0	740000744.408572				41342186.6358693	73864373724.20049	4312.31	3345810.364583333	5779.890625	6900149.06328676	275261.0	265806.0	479022.0	1157067.13593257	17389821.774193548	158280.31328676	50281250.87903226
2018-11-24							0.980274237762238	19.5828971537397	1748.37062937063	250017.0	30.9630509828019	6653303141406.0	398983130.753916				47295461.5114344	73171797394.1567	4352.98	2296046.942708333	4055.34375	7770115.71803217	250017.0	242809.0	406861.0	905769.291971645	17391499.735915493	130799.963462495	50300374.52816901
2018-11-25							1.01055404724409	25.4626893333045	1883.90551181102	239256.0	25.5400612891332	6653303141406.0	618633300.615613				42003661.6220432	65575894725.65046	3862.01	2589082.15625	4712.078125	6188075.90968278	239256.0	229446.0	410530.0	1067554.80425339	17393190.376984127	120650.131714368	50259146.984126985
2018-11-26							1.18616418918919	49.3718492690386	2315.87387387387	257062.0	21.2927731620537	6653303141406.0	736626813.699038				36711861.7326519	66630545510.09146	4010.72	5070869.75	8140.942708333333	5473562.85458386	257062.0	246424.0	469613.0	1292170.82986592	17394675.0	146444.342784033	50271228.34234234
2018-11-27							1.07125403816794	37.0822631551229	2049.87022900763	268533.0	23.1203866878737	6653303141406.0	846867046.177511				43326611.594391	64365220335.59232	3793.35	4820112.526041667	6059.296875	6208586.79845478	268533.0	258224.0	462322.0	1256470.047218	17396187.5	138343.086952347	50273601.641221374
2018-11-28							1.11196844067797	29.5966300032284	2156.40677966102	254456.0	23.9091847331575	6653303141406.0	807058144.18961				39027024.1842606	70081195277.31706	3828.45	6263549.885416667	10187.84375	6083835.51046033	254456.0	243290.0	454764.0	1359972.83777003	17397743.75	157616.646669018	50257057.72881356
2018-11-29							1.20213011428571	108.293062913942	2345.00952380952	246226.0	23.2454158776886	6653303141406.0	916066338.214875				34727436.7741302	73466173221.12744	4256.55	10283865.307291666	14388.90625	5723625.76989976	246226.0	234906.0	461335.0	1172440.72112957	17399137.5	190219.863248574	50304017.45714286
2018-11-30							1.20979136633663	57.9882026786604	2476.80198019802	250157.0	21.1812855421627	6653303141406.0	1613578163.501				33404486.8017824	70685143110.2599	4278.77	9124699.671875	12608.072916666666	5401820.88924666	250157.0	239622.0	460123.0	1854914.42273533	17400425.125	166217.259864879	50341639.0
2018-12-01							1.06843840322581	73.8647927737717	1950.37903225806	241847.0	27.0137395309701	6653303141406.0	689975479.91139				41011449.1427823	70859313612.51166	4013.52	3124031.770833333	4998.755208333333	6537919.26876445	241847.0	234023.0	420225.0	1246164.56719989	17401833.94308943	127200.314355327	50368854.61788618
2018-12-02							1.00527176315789	20.6722897515691	1953.27192982456	222673.0	26.8028697996359	6653303141406.0	348205860.313343				37704074.2119128	71647968101.87514	4188.09	1799537.8802083333	3438.505208333333	5968275.42689432	222673.0	215902.0	364379.0	976830.002516739	17403318.75	95712.92689432	50337666.1491228
2018-12-03							1.10102824561404	20.192297521297	2110.98245614035	240652.0	23.8439429149171	6194015746026.25	1239335737.26842				35101305.9820655	68426214917.13608	4140.6	6305388.052083333	8267.833333333334	5738092.55036062	240652.0	231011.0	426800.0	1487029.07296055	17404743.75	122213.998861033	50324918.55263158
2018-12-04							1.08345961594203	60.2749671534102	1957.89130434783	270189.0	25.4572116339421	5646403851535.0	2465252204.48521				38734427.5898666	67816793746.11969	3894.21	4362895.015625	6501.604166666667	7036398.75283324	270189.0	260203.0	492965.0	2223959.72628048	17406323.25367647	126248.690897277	50319528.0367647
2018-12-05							1.03676808461538	23.6406151850043	1973.08461538462	256501.0	24.5299584444164	5646403851535.0	1409782758.74234				36488953.5266859	66242024465.91403	3956.94	3154257.7447916665	4728.317708333333	6291958.87095126	256501.0	246517.0	438438.0	1713030.63453315	17407993.75	100121.37095126	50310366.83846154
2018-12-06							1.09192977037037	26.5299536331725	2071.51111111111	279654.0	22.6824120363066	5646403851535.0	1426379105.59656				37892374.8161739	64311807746.43643	3744.98	3086059.020833333	5724.0625	6343227.25560129	279654.0	268991.0	480400.0	1633213.92741729	17409650.0	105202.25560129	50289605.66666666
2018-12-07							1.22229136842105	49.4010900947338	2227.10526315789	253890.0	19.263943266872	5646403851535.0	751100109.531282				31998005.4003246	58424358609.91885	3484.94	5434386.484375	7755.244791666667	4960658.03065221	253890.0	241087.0	495221.0	1442343.99575016	17411205.420353983	106408.030652215	50299437.6460177
2018-12-08							0.970701047244094	18.1852270590678	1819.71653543307	231104.0	23.5736816848656	5646403851535.0	368967391.581389				35646900.7529932	58978774393.24236	3425.69	1957930.9322916667	3648.984375	5447972.13209918	231104.0	223810.0	382550.0	924413.91891536	17412712.5	66812.7644208559	50303706.21259843
2018-12-09							0.948841625	15.7633253284643	1863.8203125	238569.0	23.5346251214163	5646403851535.0	279427828.545502				35927585.0108908	60520357310.93087	3453.66	1484087.0520833333	2802.2916666666665	5614631.98059117	238569.0	230891.0	364579.0	749837.224049977	17414306.25	58344.480591175	50293428.0078125
2018-12-10							1.14115427419355	32.0363000232498	2083.49193548387	258353.0	21.2737181430504	5646403851535.0	526990901.514102				34804847.9793004	60319996584.3101	3588.44	4806711.276041667	5970.223958333333	5539420.91983261	258353.0	248767.0	443067.0	1070517.48663692	17415880.69105691	80552.16983261	50278345.89430894
2018-12-11							1.07667292	41.3056253440797	2011.896	251487.0	21.2257369117645	5646403851535.0	729578613.430161				35085532.237198	58626527092.5	3472.98	4357009.140625	7673.848958333333	5337996.89872892	251487.0	242054.0	432511.0	1231285.19381345	17417437.5	78284.401270355	50234157.184
2018-12-12							1.1335625	38.3962930389458	2178.525	261423.0	19.739620231301	5646403851535.0	548638941.837879				33682110.9477101	59089947108.83015	3407.28	4293501.552083333	7116.8125	5160390.73972739	261423.0	251110.0	439270.0	1100815.10721768	17418968.75	75947.2943421662	50190418.9
2018-12-13							1.08425702290076	27.1542378301025	2049.02290076336	268422.0	20.8267426071803	5646403851535.0	597302476.971246				36769637.7845835	58458620333.69323	3487.73	2728803.692708333	4561.5	5827864.07679684	268422.0	258867.0	439018.0	1157180.23449254	17420534.9609375	76751.576796845	50160607.7265625
2018-12-14							1.05868513013699	22.6990872106122	1889.04794520548	275801.0	21.690724529119	5646403851535.0	523412561.153412				40979901.6530473	56323856801.89757	3308.11	3407228.953125	4505.395833333333	5982323.51585555	275801.0	265739.0	464524.0	1159444.36929272	17422268.75	81167.265855545	50121538.86986301
2018-12-15							0.941854395973154	12.6036497556785	1764.28859060403	262879.0	22.9488775708744	5646403851535.0	290998236.25118				41821954.42674	55345198119.59709	3242.42	1444650.5572916667	2821.473958333333	6057975.8545267	262879.0	254952.0	397644.0	813096.485976747	17424116.722972974	58350.8545267	50050229.91216216
2018-12-16							1.01991955652174	22.6346986690919	1969.15652173913	226453.0	20.6073854521095	5646403851535.0	315066374.369889				32278689.6582222	56024212321.887405	3231.91	2382819.520833333	4338.255208333333	4666604.25778655	226453.0	218449.0	364388.0	846835.705204458	17425762.5	47730.5486186007	50006630.10434783
2018-12-17							0.990779437499999	16.2747114622761	1867.64375	298823.0	22.5581133511743	5646403851535.0	540372096.140375				44909481.2636135	58287943668.54134	3246.64	1955299.625	3467.192708333333	6740883.10593796	298823.0	288143.0	466784.0	1200556.1796838	17427481.25	70170.60593796	49963511.075
2018-12-18							1.078395296875	43.4978521125005	2080.0390625	266245.0	21.3816002622403	5621092245587.73	717156551.783183				35766529.4260719	61135455408.67512	3556.54	5793907.109375	9101.208333333334	5692744.16182017	266245.0	255238.0	461773.0	1371198.62085749	17429281.25	93082.6085555538	49916558.2265625
2018-12-19							1.08476467114094	31.6498307608081	2029.47651006711	302392.0	23.4450074780389	5106422924660.0	893184813.801197				37822407.4037378	65192015675.04308	3714.09	3689488.484375	5522.765625	7089582.70129913	302392.0	289544.0	495568.0	1528751.68535913	17431012.5	123841.650949952	49896080.979865775
2018-12-20							1.13919502222222	17.0211546151034	2127.94814814815	287273.0	23.3991580237033	5106422924660.0	823827197.285609				34268624.157749	68407947000.58559	3734.55	3073779.848958333	4256.520833333333	6721946.32294331	287273.0	275032.0	475406.0	1323364.22491093	17432787.5	108908.82294331	49866223.8962963
2018-12-21							1.04834628571429	25.5889737513232	2004.2	280588.0	25.2187788994984	5106422924660.0	810541683.478578				35537832.4598879	69108862923.9294	4135.19	2853639.9791666665	4692.34375	7076086.73385245	280588.0	268570.0	492726.0	1281402.42997921	17434506.25	123324.233852455	49868030.27857143
2018-12-22							0.806539171428572	10.0477023986715	1435.52	251216.0	34.0962139469559	5106422924660.0	303876048.573279				44422290.5748598	67213561124.48288	3899.83	1306721.1354166667	2420.828125	8594155.30261391	251216.0	243238.0	386813.0	807079.97095809	17436476.221264366	72403.5639119536	49851210.0
2018-12-23							0.740468193181818	8.16679960364936	1424.65340909091	250739.0	35.5085767316824	5106422924660.0	390737504.851646				44676132.2352876	69335095934.22061	4031.85	1062305.5572916667	2031.4427083333333	8916949.29743681	250739.0	242327.0	371648.0	781016.263973671	17438666.785714287	61586.79743681	49781848.42857143
2018-12-24							0.932735355263158	19.4022900234302	1791.42763157895	272297.0	29.4288402852231	5106422924660.0	684558459.306399				38583932.3850211	71890294664.23628	3995.17	2396404.005208333	4694.348958333333	8231393.77197834	272297.0	260286.0	419725.0	1102833.45494636	17440703.02013423	97909.5818216428	49771279.88590604
2018-12-25							0.821911176100629	11.0844453423613	1666.99371069182	265052.0	28.5597832347982	5106422924660.0	403843192.833081				40360824.0080155	65821913055.59156	4075.15	1211149.1302083333	2533.6875	7569827.66594972	265052.0	254912.0	353052.0	1073554.20796952	17442662.5	69021.415949725	49741284.08176101
2018-12-26							0.8895805477707	13.1878880835164	1791.75159235669	281305.0	26.5842901558564	5106422924660.0	422281688.50925				39853140.68716	65927013777.741936	3821.52	1486137.8645833333	3175.536458333333	7478293.74229318	281305.0	271150.0	397075.0	1118880.2924891	17444637.5	61224.992293185	49726915.789808914
2018-12-27							0.885621408045977	10.9462433156219	1724.25287356322	300020.0	27.1490508980436	5106422924660.0	570591347.723592				44168448.9144321	64735518646.623566	3848.21	1571123.5416666667	3014.1197916666665	8145258.25043105	300020.0	289455.0	434318.0	1258835.33320189	17446706.25	63008.250431055	49696134.28160919
2018-12-28							0.93054402994012	11.637073245086	1845.91017964072	308267.0	25.5121304539365	5106422924660.0	626362020.822387				42391557.2914377	64711280422.78831	3638.9	1519955.359375	3113.359375	7898836.22197374	308267.0	297358.0	485694.0	1263611.81643514	17448834.789156627	66259.4130044328	49682029.80722892
2018-12-29							0.973710137681159	16.3935600734685	1920.14492753623	264980.0	25.4576995164101	5106422924660.0	421850491.831543				35030149.1390323	67637132426.641335	3923.19	2159144.7916666665	3605.9583333333335	6745781.21785835	264980.0	256030.0	423956.0	1132732.36406683	17450743.75	59331.217858355	49696491.29710145
2018-12-30							0.762486789772727	7.13921721755652	1520.67613636364	267639.0	31.8405092365989	5106422924660.0	267240600.175454				44676132.2352876	66133811143.04311	3770.36	992322.25	1893.0677083333333	8578278.95546906	267639.0	260107.0	391259.0	700163.047612885	17452707.112068966	52977.4061797081	49693328.77586207
2018-12-31							0.888393980645161	10.9813990353036	1675.38064516129	259684.0	28.5533159937536	5248509606855.48	476003087.181449				40440248.2951255	65648785357.12216	3865.26	1234752.9479166667	2508.5104166666665	7453243.5205335	259684.0	251058.0	391031.0	851324.493629795	17454776.461038962	60889.8259104516	49683714.73376624
2019-01-01							0.801778946308724	8.27777027929475	1575.3355704698	234725.0	29.8350571576202	5618595848853.0	220483471.203023				41615985.2733737	64510897452.15372	3737.91	894572.6666666666	1857.9166666666667	7012103.64869832	234725.0	227739.0	310120.0	549766.653484672	17456671.62162162	41541.14869832	49661016.55405405
2019-01-02							0.947860662251655	15.032364808592	1799.31125827815	271696.0	26.9056823976308	5618595848853.0	493860140.978368				42174589.1025465	66672281845.04967	3855.88	1722751.5833333333	3189.2604166666665	7474829.0609802	271696.0	261327.0	415822.0	985716.743373064	17458541.44295302	69647.8109802	49635595.32885906
2019-01-03							0.966222341935484	15.2089062707205	1877.52258064516	291016.0	25.6418805349571	5618595848853.0	586335098.627541				43291796.7608921	66742051942.08508	3931.31	1827775.9270833333	3740.453125	7679486.80141432	291016.0	280535.0	450626.0	940397.964094003	17460465.849673204	75138.1140721724	49603458.8627451
2019-01-04							0.959198758389262	19.6968692454268	1891.08724832215	281772.0	25.2521585501334	5618595848853.0	534739538.898411				41615985.2733737	66010426089.01007	3822.87	2492915.630208333	4626.25	7115351.21898818	281772.0	271427.0	454702.0	972455.822879595	17462362.5	74019.968988175	49598514.865771815
2019-01-05							0.81294582208589	8.81664063807997	1626.94478527607	265192.0	30.0761974070409	5618595848853.0	325849324.68623				45526212.0775833	66966184899.72826	3856.62	1125635.609375	2379.5729166666665	8052390.56037927	265192.0	256504.0	385489.0	762435.096074581	17464308.61801242	49371.81037927	49598477.782608695
2019-01-06							0.826675390070922	14.7527465290205	1833.48936170213	258522.0	27.2837213076778	5618595848853.0	295057199.362848				39381569.9566825	67705298601.902176	3831.94	1389890.84375	3456.234375	7171471.57828049	258522.0	250546.0	389294.0	691139.036975958	17466214.945652176	65996.578280485	49611515.94927536
2019-01-07							0.984752744680851	19.0034453228327	2019.7304964539	284782.0	25.1654860048051	5618595848853.0	622810992.785056				39381569.9566825	70271934177.28117	4071.77	2187367.208333333	4331.916666666667	7286414.81783128	284782.0	274098.0	448076.0	984689.398449994	17467970.98214286	96377.3178312849	49631279.442857146
2019-01-08							0.86793	11.6697977943265	1884.7573964497	318524.0	27.5436932461076	5618595848853.0	595564198.861272				47202023.5651017	69944464184.29535	4032.25	1359813.421875	3244.6041666666665	8944897.01275319	318524.0	307496.0	465085.0	907272.319909191	17469925.227272727	84834.512753185	49635287.43030303
2019-01-09							0.88413781097561	19.1482067688584	1945.46341463415	319056.0	26.3872072254281	5618595848853.0	630379615.777342				45805513.9921697	70071405638.06633	4020.97	2373628.786458333	5160.005208333333	8518054.36444044	319056.0	308372.0	463346.0	945619.489824482	17471990.817901235	98079.364440445	49663044.02469136
2019-01-10							0.970871820512821	15.9023073075396	2098.32051282051	327338.0	23.0764227799724	5618595848853.0	668725127.473898				43571098.6754785	66337244903.44303	4016.92	1738924.203125	4146.557291666667	7609635.02307813	327338.0	314279.0	489566.0	1165194.94224282	17473995.241935484	99192.1059430529	49703358.33548387
2019-01-11							0.983164702702703	19.2173631374801	2083.59459459459	308372.0	22.0831169583021	5618595848853.0	1080849631.24838				41336683.3587873	63497859156.80773	3646.25	2439384.880208333	5052.838541666667	6809814.94266555	308372.0	297061.0	486650.0	1202241.87199114	17475893.75	88128.4972596217	49761690.75675676
2019-01-12							0.89671465942029	13.0254280142441	2039.86956521739	281502.0	22.4772231791041	5618595848853.0	270915665.310548				38543664.2129233	63360228792.83759	3656.9	1190323.6510416667	3118.5729166666665	6407919.17001489	281502.0	273350.0	396628.0	801972.738916147	17477681.204379562	62556.67001489	49812414.42335767
2019-01-13							0.853370890510949	15.8127820429384	2021.87591240876	276997.0	22.5502377614146	5618595848853.0	235049030.017961				38264362.2983369	62544853856.75552	3637.31	1530742.6979166667	4022.171875	6266417.92080623	276997.0	269419.0	372207.0	746729.863052947	17479394.57720588	50842.92080623	49864696.09558824
2019-01-14							0.956647966442953	13.8097599413207	2192.51677852349	326685.0	20.6219577052518	5862614531725.31	585869867.324651				43423390.2168908	62601103587.70973	3531.96	1629808.6614583333	3908.9895833333335	6736884.25294018	326685.0	315866.0	455377.0	943758.900935683	17481187.5	71453.002940185	49908121.36241611
2019-01-15							1.06503484848485	28.0466547826587	2289.99242424242	302279.0	20.1278897188163	5883988430955.0	1270645847.43182				38609293.9848521	63682589545.184525	3682.48	3281306.28125	6689.385416666667	6183026.05905401	302279.0	290582.0	466212.0	1387794.75292028	17482941.603053436	78601.05905401	49960080.92366412
2019-01-16							1.11209812030075	30.9253456995006	2298.51127819549	305702.0	19.8680561871991	5883988430955.0	618560383.821684				38901788.6362525	62931219121.94549	3600.16	3428549.9322916665	6367.984375	6073704.51253915	305702.0	294849.0	493982.0	999523.601245877	17484600.0	90360.76253915	49992391.95488722
2019-01-17							1.09721418110236	24.3310297284577	2336.1811023622	296695.0	19.537341888967	5883988430955.0	507804662.074602				37146820.7278501	62959229035.77624	3621.43	2911198.677083333	5394.197916666667	5891153.31180589	296695.0	285474.0	462879.0	865081.658681416	17486224.603174604	85890.811805895	50029892.047619045
2019-01-18							1.037986	19.3578127383981	2217.13768115942	305965.0	20.6140412014379	5883988430955.0	449808595.91667				40364261.8932544	63178578103.71377	3658.41	2062786.8020833333	4643.140625	6307175.11619796	305965.0	295569.0	484530.0	890215.481432725	17487881.25	75581.366197965	50071817.86956522
2019-01-19							0.959122060150376	13.2866357065496	2121.71428571429	282188.0	22.14279494451	5883988430955.0	310087042.05763				38901788.6362525	64296783816.41222	3625.73	1348613.9791666667	3112.859375	6354782.86391987	282188.0	273684.0	400053.0	635759.816179606	17489579.58015267	66289.113919865	50121440.129770994
2019-01-20							0.805785057324841	9.86362853985772	1873.36305732484	294118.0	24.3103004582789	5883988430955.0	238388741.655114				45921660.2698619	63208261117.36672	3703.98	1062918.5260416667	2778.828125	7150096.95018807	294118.0	283169.0	379374.0	673875.570953252	17491387.5	51739.0002235025	50149555.15923567
2019-01-21							0.943183713333333	10.9054602860478	2101.34666666667	315202.0	21.1639368925715	5883988430955.0	488189514.450034				43874197.7100592	61846145420.38416	3548.98	1190644.8229166667	2928.078125	6879083.71968765	315202.0	302159.0	449404.0	1554582.03044088	17493303.800675675	72308.719687645	50180889.3445946
2019-01-22							1.05525491538461	26.9161833951195	2277.23076923077	296040.0	19.7417340260717	5883988430955.0	560917561.014163				38024304.6820513	62127107026.49039	3540.02	3097689.921875	6080.458333333333	5844342.94107825	296040.0	282790.0	450118.0	1169130.35186746	17495056.25	74224.191078255	50217240.51538461
2019-01-23							1.02611137671233	24.6143387437639	2010.23287671233	293494.0	22.4374361156271	5883988430955.0	538919234.425191				42704219.1044576	62440923420.47414	3587.35	4792615.557291667	7608.677083333333	6683461.53319797	293494.0	280641.0	482794.0	1177961.56777741	17496776.98275862	81449.033197975	50262083.51724138
2019-01-24							0.911348740740741	29.0226453036785	1902.13580246914	308146.0	23.8312340926827	5883988430955.0	477934358.136481				47384133.5268639	62162678909.35559	3566.4	2111985.067708333	4640.588541666667	7364947.5714072	308146.0	296838.0	470446.0	1481541.93169787	17498702.251552794	81822.57421447	50242419.782608695
2019-01-25							1.01736005072464	24.7992841187902	2181.77536231884	301085.0	20.8480330491225	5883988430955.0	456544872.149056				40364261.8932544	62209560160.67519	3586.25	2742764.552083333	6024.473958333333	6309969.92281265	301085.0	289980.0	492261.0	1829467.27787371	17500575.18248175	88476.172812655	50294824.59854015
2019-01-26							0.98073546	15.2156843320626	1921.9	288285.0	23.6080325603074	5883988430955.0	292643247.155555				43874197.7100592	62462191530.30611	3577.79	1727230.8541666667	3746.9010416666665	6857448.82582505	288285.0	278678.0	444594.0	956749.612212275	17502381.62751678	75230.075825055	50356244.2147651
2019-01-27							0.881242817518248	15.4830756126151	2019.3503649635	276651.0	22.7867437384303	5883988430955.0	223512708.830142				40071767.241854	62044289344.4729	3576.3	1235689.734375	3244.53125	6393436.19789755	276651.0	267466.0	383276.0	735257.961248506	17504163.992537312	56617.447897545	50377381.97761194
2019-01-28							1.02264442068965	35.4468763327821	2124.56551724138	308062.0	20.5101792215714	5836655168808.54	598393585.443257				42070546.8156134	60199590074.057625	3554.5	4522704.932291667	8669.088541666666	6318406.83135573	308062.0	294258.0	481279.0	1640413.97463998	17505937.5	82838.08135573	50415631.46206897
2019-01-29							1.01022278767123	15.4036536414696	2233.98630136986	326162.0	19.2259894890358	5814661935892.0	502734964.416652				42201068.245197	59460372091.99892	3448.58	1527638.6927083333	4028.3854166666665	6364552.33446091	326162.0	313669.0	480702.0	1566152.82464706	17507762.155172415	80214.834460905	50439211.95172413
2019-01-30							1.07470797058823	22.7021759588338	2367.5	321980.0	18.2760955526534	5814661935892.0	737418316.862737				39310584.1188136	59877774566.67609	3421.6	2525558.5	5709.541666666667	5884537.24604336	321980.0	309716.0	462721.0	2244734.92443827	17509518.75	72651.8109590411	50480379.294117644
2019-01-31							1.01542021290323	14.1320282402799	2283.51612903226	353945.0	19.0182862400189	5814661935892.0	574609830.720808				44802503.958942	59935934414.71774	3470.0	1634374.0625	3790.0520833333335	6731427.32322348	353945.0	339704.0	487936.0	2180298.42693848	17511337.5	99308.573223475	50521052.71612904
2019-02-01							1.02459243670886	20.9203643587808	2147.72784810127	339341.0	20.2096869283787	5814661935892.0	611007305.317559				45669649.196857	59836895369.42247	3444.81	2741011.270833333	5502.375	6857975.37196296	339341.0	327428.0	502881.0	2805591.82526717	17513293.75	113012.871962955	50550841.164556965
2019-02-02							0.981337798611111	14.0285673509373	2236.33333333333	322032.0	19.5612192317031	5814661935892.0	315786229.87276				41622971.4199203	60076906543.61888	3475.33	1520594.4375	3929.0520833333335	6325531.02417506	322032.0	313416.0	418174.0	1528957.49980291	17515186.625874124	65087.274175065	50575891.03496504
2019-02-03							0.935500210144928	14.5507320458707	2175.15217391304	300171.0	19.8878114057832	5814661935892.0	265197431.536246				39888680.9440903	59969125372.5365	3506.22	1400928.359375	3714.953125	6044025.21308595	300171.0	292178.0	389608.0	692656.527491477	17516944.61678832	50881.463085955	50611110.875912406
2019-02-04							1.01239853061225	13.3119915725515	2280.87074829932	335288.0	19.0460366331701	5814661935892.0	353232913.224304				42490116.6578353	59767240212.28596	3456.02	1512956.0260416667	3773.3072916666665	6411524.44993395	335288.0	326737.0	456122.0	2100232.57897692	17518728.08219178	58393.199933955	50634470.40410959
2019-02-05							1.05118828571429	15.1038123419845	2408.63265306122	354069.0	17.9997707460702	5814661935892.0	414929550.42717				42490116.6578353	59870051539.42637	3452.35	1748894.2916666667	4432.822916666667	6422102.20494889	354069.0	345416.0	503603.0	2766076.19761395	17520564.55479452	59164.70494889	50685746.73972603
2019-02-06							1.05037040853659	13.6287122603861	2131.68292682927	349596.0	19.982624440426	5814661935892.0	496046280.164536				47403939.672687	59051394005.75562	3467.34	2278051.2916666665	3746.9947916666665	6985845.57387517	349596.0	340898.0	482655.0	3670020.74705545	17522506.25	73427.777739637	50709505.70731708
2019-02-07							0.94221690229885	12.8057518021211	2029.0	353046.0	20.8896914955793	5814661935892.0	475540835.9098				50294423.7990704	58972303548.5273	3405.7	1995666.3125	3720.5572916666665	7375022.02374828	353046.0	345680.0	474847.0	2624183.11068383	17524618.75	56328.273748285	50664342.12643679
2019-02-08							0.984610680981596	31.3987550379508	2056.93251533742	335280.0	21.2505080573035	5814661935892.0	552614639.038452				47114891.2600487	60458284557.87037	3394.76	3919227.859375	7659.9375	7184754.2731582	335280.0	326339.0	516886.0	2935959.40408611	17526726.388888888	73623.0231582	50680461.141975306
2019-02-09							0.934364993333334	14.9928136751767	2072.61333333333	310892.0	22.0176278199394	5814661935892.0	290308690.903251				43357261.8957503	63392709432.91666	3661.08	1664690.359375	3899.6354166666665	6845104.34819661	310892.0	303339.0	422178.0	1691654.00759793	17528681.25	64210.598196605	50709683.086666666
2019-02-10							0.899240978571428	13.7135115772208	2140.06428571429	299609.0	21.3504215563635	5894008795042.54	273943900.738583				41018987.2961362	63270327478.866905	3664.38	1321414.484375	3711.125	6454979.70124316	299609.0	292626.0	380922.0	619329.420175526	17530494.334532373	49435.95124316	50738103.92805755
2019-02-11							1.09110111034483	22.5018650477938	2177.41379310345	315725.0	20.9770955871381	6061518831027.0	512333681.418858				43691361.6410373	63042379016.97632	3686.29	10396713.671875	9215.125	6693602.40799548	315725.0	307199.0	463119.0	2194526.57084261	17532273.524305556	83996.15799548	50777364.597222224
2019-02-12							1.3049640625	67.4642852961979	2121.6640625	271573.0	21.5402799872773	6061518831027.0	494313528.417058				38568926.138295	62762113707.8869	3629.47	15991012.854166666	23241.33333333333	6031364.55755759	271573.0	261962.0	486292.0	3176628.77211774	17533978.472222224	126939.55755758	50626793.42063492
2019-02-13							1.15328562091503	141.921631922435	2304.90849673203	352651.0	19.7818916620985	6061518831027.0	679292514.995367				46101919.5246807	62800775474.844	3632.42	7093127.010416667	11779.390625	6976103.87653069	352651.0	340605.0	546276.0	3759153.89515758	17535737.5	127666.376530685	50607040.73202615
2019-02-14							1.11124697163121	19.027790277612	2514.06382978723	354483.0	18.0831532401169	6061518831027.0	465606911.488956				42486082.6992156	62620666573.24641	3614.5	2003596.125	4985.557291666667	6566282.2719383	354483.0	344524.0	473265.0	2748289.50960946	17537569.964028776	95376.021938305	50617032.25179856
2019-02-15							1.10127422834646	53.1627686027636	2336.44881889764	296729.0	19.4194818046459	6061518831027.0	475673471.435307				38267606.4028396	62623476365.50197	3600.31	9732323.067708334	17045.223958333332	5762323.41641078	296729.0	287587.0	467228.0	2152406.64249604	17539250.0	94454.66641078	50669552.81102362
2019-02-16							1.00876002666667	51.7693099254761	2214.24666666667	332137.0	20.625432679088	6061518831027.0	363956258.170098				45197960.3183144	62944680463.21309	3608.2	2825353.755208333	5245.796875	6898485.34101117	332137.0	322955.0	452438.0	721058.482953854	17540977.097315438	80435.341011175	50699385.96644295
2019-02-17							0.881877836477987	14.2425979232357	2059.51572327044	327463.0	21.9415489100301	6061518831027.0	237971659.056432				47909837.9374133	62835548742.14592	3619.55	1529757.4270833333	4225.661458333333	7185045.4307252	327463.0	319045.0	393160.0	682063.329512969	17542912.5	68626.5086269501	50731027.3836478
2019-02-18							1.08001701935484	23.3271472414124	2221.12258064516	344274.0	21.654393510917	6061518831027.0	689163298.994228				46704558.9955916	65778582881.0866	3670.74	3335751.692708333	6525.307291666667	7556019.10851886	344274.0	330988.0	508261.0	1187294.44414393	17544871.895424835	113419.108518855	50761102.75163399
2019-02-19							1.06047125641026	45.3054246395986	2232.32051282051	348242.0	22.2496021108304	6061518831027.0	719387605.250789				47005878.731047	68415734046.92346	3910.8	6301388.552083333	12017.770833333334	7748245.9382798	348242.0	334017.0	538532.0	1780234.10470397	17546818.75	143057.373293752	50776611.76923077
2019-02-20							1.1915221	45.2676691833728	2417.84615384615	314320.0	20.7918663061595	6061518831027.0	696700438.735942				39171565.6092058	68599116180.959305	3926.53	4445042.947916667	9429.588541666666	6596656.21482153	314320.0	300888.0	521878.0	1372993.41160343	17548600.096899226	148476.987261743	50817184.17054264
2019-02-21							1.17844950420168	38.4930798635464	2500.79831932773	297595.0	20.0591936438727	6061518831027.0	658222916.530834				35857048.5191961	68593458250.74152	3987.18	6205231.697916667	11531.109375	6051778.48558182	297595.0	285339.0	491327.0	1083753.82647437	17550160.805084746	138165.985581815	50847313.0338983
2019-02-22							1.08518422839506	62.0598005582291	2162.38271604938	350306.0	23.1122615138222	6061518831027.0	594309375.18449				48813797.1437796	68869511201.85185	3944.88	5316994.59375	9711.890625	8096363.88186099	350306.0	338008.0	542172.0	1376221.90008537	17551918.75	153088.88186099	50875456.78395062
2019-02-23							0.982793762237762	13.9485279397593	2295.37762237762	328239.0	21.9055254948282	6061518831027.0	489507893.012273				43088722.1701264	69618555929.8514	3983.48	2284539.5260416665	4543.515625	7190247.7828969	328239.0	317926.0	441275.0	997572.614287563	17553825.0	101166.532896895	50896031.06993007
2019-02-24							1.04406535766423	25.7042400093167	2339.02189781022	320446.0	22.2045952420895	6064081790460.55	436413535.328223				41298258.2978092	70455099538.46544	4139.6	2578706.53125	6239.005208333333	7119748.03220931	320446.0	307210.0	433694.0	953686.163606532	17555577.94117647	118261.491725949	50950578.558823526
2019-02-25							1.10952616083916	33.9572113091883	2354.08391608392	336634.0	20.5385414603748	6071846049921.0	788388101.207672				43162133.913638	66480397334.6589	3766.89	5647723.979166667	10527.630208333334	6913971.36597182	336634.0	320612.0	502106.0	1518114.00751512	17557325.0	147376.802159774	51005960.92307692
2019-02-26							1.09290734782609	28.9615423737736	2276.8198757764	366568.0	21.2106368166198	6071846049921.0	592375975.327037				48595129.7908791	66682914408.125	3848.33	3095928.036458333	5624.796875	7878415.30725483	366568.0	352625.0	532149.0	1722456.81826808	17559226.015625	139340.307254825	51023362.9
2019-02-27							1.12512205673759	31.3116882075339	2443.68794326241	344560.0	19.7408545583538	6071846049921.0	573599563.168567				42558467.7050556	66537117988.5195	3831.45	3621757.0104166665	8396.078125	6801908.84662639	344560.0	330936.0	519740.0	1407914.03962214	17561112.5	123971.346626385	51072858.80851064
2019-02-28							1.13073727333333	32.4378978520967	2452.18	367827.0	19.7540348131607	6071846049921.0	936111689.337251				45274965.6436762	66879362174.41275	3833.23	4721823.005208333	9092.635416666666	7350871.43467336	367827.0	352657.0	523892.0	1540872.98206993	17562935.318791945	115733.937521855	51124811.04697987
2019-03-01							1.05307140740741	42.227587084097	2187.79012345679	354422.0	22.094447065624	6071846049921.0	536410480.46392				48896962.8951703	66920076720.70325	3850.08	6426696.682291667	11558.484375	7830758.1178926	354422.0	340691.0	552623.0	1372157.22033369	17564881.25	116216.741361245	51146483.17901234
2019-03-02							1.15557925757576	26.8648031746743	2544.42424242424	335864.0	19.00503973256	6071846049921.0	440970166.168073				39841969.766435	66830765297.69231	3834.62	3340687.348958333	7176.166666666667	6565214.95545392	335864.0	325699.0	481021.0	1464213.18189556	17566720.96153846	99021.205453925	51210015.0
2019-03-03							1.00358038356164	21.2767315679288	2422.48630136986	353683.0	19.8388687552258	6071846049921.0	260455173.231934				44067633.2265115	66754895027.5685	3831.44	2082169.3385416667	5789.71875	7016670.61795451	353683.0	344512.0	420093.0	1447172.47836288	17568456.25	81264.36795451	51256223.47260274
2019-03-04							1.10475397810219	36.5557184471036	2220.3503649635	304188.0	21.3595268858544	6071846049921.0	510664925.146437				41351135.2878909	65556841966.45766	3814.58	4740168.40625	8669.21875	6497311.76435429	304188.0	290804.0	506186.0	1780642.53266606	17570225.0	105861.76435429	51299010.94890511
2019-03-05							1.02982518120805	22.4451024368784	1917.55704697987	285716.0	24.900209829925	6071846049921.0	545495184.577438				44973132.539385	66150284346.35067	3730.98	2365570.1875	3499.505208333333	7114388.35176686	285716.0	271243.0	536821.0	2167836.63706042	17572012.5	109344.601766855	51322492.463087246
2019-03-06							1.2356493046875	45.223701038591	2170.8046875	277863.0	22.7949666833126	6071846049921.0	603814020.830587				38634637.3492703	67448655066.28937	3872.25	5335178.260416667	9614.067708333334	6388631.33749861	277863.0	263453.0	524992.0	1431566.50008297	17573743.897637796	149906.33749861	51331475.12598425
2019-03-07							1.00844194366197	36.247874237158	1989.5985915493	282523.0	25.170827019364	6071846049921.0	598136964.047837				42860300.8093468	67841705400.56332	3876.85	4258329.895833333	8241.6875	7588198.87987363	282523.0	266626.0	524085.0	1316690.02804753	17575417.62589928	154686.37987363	51361145.208633095
2019-03-08							0.998636589041096	26.2595200078389	1953.86301369863	285264.0	25.2172516559668	6071846049921.0	621749744.798023				44067633.2265115	67974224490.36815	3886.82	2280721.4947916665	4744.348958333333	7193574.07638771	285264.0	269916.0	545571.0	1314227.63267071	17577231.25	133717.826387705	51430415.89726027
2019-03-09							0.882423514492754	17.2129731447047	1735.44927536232	239492.0	29.335343463359	6071846049921.0	335332056.773866				41652968.3921821	68341691155.24515	3875.96	1762738.3125	3456.1510416666665	7087594.99280831	239492.0	227835.0	458538.0	819715.706955175	17579014.70588235	96337.3293932114	51486634.84558824
2019-03-10							0.783473352941177	10.1025576919795	1565.27205882353	212877.0	31.4305885946778	6071216044486.62	289475543.963133				41045042.9709582	68400627621.00184	3950.56	1394551.640625	3004.921875	6690849.40826923	212877.0	201734.0	392557.0	662937.080963025	17580718.75	74268.158269225	51533232.02205882
2019-03-11							1.09957432394366	28.8524957116523	2075.64084507042	294741.0	23.6731566919761	6068891541677.0	581817561.236106				42839445.3543434	67931665741.06514	3928.17	3113376.125	5364.942708333333	6977449.87654973	294741.0	278439.0	554792.0	1130700.8002131	17582456.25	118893.62654973	51565143.5
2019-03-12							1.00416113286713	24.0608263236998	1997.57342657343	285653.0	24.7000683169799	6068891541677.0	634318677.206897				43141131.5892332	67605453368.61796	3881.09	4314413.927083333	6642.140625	7088005.70444551	285653.0	269945.0	532589.0	1487057.81899102	17584236.795774646	121511.954445505	51621796.387323946
2019-03-13							1.1635806962963	45.8385366829467	2118.2	285957.0	23.2114415585926	6068891541677.0	632556077.344				40727641.7101152	67722675284.21296	3892.51	6059248.703125	8830.046875	6637474.19377045	285957.0	269360.0	515962.0	1143591.60405347	17585975.0	138799.19377045	51647943.222222224
2019-03-14							1.04382661935484	20.4765484929957	1935.02580645161	299929.0	25.3413260946652	6068891541677.0	715988875.30552				46761366.4079101	67679394837.90323	3877.77	2681616.3697916665	3440.411458333333	7600598.59424684	299929.0	282738.0	551001.0	1418473.57348493	17587787.5	144536.09424684	51646128.161290325
2019-03-15							0.987588411764706	14.1900921626591	1940.98039215686	296970.0	25.8197478337991	6068891541677.0	544675740.536405				46157993.9381306	68144147548.92384	3885.21	1763851.2864583333	3603.453125	7723228.79179382	296970.0	279965.0	558693.0	1368445.67844443	17589717.798013244	121466.29179382	51706032.37748344
2019-03-16							0.788659846625767	8.61724092631258	1609.0	262267.0	31.6249813226159	6068891541677.0	360840832.093826				49174856.287028	70019496854.375	3936.5	922152.6302083334	2220.1354166666665	8496146.10726474	262267.0	247067.0	468300.0	851526.315275604	17591690.9375	90989.3574470857	51763540.7
2019-03-17							0.742798205479452	9.38879628595613	1556.78082191781	227290.0	32.1080968762959	6068891541677.0	249331295.569819				44046190.2939024	69702122986.04453	4015.95	945280.6666666666	2120.520833333333	7297849.33901329	227290.0	214572.0	413098.0	691444.070910068	17593618.75	66480.58901329	51821529.55479452
2019-03-18							0.926942732919254	12.7553834154385	1810.5900621118	291505.0	28.1276016464015	6068891541677.0	597904327.879694				48571483.8172485	69813090855.26729	3994.92	1532831.2552083333	3283.4322916666665	8269486.75644039	291505.0	273699.0	533680.0	1780600.0876155	17595531.603773586	89268.006440395	51883418.74842768
2019-03-19							0.909794954022988	12.70082414161	1751.40229885057	304744.0	28.6581486154429	6068891541677.0	609610214.504111				52493404.8708152	69940121192.88295	3998.77	1560992.578125	3450.286458333333	8830120.09324167	304744.0	283137.0	551374.0	1466091.31300298	17597633.598265897	89495.093241665	51922070.29479769
2019-03-20							0.992002372670808	23.4247228859104	1894.16149068323	304960.0	27.2264625198396	6068891541677.0	649248713.708245				48571483.8172485	70297797449.67021	4029.11	3012063.9166666665	5618.260416666667	8742662.15328318	304960.0	283895.0	538723.0	1315366.01320607	17599742.56329114	113634.443928061	51941523.91772152
2019-03-21							1.03964635664336	24.8427834369506	2102.88111888112	300712.0	24.3242388359713	6068891541677.0	650496386.448401				43141131.5892332	70360182687.51978	4056.4	3074185.765625	5783.083333333333	7388901.05848648	300712.0	284060.0	535702.0	1470280.03096176	17601620.158450704	143144.80848648	51969556.91549296
2019-03-22							0.944549000000001	12.7346534720096	1854.18633540373	298524.0	27.1792454610183	6068891541677.0	528282764.480713				48571483.8172485	70038305880.43478	3992.34	1582139.7552083333	3162.395833333333	8113657.07200504	298524.0	283205.0	550986.0	1753468.72734857	17603525.0	108013.322005045	52039312.91304348
2019-03-23							0.840116655172414	8.41212260988934	1734.98620689655	251573.0	28.8525931281735	6068891541677.0	315765407.872059				43744504.0590126	70056185471.61458	3999.06	788117.6666666666	1946.703125	7382484.15111263	251573.0	243201.0	450872.0	762331.228885347	17605436.631944444	72427.901112635	52083336.333333336
2019-03-24							0.753646586666667	9.41908469525409	1507.77333333333	226166.0	33.1598210492987	6368919654419.87	288672589.988115				47490106.9905989	69828703028.48375	4011.92	929581.390625	2156.333333333333	7499624.0874357	226166.0	218554.0	417726.0	635868.661184324	17607281.25	62180.337435695	52128775.10666667
2019-03-25							1.05696781756757	18.9624433025802	2176.96621621622	322191.0	23.2713177355741	6379265451411.0	596522167.552637				46933020.833036	69452090204.75853	3994.11	2168468.4322916665	5148.760416666667	7512795.86116405	322191.0	309043.0	530401.0	1432876.79816854	17609145.91836735	115433.36116405	52163233.9047619
2019-03-26							1.20785900746269	40.5535433952604	2734.44029850746	366415.0	18.2139988276273	6379265451411.0	604089194.968484				42493410.7542353	68765702311.98308	3935.89	7523835.671875	17367.838541666668	6780907.83753621	366415.0	354608.0	522961.0	1235355.68325044	17610909.586466167	143682.837536205	52211198.09022556
2019-03-27							1.19962981879195	64.9990692586444	2571.71812080537	383186.0	19.9420351300245	6379265451411.0	624205341.900583				47250135.8386646	70265718987.83784	3947.74	11264181.244791666	15939.098958333334	7721974.78508324	383186.0	367973.0	569697.0	1298958.05960887	17612675.0	192737.285083235	52282051.824324325
2019-03-28							1.21728740410959	55.1188884390649	2696.56164383562	393698.0	19.1179085842191	6379265451411.0	625086884.886481				46298790.8217788	70593348557.3707	4048.51	17245470.317708332	18242.901041666668	7609348.21050804	393698.0	381113.0	578059.0	1448113.61837898	17614520.431034483	192710.71050804	52329666.66206896
2019-03-29							1.23398133333333	90.3546053441252	2515.7619047619	369817.0	20.8127406839735	6379265451411.0	818224153.65678				46615905.8274074	71391299123.67294	4037.37	19355859.359375	24991.666666666668	7807462.60003831	369817.0	351908.0	563925.0	1322042.12186854	17616350.256849315	262812.60003831	52383357.41780822
2019-03-30							1.20492020863309	82.5723764827461	2717.86330935252	377783.0	19.3800402618881	6379265451411.0	350278425.921954				44078985.7823784	71942320376.77907	4115.55	16530734.026041666	19489.307291666668	7321449.75025686	377783.0	365999.0	513840.0	922855.656391279	17618137.5	223249.75025686	52443659.37410072
2019-03-31							1.1735658705036	68.3472799304374	2745.69784172662	381652.0	19.0752296292184	6379265451411.0	421441500.798735				44078985.7823784	71977500181.77126	4114.44	13936585.625	12961.567708333334	7280099.53845046	381652.0	371029.0	459478.0	916838.890315333	17619875.0	182259.685422946	52497192.841726616
2019-04-01							1.205358125	37.2539195791871	2712.52941176471	368904.0	19.6801517134978	6379265451411.0	640470349.712981				43127640.7654926	72630320351.89107	4114.16	21924181.75	27511.78125	7260086.68771618	368904.0	357572.0	528288.0	1744092.61087551	17621593.75	254946.549430344	52562518.33088236
2019-04-02							1.21550697452229	90.1518762740477	2557.36942675159	401507.0	24.0868412233068	6379265451411.0	1458650931.44406				49787055.8836936	82102109470.05875	4152.53	33190086.390625	47378.677083333336	9796335.10708989	401507.0	375007.0	666741.0	3429198.98234587	17623428.44551282	541472.60708989	52659372.85897436
2019-04-03							1.24832999295775	59.9131601836735	2536.97183098592	360250.0	26.7872173141449	6379265451411.0	1183522596.2499				45030330.7992643	88890319530.30296	4882.88	39465207.427083336	57191.32291666666	9794906.73422098	360250.0	337750.0	626468.0	1306792.37531213	17625296.365248226	725985.149816451	52741732.82269503
2019-04-04							1.2129581	147.154612380716	2533.28571428571	354660.0	26.9536111814813	6379265451411.0	1008344651.11579				44396100.788007	87656288886.40411	4959.81	43164175.213541664	62992.833333333336	9872137.44577406	354660.0	336081.0	603757.0	1279471.74296539	17627046.89781022	793922.274598044	52824235.62043796
2019-04-05							1.24096885443038	455.214175639243	2449.93670886076	387090.0	27.053718681765	6379265451411.0	898533778.471696				50104170.8893222	87801239804.27444	4911.24	23436309.244791668	21207.578125	10526385.5093253	387090.0	369796.0	632546.0	1082539.14209132	17628917.515923567	572517.648212247	52863322.26751592
2019-04-06							1.21169126618705	178.37948427433	2586.8273381295	359569.0	25.4507192777032	6379562392399.29	426663923.548921				44081037.5636847	88731893757.391	5028.77	10742657.776041666	10754.442708333334	9151289.67996446	359569.0	347754.0	478034.0	776356.000201386	17630775.0	408027.17996446	52853008.51079137
2019-04-07							1.13889687234043	177.117232412529	2486.74468085106	350631.0	26.9962286212234	6393023717202.0	441363438.70443				44809649.5150327	90464690423.55016	5053.52	4469463.614583333	8133.536458333333	9465714.63768817	350631.0	334720.0	447559.0	832972.633726149	17632525.0	437895.499626728	52849306.4822695
2019-04-08							1.21837111486487	44.7557988668537	2516.33108108108	372417.0	27.8061463004149	6393023717202.0	983977267.449247				47034242.0441478	92365880583.91383	5189.39	7069189.390625	11639.109375	10509444.218827	372417.0	344550.0	579028.0	1489013.44015008	17634335.11904762	688240.558754436	52893099.85714286
2019-04-09							1.25123862878788	35.2569002971894	2621.75	346071.0	26.6266575250125	6393023717202.0	877070582.095037				41949459.1204562	92035968738.6622	5268.71	8480759.786458334	12937.807291666666	9214713.9963386	346071.0	324786.0	572096.0	1976197.13876564	17636081.25	599959.629291666	52919731.75
2019-04-10							1.21367491216216	52.8389859748089	2679.06081081081	396501.0	26.0587104103592	6393023717202.0	851450827.774018				47034242.0441478	92927811587.20004	5175.81	7296860.885416667	12030.510416666666	10332304.7364178	396501.0	375730.0	593178.0	1576934.00678522	17637831.25	588501.835505562	52990648.27702703
2019-04-11							1.20169284713376	41.6258522453923	2565.6178343949	402802.0	26.4973487431238	6393023717202.0	1050019754.79499				49894432.4387244	90537439751.66753	5310.18	6720486.828125	11475.088541666666	10673185.0684278	402802.0	382393.0	620631.0	1887212.51414962	17639737.5	590027.689036615	53087558.91082802
2019-04-12							1.18425840397351	28.6972641575963	2495.14569536424	376767.0	26.6287777161013	6393023717202.0	693684833.346474				47987638.84234	88999713071.9657	5035.02	3336549.3125	7136.65625	10032844.6937624	376767.0	360008.0	578099.0	1503470.02531551	17641662.5	507569.693762355	53155251.1589404
2019-04-13							1.10743161481481	23.917639077926	2719.08148148148	367076.0	24.2805241494219	6393023717202.0	423377389.265318				42902855.9186484	89644990018.12738	5072.85	2920862.9791666665	7082.385416666667	8912797.68267318	367076.0	355360.0	458376.0	1085337.94973487	17643450.0	336535.182673185	53224171.73333333
2019-04-14							1.1962663852459	25.5203807991028	2762.54098360656	337030.0	23.8134010861065	6393023717202.0	550425596.886162				38771469.7931489	89526323237.14139	5064.62	3397541.890625	8735.213541666666	8025830.56805046	337030.0	325041.0	430064.0	1007059.31402494	17645056.25	291368.06805046	53293608.44262295
2019-04-15							1.22713911034483	42.4144681613152	2630.84827586207	381473.0	25.4394178276088	6393023717202.0	804147839.205968				46080845.2459556	90307324931.4212	5152.51	5865786.265625	10563.473958333334	9812670.32039005	381473.0	363728.0	576183.0	1553689.44193535	17646719.444444444	406464.070390055	53340317.472222224
2019-04-16							1.25263491034483	59.6349635669114	2472.53103448276	358517.0	26.8514981305717	6393023717202.0	645003301.664171				46080845.2459556	90001706054.45619	5036.18	9696072.291666666	16722.682291666668	9626718.55527819	358517.0	341728.0	560007.0	1792237.98232304	17648537.5	390243.55527819	53377937.04137931
2019-04-17							1.22938033333333	70.2561981737411	2541.57246376812	350737.0	26.8286900926692	6393023717202.0	896458088.041183				43856252.7168405	92101200883.3681	5196.65	11085840.645833334	19591.19270833333	9679415.78377375	350737.0	329384.0	555678.0	1590656.71804428	17650302.022058822	412792.506491003	53388854.40441176
2019-04-18							1.214882	96.6466476276878	2570.34228187919	382981.0	26.5427252371212	6393023717202.0	694249179.155019				47352040.9768785	92927053481.25	5220.37	12446456.291666666	14378.036458333334	10319254.1749627	382981.0	363408.0	563075.0	1802993.5943033	17652102.449324325	385141.674962735	53447108.73648649
2019-04-19							1.21248517105263	54.2788441661022	2382.42105263158	362128.0	28.8897142190128	6393023717202.0	691322116.122815				48305437.7750707	92849826628.98782	5276.31	7847918.317708333	12419.197916666666	10531918.6568264	362128.0	345369.0	597098.0	2045766.66861287	17653984.685430463	413578.621122323	53470381.22516556
2019-04-20							1.24055648091603	40.2957877090659	2441.52671755725	319840.0	28.3288870596826	6393023717202.0	373941308.535081				41631660.1877254	93738605451.98305	5277.04	13513045.572916666	15269.197916666666	9275897.46327422	319840.0	305262.0	456520.0	1080058.02858003	17655741.76356589	318391.213274225	53554798.04651163
2019-04-21							1.14243040740741	64.6841186203115	2411.94444444444	390735.0	28.2105046358341	6357721118108.33	360713964.469088				51199133.0238072	93481641408.107	5309.28	5196291.0	8499.932291666666	11248346.3029415	390735.0	371282.0	426630.0	799768.980561722	17657574.453125	270263.140422265	53389528.1375
2019-04-22							1.14222311940299	35.0807586002693	2552.34328358209	342014.0	27.0851421347835	6353030562984.0	740397862.708848				42318655.5416624	93835047068.9784	5281.83	8053150.78125	18128.640625	9411111.8267204	342014.0	317336.0	498668.0	1690790.67496299	17659433.364661653	377961.8267204	53455378.03007519
2019-04-23							1.25576738793103	45.9277984248855	2687.52586206897	311753.0	27.3871298829751	6353030562984.0	825599122.58348				36634060.0211406	97582034474.9782	5377.19	20456730.197916668	39193.552083333336	8538019.90240713	311753.0	291069.0	548492.0	2263367.8924946	17660993.75	533897.413199557	53562080.34482759
2019-04-24							1.23441604294479	217.272597208538	2480.23926380368	404279.0	29.46833019333	6353030562984.0	1576941009.18347				51477170.5469476	96908252905.42888	5518.16	20742732.86458333	31195.78125	12202481.9130956	404279.0	378102.0	645489.0	2030945.61067129	17662734.937888198	742857.328451555	53655177.28571428
2019-04-25							1.21951584615385	43.2880266698174	2685.93706293706	384089.0	26.6223730837181	6353030562984.0	826381786.755593				45160953.3019234	95694336186.17496	5434.19	12929635.442708334	13059.244791666666	10225360.6553522	384089.0	361357.0	577184.0	1693363.76856175	17664650.0	512617.28504571	53732492.307692304
2019-04-26							1.25549070860927	59.2412444381129	2524.56291390728	381209.0	26.7137500643614	6353030562984.0	1196016425.6664				47687440.1999331	90916641289.37122	5195.61	12003666.416666666	13404.880208333334	10183521.9482851	381209.0	359412.0	593570.0	1494955.22722298	17666487.5	470909.878681451	53825928.57615894
2019-04-27							1.17031044525547	80.6996194351649	2620.49635036496	359008.0	25.381164294873	6353030562984.0	442516045.090871				43266088.1284161	91127717353.6496	5292.83	4241798.807291667	7571.541666666667	9112041.03117378	359008.0	345582.0	460846.0	709155.438463128	17668287.5	280653.53117378	53872527.693430655
2019-04-28							0.977574343558283	18.0512281030702	2351.47852760736	383291.0	28.103245180798	6353030562984.0	426337706.723816				51477170.5469476	91240636932.36195	5280.19	2088330.4479166667	5556.072916666667	10771720.9485933	383291.0	367895.0	445722.0	862617.77549507	17670162.5	247870.94859326	53942525.34355828
2019-04-29							1.20326761349693	22.3108138795326	2228.26380368098	363207.0	30.4857896838611	6353030562984.0	886065657.844522				51477170.5469476	90987361451.63148	5301.29	7827196.265625	5967.385416666667	11244134.7806778	363207.0	337831.0	573010.0	1145104.01803515	17672202.109375	366674.191477149	53986718.9625
2019-04-30							1.29507085714286	42.8408788653773	2474.9	346486.0	27.4944434435269	6353030562984.0	841828231.12052				44213520.7151697	91901615593.588	5260.65	10408107.822916666	19153.65625	9672352.74232865	346486.0	327176.0	604307.0	1871979.86684042	17674097.84172662	447687.571876454	54017263.597122304
2019-05-01							1.12691123391813	61.7688636732915	2570.46198830409	439549.0	26.4969092012474	6353030562984.0	878862399.05446				54003657.4449573	93669721982.90063	5269.79	3260604.520833333	7402.697916666667	11945018.6431959	439549.0	424144.0	565408.0	1162547.70704421	17676031.28698225	355112.39319592	54055161.98816568
2019-05-02							1.10086151086957	16.5870935331228	2460.03260869565	452646.0	27.9708514510895	6353030562984.0	760391105.92548				58109198.6542231	94705717928.36629	5326.67	2697508.1197916665	6352.677083333333	12941749.3453502	452646.0	437027.0	584864.0	986563.569209106	17678255.90659341	352449.34535022	54134162.20329671
2019-05-03							1.22819998684211	42.5182888237138	2519.94736842105	383032.0	29.0384334192596	6353030562984.0	858064130.790705				48003251.0621843	99283834709.26556	5390.16	7388547.9375	15819.005208333334	11122649.2294458	383032.0	365602.0	615404.0	1268003.89154857	17680356.25	457428.841073132	54202510.09210526
2019-05-04							1.18777127272727	45.4537384579553	2696.28787878788	355910.0	27.2976230261004	6554050172254.76	489890940.823787				43006075.3622154	100695073424.95752	5657.14	4935228.270833333	11141.744791666666	10035261.3673471	355910.0	342804.0	508298.0	886545.170964857	17682141.153846152	355778.377034773	54253159.74615385
2019-05-05							1.19630818604651	45.4801076155401	2563.81395348837	330732.0	28.9994092129323	6702169884349.0	446363838.194411				42978500.6950398	101133412996.59926	5771.08	5407958.53125	8374.770833333334	9591032.60781153	330732.0	313472.0	460613.0	762735.020365181	17683762.5	359875.131106285	54348203.37209302
2019-05-06							1.22218744370861	48.9313795637653	2506.46357615894	378476.0	29.3305522052356	6702169884349.0	769428196.684081				50308167.4802404	99926830317.35233	5717.66	6214882.239583333	13224.010416666666	11100910.0764288	378476.0	357516.0	573048.0	1160172.84233279	17685512.5	431472.576428765	54411021.81456953
2019-05-07							1.26797719685039	39.708394956965	2597.97637795276	329943.0	29.9656862831318	6702169884349.0	1041193668.85865				42312167.3509307	103884079134.4742	5684.47	10511389.666666666	20784.703125	10026818.2871987	329943.0	304861.0	578857.0	1546326.3574282	17687246.42857143	550568.76084536	54534244.690476194
2019-05-08							1.24307344736842	66.1517966371007	2586.05921052632	393081.0	29.8455120704085	6702169884349.0	1026598912.92612				50641334.152295	103137193476.50362	5755.72	12598402.151041666	20647.828125	11731703.7301483	393081.0	364493.0	635596.0	1282820.63528939	17688993.75	654864.405159654	54708729.46052632
2019-05-09							1.25869975333333	135.117790979027	2410.46	361569.0	33.0991212922985	6702169884349.0	1251747786.99949				49975000.8081859	107090532806.02689	5936.72	13377133.125	19084.3125	12149462.758915	361569.0	334788.0	619054.0	1257978.33952754	17690881.62751678	653469.00891496	54837579.54362416
2019-05-10							1.259484184	71.3631974220532	2583.704	322963.0	32.9153756539132	6702169884349.0	1285152265.18143				41645834.0068216	111327592497.69064	6146.91	20055846.67708333	32573.541666666668	10770042.575463	322963.0	299922.0	618182.0	1361392.47914309	17692603.93145161	786365.15324744	54946232.31451613
2019-05-11							1.24059478461538	101.57351031447	2653.51538461538	344957.0	34.4330982675101	6702169884349.0	890773875.557915				43311667.3670944	120571721246.09528	6348.02	22940355.932291668	27088.64583333333	11877938.2790655	344957.0	327332.0	573741.0	1259759.12746392	17694193.75	848925.356296582	55062881.94615385
2019-05-12							1.23478948734177	172.541363006654	2142.85443037975	338571.0	44.1098467139244	6702169884349.0	1047479224.06264				52640334.1846224	126502487551.38994	7248.31	13909128.4375	10144.229166666666	15580744.7153727	338571.0	320382.0	551654.0	952163.396669585	17695989.853896104	771725.965372654	55054776.09090909
2019-05-13							1.20340963473054	37.4815239572666	2337.89221556886	390428.0	41.8466056141763	6702169884349.0	1691655708.37404				55638834.2331136	131339617620.71094	6978.63	6777872.229166667	7655.286458333333	16443665.5226962	390428.0	371452.0	648734.0	1678344.65777558	17698027.93674699	840292.0937122	54998841.23493976
2019-05-14							1.23068711842105	58.0147534996139	2416.90789473684	367370.0	44.1289479881913	6702169884349.0	1659251075.53614				50641334.152295	141428535296.59012	7823.11	14312960.979166666	22638.234375	16211651.6224218	367370.0	346768.0	669376.0	1652403.40849971	17700018.75	1057863.89911657	55042723.151315786
2019-05-15							1.23772602684564	71.8110888237094	2475.84563758389	368901.0	44.9364454436926	6702169884349.0	1595050697.09695				49641834.1361313	142551221917.5007	7992.69	27192712.59895833	43952.192708333336	16983774.4918891	368901.0	340759.0	675925.0	2168606.2635591	17701899.914965987	1585533.64083739	55176067.54421768
2019-05-16							1.2452671369863	82.8846910834658	2568.91780821918	375062.0	43.6602175431352	6702169884349.0	1694528053.99168				48642334.1199676	141668650686.0693	8206.9	40228629.65625	60547.328125	16642489.0435273	375062.0	338392.0	682196.0	1438473.30300626	17703740.0	1853649.07416285	55322804.45517241
2019-05-17							1.26140470860927	145.91399585488	2395.05960264901	361654.0	42.5780670651137	6702169884349.0	1298197113.841				50308167.4802404	128766989150.5554	7885.96	41698633.28125	58304.27604166666	15398528.2663666	361654.0	334006.0	676115.0	1366575.82679672	17705600.0	1650951.41169966	55455649.33774834
2019-05-18							1.2423340130719	462.462606207381	2351.00653594771	359704.0	41.6583075333021	6703779555092.79	688963903.658277				50986743.450853	129580083501.56908	7362.22	27712175.109375	25607.27083333333	14984659.8529589	359704.0	333561.0	588499.0	832814.319265813	17707500.0	987228.6029589	55510836.13071896
2019-05-19							1.12402164417178	155.517600324553	2127.96932515337	346859.0	49.3830406151526	6704632680587.0	776463133.467301				54326123.0260958	140535984874.6912	7265.05	4034060.4739583335	6534.364583333333	17128952.0847312	346859.0	317028.0	516859.0	892847.57289151	17709475.0	996544.122010446	55415622.58895706
2019-05-20							1.17731763354037	25.9194894621446	2370.07453416149	381582.0	45.6289717191716	6704632680587.0	1127760758.33771				53659544.8294566	140243362593.71945	8193.7	6946706.401041667	14131.145833333334	17411194.2865449	381582.0	345233.0	617241.0	1221183.04796327	17711500.0	1468601.70168584	55377995.50310559
2019-05-21							1.25864305882353	62.6591909372338	2489.47058823529	380889.0	44.1811915146516	6704632680587.0	1011724990.89294				50993232.0428998	140949041200.2806	8007.03	12195561.296875	17632.057291666668	16828129.8548241	380889.0	339659.0	657474.0	1069771.09769478	17713462.5	1610675.95334609	55461753.5620915
2019-05-22							1.20124329341317	77.6485259728316	2364.59281437126	394887.0	45.3394913915237	6704632680587.0	1126821699.73429				55659279.4193742	139884091886.422	7952.5	10720216.645833334	12445.536458333334	18104557.6470407	394887.0	348691.0	646106.0	1172959.32912099	17715460.76807229	1416401.39704072	55553843.25903615
2019-05-23							1.22699516455696	66.9313427301568	2464.19620253165	389343.0	42.3005448954593	6704632680587.0	1180520164.76067				52659677.5344978	136445402350.33322	7625.93	6854254.848958333	9883.979166666666	16469421.0512328	389343.0	354623.0	630228.0	1221496.19922306	17717493.75	1262208.55123279	55579395.29113924
2019-05-24							1.25413184313726	61.2103761930871	2443.67320261438	373882.0	45.0224517543274	6704632680587.0	1291010564.0933				50993232.0428998	141734585561.4892	7880.29	10886247.28125	20836.526041666668	16833084.3068115	373882.0	336438.0	644200.0	1371740.90384144	17719437.5	1535781.22957152	55673662.50326797
2019-05-25							1.17771341428571	79.5723209015676	2417.12857142857	338398.0	44.666945828867	6704632680587.0	551935634.865766				46660473.7647449	142610130588.46857	8003.26	5379069.432291667	11290.171875	15115205.1345969	338398.0	305274.0	511153.0	793250.920644138	17721268.75	1031523.88459694	55705511.842857145
2019-05-26							1.00135643030303	11.3792706780276	2267.10303030303	374072.0	46.8643409346336	6704632680587.0	848987065.906149				54992701.222735	144284677684.24857	8071.45	1615805.0833333333	3613.2083333333335	17530637.7421003	374072.0	344851.0	476819.0	850401.163688008	17723175.0	778839.007618941	55754733.15757576
2019-05-27							1.19071721556886	33.2463174696278	2392.71856287425	399584.0	50.1813215354999	6704632680587.0	1318870008.46283				55659279.4193742	155785852094.0951	8744.42	7103530.208333333	12805.677083333334	20943626.1747347	399584.0	358015.0	644814.0	1212933.65383591	17725248.773006134	1727257.42473471	55809425.90797546
2019-05-28							1.26284601219512	66.5584928861857	2380.65243902439	390427.0	50.2221496823349	6704632680587.0	1475454597.97029				54659412.1244154	154926454143.28705	8770.06	8310698.432291667	14654.348958333334	20098452.3035233	390427.0	354108.0	685040.0	1324503.91397785	17727311.651234567	1735508.55352325	55873601.95679013
2019-05-29							1.22425102298851	28.5473170739408	2328.47701149425	405155.0	50.4708034582727	6704632680587.0	2715969883.44545				57992303.1076115	153375034730.26306	8719.88	3589344.036458333	6832.34375	20660475.7496612	405155.0	368011.0	680323.0	1426452.61513325	17729435.476878613	1633565.78418822	55952790.26589596
2019-05-30							1.2136461125	40.9508923380995	2355.4625	376874.0	50.2153455036011	6747104132834.47	1307364485.98112				53664058.5059824	153110910220.90875	8662.98	9144692.651041666	17139.953125	18924858.1213242	376874.0	340085.0	642352.0	1224910.87307838	17731518.75	1629865.55599071	56028349.08125
2019-05-31							1.2917668034188	88.3873467947637	2555.52991452991	298997.0	46.5837629574751	7459680720542.0	2139391264.47921				43386260.5763838	148274314174.20767	8272.46	22297982.09895833	39604.078125	13928405.3729962	298997.0	273596.0	598627.0	2049565.24236865	17733250.0	1713611.62299618	56155380.9059829
2019-06-01							1.24408625165563	168.351554454199	2199.28476821192	332092.0	52.6973440587309	7459680720542.0	950272921.697104				55994233.735333	151637907134.74905	8553.81	15797685.890625	19781.31770833333	17500366.3831521	332092.0	305219.0	578368.0	1199897.73547899	17734925.0	1362765.48977121	56210600.456953645
2019-06-02							1.20057963358779	90.963004444064	2297.73282442748	301003.0	51.1652144494655	7459680720542.0	661260854.072411				48577778.9359511	154031903540.3846	8554.8	7145194.583333333	8051.546875	15462127.8066285	301003.0	278267.0	489569.0	1214859.86382018	17736688.365384616	1028715.30662847	56187428.90769231
2019-06-03							1.25674850420168	72.8017790316037	2470.66386554622	294009.0	48.9059108007802	7459680720542.0	1387869417.39436				44127906.056322	151178676555.36252	8739.03	13001401.208333334	27555.15625	14378777.9286266	294009.0	260404.0	550346.0	1694243.15720222	17738250.0	1693015.42862659	56231386.26890756
2019-06-04							1.25325847402597	144.388174186275	2433.52597402597	374763.0	44.8260164966682	7459680720542.0	2210912218.37581				57106701.9552403	139032687041.75226	8134.92	16979565.411458332	29809.73958333333	17028462.3207378	374763.0	344001.0	687738.0	1741205.06778663	17739962.00980392	1728231.03240991	56368393.13071896
2019-06-05							1.23972551875	65.1904058457957	2330.925	372948.0	44.9772261025852	7459680720542.0	2554143447.31926				59331638.3950548	137834766001.87625	7675.8	4959840.942708333	6905.026041666667	16774166.520507	372948.0	345664.0	631420.0	2003151.56993164	17741918.75	1238191.52050696	56433971.9125
2019-06-06							1.15870975796178	22.4738454108975	2321.82165605096	364526.0	44.8360139982732	7459680720542.0	2028322128.99115				58219170.1751475	137406943675.67831	7786.04	2808878.0572916665	5932.953125	16576546.9153716	364526.0	339083.0	602273.0	2001279.34230516	17743908.70967742	959903.722605092	56468887.27741936
2019-06-07							1.18778080379747	37.9907929397057	2215.25949367089	350011.0	47.0867654909602	7459680720542.0	1100908051.78238				58589992.9151166	140877056927.1149	7803.23	6646492.328125	9174.59375	16904713.8524406	350011.0	328644.0	619327.0	1454553.10102943	17745864.022435896	861779.733886153	56550260.60897436
2019-06-08							1.14384396774194	33.8534840672846	2373.9435483871	294369.0	43.7623279680004	7459680720542.0	537539563.516134				45982019.7561675	140785845192.9582	7998.29	3386733.161458333	6971.828125	12882272.7216123	294369.0	276743.0	471819.0	930930.686008706	17747631.25	582893.90929086	56581925.96774194
2019-06-09							0.92742606122449	15.9552403009372	2047.05442176871	300917.0	49.0664144120194	7459680720542.0	429940401.765129				54510942.7754566	138431095195.69962	7931.34	1756899.4479166667	4161.125	15040475.2089595	300917.0	284379.0	438208.0	908019.924559899	17749325.770547945	498962.708959555	56639024.41780822
2019-06-10							1.15081056687898	24.2269446692291	2252.41401273885	353629.0	45.5573724249407	7459680720542.0	1024400574.27776				58219170.1751475	138713158739.36594	7640.61	3772991.6770833335	6548.734375	16318423.0157517	353629.0	327393.0	607094.0	1458520.17483975	17751223.237179488	804692.654421822	56709329.48076923
2019-06-11							1.25805607692308	71.4666682385717	2380.76223776224	340449.0	44.0144173026103	7459680720542.0	1596486462.48794				53027651.8155803	140093609923.38287	8020.38	9975503.864583334	16603.885416666668	14984664.3562564	340449.0	312709.0	623398.0	2170474.24094804	17753100.0	872726.85625637	56794877.055944055
2019-06-12							1.26008806870229	45.6563271140105	2507.35877862595	328464.0	42.7479218067421	7459680720542.0	1164520570.45808				48577778.9359511	142745216625.73648	7917.58	8827878.848958334	14530.723958333334	14041153.3883298	328464.0	300546.0	601949.0	1311285.46207585	17754812.5	874622.13832975	56870247.54198473
2019-06-13							1.2641888410596	69.349992161097	2413.06622516556	364373.0	44.765065154586	7459680720542.0	1133834031.3768				55994233.735333	145073748316.0413	8173.06	12700784.546875	16599.161458333332	16311181.085572	364373.0	335458.0	667841.0	1228137.02502481	17756575.0	893272.238838839	56964966.88741722
2019-06-14							1.29037044378698	78.9565850314831	2156.1124260355	364383.0	51.3515561331295	7411481913588.01	1268348918.472				62264123.1632496	148574570617.34723	8237.88	15993713.927083334	15224.635416666666	18846894.0773128	364383.0	335769.0	731367.0	1267506.90252897	17758569.270833332	987978.100464444	57048240.29166666
2019-06-15							1.23372896575343	91.6434497742586	2266.80821917808	330954.0	50.1857814053655	7409399249090.0	856304521.345165				53775192.2320125	155034821277.90607	8693.6	6289601.421875	7374.296875	16609185.0992313	330954.0	307119.0	601012.0	1021072.38987488	17760543.75	686185.09923132	56974786.28767123
2019-06-16							1.17512171538462	50.7330966955474	2271.18461538462	295254.0	52.4325655085327	7409399249090.0	1037160332.21346				47882020.4805591	161809026207.523	8859.47	8969659.90625	14004.21875	15480924.6966563	295254.0	273369.0	520293.0	1355369.53957	17762268.75	677589.485449899	57016131.23846154
2019-06-17							1.23375669172932	55.4349078514232	2414.07518796992	321072.0	51.3471327041772	7409399249090.0	2950935222.42847				48986990.1839566	164080266597.45166	8978.99	16335095.791666666	30589.71875	16680372.7946155	321072.0	292724.0	628484.0	2711334.49636944	17763912.87878788	1094333.82436547	57122742.371212125
2019-06-18							1.23601235582822	142.914529288228	2422.34969325153	394843.0	50.0432326306077	7409399249090.0	2182288636.43523				60036687.2179318	162712500445.60907	9327.48	15810799.114583334	25532.5	19759220.101567	394843.0	365530.0	696937.0	2869899.1944481	17765762.5	1069445.10156704	57222605.19018405
2019-06-19							1.15955762711864	88.6380612247407	2265.71751412429	401032.0	52.9126999593201	7409399249090.0	1908684407.20105				65193212.5004535	162641989813.6339	9076.18	5929236.0625	8489.390625	21219685.8900861	401032.0	373142.0	664204.0	1673182.62682249	17767887.5	967567.140086065	57254072.23728813
2019-06-20							1.24513202083333	56.6758015488568	2292.38194444444	330103.0	54.2462032122193	7409399249090.0	1190905553.64237				53038545.7630809	166561989652.25522	9281.7	12945400.145833334	20170.05208333333	17906834.4189632	330103.0	304330.0	635532.0	3394897.6964203	17769893.75	1047359.4189632	57331921.95138889
2019-06-21							1.26574888721804	57.8278019207092	2539.40601503759	337741.0	51.9282169339068	7409399249090.0	1529747837.77371				48986990.1839566	174484701117.78915	9531.35	23317748.354166668	35437.885416666664	17538287.9154746	337741.0	309504.0	654639.0	1710806.61832957	17771625.0	1237370.87558488	57462550.924812034
2019-06-22							1.20928870921986	153.832007572962	2511.17021276596	354075.0	57.1239955615097	7409399249090.0	2222444544.5401				51933576.0596833	191006693970.1076	10209.38	30485228.28125	45115.489583333336	20226178.7284416	354075.0	325468.0	643642.0	1952259.8368793	17773337.5	1317249.19958094	57577533.94326241
2019-06-23							1.17940340883978	196.740975133613	2099.93370165746	380088.0	66.5162485015371	7409399249090.0	1181274913.1325				66666505.4383169	191163806207.85843	10668.63	7270253.723958333	8545.770833333334	25447586.8029726	380088.0	356814.0	596158.0	1002826.7545288	17775345.625	873606.602986917	57551715.29444444
2019-06-24							1.2158101920904	21.40572884326	2194.02259887006	388342.0	65.483492893849	7409399249090.0	1758426569.15256				65193212.5004535	193005709435.8608	10814.48	5582806.182291667	5499.848958333333	25683149.7809107	388342.0	360906.0	659329.0	1671222.71262808	17777578.35714286	1120601.172317	57525001.36571429
2019-06-25							1.24576424657534	49.1252813491971	2475.2397260274	361385.0	60.9120469564058	7409399249090.0	1831245148.07661				53775192.2320125	201493032381.4955	11017.5	11944638.421875	23491.119791666668	22012700.0893407	361385.0	331669.0	682866.0	1956241.05807187	17779606.25	1371038.30731988	57547235.21232877
2019-06-26							1.24084879393939	77.3889319372247	2421.96363636364	399624.0	71.5731340688491	7409399249090.0	2930019255.94771				60773333.6868635	225654815988.66245	11766.4	24049397.86458333	39687.66666666666	28602342.1291297	399624.0	366825.0	768792.0	1866107.77717559	17781550.0	2360622.22856474	57676985.339393936
2019-06-27							1.23331770422535	99.1146597127371	2542.60563380282	361050.0	64.6004942886489	7868124124773.69	2491886549.14668				55539973.1845089	210004543705.3772	12932.55	44132059.0625	69599.05729166667	23684931.4245074	361050.0	323823.0	694016.0	1672496.03081643	17783463.74113475	2392393.92450737	57814762.07092199
2019-06-28							1.25548820858896	310.038853555527	2497.50920245399	407094.0	63.7133801705182	7934713219631.0	2653064698.96847				64293187.5738079	207694224176.65955	11132.85	36971964.307291664	48140.239583333336	25937334.7871369	407094.0	378424.0	729817.0	1467631.80564147	17785375.0	2133609.78713692	57912788.73006135
2019-06-29							1.14865132183908	240.277525869175	2049.89655172414	356682.0	76.3890180666589	7934713219631.0	1357452935.74732				68631991.643206	210923878493.4668	12374.35	7080898.895833333	5187.848958333333	27405858.844721	356682.0	335750.0	573175.0	1379953.57871056	17787480.34682081	1292722.06773499	57881609.79190751
2019-06-30							1.00349886842105	12.7749042346636	2175.86184210526	330731.0	70.0570831384349	7934713219631.0	1651368348.22081				59954383.5044098	205187663908.0173	11890.38	1409737.203125	3485.0572916666665	23170049.1634577	330731.0	309729.0	497075.0	1910735.65832321	17789518.75	1211030.04519003	57893943.651315786
2019-07-01							1.26303334965035	34.5431772516699	2355.67832167832	336862.0	60.8858357962894	7934713219631.0	1639029426.22024				56404452.902175	190536794577.6088	10737.73	10259632.270833334	15367.90625	20510124.4180096	336862.0	311174.0	624927.0	2100556.44406549	17791362.5	1357397.50451113	57975566.72027972
2019-07-02							1.23998631012658	128.486813881529	2363.34810126582	373409.0	57.9382290758566	7934713219631.0	1813299811.70937				62321003.9058997	183905644075.3182	10578.72	16339789.614583334	18584.47395833333	21634656.1809865	373409.0	349125.0	671396.0	1470210.48875256	17793243.75	1212199.91511567	58066166.36708861
2019-07-03							1.18693356395349	28.8040605867972	2311.36046511628	397554.0	64.3355567819161	7934713219631.0	1618383338.89788				67843118.1760427	201531016062.1483	10805.4	4549712.713541667	6808.088541666667	25660429.8291376	397554.0	373266.0	651074.0	1704146.08969035	17795301.97368421	1072672.23297331	58076255.22807018
2019-07-04							1.13968804191617	32.1421966977099	2219.78443113772	370704.0	69.080367156161	7934713219631.0	1933335669.36912				65870934.5081345	209662681697.7068	11984.76	5454612.015625	8289.348958333334	25608368.4262575	370704.0	349976.0	603018.0	1253929.11629174	17797425.0	989158.539741836	58085010.48502994
2019-07-05							1.02781906349206	21.5287830502553	2002.39682539683	378453.0	71.6928640593513	7934713219631.0	1176057042.74459				74548542.6469306	198083302666.3108	11160.49	4267362.067708333	5780.104166666667	27132379.4818537	378453.0	358206.0	617685.0	1564044.98834674	17799650.0	845910.767197594	58128352.047619045
2019-07-06							0.897182387640449	10.0669536915545	1958.84269662921	348674.0	74.6001189118738	7934713219631.0	639979717.955877				70209738.5775326	203457514696.3453	10955.16	1233619.8541666667	3151.880208333333	26335706.9788643	348674.0	334425.0	523872.0	705436.446358569	17801949.717514124	591338.791661809	58198829.6779661
2019-07-07							0.956807588235294	13.1018060411433	2047.53594771242	313273.0	70.7848479653411	7934713219631.0	561967420.058377				60348820.2379915	201562867535.59805	11232.04	1509156.5625	3593.640625	22174981.6766463	313273.0	299735.0	447034.0	718231.205005668	17804012.5	515817.543758811	58254940.5882353
2019-07-08							1.06479558426966	23.5769684367264	2129.02247191011	378966.0	71.5060014146179	7934713219631.0	2099126797.96369				70209738.5775326	210203876755.28976	11477.01	6626038.697916667	6377.708333333333	27968213.8393009	378966.0	361202.0	622449.0	2662688.53939029	17806085.714285713	824039.422571149	58310834.662857145
2019-07-09							1.15526251298701	33.9717599447936	2373.94805194805	365588.0	69.1673055847394	8587445349569.57	1779344024.06482				65740170.4585491	223206425012.3306	12313.08	7877756.739583333	12020.739583333334	25335914.8683845	365588.0	349466.0	623107.0	2441777.72698058	17808158.088235293	892835.558041145	58331395.078431375
2019-07-10							1.27023689147287	70.310369346504	2447.00775193798	315664.0	68.1388206314988	9064159826491.0	3158872124.78143				58125055.9333793	224908886533.759	12586.78	17956193.661458332	30119.213541666668	21508972.6758214	315664.0	297907.0	616784.0	2302653.81810532	17809925.0	1086524.89866567	58449644.40310077
2019-07-11							1.25302506976744	79.2544022193413	2525.39534883721	325776.0	60.4701923318181	9064159826491.0	1909308953.10433				58125055.9333793	206232321488.6269	12099.9	24262268.52631579	33367.55263157895	19960968.6079638	325776.0	304777.0	598394.0	2959621.67787676	17811535.64453125	938029.070508979	58566774.4609375
2019-07-12							1.23242254268293	226.709220185125	2200.60365853659	360899.0	67.6842726899866	9064159826491.0	1573448471.11562				73895419.9463116	206120346685.3658	11352.87	14646797.333333334	16807.583333333332	24773188.3315347	360899.0	338788.0	637928.0	2440280.90560054	17813373.082822084	785807.997424085	58607354.25153374
2019-07-13							1.04858258865248	55.5029573120944	2159.89361702128	304545.0	67.6741040903416	9064159826491.0	703409877.232993				63532037.8806704	203240995137.85336	11803.97	2164035.375	4491.989583333333	20609810.0301931	304545.0	287081.0	472491.0	1572856.63308995	17815275.0	507503.780193075	58604867.57446808
2019-07-14							0.952888731034483	16.2525221663726	2091.63448275862	303287.0	66.547224674243	9064159826491.0	880311916.429513				65334365.1964341	193807155816.0648	11389.1	2320737.34375	4340.442708333333	20182908.1297771	303287.0	286027.0	437636.0	1561873.32498153	17817062.5	441247.688127061	58659478.1724138
2019-07-15							1.13610393835616	40.9782090029198	2391.17123287671	349111.0	56.2523417514088	9064159826491.0	1237233738.065				65784947.025375	185428827738.3672	10186.96	5724699.6875	9998.395833333334	19638311.2811761	349111.0	328215.0	585913.0	1832527.79176075	17818881.25	664514.691084682	58751634.15753425
2019-07-16							1.09887527777778	13.7131741272164	2242.82098765432	363337.0	60.2185118834706	9064159826491.0	1554876517.05214				72994256.2884298	184174502882.1631	10873.5	1675480.953125	3912.9375	22149573.0409782	363337.0	340398.0	595749.0	2459457.74416151	17820802.34375	659843.584877347	58853792.6875
2019-07-17							1.15372490977444	43.4039324564751	2442.7969924812	324892.0	50.7894975696866	9064159826491.0	1898295641.75235				59927383.249143	170205799045.81107	9397.72	16357014.385416666	14858.875	16501101.4444106	324892.0	303431.0	569185.0	1898310.89689274	17822650.0	617041.070608925	58930031.40601504
2019-07-18							1.26103424793388	55.5722361262786	2609.46280991736	315745.0	50.4623113425228	9064159826491.0	1363791605.47841				54520401.3018519	179630211589.05292	9674.28	38765990.052083336	26608.234375	15933222.4948449	315745.0	286750.0	588257.0	5009356.48131619	17824237.5	724678.519566523	59133289.80991735
2019-07-19							1.26290437288136	120.624187405745	2541.44915254237	299891.0	54.0467694962078	9064159826491.0	2126938200.64637				53168655.8150291	186758752311.89267	10638.56	43267141.7819149	32408.19680851064	16208139.7509873	299891.0	279482.0	566404.0	1313246.94953146	17825731.25	744624.801853779	59253261.26271187
2019-07-20							1.04757059322034	179.729274369951	1824.87005649718	323002.0	74.5069287647335	9064159826491.0	835319633.831489				79752983.7225436	190245890329.2393	10535.75	7716294.489583333	4733.541666666667	24399901.5665187	323002.0	306431.0	488968.0	892282.930521397	17827575.568181816	540233.807603992	59140608.76136363
2019-07-21							0.887190201342282	14.392218001175	1905.59731543624	283934.0	70.8051791693474	9064159826491.0	682036367.270114				67136692.5121977	188801328408.2321	10764.9	2011926.1822916667	3598.8125	20103997.7422695	283934.0	270566.0	400500.0	1068960.52688826	17829612.5	396537.032389333	59130692.8590604
2019-07-22							1.00448546835443	21.4896473972591	2021.51265822785	319399.0	66.3459219432144	9064159826491.0	1027285548.46237				71191928.9726661	186905370110.32468	10587.41	3696611.1354166665	6458.546875	21529384.3624169	319399.0	304660.0	533399.0	6033168.90500625	17831527.468152866	573311.407711612	59177625.91719745
2019-07-23							1.1037651048951	37.1977307513705	2240.22377622378	320352.0	57.8716147694272	9033161130737.77	946331234.643111				64212845.1846116	179286464817.45905	10323.62	3522993.442708333	6301.583333333333	18769327.203324	320352.0	306607.0	531460.0	1208702.39832617	17833416.461267605	521481.250824026	59242831.52112676
2019-07-24							1.10729387769784	20.8095517264464	2126.53956834532	295589.0	58.6820111798732	9013786945892.0	1334346530.10196				62282811.3455415	172889055047.409	9844.3	4304957.020833333	6737.807291666667	17345757.0026475	295589.0	281997.0	490408.0	1513193.06641193	17835175.0	484498.810267531	59285685.51798561
2019-07-25							1.13333078666667	36.5219532695638	2243.57333333333	336536.0	57.4308811583028	9013786945892.0	1029705254.80043				67211666.9196491	178671750808.72482	9772.17	3305385.1197916665	5473.869791666667	19605754.2098214	336536.0	320594.0	568629.0	1981281.12609714	17836986.661073826	566785.45982141	59243790.67785235
2019-07-26							0.957042542168674	13.6325961111061	1925.3734939759	319612.0	64.9097906247496	9013786945892.0	993970297.737923				74380911.3910783	174378519232.85538	9875.17	1727429.546875	3545.9166666666665	20745948.0011575	319612.0	305377.0	563023.0	982757.788617507	17838956.25	454566.318251447	59311183.67469879
2019-07-27							0.85809665131579	11.9364774478899	1867.71052631579	283892.0	66.3434198319484	9013786945892.0	586372755.465987				68107822.4785777	173805650422.74942	9848.65	1376416.6041666667	2983.223958333333	18834366.1429315	283892.0	272915.0	445312.0	608913.312598471	17840943.75	321163.797224231	59377840.60526316
2019-07-28							0.70364656	8.25645254719534	1559.85142857143	272974.0	76.9097013160833	9013786945892.0	379230727.584726				78413611.4062573	168941188759.31094	9473.99	1056679.9166666667	2325.286458333333	20994348.8070565	272974.0	262722.0	391947.0	482695.976665411	17842987.5	251048.80705653	59430498.40571429
2019-07-29							0.960283160714286	14.4852095928556	1985.82738095238	333619.0	62.0451605644715	9013786945892.0	4112257571.27222				75277066.950007	170316943072.81415	9530.0	1777922.8072916667	4093.3229166666665	20887751.4846716	333619.0	319718.0	521007.0	2627308.14376026	17845131.626506023	380851.48467158	59469449.93373494
2019-07-30							1.168352	47.06662815325	2312.5	328375.0	53.4797452400545	9013786945892.0	1280347893.44335				63627044.6839344	170382515181.00314	9501.33	5816176.723958333	11542.979166666666	17750997.0400789	328375.0	311310.0	548807.0	2106033.01759415	17847071.365248226	575915.399547729	59506646.10638298
2019-07-31							1.00736548538012	18.6628126279472	2113.08187134503	361337.0	59.9883464893205	9013786945892.0	1033351135.20618				76621300.2883999	176728132434.13058	9589.13	2549004.296875	5366.119791666667	21676009.1554116	361337.0	345649.0	573802.0	1569708.76631774	17849025.0	528796.6554116	59544919.53801169
2019-08-01							1.15085085915493	27.6101681587632	2365.79577464789	335943.0	54.4208451983898	9013786945892.0	1063515472.58285				63627044.6839344	179829000507.45953	10084.7	3647066.03125	7228.291666666667	18606541.3941747	335943.0	322602.0	558918.0	1006874.12106064	17850979.521276597	478453.132948785	59577116.19148936
2019-08-02							1.0332159408284	15.9427039519774	2068.37869822485	349556.0	64.7035349741656	9013786945892.0	1276543413.55019				75725144.7294713	187205076354.9533	10407.17	2507906.0416666665	4003.2239583333335	22617508.8714294	349556.0	336906.0	581154.0	783422.60787184	17852925.0	468543.095737674	59607308.82840237
2019-08-03							0.847532514450867	8.92732166356241	1893.57225433526	327588.0	72.5873514029389	9013786945892.0	533502020.952203				77517455.8473286	192708300349.94968	10529.55	1105209.3541666667	2876.4635416666665	23901417.8952569	327588.0	317130.0	470981.0	555691.180515733	17855061.119186047	296718.327918495	59639179.51744186
2019-08-04							0.825016580838323	9.20503477891746	1789.25149700599	298805.0	76.6382405544222	9013786945892.0	584301307.017416				74828989.1705426	193498665478.99167	10814.57	1045560.703125	2692.5729166666665	23105969.697715	298805.0	288199.0	421536.0	571638.807167129	17857192.46987952	214910.612571403	59663641.39759036
2019-08-05							1.17950344055944	29.4139018510657	2371.58041958042	339136.0	63.1067782083659	9890230141833.76	1783008179.42602				70305379.0080994	208851459574.97537	10980.23	5361222.578125	8867.885416666666	22256372.3249701	339136.0	324788.0	583599.0	2038663.73067686	17859128.660714287	505603.57497006	59685524.842857145
2019-08-06							1.14529517391304	37.5627131535352	2287.87577639752	368348.0	65.8068474888384	9985348008060.0	1820577410.091				79916269.034042	210213794727.6711	11787.99	3887998.1145833335	6553.864583333333	24239820.6588186	368348.0	351534.0	617620.0	1686026.84972458	17861025.0	539637.9061049	59712779.0310559
2019-08-07							1.13438988235294	20.2724519089719	2424.24183006536	370909.0	62.8462692219344	9985348008060.0	1528500615.47788				75945274.2994312	208936875370.7761	11465.67	6951208.572916667	11120.71875	23489547.2769286	370909.0	297718.0	545941.0	858648.386490158	17862989.638157893	836116.026928645	59757480.67105264
2019-08-08							1.23935686619718	98.6164955852286	2367.47183098592	336181.0	65.3523665788906	9985348008060.0	1409255302.77697				70485156.5393414	210533696517.9421	11960.82	10865013.317708334	14903.552083333334	22052437.2260143	336181.0	315560.0	568245.0	1444024.17734944	17864825.088652484	832669.063714055	59800576.44680851
2019-08-09							1.15657972789116	27.5970567668051	2320.57823129252	341125.0	66.0566787284843	9985348008060.0	1423908954.56227				72967028.2484731	211423389457.2869	11996.41	3919121.5520833335	7132.640625	22823177.0107999	341125.0	327659.0	562840.0	1348526.32784251	17866643.23630137	776052.01079988	59801327.14383562
2019-08-10							0.910549139072848	10.0749602522987	2014.15894039735	304138.0	73.275797059353	9985348008060.0	796863848.442387				74952525.6157785	206327644388.5902	11856.64	1392744.4322916667	3066.109375	22285954.3660375	304138.0	292831.0	453016.0	1746348.68292759	17868500.0	461029.366037485	59861213.91390728
2019-08-11							0.791410215686274	8.23197421519449	1786.14379084967	273280.0	80.9888479954152	9985348008060.0	577446710.735718				75945274.2994312	203377460612.0261	11282.22	928821.2604166666	2285.0625	22402406.2328598	273280.0	263216.0	414832.0	582409.813571025	17870399.17763158	348662.346249778	59918448.4868421
2019-08-12							1.03599922556391	16.9752824809575	2236.43609022556	297446.0	66.0676369993002	9985348008060.0	1291059873.47708				66017787.4629043	203831308723.8924	11566.84	8205420.520833333	10868.65625	19835024.1828409	297446.0	257754.0	459560.0	1110987.90699422	17872185.890151516	584463.94338514	59992293.18939394
2019-08-13							1.18956887261147	80.4517397927845	2361.44585987261	370747.0	61.420327482175	9985348008060.0	1666494659.99051				77930771.6667366	199582013988.2328	11386.26	8414872.145833334	13948.291666666666	23339417.3415891	370747.0	314018.0	566410.0	1282748.35232522	17873995.48387097	847429.841589095	59994493.535483874
2019-08-14							1.13971276973684	24.3890414669612	2368.40131578947	359997.0	56.9411942998479	9985348008060.0	1317218977.94195				75448899.9576049	186608917169.27347	10858.12	2232054.53125	4732.192708333333	20751478.0270537	359997.0	343385.0	554189.0	1430779.56397946	17875937.16887417	615428.02705366	60039824.02649007
2019-08-15							1.06614657961783	20.7043727783933	2265.24840764331	355644.0	56.4658066588714	9985348008060.0	1574111185.79898				77930771.6667366	178516483092.053	10016.96	2997142.6979166665	5789.833333333333	20403806.3045699	355644.0	337594.0	538837.0	1502214.00590109	17877858.253205128	548478.120394696	60091225.115384616
2019-08-16							1.0359847414966	36.2140498280111	2201.5306122449	323625.0	59.7138183628022	9985348008060.0	1077642458.52809				72967028.2484731	183295911176.8256	10302.17	4703490.192708333	9202.036458333334	20175209.2411482	323625.0	307384.0	533245.0	989258.217325773	17879756.857638888	545927.99114816	60179465.034722224
2019-08-17							0.9967702890625	18.5930185764865	2252.0	288256.0	58.3465994829838	9985348008060.0	1526187033.46721				63535915.7537725	183903120901.85947	10359.44	1926691.3854166667	4567.96875	16818757.380567	288256.0	272513.0	441149.0	1604447.78027742	17881481.25	364588.770434759	60258325.0859375
2019-08-18							0.949509166666667	17.3049294411841	2193.37301587302	276365.0	59.6939677631792	10016798869144.1	923238653.158426				62740159.3489764	183881591212.63333	10214.52	1779761.0520833333	4373.1875	16497323.400871	276365.0	262209.0	407213.0	966183.225539812	17883068.75	300219.230049329	60335976.64285714
2019-08-19							0.938905619631902	20.8938323865671	2027.44171779141	330473.0	66.2656115572474	10183488432890.0	1023246904.67013				82514504.7903757	189150422004.6037	10317.6	2620450.442708333	6037.526041666667	22512416.2143436	330473.0	311978.0	517545.0	873194.862495244	17884875.776397515	452847.464343655	60404655.94409938
2019-08-20							1.0772132745098	24.8355380679256	2178.45751633987	333304.0	63.4093231776879	10183488432890.0	1220470929.96864				77452265.232684	192536382023.7079	10917.26	3623536.328125	6517.5625	21381940.8221323	333304.0	316466.0	558999.0	9748625.29732424	17886848.601973683	511446.420869311	60469045.48026316
2019-08-21							1.18841401470588	32.3899248030473	2270.64705882353	308808.0	57.8585943874638	10183488432890.0	1083045372.40215				68846457.984608	182494260133.0423	10760.56	5071184.729166667	7955.484375	18133519.9255694	308808.0	292684.0	599152.0	24528670.3510687	17888657.777777776	536157.939917247	60606253.05925926
2019-08-22							1.24188624113475	44.7557622967746	2286.90070921986	322453.0	56.5812280925451	10183488432890.0	951158027.834026				71377577.7634539	179663059572.145	10129.4	5324313.135416667	8527.958333333334	18244786.7421254	322453.0	307053.0	609067.0	11720216.2962693	17890387.5	542320.457839831	60749728.97163121
2019-08-23							1.09552086928105	16.8202688870834	2223.66013071895	340220.0	58.754193509411	10183488432890.0	2130991479.93793				77452265.232684	183622024386.7579	10111.98	2183963.859375	4622.276041666667	20303216.6174991	340220.0	325088.0	564675.0	680553.064223374	17892225.164473683	429816.506458361	60803656.28289474
2019-08-24							0.97712728125	13.5548501240521	1903.00625	304481.0	68.037592774417	10183488432890.0	592417288.471263				80995832.9230682	181807972398.6923	10405.81	1821692.5572916667	3577.96875	20913191.154222	304481.0	290987.0	452008.0	453802.651056304	17894186.87106918	306393.990716953	60821078.93081761
2019-08-25							0.804201896774194	9.20165534223505	1864.09032258065	288934.0	69.1659356910217	10183488432890.0	576624098.058777				78464713.1442223	180623028697.9701	10143.8	1244372.3854166667	2660.677083333333	20023054.2210009	288934.0	276626.0	393555.0	589590.440689066	17896144.886363637	218966.721000945	60820430.83766234
2019-08-26							1.17041413868613	43.5422972127893	2322.76642335766	318219.0	56.7269683884573	10183488432890.0	1311051900.84533				69352681.9403772	185143574237.1956	10135.06	5406814.703125	9005.994791666666	18051599.1536065	318219.0	302201.0	539168.0	1038265.50885259	17897975.0	343236.6536065	60876185.86861314
2019-08-27							1.15973937777778	29.7763470279035	2414.6962962963	325984.0	53.8132363935469	10183488432890.0	1295831266.79679				68340234.0288388	182110717360.98065	10360.28	3706944.328125	7067.765625	17790117.8193427	325984.0	309867.0	535379.0	898858.708773689	17899678.54477612	349517.819342665	60912651.08955224
2019-08-28							1.03846713907285	30.6289844175681	2259.60264900662	341200.0	56.5215223791599	10183488432890.0	1050824062.27406				76439817.3211456	179519491998.4134	10171.95	4091813.65625	7881.020833333333	19285143.4357694	341200.0	325736.0	526015.0	889797.000073285	17901462.5	340900.619152829	60962812.51655629
2019-08-29							0.995517387878788	15.375625484894	2101.41818181818	346734.0	57.3372246189114	10183488432890.0	1674298204.5402				83526952.7019141	170361147812.31042	9717.82	2187723.755208333	4604.90625	20199158.8493224	346734.0	331113.0	545362.0	891511.675643195	17903439.86280488	327068.752371414	61014437.17073171
2019-08-30							1.0054113	19.0494036023392	2182.5	349200.0	55.423720672848	10183488432890.0	1323718819.7742				80995832.9230682	170634860748.846	9484.55	2528589.677083333	5405.078125	19625872.0325795	349200.0	328657.0	543570.0	839355.405968025	17905473.820754718	330918.614585244	61066135.06918239
2019-08-31							0.874326186746988	8.99777016050343	2061.4156626506	342195.0	58.9422761810399	10183488432890.0	536730722.744341				84033176.6576833	171731488127.9946	9577.99	1116796.8229166667	2989.25	20380765.5464991	342195.0	322491.0	464447.0	781640.701304001	17907503.560606062	231118.102452182	61142608.16363637
2019-09-01							0.885620447552447	11.5723787677286	1996.27972027972	285468.0	60.9054401216385	10685572378039.5	527581681.518463				75959123.8204752	172298742666.33414	9600.9	1198293.0520833333	3057.7604166666665	17386554.1806439	285468.0	266109.0	423910.0	863687.045905098	17909437.5	192857.491518899	61212792.37062937
2019-09-02							1.0557643557047	29.1429433763589	2196.29530201342	327248.0	57.7612977607317	10771996663680.0	1189099299.73989				79786349.9315495	178325309948.1128	9769.79	3309532.8229166665	6561.895833333333	19567794.8424031	327248.0	311144.0	529944.0	929037.873505404	17911258.647260275	296605.726100961	61267000.26027397
2019-09-03							1.08815423170732	21.9982133643921	2259.94512195122	370631.0	59.4311303489136	10771996663680.0	1484070470.30013				87818532.8105646	188545712605.5981	10386.64	3096847.380208333	6166.84375	22232234.965443	370631.0	353772.0	595785.0	1040522.72962904	17913219.095092025	411641.215443005	61325142.09202454
2019-09-04							1.17799423529412	48.4303444262459	2387.80147058824	324741.0	56.5856908668939	10771996663680.0	1356552610.12157				72825124.7697365	189400316649.1806	10621.29	6442863.072916667	10328.317708333334	18375693.837806	324741.0	309155.0	544449.0	1208245.68544858	17915093.75	394343.837806005	61341920.0
2019-09-05							1.02078255757576	19.3352024833411	2135.81818181818	352410.0	63.6577647816231	10771996663680.0	1706403125.81051				88354011.6691656	189396793459.5748	10584.16	2819624.9947916665	5726.46875	22456931.6286019	352410.0	336593.0	550315.0	1242635.39094575	17916974.23780488	388137.878601865	61327546.280487806
2019-09-06							1.09143871518987	20.3752132023172	2313.48734177215	365531.0	58.7219349243661	10771996663680.0	2785938242.47131				84605659.6589586	191191205355.57755	10577.8	2819850.609375	5653.494791666667	21464687.5948385	365531.0	348639.0	601748.0	1178701.69383365	17918993.75	400050.934290715	61375109.62658228
2019-09-07							0.92503502	11.910011933659	2096.19333333333	314429.0	62.7413380689339	10771996663680.0	920958388.084715				80321828.7901505	186906796790.1052	10317.47	1404124.5260416667	3611.71875	20094042.8606613	314429.0	300713.0	472297.0	629500.820114256	17920914.765100673	280519.62622398	61442004.06711409
2019-09-08							0.707172129943503	9.58714497184427	1629.98305084746	288507.0	81.9251101978105	10771996663680.0	734442315.886497				94779757.9723776	187567301319.63623	10487.21	857106.1302083334	2206.942708333333	23644815.6797411	288507.0	274664.0	436798.0	702260.154571735	17922958.380681816	227764.129588358	61512085.4375
2019-09-09							1.08986510273973	26.5855105906771	2170.21917808219	316852.0	60.4710385004454	10771996663680.0	1233969516.75112				78179913.3557465	184820625708.9233	10406.31	3913132.703125	6532.489583333333	19160369.4909431	316852.0	300532.0	536567.0	877297.908776981	17924981.25	337008.495786183	61586956.4109589
2019-09-10							0.957443978021978	14.1217987818688	1867.35164835165	339858.0	69.6237820517503	10771996663680.0	1964047352.89751				97457152.2653826	183444518038.33765	10313.66	1950824.3645833333	4202.041666666667	23662199.3205437	339858.0	323888.0	564563.0	1221919.55162416	17927031.25	382099.32054375	61568864.296703294
2019-09-11							0.953451777173913	16.5100618988273	1838.45652173913	338276.0	70.6489862166719	10771996663680.0	1425043055.21506				98528109.9825847	180552190239.7312	10101.03	2722989.1510416665	4751.161458333333	23997270.4992307	338276.0	323091.0	556853.0	1123456.37957047	17929325.137362637	350939.249230745	61550361.917582415
2019-09-12							0.97985764556962	12.4574523539289	2125.74683544304	335868.0	60.9803251937681	10771996663680.0	1811962087.02676				84605659.6589586	183348685083.2235	10159.32	1516257.484375	3527.223958333333	20481339.8621805	335868.0	320871.0	564060.0	828541.849706542	17931456.25	301258.287006113	61577263.81012658
2019-09-13							1.06961826666667	17.8328660464771	2059.04	308856.0	63.600000824058	10958429712866.0	926451075.370118				81711974.361587	185097749632.6328	10420.16	3888156.2864583335	5017.869791666667	19643241.8545153	308856.0	296945.0	546950.0	701970.120843471	17933381.25	284160.60451526	61642457.946666665
2019-09-14							0.903661329032258	16.0514178642996	1934.8	299894.0	67.6138437140606	11890594958796.0	550438176.483592				91618125.6260619	185542785550.22675	10363.9	1067992.6770833333	2706.880208333333	20523303.2794348	299894.0	288614.0	491282.0	614511.773528669	17935284.74025974	218080.94915119	61651451.11038961
2019-09-15							0.86785037414966	21.1041604175361	1864.9387755102	274146.0	70.3762745165825	11890594958796.0	465077107.456492				86889448.1743942	185083456054.6233	10361.33	2527124.6197916665	3120.1875	19411747.0473599	274146.0	261449.0	422886.0	498570.419934237	17937170.29109589	189078.29735992	61695758.89041096
2019-09-16							1.05493929447853	16.7621546526943	2130.9263803681	347341.0	61.214821815812	11890594958796.0	1523428331.69289				96346803.0777296	184016000449.45587	10310.43	5915496.614583333	4644.40625	21460937.0914746	347341.0	331156.0	562077.0	993133.833231407	17939116.51234568	300774.59147465	61723141.90123457
2019-09-17							1.15771241216216	27.2609503494476	2322.82432432432	343778.0	56.0324493279703	11890594958796.0	1412330120.98926				87480532.8558527	183367898879.5608	10265.63	3616500.6822916665	6942.166666666667	19262723.365071	343778.0	328106.0	567927.0	1147350.8940079	17941056.25	354067.115070955	61708703.05405405
2019-09-18							1.06990544827586	18.5642324202751	2087.27011494253	363185.0	62.0440781613469	11890594958796.0	1899700648.3467				102848734.573773	183055642125.96985	10190.36	3462200.6666666665	4975.083333333333	22533478.5270288	363185.0	347081.0	578686.0	865403.082340075	17943068.75	348109.777028755	61722392.54022989
2019-09-19							1.10439114189189	17.8576130055998	2338.58108108108	346110.0	54.1653606781131	11890594958796.0	1263814528.24699				87480532.8558527	179326175457.2437	10157.59	2258286.59375	4766.541666666667	19373703.7112655	346110.0	330639.0	552276.0	758179.66775461	17945081.16438356	372578.711265455	61719075.11643836
2019-09-20							1.04026201324503	22.8196099303769	2257.80794701987	340929.0	57.3134687453945	11890594958796.0	1752366741.2845				89253786.9002281	182708625310.287	10275.88	3211437.645833333	6325.182291666667	19539823.5858986	340929.0	325352.0	557003.0	874080.293790683	17946950.0	326104.835898615	61790551.16556291
2019-09-21							0.884734271084337	9.66923286644651	2024.17469879518	336013.0	62.7355135570425	11890594958796.0	1297619718.14635				98120057.122105	180242064452.90283	10173.11	1242761.0208333333	3306.84375	21079948.1168425	336013.0	323738.0	493311.0	726562.641094705	17948931.25	235104.366842535	61857973.861445785
2019-09-22							0.850795608433735	8.70194749786648	1919.9578313253	318713.0	66.3300828377716	11890594958796.0	552377407.450051				98120057.122105	179222216867.3106	9979.49	1017403.25	2864.114583333333	21169975.568586	318713.0	306132.0	456990.0	1711385.00341165	17951012.272727273	205263.068586035	61929864.14545455
2019-09-23							1.24371952631579	34.1685347656724	2527.62280701754	288149.0	50.534540179164	11890594958796.0	855073770.204309				67383653.6862649	177266876448.31424	10033.05	9245105.625	15507.463541666666	14647183.7982298	288149.0	273501.0	544681.0	1486499.71902562	17952750.774336282	322033.79822979	62090966.63716814
2019-09-24							1.16361812101911	57.4497121548585	2250.08280254777	353263.0	53.0872769255953	11890594958796.0	3139283339.2161				92800294.9889788	167846089260.03104	9683.38	3951758.6614583335	6376.567708333333	19220354.7854656	353263.0	336370.0	596954.0	1306425.75673371	17954456.29032258	368707.329806856	62118972.23225807
2019-09-25							1.10453433974359	21.3366094582221	2229.14743589744	347747.0	48.7985164480177	11890594958796.0	2087385264.72149				92209210.3075204	151440451320.69122	8553.61	2652068.989583333	5646.932291666667	17222704.4025811	347747.0	329250.0	571599.0	1647160.69227417	17956400.568181816	365233.861125324	62134418.896103896
2019-09-26							0.970737502923977	13.3258107083118	2080.55555555556	355775.0	50.309449944586	12017674556107.8	1313285336.69414				102155715.0684	148237923706.252	8432.23	1636925.6041666667	3828.8177083333335	18142040.4350672	355775.0	342910.0	554702.0	1130065.40346932	17958451.029411763	273228.615202201	62160010.68235294
2019-09-27							1.0954235	35.6501596042316	2302.29545454545	303903.0	44.4266876287536	12759819404409.0	1158429641.01496				83726816.3184488	144358048476.38358	8055.64	5430850.989583333	10547.109375	13731933.7325467	303903.0	292592.0	532292.0	922424.486572073	17960342.270992365	280602.48254671	62209964.870229006
2019-09-28							0.887235503144653	17.6810062416547	1977.56603773585	314433.0	52.1545880070646	12759819404409.0	580178846.7763				100852756.01995	146428241131.933	8193.9	1160432.4739583333	2776.208333333333	16399123.5708253	314433.0	304610.0	474974.0	673386.538360677	17962162.5	188936.07082534	62271242.559748426
2019-09-29							0.899054970588235	10.9377820094844	2099.57352941176	285542.0	48.8152777770494	12759819404409.0	461412848.670824				86263992.570523	144941462609.74252	8225.0	1004538.140625	2875.03125	14292283.4733979	285542.0	276034.0	435119.0	606613.635693071	17963995.708955225	172177.22339787	62349446.05223881
2019-09-30							1.15052539230769	44.8137303634472	2395.35384615385	311396.0	43.1497755861691	12759819404409.0	1032865548.01648				82458228.1924117	144870200592.65634	8056.74	6008748.9375	12224.932291666666	13436667.5184307	311396.0	291511.0	540376.0	1107464.74721235	17965668.75	333119.613915386	62407900.307692304
2019-10-01							1.12006802797203	31.8190487874959	2358.34965034965	337244.0	45.5094392434382	12759819404409.0	1076885942.12558				90704051.0116529	150176264139.99908	8307.74	2824371.015625	5826.927083333333	15347785.3282141	337244.0	316981.0	573854.0	1158740.01134524	17967375.0	403337.23901577	62471312.10489511
2019-10-02							1.00596792567568	16.2673974894575	2206.46621621622	326557.0	48.0947311368581	12759819404409.0	753518693.099858				93875521.3267456	148237368028.91147	8322.92	1800259.3489583333	4666.0	15983802.9460234	326557.0	316499.0	535484.0	845513.50947988	17969195.633561645	313652.94602343	62541681.37671233
2019-10-03							1.03809310204082	25.0912328717564	2221.18367346939	326514.0	47.3077938685327	12759819404409.0	941153423.813483				93241227.2637271	148048201670.2789	8382.03	3058428.0572916665	6277.71875	15446657.0071901	326514.0	318239.0	525476.0	807516.389749268	17971037.5	311350.757190075	62604487.72108843
2019-10-04							1.08692838095238	12.8108947979064	2294.02721088435	337222.0	45.0705446264621	12759819404409.0	734036334.988344				93241227.2637271	146406367442.42993	8236.17	1854638.03125	3804.2291666666665	15198779.2000248	337222.0	328889.0	545609.0	720385.077586688	17972875.0	226393.664453062	62654407.46258503
2019-10-05							0.885488658227848	9.70414101563169	2067.61392405063	326683.0	49.6996124011376	12759819404409.0	375403716.022211				100218461.956931	145758818946.77548	8155.48	1000000.4114583334	3046.640625	16377861.1718337	326683.0	318911.0	480438.0	499826.823379352	17974782.404458597	155773.67183367	62695711.20382166
2019-10-06							0.813034281879195	10.5290577816768	1863.1744966443	277613.0	53.2545312982838	12759819404409.0	437929223.289477				94509815.3897642	143400743981.85745	8147.69	1051813.0885416667	2882.348958333333	15379216.3300375	277613.0	269727.0	435006.0	535585.68315319	17976692.68707483	135228.830037485	62791952.76870749
2019-10-07							1.00581012258065	16.4932793121313	2121.30967741936	328803.0	47.8824281167047	12759819404409.0	858436648.340689				98315579.7678755	144400009396.93036	7869.74	1916250.0625	4562.6875	15743886.0120569	328803.0	318388.0	538987.0	698133.060497983	17978600.0	198859.453202018	62841722.522580646
2019-10-08							0.966500944444444	13.0962549383246	2076.25925925926	336354.0	50.02011085204	12759819404409.0	951086445.4266				102755638.209005	147653011109.31622	8212.02	1718228.5625	3988.9635416666665	17060959.4496355	336354.0	324822.0	534935.0	853284.326411053	17980582.686335403	230203.19963552	62880500.69565217
2019-10-09							1.03239113768116	47.747143658642	2253.97826086957	311049.0	47.0227841059467	12759819404409.0	1063632108.53833				87532580.6965601	149941579873.03964	8190.0	5272286.96875	11567.526041666666	14626389.9733706	311049.0	299660.0	524494.0	890109.379233644	17982456.25	254141.671543019	62930875.07971015
2019-10-10							0.968209895061729	14.4067911674506	2129.92592592593	345048.0	51.338440016588	12874760266706.7	1061857762.2837				103681264.292523	153899153405.74487	8587.92	1662732.2708333333	4320.166666666667	17831123.6787614	345048.0	333181.0	549668.0	809342.551334509	17984336.102484472	287692.428761435	62988461.88198758
2019-10-11							1.01707467307692	17.7505657812071	2214.26282051282	345425.0	48.4883278411479	13008091666972.0	940680504.466421				100875176.08461	151191910600.4417	8586.9	2061085.109375	5289.427083333333	17060812.1042193	345425.0	334359.0	547368.0	748859.345230277	17986316.63961039	235768.354219275	63049837.47402597
2019-10-12							0.971500255639098	12.7554942877945	2268.36842105263	301693.0	46.4748599476245	13008091666972.0	434035291.224281				86002553.9695715	149860359011.0902	8269.73	1240336.7447916667	3561.5625	14021139.9221787	301693.0	293240.0	452069.0	477082.626716422	17988125.0	173014.92217867	63108968.58646616
2019-10-13							0.817165204225352	10.8459583141819	1968.21830985915	279487.0	53.5597112186838	13008091666972.0	358793113.390658				91822275.6667605	150365610727.3493	8308.01	1299659.3489583333	3313.6666666666665	15185999.1606783	279487.0	272106.0	417760.0	421940.207082645	17989841.223404255	137194.612373259	63190715.36170213
2019-10-14							1.05937131851852	34.442515885436	2255.3037037037	304466.0	47.3402249495259	13008091666972.0	1712938625.03762				87295825.4578357	149375143284.30453	8283.76	4173932.2239583335	7919.463541666667	14628224.1898534	304466.0	295437.0	513254.0	821209.414448708	17991578.10150376	200105.439853395	63269002.30075188
2019-10-15							0.995947320261438	18.7769331835887	2220.24836601307	339698.0	47.4181091790772	13008091666972.0	933447813.563032				98935268.8522138	148784655800.86905	8353.54	1865556.5625	4959.994791666667	16240085.9584146	339698.0	325494.0	533673.0	746628.717238315	17993370.3125	214398.45841461	63319139.75
2019-10-16							1.11676388111888	20.9095306449981	2366.94405594406	338473.0	43.2339749883066	13008091666972.0	944835135.107188				92468911.4108927	144895751713.1556	8162.16	2274581.390625	5436.963541666667	14633533.2162171	338473.0	321260.0	545056.0	1044662.74960641	17995225.0	234620.7162171	63379573.32867133
2019-10-17							1.09859798	23.9274747536604	2227.36666666667	334105.0	46.2402548337499	13008091666972.0	1260759811.25633				96995361.6198175	144476047538.929	8002.51	3394864.0	6421.682291666667	15858419.0770184	334105.0	324282.0	528543.0	1021589.2507013	17997048.979591835	207217.554056628	63376953.23809524
2019-10-18							0.9423605	15.482881314486	2121.1875	339390.0	48.0213891674874	13008091666972.0	1046146449.48076				103461719.061139	143337537279.40366	8076.78	2202760.395833333	4428.958333333333	16329289.2152908	339390.0	329407.0	518606.0	1021618.23399633	17998990.566037737	198614.21529076	63417359.75471698
2019-10-19							0.968948147887323	12.6603685472913	2146.02816901408	304736.0	46.9692240058046	13008091666972.0	393045996.900051				91822275.6667605	143266446928.23672	7954.15	1376156.4114583333	3319.036458333333	14484979.8988221	304736.0	296278.0	486396.0	847151.669674816	18000875.886524823	146309.781508489	63489358.4751773
2019-10-20							0.845296609589041	9.01978135419436	1984.90410958904	289796.0	51.4650747772336	13008091666972.0	335445114.082607				94408818.643289	144697717312.20346	7960.04	854893.109375	2633.1979166666665	14984777.0324384	289796.0	281287.0	437713.0	749654.197106282	18002677.586206898	127115.42306344	63580223.66896552
2019-10-21							1.00909333962264	10.1860881087778	2212.52201257862	351791.0	46.8686739347487	13008091666972.0	949795298.925235				102815083.317007	147995012878.48102	8231.06	1171660.1666666667	3266.328125	16722180.4358311	351791.0	340590.0	545843.0	898823.600888372	18004593.19620253	171805.435831125	63638292.33544304
2019-10-22							0.95907425443787	19.6265748562006	2020.49704142012	341464.0	51.2399501978676	13008091666972.0	996706690.858345				109281440.758328	147509896718.62207	8222.52	2689617.1979166665	5826.0	17496598.3543647	341464.0	331170.0	541300.0	1141325.22151377	18006637.5	182479.604364675	63679841.04733728
2019-10-23							0.978411523809523	13.4078678499913	2079.28571428571	349320.0	48.5485454719215	13069108485875.8	1296382266.37079				109144376.317496	139205473539.07803	8026.76	1644264.09375	4067.3177083333335	17079475.3941129	349320.0	339371.0	544470.0	1334525.53652092	18008744.80421687	239788.599189551	63702656.753012046
2019-10-24							1.09147323308271	27.562575104018	2284.53383458647	303843.0	41.449687615801	13691480038694.0	984320293.086673				90520752.8588387	134091158790.00671	7469.56	4783506.848958333	10153.182291666666	12594197.4342478	303843.0	294687.0	515253.0	1000767.06494216	18010625.0	215697.434247815	63711757.64661654
2019-10-25							1.19020037681159	52.1686755154571	2381.14492753623	328598.0	42.3285572909028	13691480038694.0	1334170237.65914				93923788.6805996	142574050212.7161	7431.88	5959592.348958333	9967.885416666666	13909079.2686761	328598.0	317762.0	570469.0	1348960.43815855	18012318.75	286760.518676085	63746252.44927536
2019-10-26							1.22502357857143	54.9845971076458	2183.72857142857	305722.0	54.8506745247245	13691480038694.0	1256366630.61245				95285003.0093039	168227589867.59604	8666.79	5698368.234375	10153.083333333334	16769057.9170478	305722.0	295261.0	541095.0	1004810.11591243	18014056.25	445087.894565378	63688124.92142857
2019-10-27							1.10233194782609	33.5084048661897	2228.28695652174	256253.0	54.1633461896998	13691480038694.0	721778043.423887				78269823.9004996	170240676889.6627	9259.8	3781292.2135416665	6392.526041666667	13879519.9511491	256253.0	247440.0	438755.0	684000.549624474	18015650.0	320039.897030037	63666061.11304348
2019-10-28							1.20098594776119	37.0224258145398	2310.52985074627	309611.0	52.4996292841207	13691480038694.0	1882149479.09526				91201360.0231908	170819041706.22397	9551.54	4658544.270833333	7474.234375	16254462.7222859	309611.0	298211.0	540579.0	1944113.78990658	18017206.25	359930.913188018	63647272.7238806
2019-10-29							1.15925070676692	29.0002131476869	2315.43609022556	307953.0	51.6559195515456	13691480038694.0	1157811408.23295				90520752.8588387	169141159333.6466	9218.76	3032193.046875	6916.0625	15907595.3936571	307953.0	297058.0	527526.0	1501770.91055353	18018875.0	332482.893657135	63624392.466165416
2019-10-30							1.09922310447761	24.0231354915113	2344.5	314163.0	49.8983567957221	13691480038694.0	933497841.255334				91201360.0231908	165571575448.30908	9433.35	2181580.15625	5675.630208333333	15935289.7344978	314163.0	304047.0	536888.0	2023871.40963542	18020544.45488722	313077.23449782	63649245.571428575
2019-10-31							1.08091862121212	21.5522986519322	2225.59848484848	293779.0	52.6256601149877	13691480038694.0	1573437647.47653				89840145.6944865	165438994092.10837	9164.62	3597992.4375	7738.317708333333	15460313.802921	293779.0	283676.0	504880.0	1415879.11847805	18022206.25	325657.552920955	63683511.13636363
2019-11-01							1.24109290769231	61.9129494172175	2432.20769230769	316187.0	48.3729391425207	13691480038694.0	2074156433.79762				88478931.3657822	165035692520.60007	9147.98	6078834.802083333	10749.614583333334	15476389.7763189	316187.0	307202.0	563151.0	1253351.67495788	18023845.15503876	371297.615944411	63677175.60465116
2019-11-02							0.989604156716418	15.1455912991202	2122.70895522388	284443.0	56.2313878519737	13691480038694.0	736867493.36135				91201360.0231908	167436167081.42743	9252.99	1521948.3125	3938.515625	16052149.3645515	284443.0	277027.0	472031.0	845904.131541826	18025488.439849623	257824.36455153	63683870.526315786
2019-11-03							0.969651876811594	19.8936523294148	2133.09420289855	294367.0	55.6179189679099	13691480038694.0	791930340.104973				93923788.6805996	166311448626.7823	9301.18	1945557.1666666667	4245.213541666667	16402669.8082591	294367.0	279480.0	465534.0	827166.372659752	18027198.083941605	241157.743836065	63722874.08759124
2019-11-04							1.16507156060606	32.8739351934053	2355.90151515152	310979.0	51.1410223205603	13691480038694.0	1333487928.85567				89840145.6944865	167002265559.87375	9206.16	4492972.9375	8719.5	15941423.7726535	310979.0	301286.0	549112.0	949576.10641267	18028883.8740458	448652.672439049	63759521.44274809
2019-11-05							1.13751359722222	33.9779198246697	2311.38194444444	332839.0	52.3194888281144	13691480038694.0	2769186824.13713				98007431.6667126	168397993836.6696	9418.05	3524630.958333333	7216.125	17451427.0960617	332839.0	322142.0	576664.0	1161345.32878865	18030607.77972028	409189.59606168	63768952.979020976
2019-11-06							1.27383224242424	37.4188111040305	2384.07575757576	314698.0	50.109660733284	13691480038694.0	1446365892.00296				89840145.6944865	168374022465.57764	9310.19	5187714.614583333	7996.328125	15769410.013443	314698.0	304732.0	559293.0	1409366.37888414	18032331.25	361228.763443005	63702796.31060606
2019-11-07							1.17878198518518	39.0744688620756	2403.60740740741	324487.0	49.2190917838089	13669891710442.8	1410260957.176				91737090.3690835	166672056766.54663	9343.34	4411573.182291667	9368.5	15970955.4356528	324487.0	314275.0	553447.0	1374073.7597232	18034000.0	367032.923766871	63697880.97037037
2019-11-08							1.165534265625	22.81066560494	2433.1328125	311441.0	47.4003359781669	12720005267391.0	1458241138.12778				80936306.1161364	162163303514.79358	9204.24	3941631.6614583335	8253.713541666666	14762408.0373763	311441.0	300998.0	541512.0	1333670.62974223	18035643.75	366614.287376285	63712055.5625
2019-11-09							1.06281304861111	30.3917169562664	2126.13194444444	306163.0	52.623101472921	12720005267391.0	1046596790.16888				91053344.3806535	158875985269.5697	8766.04	2129273.8229166665	4434.4375	16111246.6162539	306163.0	297323.0	519291.0	1048033.15307825	18037343.75	259400.115939804	63733387.590277776
2019-11-10							0.82914291566265	10.4435382991275	1805.49397590361	299712.0	62.5177134399388	12720005267391.0	364320564.190368				104964271.994364	160592181387.33932	8809.41	1157606.2083333333	2591.65625	18896479.028929	299712.0	291649.0	435494.0	685311.161110266	18039281.060606062	213741.528929005	63673470.593939394
2019-11-11							1.0036290397351	15.3614480448772	2163.62251655629	326707.0	51.6711387049149	12720005267391.0	718863061.19166				95479548.6213797	158696193434.45328	9037.12	1719786.5260416667	3973.28125	16881322.7128666	326707.0	316637.0	511673.0	797236.585528915	18041262.5	259985.212866615	63703878.655629136
2019-11-12							1.03411178518519	19.3405985000043	2232.45925925926	301382.0	49.7348295591248	12720005267391.0	865205529.779822				85362510.3568626	157584521741.85184	8717.81	4576410.28125	9748.192708333334	14989182.4021882	301382.0	291944.0	501680.0	1019903.11744936	18043050.0	250157.402188155	63730526.98518518
2019-11-13							1.15540325185185	73.1086378732713	2362.55555555556	318945.0	47.2420634605174	12720005267391.0	1486062566.37464				85362510.3568626	157879959072.5	8801.52	5558928.348958333	10904.822916666666	15067619.9304147	318945.0	309535.0	555616.0	1331117.80907882	18044737.5	300288.6804147	63759593.57777778
2019-11-14							0.981337769230769	11.099094189862	2071.14201183432	350023.0	52.8362276962086	12720005267391.0	946450282.515701				106861216.668961	156311892952.34375	8762.42	1825693.4322916667	3442.5729166666665	18779474.737608	350023.0	340881.0	535548.0	1216940.16732074	18046637.42559524	258105.987608035	63783066.13095238
2019-11-15							1.11335342405063	20.5985660743916	2057.87974683544	325145.0	52.9858581574861	12720005267391.0	1199132985.11859				99905752.8621059	154254575203.08276	8632.32	64534464.921875	8649.015625	17351278.970832	325145.0	315041.0	575887.0	1280489.90300323	18048687.022293	254521.850697922	63714511.7133758
2019-11-16							1.17150405405405	48.3937748139532	1915.32432432432	283468.0	55.9653266122265	12720005267391.0	461834641.876112				93582603.9467827	152926800140.8776	8457.69	62955998.364583336	6692.260416666667	15864379.2041146	283468.0	274758.0	495077.0	695082.440087727	18050593.75	194291.70411461	63585568.49324324
2019-11-17							1.10850748051948	91.7371915915663	1716.68831168831	264370.0	62.7245046677867	12720005267391.0	342818350.321039				97376493.2959766	153830598395.5763	8482.7	20500959.947916668	4535.822916666667	16582477.2990228	264370.0	255803.0	430853.0	632131.464984699	18052481.25	179533.54902277	63314517.73376624
2019-11-18							1.01904766428571	18.8320651186116	2176.22142857143	304671.0	49.1132451680952	12720005267391.0	1043917564.33598				88524084.8145242	151829558886.7857	8503.93	5151590.6875	8155.859375	14963381.5186087	304671.0	295125.0	510494.0	1330677.31241682	18054318.75	233181.518608715	63220304.68571428
2019-11-19							1.14381743537415	60.5745447600601	2228.77551020408	327630.0	46.6587908046475	12720005267391.0	923399726.065324				92950289.0552504	146486639982.2368	8175.99	5475695.432291667	8506.890625	15599060.2593914	327630.0	316906.0	561226.0	956827.203341185	18056122.327586208	281157.514506039	63202990.97241379
2019-11-20							1.0259243028169	18.5452468182985	2261.16901408451	321086.0	45.4020079764546	12720005267391.0	870969121.524629				89788714.5975888	146272349277.31253	8120.8	2018538.3333333333	4445.479166666667	14807093.0673851	321086.0	312303.0	525739.0	800559.908126409	18057915.5141844	225593.067385055	63230093.62411348
2019-11-21							1.21447980291971	32.5799196705178	2364.62773722628	323954.0	42.3386065467349	12795789637885.7	1165992114.19976				87143254.9641945	141408708348.6702	8081.81	3884607.2604166665	7776.359375	13715760.945241	323954.0	314663.0	584765.0	1616533.40835477	18059662.5	288483.995467707	63324341.61313868
2019-11-22							1.25072833333333	56.6074800080724	2352.56818181818	310539.0	39.7198346975416	12973235968800.0	1691710108.35354				85127203.6530772	131819226413.07253	7617.07	6423297.119791667	11572.78125	12538677.9776505	310539.0	300504.0	607299.0	1573304.8749851	18061345.896946564	293852.977650535	63437453.64885496
2019-11-23							0.841518728323699	11.8082633218207	1771.23699421965	306424.0	51.6732027041905	12973235968800.0	1151153475.67428				111568229.030169	130774133891.89568	7286.35	1067024.0364583333	2794.6354166666665	16178363.034655	306424.0	298342.0	514757.0	1010840.18924162	18063253.289473683	158369.28465501	63477774.02339181
2019-11-24							0.875593328244275	16.7603958901239	2040.97709923664	267368.0	44.2566521666448	12973235968800.0	544401075.374676				84482300.5950993	129156230851.38763	7324.03	1518497.09375	3861.5677083333335	11832812.5764915	267368.0	259813.0	436089.0	824423.434529546	18065150.0	121515.702754575	63554745.76335878
2019-11-25							1.076081424	23.0386891771464	2235.76	279470.0	39.3016544806619	12973235968800.0	1313006695.02549				80612882.2472322	124908414031.97997	6907.4	9141917.697916666	16423.473958333332	11205569.8205629	279470.0	270393.0	495578.0	1316525.8036636	18066746.67338709	229849.979624974	63631666.08870968
2019-11-26							1.25408726229508	151.262013214272	2633.68852459016	321310.0	34.7550669694361	12973235968800.0	1179814702.24228				78678173.0732986	128859659470.32278	7130.25	15747904.890625	22572.65625	11167150.5679495	321310.0	310677.0	576620.0	1172810.16045225	18068293.75	284539.00114635	63692725.24590164
2019-11-27							1.18565310071942	68.4953796260146	2284.87050359712	317597.0	40.4568918848291	12973235968800.0	1513433741.15035				89641525.0589222	131056705035.43166	7163.63	3618479.4375	5582.067708333333	12848987.4919461	317597.0	307982.0	566552.0	1014562.11767074	18069925.0	245831.557247821	63673349.16546763
2019-11-28							0.873442441717792	13.2614682970773	1899.52760736196	309623.0	50.7822655372359	12973235968800.0	769525352.625047				105119198.450391	135996354264.10307	7523.83	1492633.2604166667	3702.890625	15917751.9149121	309623.0	300591.0	533010.0	764888.006758807	18071814.829192545	198679.948796128	63719213.72670808
2019-11-29							1.05551775735294	39.5721315941054	2288.89705882353	311290.0	43.463953657116	12973235968800.0	1078007992.31578				87706815.8849886	137371474706.59949	7431.0	5788698.921875	12014.901041666666	14142605.488628	311290.0	301857.0	543960.0	991528.113663892	18073666.666666668	259011.738628015	63787485.121212125
2019-11-30							1.07056258730159	33.1633207005663	2202.04761904762	277458.0	44.2660891745267	12973235968800.0	696535295.153311				81257785.30521	138502235697.74124	7757.47	1738867.5833333333	4440.723958333333	12281980.5701858	277458.0	269820.0	493866.0	750855.209857113	18075318.75	208511.820185835	63814154.53968254
2019-12-01							0.870622964028777	10.9716521750099	1975.69064748201	274621.0	47.0675089388549	12973235968800.0	410180206.361161				89641525.0589222	132742374271.0298	7557.72	1031968.0	2860.09375	12925726.3722973	274621.0	268074.0	468193.0	680284.709231954	18076975.0	161101.37229726	63881070.3381295
2019-12-02							1.01930622758621	18.2424009075471	2170.55172413793	314730.0	42.7224657846594	12973235968800.0	904057314.823355				93510943.4067893	132104201109.97733	7402.69	2426504.78125	5351.15625	13446041.6564058	314730.0	306800.0	552276.0	865728.87978467	18078750.0	190622.906405845	63955383.95862069
2019-12-03							0.961583018987342	16.1643695791753	2129.82278481013	336512.0	43.4983659263729	12973235968800.0	1101171350.2715				101894683.160501	132268831751.6614	7309.59	1497022.6614583333	3765.9114583333335	14637722.1146156	336512.0	328247.0	565368.0	854602.911802966	18080643.75	186384.614615595	63997276.30379747
2019-12-04							0.934351652694611	11.2842449949229	2019.66467065868	337284.0	45.7717257667715	12973235968800.0	1466498115.73916				107698810.682302	131681522007.84958	7296.77	1348646.546875	3186.8072916666665	15591131.4044838	337284.0	329014.0	569753.0	2329577.92166183	18082679.59337349	217050.154483835	64057533.21084338
2019-12-05							1.01866517931035	14.2387715251146	2148.05517241379	311468.0	43.1867460516921	12955951549096.1	829793365.229581				93386357.4980277	132614557110.53694	7192.85	1469241.7395833333	3752.0833333333335	13451289.4192284	311468.0	303702.0	535061.0	898001.057487505	18084625.0	170391.635783243	64104065.37931035
2019-12-06							1.05910382068966	26.260048724677	2175.07586206897	315386.0	43.1343234863841	12876842089682.0	1235038809.93875				92816137.3771571	133916730911.9318	7395.97	2876088.171875	6089.640625	13603961.7470767	315386.0	307269.0	534431.0	2288980.71377945	18086437.5	185216.821433886	64141302.83448276
2019-12-07							0.865809870967743	11.3843287056197	1840.54193548387	285284.0	53.4140536308424	12876842089682.0	842686832.919384				99217250.2997196	136191640300.42082	7547.19	1106727.3072916667	2902.265625	15286888.4929326	285284.0	277958.0	465570.0	957054.855731875	18088318.62745098	136488.492932575	64122271.758169934
2019-12-08							0.83522775	8.89377696204258	1884.14189189189	278853.0	50.0963245900911	12876842089682.0	307899861.771098				94736471.2539258	135509784146.70609	7504.83	827388.4791666666	2410.395833333333	13969510.4009207	278853.0	271987.0	434939.0	731180.603252509	18090206.25	108697.90092066	64163316.52027027
2019-12-09							1.08903369594595	21.0425912517238	2119.11486486487	313629.0	44.5458869125117	12876842089682.0	984541456.77168				94736471.2539258	135022886910.26884	7522.39	3959433.0416666665	7016.9375	13970881.9664841	313629.0	305668.0	538820.0	1190356.7997295	18092056.25	162681.966484135	64179977.77702703
2019-12-10							1.10634262162162	31.5161669189003	2162.59459459459	320064.0	42.6369854322623	12876842089682.0	1203358979.51588				94736471.2539258	131847942693.15878	7337.42	2941314.4635416665	5435.046875	13646564.1053916	320064.0	312164.0	548706.0	1148974.68743132	18093906.25	169332.855391595	64146486.0
2019-12-11							1.19549090151515	30.2947334714435	2206.42424242424	291248.0	41.414941331393	12876842089682.0	960237277.26307				84494690.5778258	130295366989.63068	7220.76	3050213.359375	6908.817708333333	12062018.8328855	291248.0	283984.0	521113.0	1207960.67269245	18095656.25	177337.582885545	64124817.54545455
2019-12-12							1.0959380075188	24.5706093317288	2344.32330827068	311795.0	38.7312182764325	12876842089682.0	1259580435.1801				85134801.870082	129725761497.42525	7202.31	2605297.067708333	5687.645833333333	12076200.2025003	311795.0	304414.0	531404.0	835730.081436612	18097312.5	161743.952500285	64090645.13533834
2019-12-13							0.990434309210526	14.4666699534645	2124.26315789474	322888.0	43.1491637824181	12876842089682.0	910737705.988904				97296916.4229509	130700177147.97185	7189.16	1521868.28125	3989.71875	14060284.4659923	322888.0	315436.0	547987.0	720319.254325102	18099096.440397352	163140.7159923	64142739.682119206
2019-12-14							0.902877417218543	10.3239882201507	1943.6821192053	293496.0	46.1470631003128	12876842089682.0	455496983.970829				96656805.1306946	129775567132.5	7251.87	1086669.4114583333	2830.630208333333	13824044.9576452	293496.0	287646.0	475246.0	730482.960950935	18100983.58333333	111357.45764521	64171406.53333333
2019-12-15							1.12013029032258	17.0026194760394	2124.52419354839	263441.0	42.2335470675045	12876842089682.0	331461605.786852				79373800.2397757	128247926784.9628	7067.74	2640417.723958333	4496.380208333333	11126047.8730105	263441.0	257255.0	434034.0	650460.969850616	18102706.25	144956.049736998	64209622.31451613
2019-12-16							1.0384968343949	22.3281529426663	2083.34394904459	327085.0	43.099548684611	12876842089682.0	880428472.303217				100497472.884232	127310167910.05608	7111.14	2246623.848958333	4805.177083333333	14132643.7105247	327085.0	318330.0	549300.0	767656.100771835	18104466.025641024	156312.460524745	64131709.68589743
2019-12-17							1.31440985815603	29.0264564795569	2264.21276595745	319254.0	37.9692469134202	12876842089682.0	1699726138.74945				90255692.208132	122883409588.59505	6879.54	8234153.255208333	7703.34375	12121833.9540971	319254.0	309825.0	557300.0	1777401.2009867	18106325.0	155377.70409706	64029216.9929078
2019-12-18							1.1527171641791	51.5204728898636	2345.14179104478	314249.0	36.705163679023	12876842089682.0	1653840922.56698				85774913.1623382	122708764731.53197	6612.12	4191511.7395833335	9200.244791666666	11695182.7772287	314249.0	305195.0	560284.0	1164742.9247833	18108042.48120301	187707.777228705	63971867.924812034
2019-12-19							1.01337041401274	19.5485168471837	2035.3821656051	319555.0	44.5246170458534	12892837609390.5	1185600661.7481				100622310.115052	129451333695.35484	7284.29	2255075.723958333	4598.4375	14591652.0228841	319555.0	311216.0	539310.0	1004379.59851356	18109858.870967746	209201.792612032	64002758.47096774
2019-12-20							0.96180992948718	14.3174103176871	2132.41666666667	332657.0	42.4593032989739	12948593420946.0	1192218774.49197				100413778.963629	129504453535.01602	7150.86	1443830.3072916667	4009.1875	14124384.4575268	332657.0	324436.0		1006115.21484346	18111818.75	182153.207526775	64036312.91025641
2019-12-21							0.756153596590909	7.75112354870995	1767.71590909091	311118.0	50.9285393912032	12948593420946.0	484021776.662792				113287340.369223	129458139987.71307	7190.17	825763.6822916666	2302.4322916666665	15844785.3183124	311118.0	304105.0	479841.0	677306.859111167	18113893.75	118710.31831236	64107902.74431818
2019-12-22							0.740650195266272	9.04770425856403	1663.13609467456	281070.0	54.5694416816695	12948593420946.0	409093776.778714				108781593.877265	130789683198.92752	7143.2	843539.3645833334	2421.953125	15337832.9734668	281070.0	274756.0	432257.0	759089.242038868	18116050.0	92345.473466835	64182644.662721895
2019-12-23							1.03749164335664	20.8504237788437	2131.78321678322	304845.0	45.1174690089122	12948593420946.0	1144871677.88131				92045964.0499934	136108286648.01936	7514.41	2984145.3854166665	5832.494791666667	13758030.7646397	304845.0	294653.0	518639.0	949499.209792517	18118004.137323946	141805.76463966	64205826.2887324
2019-12-24							1.111658016	31.3836819572605	2323.488	290436.0	39.6845842405523	12948593420946.0	770512475.798006				80459758.7849593	132065538712.00346	7322.08	2292494.8385416665	4727.244791666667	11525831.9084891	290436.0	281423.0	493086.0	730761.017291865	18119675.0	128678.07161855	64236867.448
2019-12-25							0.8893246875	12.5457433853145	1911.453125	244666.0	47.5542588114732	12948593420946.0	863528900.789981				82390792.9957983	130665574922.31444	7250.69	1035091.9322916666	2704.65625	11634910.2863679	244666.0	237004.0	401735.0	596758.284247587	18121256.25	94697.78636791	64283460.9140625
2019-12-26							0.83785780239521	10.3825477808222	1772.83233532934	296063.0	52.3447783979696	12948593420946.0	783721256.337016				107494237.736706	130843774570.42506	7192.72	1155636.140625	3018.65625	15752637.611085	296063.0	288019.0	476783.0	701726.353554965	18123107.62195122	144847.774239277	64296323.59146342
2019-12-27							1.01724009655172	13.3591897379337	2222.09655172414	322204.0	40.8919855219548	12948593420946.0	847107991.825459				93333320.1905527	130376950864.81856	7194.4	1288972.625	3403.8541666666665	13514433.1871364	322204.0	313785.0	539658.0	868237.597389785	18125048.68881119	125276.93713638	64358571.77622378
2019-12-28							0.889533174496645	11.8782487020259	2001.92617449664	298287.0	45.9245650612103	12948593420946.0	480834303.778861				95908032.4716714	132354044017.4606	7243.93	1169162.2760416667	3266.8854166666665	13698700.7384132	298287.0	291149.0	490465.0	685635.28338299	18126887.5	100746.286225477	64430785.69798658
2019-12-29							0.787269122580645	8.13181900652264	1805.96774193548	279925.0	51.1481969014049	12948593420946.0	381265550.855148				99770100.8933494	133107012639.86992	7301.07	754730.4427083334	2164.380208333333	14317659.0176258	279925.0	273726.0	449701.0	562316.944862384	18128787.5	92621.517625755	64499443.812903225
2019-12-30							0.944622572289157	11.0157212185245	1954.80120481928	324497.0	47.1261419309612	12948593420946.0	956242180.526399				106850559.666426	132372856110.07576	7385.36	1225809.5729166667	3086.3697916666665	15446347.0361434	324497.0	315215.0	544505.0	988699.407643123	18130787.651515152	116649.654471028	64546736.52727272
2019-12-31							0.982280848275861	21.7056167168272	2023.7724137931	293447.0	44.8222139606688	12948593420946.0	854423855.553621				93333320.1905527	130557735035.30046	7219.6	2261684.333333333	5363.21875	13152944.2201164	293447.0	285595.0	489182.0	724804.399888533	18132737.5	106897.286097356	64578077.42068966
2020-01-01							0.64363940229885	6.22640626219663	1446.75287356322	251735.0	63.1365953390269	13031658000898.2	278141981.965149				112718458.532564	130516892616.04048	7168.31	582890.4427083334	1654.7708333333333	15907075.7858818	251735.0	246464.0	389706.0	445595.375982222	18134734.32080925	71819.535881825	64614131.79190751
2020-01-02							1.01236506382979	14.2289619258979	2096.21985815603	295567.0	42.5491723475771	13798783827516.0	692062815.85965				96717718.3123778	128354341767.47997	7175.68	1364773.1197916667	3496.328125	12576131.2232563	295567.0	288545.0	475461.0	695423.336835158	18136700.0	97556.22325633	64671013.11347517
2020-01-03							0.910629562130177	11.0009062137555	1872.88165680473	316517.0	49.5736805977311	13798783827516.0	1721171458.46213				115924073.721928	130815929154.4535	6944.33	1209111.9114583333	3055.265625	15705586.471209	316517.0	308389.0	523231.0	1018828.76058016	18138644.386227544	118804.925808477	64696915.86826348
2020-01-04							0.79468355952381	9.86891221200701	1709.6130952381	287215.0	53.9107284378774	13798783827516.0	623052159.06369				115238132.457301	132835791881.21255	7326.35	996056.734375	2631.552083333333	15650931.3942571	287215.0	280850.0	465366.0	659620.034119296	18140740.494011976	91050.14425706	64749232.78443114
2020-01-05							0.79083836809816	8.82770512478725	1765.51533742331	287779.0	53.4236766613	13798783827516.0	355303880.322097				111808426.134167	134756004682.22752	7347.89	854997.1614583334	2418.192708333333	15404396.6232259	287779.0	281607.0	459065.0	565296.54187035	18142811.80555556	88532.5113295912	64825249.53703704
2020-01-06							1.12761062962963	36.1172463258412	2215.8962962963	299146.0	42.7441166219581	13798783827516.0	962060777.656326				92602070.7246171	136636081379.67348	7351.57	4030594.8229166665	7588.291666666667	13051403.0811154	299146.0	291456.0	522665.0	1097641.31609541	18144669.496268656	156240.581115435	64886126.485074624
2020-01-07							0.948405778409091	17.8475748503624	1954.99431818182	344079.0	51.2854004552215	13798783827516.0	1122651351.86172				120725662.574316	144120453987.26816	7759.24	1860417.53125	4437.6875	17646229.3032322	344079.0	333056.0	576831.0	786850.605013729	18146618.75	202056.637165872	64916835.375
2020-01-08							1.0634908943662	32.5248961542065	2239.57042253521	318019.0	46.8226009280057	13798783827516.0	1185786689.98009				97403659.5770046	149607531081.02994	8165.47	5766798.369791667	10624.984375	14890476.7245234	318019.0	308641.0	558689.0	901196.844609986	18148606.25	253639.224523445	64968689.35211267
2020-01-09							1.04486987898089	33.4367355398001	2051.31847133758	322057.0	48.8430300019678	13798783827516.0	1557053628.83293				107692778.546407	143371025497.1539	8042.65	2590483.145833333	5533.822916666667	15730239.7133437	322057.0	314334.0	553318.0	1209651.56106412	18150475.0	234889.71334373	64979938.9044586
2020-01-10							1.12047594630873	18.7722834634034	2219.69127516779	330734.0	45.0900867653004	13798783827516.0	1280612805.31253				102205248.429392	143268880990.41193	7817.92	2115614.973958333	4558.802083333333	15541380.5657432	330734.0	322925.0	590633.0	906991.318369058	18152386.904761903	269893.769357924	64977103.02040816
2020-01-11							0.84384072392638	9.77130328483773	1896.13496932515	309070.0	54.5283533905023	13798783827516.0	512234137.659831				111808426.134167	147371192835.4308	8184.66	1048490.3854166666	2656.786458333333	16893865.3907386	309070.0	302592.0	509544.0	595929.426650587	18154341.89814815	149746.64073864	65041941.56790123
2020-01-12							0.825020880794702	10.6862596815059	1875.07284768212	283136.0	54.7886892998734	13798783827516.0	451843048.807346				103577130.958646	147295062034.01578	8021.49	965338.875	2728.895833333333	15625350.6674988	283136.0	276804.0	450668.0	501745.460117209	18156296.83333333	118506.942755045	65115896.906666666
2020-01-13							0.981562832167833	17.8368445054776	2039.13986013986	291597.0	50.1834040864354	13798783827516.0	881745942.082351				98089600.8416314	147165795895.67307	8173.97	4755597.973958333	8304.953125	14633330.0813923	291597.0	283901.0	501600.0	689551.99199671	18158137.5	142861.33139231	65144042.32867133
2020-01-14							1.21966528965517	54.1062585402095	2392.77931034483	346953.0	45.3896676882071	13819009697340.3	2900956206.90936				99607271.2200415	155743457350.43103	8105.24	6241772.520833333	8542.307291666666	15748081.3734265	346953.0	337665.0	616194.0	1249904.18551204	18159937.5	224956.373426505	65130892.25517242
2020-01-15							1.06517190728477	24.7743427176622	2203.03311258278	332658.0	50.4804035221325	14776367535689.0	2458672964.83804				110915119.366187	158845854193.87274	8842.42	2983983.2760416665	6598.265625	16792710.0748656	332658.0	323387.0	580574.0	1601482.10270927	18161787.5	274928.824865575	65120940.9205298
2020-01-16							0.983502176100629	17.5277714363134	2049.98113207547	325947.0	53.6227320285354	14776367535689.0	1325748763.69605				116791417.080951	157668403766.125	8813.89	1551292.3229166667	3733.09375	17478168.636505	325947.0	318281.0	555072.0	888152.900963791	18163725.0	207176.854595105	65160988.83647799
2020-01-17							0.968857566037736	26.1201036193965	2037.68553459119	323992.0	54.8876145709407	14776367535689.0	1542090152.48638				116791417.080951	160728826889.9367	8722.03	3060255.411458333	6672.729166666667	17783148.0200682	323992.0	316933.0	562153.0	1116671.92697818	18165712.5	215116.699962192	65203558.24528302
2020-01-18							0.955057818181818	17.7625854627236	2176.03787878788	287237.0	51.644896291384	14776367535689.0	691951125.418206				96958912.29362	161616860420.75467	8900.34	2198785.036458333	5713.291666666667	14834325.0760483	287237.0	281541.0	491063.0	505653.627783496	18167531.25	158075.07604825	65256399.446969695
2020-01-19							0.874760193333333	20.92385176564	1893.06666666667	283960.0	58.851921421606	14776367535689.0	604108398.922501				110180582.151841	160564492590.10068	8910.85	1700845.984375	4205.901041666667	16961771.1248425	283960.0	277684.0	477110.0	632112.687328294	18169291.946308725	148402.37484248	65323737.865771815
2020-01-20							0.991580940789473	13.8137071362197	2063.55921052632	313661.0	50.056922752291	14776367535689.0	1265736839.76223				111649656.580532	157049306902.32956	8703.36	1463771.84375	3610.2604166666665	16034934.2929324	313661.0	307269.0	532773.0	979328.501556811	18171028.52272728	146878.042932375	65355459.13333333
2020-01-21							0.999786241830065	25.2881835773685	2060.19607843137	315210.0	53.0070246546905	14776367535689.0	897029394.970128				112384193.794878	157381181253.19766	8626.47	4015498.0885416665	8288.354166666666	16708344.241405	315210.0	308741.0	544525.0	668118.808808229	18173003.34302325	177281.741405005	65381203.294117644
2020-01-22							1.05877176282051	24.7931844855214	2106.32051282051	328586.0	51.9998545816502	14776367535689.0	1252987750.19963				114587805.437915	157485143367.23257	8722.26	2282189.671875	4259.020833333333	17310387.5912493	328586.0	321769.0	544484.0	897468.418794652	18175025.0	190275.091249285	65359929.52903226
2020-01-23							1.03963466666667	13.5810309321795	2074.95597484277	329918.0	51.5887007459838	14776367535689.0	1402766346.47978				116791417.080951	153423764437.87845	8658.94	1687616.8333333333	3527.3385416666665	17169132.3178694	329918.0	324086.0	535923.0	867468.190280036	18176982.04113924	178026.067869385	65334078.75949367
2020-01-24							1.03286961184211	14.7909303038832	2065.04605263158	313887.0	51.7239595986548	14776367535689.0	983478887.090753				111649656.580532	152367217794.88693	8388.11	4465223.119791667	4013.0364583333335	16478219.0489395	313887.0	309921.0	534403.0	692891.838389828	18178936.58333333	136250.29893946	65312138.28666667
2020-01-25							0.853311743902439	9.31407699463242	1741.36585365854	285584.0	60.0392153120972	14776367535689.0	372513968.74356				120464103.152679	151316476587.08963	8428.17	1659118.4635416667	2518.4947916666665	17146239.26569	285584.0	283465.0	461312.0	488493.748697748	18180906.25	94726.76568995	65276327.65853658
2020-01-26							0.825554923076923	13.7986479422069	1826.9020979021	261247.0	58.0992383350351	14776367535689.0	375372746.97924				105038821.651422	153477319473.59155	8327.36	1414925.1875	3395.5	15373871.852787	261247.0	259076.0	429535.0	577633.448201026	18182826.67253521	90371.85278697	65277100.09154929
2020-01-27							1.05595276744186	26.9306902271859	2164.6511627907	279240.0	50.9483378687911	14776367535689.0	810082885.566639				94755300.6505832	158536398108.38177	8588.42	6617249.244791667	12634.963541666666	14226813.8664812	279240.0	276009.0	504693.0	1509052.89676099	18184525.0	173263.866481225	65316759.20155039
2020-01-28							1.2047869084507	71.3057450026472	2394.7323943662	340052.0	47.7648977462592	15203806713070.7	1052472169.00964				107321517.0167	164396695111.97183	8895.78	3843485.3541666665	7593.036458333333	16242549.0084109	340052.0	336119.0	589168.0	1050430.15512774	18186218.75	207611.508410945	65299462.02816901
2020-01-29							1.0045750625	21.2216076232195	2128.5125	340562.0	55.4599640721215	15466098935555.0	1212895193.80549				123011831.712795	169904978310.52237	9385.69	2419968.2135416665	5700.0	18887556.2843298	340562.0	336452.0	573372.0	893706.050621505	18188106.25	190781.284329835	65304600.05625
2020-01-30							1.00742121153846	27.0798934319185	2131.78205128205	332558.0	55.8945940438906	15466098935555.0	1703649922.19753				119936535.919975	170418886106.8861	9279.81	3131312.145833333	6983.239583333333	18922276.3946485	332558.0	328495.0	570253.0	1455372.46303862	18190082.792207792	187287.000429768	65351740.20779221
2020-01-31							1.109039125	30.1419374294007	2322.45833333333	334434.0	50.9536765522243	15466098935555.0	2215319754.1268				110710648.541515	170075196739.5966	9502.37	3675779.6666666665	7109.0	17040641.8640666	334434.0	330148.0	572887.0	1204276.68489226	18191956.25	210266.864066575	65379788.895833336
2020-02-01							0.962483086092715	11.3668528689185	2011.41721854305	303724.0	58.7973400795474	15466098935555.0	994556670.98025				116092416.17895	170623254880.21524	9333.77	3171877.21875	4350.1875	17858163.3183205	303724.0	300224.0	523782.0	818309.332065908	18193800.0	163807.06832045	65418588.9602649
2020-02-02							1.01289226573427	25.431969477972	2034.11888111888	290879.0	58.2518215268443	15466098935555.0	610013826.84455				109941824.59331	170795985567.8759	9378.09	2238632.6041666665	4925.421875	16944231.593907	290879.0	287517.0	501222.0	691971.371596464	18195637.5	159250.34390695	65376526.62937063
2020-02-03							1.19077691891892	21.8613722035344	2236.56756756757	331012.0	52.7688716863485	15466098935555.0	3506998581.29517				113785944.334335	169832287777.99832	9314.56	3502053.1510416665	5555.765625	17467129.7546416	331012.0	326015.0	573277.0	1599642.01407951	18197456.25	200811.004641575	65386804.35135135
2020-02-04							1.19478961363636	38.7299904222612	2342.34848484848	309190.0	49.8561284752417	15466098935555.0	980532522.850602				101484761.163056	167658858540.37122	9284.51	5165676.8125	10612.489583333334	15415016.36326	309190.0	303439.0	555771.0	897290.328187505	18199206.25	218242.472432848	65324249.583333336
2020-02-05							1.08475906289308	27.9870737726169	2318.2641509434	368604.0	51.2322154900361	15466098935555.0	1182655805.23487				122243007.76459	171112539715.03165	9162.14	1872950.0364583333	4794.671875	19130672.8183499	368604.0	363772.0	618126.0	848648.943636921	18201030.142405063	241354.06834986	65341697.41772152
2020-02-06							1.13683864444444	22.4604900871238	2336.07407407407	315370.0	52.3365386658269	15466098935555.0	3323586288.2882				103791233.007671	176415663453.47745	9614.9	10982286.067708334	8566.348958333334	17105098.5956135	315370.0	310467.0	552411.0	1569522.48661781	18202861.27819549	271923.595613535	65354937.82706767
2020-02-07							1.28319558992806	57.68704784585	2409.62589928058	334938.0	51.6415384785938	15466098935555.0	1803840353.46757				106866528.80049	178103146783.45325	9755.66	16522111.338541666	11672.598958333334	17296713.6149433	334938.0	329622.0	599280.0	1661226.21474543	18204575.0	308132.36494327	65297158.41726619
2020-02-08							1.11652211510791	39.1766482000323	2290.38129496403	318363.0	53.9642782932341	15466098935555.0	1443920309.06251				106866528.80049	178724902800.18115	9807.54	2757856.505208333	4126.322916666667	17511947.9489374	318363.0	313558.0	529398.0	784928.205700718	18206309.873188406	213029.1989374	65258460.02173913
2020-02-09							0.951914071895424	12.0664748762333	2072.35294117647	317070.0	61.9374694396448	15466098935555.0	744577606.607648				117630064.07536	183787301050.5969	9907.12	1190942.03125	3302.6979166666665	19747647.2563808	317070.0	312303.0	508254.0	572106.142999936	18208132.48355263	200784.756380835	65282421.96052632
2020-02-10							1.19986725409836	22.3057039091359	2443.47540983607	298104.0	51.5976410189723	15466098935555.0	1655558310.37745				93796521.681006	180890977031.8211	10162.41	7420927.692708333	13311.6875	15671545.1161284	298104.0	293033.0	526825.0	1046338.47816011	18209851.96280992	279935.034812314	65300079.62809917
2020-02-11							1.25871225	94.0988235739341	2470.15540540541	365583.0	51.2150334008625	15521134947902.1	2306736286.50665				114190850.876276	181669458841.79425	9854.79	7876165.359375	12854.234375	19051941.2100874	365583.0	359449.0	641161.0	1020598.51056751	18211540.98639456	352891.21008744	65304635.95238096
2020-02-12							1.1479745	65.4139256578648	2426.8661971831	344615.0	54.4473644094993	15546745765529.0	1870288291.39479				109742275.18922	188597199869.71832	10275.38	10697806.30851064	19650.218085106382	18763378.4859796	344615.0	338620.0	612313.0	1100253.78927996	18213356.25	387378.485979585	65316039.049295776
2020-02-13							1.22948190070922	74.5589277634543	2411.9219858156	340081.0	54.3229361297891	15546745765529.0	1903943551.24095				108969442.265353	187310840004.8453	10354.3	7083490.401041667	10822.072916666666	18474198.4419548	340081.0	334371.0	608036.0	1069433.55939573	18215125.0	364422.754256368	65327878.0141844
2020-02-14							1.09033008148148	20.3690867685439	2415.39259259259	326078.0	54.8436204448203	15546745765529.0	1546031520.68268				104332444.722146	186856446166.1165	10242.43	6175986.776041667	11546.375	17892676.3265022	326078.0	320995.0	564227.0	1047777.68508166	18216854.29104477	330638.826502205	65353474.02238806
2020-02-15							1.09961007042253	53.7117000442608	2272.68309859155	322721.0	56.6897318162039	15546745765529.0	1109593958.57004				109742275.18922	184884931969.58527	10368.53	2608012.2604166665	5757.348958333333	18294966.9414571	322721.0	317700.0	563001.0	869551.125746531	18218581.25	289854.441457135	65397584.16197183
2020-02-16							0.93476688028169	12.6301453848907	2058.0	292236.0	60.9148465058036	15546745765529.0	1638768688.21711				109742275.18922	180577189561.8735	9904.17	1354284.8854166667	3167.09375	17801511.08347	292236.0	287672.0	474183.0	963366.419050043	18220356.25	213823.583470045	65453450.88028169
2020-02-17							1.02471081528662	18.7606096591993	2175.10191082803	341491.0	56.7259918641387	15546745765529.0	2253057178.21877				121334769.047237	177219927601.14902	9937.67	2035385.8541666667	4928.166666666667	19823862.1987849	341491.0	336202.0	584197.0	1301221.59710378	18222216.20967742	248493.44878495	65507336.64516129
2020-02-18							1.12287272666667	21.5592879820673	2207.0	331050.0	57.2139873633336	15546745765529.0	1513418378.62798				115924938.580162	179656536316.5688	9703.93	3025634.921875	5418.895833333333	19007001.5279857	331050.0	326133.0	569291.0	1050298.61370031	18224147.399328858	299239.02798569	65535715.1409396
2020-02-19							1.16627234751773	34.9346909701891	2374.50354609929	334805.0	54.18808224507	15546745765529.0	1880304367.67908				108969442.265353	184260484582.0982	10180.65	3646555.796875	7462.520833333333	18406770.3412521	334805.0	329727.0	580124.0	1373439.68542433	18225963.57142857	321939.09125211	65528114.26428571
2020-02-20							1.2488265	36.7121051881468	2512.90476190476	316626.0	48.5376591752753	15546745765529.0	1635169613.46713				97376948.4073364	174719521096.75708	9604.72	5627637.869791667	8253.619791666666	15368284.8740307	316626.0	312257.0	563175.0	1043971.92662019	18227631.25	266434.874030725	65564933.65873016
2020-02-21							1.0670976038961	22.6914931313931	2197.94805194805	338484.0	55.7986276879979	15546745765529.0	1133722528.69818				119016270.275633	176708237061.7609	9606.86	2609746.703125	5321.041666666667	18886942.6943443	338484.0	333943.0	574950.0	826541.731464725	18229381.25	228330.194344265	65565856.37012987
2020-02-22							0.94437022972973	14.1893571472262	2058.08783783784	304597.0	59.2635612495899	15546745765529.0	508369260.661711				114379272.732427	176100767142.11273	9696.58	1343886.0208333333	3647.25	18051502.9659413	304597.0	300931.0	525819.0	578355.56686758	18231268.75	177059.21594133	65635318.60810811
2020-02-23							0.909322887323944	12.6737963146477	2011.11971830986	285579.0	61.9243915821044	15546745765529.0	737289757.885203				109742275.18922	180161547993.30984	9669.63	1199753.9947916667	3145.317708333333	17684305.8236258	285579.0	281338.0	465169.0	668882.618561738	18233081.25	164055.823625785	65701226.711267605
2020-02-24							1.14128016312057	32.830777490961	2332.55319148936	328890.0	52.837833991223	15546745765529.0	1060129347.02799				108969442.265353	177382778389.13538	9989.39	3962301.984375	7087.109375	17377835.2213733	328890.0	324317.0	558687.0	814213.527314197	18234850.0	222941.471373335	65740055.120567374
2020-02-25							1.06456358333333	32.8224984495056	2323.5625	334593.0	51.4271682587918	15509350562256.5	1088999982.0479				111020255.745151	173200979956.21024	9663.75	3868687.578125	7932.598958333333	17822599.4317669	334593.0	329292.0	566484.0	874557.447876811	18236635.387323946	241495.287671946	65779185.92957746
2020-02-26							1.16353100735294	43.8634967195441	2426.22794117647	329967.0	47.365384056718	15486913440293.0	1306061365.11718				104700775.427287	164415812715.78497	9309.15	4967234.036458333	9596.427083333334	15629013.6810431	329967.0	324397.0	588558.0	880402.429954982	18238381.25	264807.431043065	65846932.88970588
2020-02-27							1.1026257755102	25.6203589140525	2304.63265306122	338781.0	48.4139173509012	15486913440293.0	2025910515.26091				113169220.498612	160487530262.83536	8785.52	3039499.9947916665	6275.640625	16401715.3340557	338781.0	333621.0	578398.0	987245.127976323	18240150.0	237352.83405567	65886557.7414966
2020-02-28							1.08266515822785	12.6577498118989	2332.84810126582	368590.0	47.2397000915007	15486913440293.0	1789999976.54431				121637665.569937	158747006352.96677	8804.72	1671062.4583333333	4075.734375	17412081.0567263	368590.0	363076.0	611266.0	1015364.88347214	18242056.25	228249.806726255	65939546.96202532
2020-02-29							0.989318215827338	15.2074197801683	2212.42446043165	307527.0	49.6798861567392	15486913440293.0	614926644.926824				107010351.35583	158651278384.5609	8712.35	1784792.8645833333	4244.458333333333	15277906.3501235	307527.0	302722.0	519628.0	639925.705792698	18243912.5	160837.600123555	65998310.51079137
2020-03-01							0.829612881355932	8.7259725943444	1750.5593220339	309849.0	61.5097699288912	15486913440293.0	549446378.675048				136264979.784043	156225625054.9555	8531.42	850093.1979166666	2043.2864583333333	19058740.702697	309849.0	305710.0	505885.0	566480.944950103	18245887.5	123696.95896551	66032207.82485876
2020-03-02							1.11627167785235	30.940270332097	2300.81208053691	342821.0	48.2853310434457	15486913440293.0	1226689506.9734				114708937.784307	159673563981.5456	8534.17	4776531.317708333	9078.119791666666	16697791.7547892	342821.0	337674.0	608032.0	823835.408430342	18247927.618243244	201941.75478917	66082464.7027027
2020-03-03							1.14422573202614	29.8636955689795	2237.41176470588	342324.0	49.7687489931233	15486913440293.0	1346019714.60831				117788372.355698	160414037796.3247	8912.82	4316301.177083333	5845.817708333333	17037037.2303219	342324.0	336856.0	593725.0	791229.948857447	18249812.5	217280.980321935	66107671.11764706
2020-03-04							1.22606610179641	29.6362349069382	2148.17365269461	358745.0	51.4939195062357	15486913440293.0	1344613313.04405				128566393.355566	159964155063.25735	8754.34	12036699.140625	5419.427083333333	18948989.9695022	358745.0	352908.0	625096.0	1019256.03112567	18251817.12121212	215896.21950216	65973114.91515152
2020-03-05							0.99912117791411	18.9148578975	2144.34969325153	349529.0	53.1074931593234	15486913440293.0	1347117308.56223				125486958.784175	164390418902.22226	8758.9	2209347.7447916665	5290.536458333333	18562608.9764852	349529.0	343507.0	603996.0	856202.222162386	18253875.0	220221.476485165	65918256.44171779
2020-03-06							1.07348889677419	43.3986362920596	2183.11612903226	338383.0	52.9639674437683	15486913440293.0	1586746058.90616				119328089.641393	166086149105.0806	9067.39	5270671.989583333	10202.604166666666	18084440.7557398	338383.0	332658.0	601698.0	949234.972177108	18255867.6948052	243122.00573979	65967229.753246754
2020-03-07							0.909622929936306	10.7336654625601	1995.6178343949	313312.0	57.5002119266035	15486913440293.0	714006122.12699				120867806.927089	165531179270.39264	9155.89	1067379.3125	3040.328125	18200369.580492	313312.0	308409.0	526880.0	612862.119885382	18257816.666666668	169394.580492015	65993676.40384615
2020-03-08							0.86939667721519	9.92544615267158	1915.78481012658	302694.0	56.9351412699975	15486913440293.0	750461852.241262				121637665.569937	157341670401.7528	8898.63	969658.6510416666	2662.875	17385259.2570763	302694.0	297582.0	501571.0	617403.518783728	18259777.786624204	139865.50707628	66061920.08280255
2020-03-09							1.14787998	27.6103963410433	2321.40666666667	348211.0	43.088009974729	16076772598590.7	2012070398.88597				119877105.097528	144017771787.0472	8039.38	4921190.822916667	8705.390625	15003719.0413104	348211.0	341993.0	606002.0	1226807.32045707	18261706.25	201358.450743183	66105618.03333333
2020-03-10							1.2995478030303	34.8658578887548	2497.71212121212	329698.0	40.367531888613	16552923967337.0	1642231325.0775				108616241.391911	144902864594.46817	7931.94	5808498.145833333	10347.276041666666	13309094.5286119	329698.0	323260.0	601526.0	1075469.91787441	18263468.75	222006.248720077	66095986.46969697
2020-03-11							1.20830878991597	48.0971949435077	2415.89915966387	287492.0	41.4148440738767	16552923967337.0	1574744357.10949				97919187.3154346	143294740341.19073	7885.46	8068021.651041667	14826.505208333334	11906436.352487	287492.0	282158.0	528053.0	1694561.83924602	18265037.5	231568.26789909	66128008.98319328
2020-03-12							1.23511670198676	98.1181141230367	2317.73509933775	349978.0	37.7012858874398	16552923967337.0	3596290367.00052				124250397.349837	123110211139.18976	7936.65	11579484.151041666	20974.30208333333	13544827.8769228	349978.0	342871.0	653156.0	2351186.61606329	18266727.013422817	391127.876922815	66135818.66442953
2020-03-13							1.296698272	92.3993125861211	2214.384	276798.0	30.1972713532277	16552923967337.0	2755019578.84146				102856289.196885	93131078941.14186	4830.21	22005310.77840909	34290.55113636364	8634486.98165652	276798.0	268867.0		2348968.80498848	18268446.64634146	441659.151184846	66171082.34146342
2020-03-14							1.2744803828125	226.767042966773	2186.15625	279828.0	32.1144461101509	16552923967337.0	1169201200.62799				105324840.13761	98887925712.58427	5609.03	7120572.421875	10754.640625	8986521.2261113	279828.0	273164.0	517382.0	1140936.01430291	18270031.25	286980.174486856	66180137.8828125
2020-03-15							1.11364485714286	32.7380954733402	1875.88235294118	223230.0	36.299335502047	16552923967337.0	691118819.656607				97919187.3154346	96796286770.23833	5166.26	2727108.755208333	5685.661458333333	8103100.66412195	223230.0	218209.0	413935.0	862960.829447834	18271575.0	234918.506043555	66149234.49579832
2020-03-16							1.19345300840336	46.1332547227943	2272.26050420168	270399.0	28.6531555057772	16552923967337.0	1829202302.65315				97919187.3154346	91321542357.49734	5348.44	8239804.557291667	12905.572916666666	7889846.94060429	270399.0	264670.0	532450.0	1604680.52504557	18273059.427966103	313356.24227754	66146295.54237288
2020-03-17							1.23159709756097	96.207866330705	2262.81300813008	278326.0	30.4589458926035	16552923967337.0	1553039642.47712				101210588.569735	96971150196.54137	5026.35	9613031.385416666	11829.994791666666	8477516.57450476	278326.0	272185.0	540902.0	1497870.78884423	18274575.0	330277.543553364	66216428.10569106
2020-03-18							1.16499282	58.1795135015115	2312.54	231254.0	30.0157174331889	16552923967337.0	1087150158.46778				82285031.3575081	96888965863.04643	5357.61	8404416.729166666	18573.56770833333	6941254.71929466	231254.0	226130.0	476482.0	1147969.2955905	18275968.75	310354.719294655	66278561.47
2020-03-19							1.30664186915888	108.309746880354	2483.07476635514	265689.0	30.0402961431206	16552923967337.0	1203126598.80139				88044983.5525337	104012499850.54976	5410.23	9403928.484375	19303.453125	7981376.24196957	265689.0	259744.0	525607.0	1320132.5208535	18277262.5	394298.832836978	66360584.62616822
2020-03-20							1.2644780733945	118.328793986366	2610.95412844037	284594.0	32.5779202935299	16552923967337.0	2081996655.25232				89690684.1796838	117274268257.10976	6195.2	15067909.583333334	26575.510416666668	9446456.6579134	284594.0	278732.0	564748.0	1347986.39138053	18278613.194444444	517762.907913405	66476590.527777776
2020-03-21							1.10833378225806	113.019779442305	1983.03225806452	245896.0	40.1550498113668	16552923967337.0	647373597.906475				102033438.88331	113175047710.7966	6226.44	4023548.6302083335	6384.666666666667	9873966.12841585	245896.0	241262.0	469859.0	704149.868179415	18280068.75	290303.628415855	66543066.65322581
2020-03-22							0.843088582677165	12.8169546574165	1646.88188976378	209154.0	47.7934498372945	16552923967337.0	707671399.167601				104501989.824035	112507039543.36987	6189.85	1187514.7135416667	2483.395833333333	9996191.20726949	209154.0	205480.0	409829.0	806322.364772903	18281637.5	204586.143648206	66584935.69291338
2020-03-23							1.160538375	63.1827041900831	2319.78571428571	259816.0	34.3038742331181	16552923967337.0	1055238675.13386				92159235.1204091	112388361932.3552	5822.62	6424794.411458333	12053.541666666666	8912695.38775182	259816.0	255089.0	509038.0	1044812.06251601	18283131.25	317062.669366249	66661194.133928575
2020-03-24							1.17028861363636	35.5157053395413	2107.05303030303	278131.0	40.5935264612312	16552923967337.0	1896290040.77095				108616241.391911	121809355609.51704	6502.16	3089820.723958333	5225.515625	11290318.1081887	278131.0	272858.0	528586.0	1396119.81296503	18284656.25	297674.3581887	66682780.56818182
2020-03-25							1.12529151086957	81.1816265419987	2371.47826086957	218176.0	36.9165986921745	16552923967337.0	939872246.666284				75702228.8489074	121551528028.43529	6768.49	10568134.723404257	23438.06914893617	8111093.56505244	218176.0	213684.0	456328.0	894424.637051183	18286060.85164836	303494.188675113	66749242.36263736
2020-03-26							1.135452525	71.8483328439152	1830.175	292828.0	46.7548124218159	14143559041805.2	982877529.995054				112492821.358516	121848952128.48672	6698.46	6711062.213541667	6371.239583333333	13691118.2118555	292828.0	286379.0	539881.0	876721.776435827	18287631.25	366817.285029733	66802892.3
2020-03-27							1.11037502580645	28.5498259181597	1784.16774193548	276546.0	48.4139360584423	13912524048946.0	1213708784.84108				107197274.863781	122309391571.52728	6763.75	4423811.677083333	5441.328125	13411241.2554212	276546.0	271476.0	529197.0	1048145.48685929	18289601.298701297	278310.005421215	66586454.14285714
2020-03-28							0.910426518518518	14.5080547856303	1782.42222222222	240627.0	44.877568332905	13912524048946.0	606386218.694661				93365368.4297446	113878543738.84312	6369.09	1546414.6979166667	3039.505208333333	10989618.9333618	240627.0	236015.0	469113.0	705244.927677058	18291412.59398496	181312.68336178	66620765.669172935
2020-03-29							0.769856337748344	9.09887444823877	1541.85430463576	232820.0	50.6111416094839	13912524048946.0	579110788.065739				104430893.576974	111761112998.70831	6260.95	837789.8229166666	2019.7239583333333	11822813.2911171	232820.0	228695.0	428425.0	646945.916891303	18293202.416666668	129282.041117055	66696840.333333336
2020-03-30							1.05563320408163	18.0407858603903	1883.18367346939	276828.0	42.0400515117745	13912524048946.0	1063117757.4694				101664512.290166	114576542327.5962	5885.41	2470269.359375	3888.7604166666665	11637863.3799015	276828.0	271674.0	535787.0	1013898.91882692	18295062.5	164907.129901515	66724366.11564626
2020-03-31							1.02587110691824	22.7681902437568	1825.32704402516	290227.0	45.2210030614672	13912524048946.0	1183183832.53956				109963656.150588	117962613219.7081	6405.29	3046761.755208333	5251.8125	13165642.8313156	290227.0	284553.0	546702.0	1050378.51701018	18296970.015822783	187635.353086023	66707613.10126583
2020-04-01							1.11369449019608	16.7728201882515	1842.18954248366	281855.0	43.6242390477481	13912524048946.0	861593745.667491				105814084.220377	115379486555.92378	6428.28	3124853.427083333	3638.4479166666665	12386579.1867395	281855.0	276618.0	544088.0	1017608.6024598	18298919.07894737	169072.93673951	66671357.44078948
2020-04-02							1.11520447058824	21.1856214068808	1955.39869281046	299176.0	43.5159150777912	13912524048946.0	1112746186.31126				105814084.220377	123036244889.22765	6652.87	3275279.6666666665	4261.057291666667	13018917.4093132	299176.0	293336.0	569905.0	1011879.94230324	18300837.5	168345.002720967	66611899.267973855
2020-04-03							1.14850231818182	30.495484789993	2111.84090909091	278763.0	41.0259308138856	13912524048946.0	996027773.773442				91290582.4646392	124768639268.37686	6809.11	6700235.494791667	6516.609375	11436511.5514712	278763.0	273371.0	548300.0	976482.735766035	18302618.75	176394.673256326	66616128.42424242
2020-04-04							1.07727273248408	20.9472307767383	1613.2101910828	253274.0	53.3448121281878	13912524048946.0	461924504.587505				108580465.507185	123947165413.82816	6741.67	7049610.859375	2218.9479166666665	13560678.0014824	253274.0	248651.0	479599.0	857653.815204773	18304427.724358976	113034.25148237	66589969.41666666
2020-04-05							0.769681285714286	10.0136990261083	1372.90857142857	240259.0	62.2562937358401	13912524048946.0	446883068.920588				121029181.297817	124372517679.0	6871.69	1540649.6302083333	2096.098958333333	14957634.8766792	240259.0	235466.0	452282.0	553256.754269757	18306500.0	92753.6266792	66560956.86285714
2020-04-06							1.164635859375	23.6660902502828	2191.171875	280470.0	40.9503429131681	13912524048946.0	1903887715.82672				88524201.1778319	129903081749.1862	6777.44	6187235.390625	6994.182291666667	11485342.6768563	280470.0	274863.0	557192.0	1089614.49405744	18308393.75	149386.933186148	66615303.5546875
2020-04-07							1.13740330357143	45.5858466810798	1861.72619047619	312770.0	49.7993840083494	13912524048946.0	1534435754.21386				116188014.045904	133862431393.48972	7343.2	5696921.5	5732.364583333333	15735459.9608062	312770.0	307080.0	598670.0	1176112.64626103	18310237.874251496	186825.764900079	66495412.73053892
2020-04-08							1.11631186111111	22.3970071532783	1990.02083333333	286563.0	46.4207222199787	14397482597688.1	959560031.91941				103061194.836332	133770135283.12204	7205.55	2919838.296875	5135.723958333333	13302461.4215237	286563.0	281017.0	554336.0	760551.781891682	18312193.75	165317.671523745	66475544.895833336
2020-04-09							1.06938335714286	21.6635177883651	1861.72727272727	286706.0	49.6711356833184	14715214060657.0	2311484767.99329				112650577.826398	133736934011.85632	7365.03	6561116.53125	4396.677083333333	14241012.6272215	286706.0	281112.0	544185.0	1103388.49801343	18314056.25	170337.190654418	66516235.33766234
2020-04-10							0.900077294478528	11.6695280728844	1770.46012269939	288585.0	49.7901158867751	14715214060657.0	1101942938.40979				119234053.153915	127726930826.4954	7293.69	1630573.484375	3017.1510416666665	14368680.593185	288585.0	284042.0	550585.0	1089003.49972664	18316037.5	144680.59318499	66547068.03680982
2020-04-11							0.784763679245283	10.5233492081838	1558.81761006289	247852.0	55.2823718033444	14715214060657.0	467888135.693746				116308064.119463	125795631227.09653	6873.24	1159200.46875	2574.71875	13917060.6896329	247852.0	244111.0	474445.0	608915.365841462	18318046.28164557	95448.18963293	66608267.29113924
2020-04-12							0.800401980392157	11.2258390706948	1493.65359477124	228529.0	58.4156265205156	14715214060657.0	408486669.553085				111919080.567785	127081287619.77124	6891.6	1189900.203125	2633.4322916666665	13349664.7131069	228529.0	224232.0	437242.0	494233.050258298	18320000.0	89377.213106895	66673213.267973855
2020-04-13							0.92931029239766	9.91179918826921	1684.87134502924	288113.0	50.1981120036146	14715214060657.0	1124828313.502				125086031.222819	123547994882.7482	6915.37	1246596.8020833333	2437.020833333333	14683700.7327373	288113.0	283454.0	549230.0	985586.612082916	18322025.661764707	114113.232737325	66704337.42352941
2020-04-14							0.988374017857143	30.2668984872753	1782.08928571429	299391.0	48.7254431006258	14715214060657.0	824353875.169474				122891539.44698	125995239497.35864	6857.66	4285663.640625	8403.8125	14587959.1353395	299391.0	293959.0	583665.0	773028.957715486	18324143.75	154671.635339455	66711713.46428572
2020-04-15							1.17688665088757	31.8582983727781	1835.81656804734	310253.0	46.9258048671644	14715214060657.0	1009167505.32317				123623036.705593	124710969305.22688	6871.95	4932996.338541667	7603.265625	14558871.7374524	310253.0	304818.0	612959.0	877779.734540594	18326250.0	180221.73745236	66677268.24260355
2020-04-16							1.1114904025974	16.6688513818559	2096.77272727273	322903.0	41.7948357085057	14715214060657.0	1278047926.54404				112650577.826398	126680600714.49628	6623.8	2402606.661458333	4281.578125	13495677.8347836	322903.0	317333.0	635870.0	1109195.64760975	18328268.75	198528.97918529	66706879.746753246
2020-04-17							1.28623061417323	39.0508552958195	2237.96850393701	284222.0	39.9360818632395	14715214060657.0	1073444827.62685				92900151.843848	129595139030.85318	7112.27	10016231.609375	11716.296875	11584618.6908067	284222.0	279707.0	579437.0	945920.019087213	18330021.527777776	183924.940806665	66680096.43650793
2020-04-18							1.15072607594937	45.0377496707154	1829.96202531646	289134.0	49.3265191176367	14715214060657.0	519833202.144473				115576566.86085	131122976717.5633	7034.89	3675973.3229166665	3767.4947916666665	14261973.7785588	289134.0	284802.0	562996.0	613279.302850086	18331806.25	137861.278558785	66622850.68987342
2020-04-19							0.975852769736842	11.2905693994397	1657.78947368421	251984.0	54.4932067671539	14715214060657.0	458165164.115702				111187583.309172	131365281862.29718	7259.36	1227977.5989583333	2553.0729166666665	13731416.2140145	251984.0	247476.0	485888.0	547594.508733469	18333743.75	111572.46401451	66640323.2368421
2020-04-20							1.04926998757764	20.475544904171	1930.49689440994	310810.0	46.4250848596367	14715214060657.0	999366645.3129				117771058.636689	129245610065.19531	7130.04	2900103.8854166665	5160.0625	14513595.7291591	310810.0	305774.0	619559.0	839780.608285255	18335694.84375	154876.97915905	66663216.31875
2020-04-21							1.06824913422819	21.4785624496793	2086.24832214765	310851.0	42.2422605181555	15624843397592.5	1086827836.50855				115730561.554044	125826877550.27995	6840.24	2349455.161458333	5084.807291666667	13280755.4956055	310851.0	306264.0	610555.0	810070.433540893	18337646.42857143	161936.74560551	66722654.20408163
2020-04-22							1.03139122137405	22.0517399489651	2127.90076335878	278755.0	41.6028773016883	15958652328578.0	950788113.035903				103923467.233466	127963451356.79744	6852.52	15102539.984375	16511.510416666668	11597010.0622321	278755.0	273832.0	574265.0	866718.352478309	18339387.5	178220.413801023	66814313.67938931
2020-04-23							1.28789437323944	108.817200933308	2317.21830985915	329045.0	40.127745193341	15958652328578.0	1287058107.13864				112649865.245436	133580860763.7764	7130.99	28252634.78125	15110.161458333334	13203833.9171429	329045.0	324658.0	666919.0	924532.437602299	18341093.75	300990.1671429	66898395.295774646
2020-04-24							1.27385038888889	43.5752936460881	2222.60416666667	320055.0	43.0990266044061	15958652328578.0	1901237345.55861				114236483.065795	137873630030.6513	7477.6	22103825.25520833	8361.302083333334	14000287.8021753	320055.0	315394.0	641059.0	1265403.31533266	18342881.818181816	281706.55217529	66894244.18181818
2020-04-25							1.23961248529412	61.0821039974624	2064.74264705882	280805.0	46.4020438553101	15958652328578.0	588383800.374401				107890011.784362	138291076420.3125	7507.08	17485065.557291668	5744.776041666667	13029925.9247904	280805.0	276388.0	554934.0	612813.214824569	18344631.25	209882.174790355	66918216.5882353
2020-04-26							1.07241461313869	17.2438079988191	1845.49635036496	252833.0	52.5184758501002	15958652328578.0	477350119.694664				108683320.694541	139365416265.34927	7549.52	3833697.140625	3280.125	13360910.3301689	252833.0	249019.0	499998.0	523828.657864635	18346339.43014706	158510.647644783	66790691.23529412
2020-04-27							1.17940679432624	30.2802846015441	2207.21276595745	311217.0	44.4534044135194	15958652328578.0	1244890678.78536				111856556.335257	141455721608.4375	7699.27	4916113.4375	7164.916666666667	13997087.9010893	311217.0	307139.0	629817.0	1035215.22430837	18348074.375	218381.651089275	66809734.55714285
2020-04-28							1.21570103896104	23.6215571301288	2100.48701298701	323475.0	46.6323333642837	15958652328578.0	1057322602.34099				122169572.167586	141729892076.01462	7790.66	3874240.1041666665	4450.635416666667	15084394.0350117	323475.0	318594.0	644967.0	881270.46901014	18349918.75	214812.785011675	66794914.88961039
2020-04-29							1.19593875172414	27.4087943825812	2285.52413793103	331401.0	46.0787611079707	15958652328578.0	3184852305.57904				115029791.975974	150793545516.07352	7765.33	9284876.713541666	16129.75	15737371.4387275	331401.0	326263.0	679872.0	1797174.1981907	18351781.031468533	445085.891699809	66816776.03496504
2020-04-30							1.26880717777778	103.747652592902	2384.97777777778	321972.0	49.6286142146446	15958652328578.0	2685333576.87795				107096702.874182	162780475083.7383	8777.63	56314108.583333336	54922.4375	16397343.7651328	321972.0	316948.0	687395.0	2022344.59395085	18353531.57894737	971607.283471105	66946878.172932334
2020-05-01							1.25053987943262	267.965773736503	2415.41843971631	340574.0	49.2306658615637	15958652328578.0	1977433108.12039				111856556.335257	161268211889.95245	8628.77	62941693.520833336	43590.49479166666	17578400.0138616	340574.0	335844.0	680654.0	1076318.37468517	18355257.299270075	997350.01386165	67029813.18978103
2020-05-02							1.34151207432432	189.72848694939	1937.65540540541	286773.0	59.3473218914269	15958652328578.0	650315088.980719				117409718.706511	162830270271.7445	8824.66	33284690.97395833	16207.822916666666	17019209.5407702	286773.0	282669.0	578296.0	551345.643588245	18357068.75	605690.790770165	66918769.56081081
2020-05-03							1.19645580952381	94.9003182470995	1677.09523809524	281752.0	69.5408005495611	15958652328578.0	798356910.646175				133275896.910094	165197679143.9056	8973.82	6810601.989583333	4983.776041666667	19630255.3423323	281752.0	277394.0	553075.0	729928.366536047	18359045.284431137	514184.098905119	66687585.94610778
2020-05-04							1.08609900632911	18.4966784393537	2063.91139240506	326098.0	54.887253618017	15958652328578.0	1301213020.58341				125342807.808302	160882311040.952	8903.95	4415697.484375	5703.072916666667	17898623.6303281	326098.0	321484.0	651350.0	914148.179451729	18361081.25	588614.779659312	66628174.2278481
2020-05-05							1.20414426582278	43.5371245493995	2082.75316455696	329075.0	55.5579450400896	16079831604277.9	1158788354.57839				126294576.814336	163958691359.8346	8885.93	7390051.5625	10176.208333333334	18282730.7640675	329075.0	323943.0	652289.0	1091229.69871237	18363056.25	641549.51406749	66617720.5443038
2020-05-06							1.21036338311688	34.1764496469054	2164.9025974026	333395.0	56.967033117196	16104807485529.0	1639157502.58385				123288445.655594	168269734973.20782	9030.96	5941101.166666667	7503.359375	20611754.9554308	333395.0	327922.0	671519.0	1019264.00328187	18365006.916666668	668834.405895864	66546181.09333333
2020-05-07							1.31399202040816	36.4181547018526	2326.43537414966	341986.0	53.3553440801215	16104807485529.0	1938783579.01866				117684425.398522	174331947872.01965	9170.79	16996839.265625	11522.270833333334	18246780.7005844	341986.0	336381.0	696092.0	1319480.59718214	18366887.5	840525.08231752	66577180.05442177
2020-05-08							1.27432859854015	55.2722213497083	2362.22627737226	323625.0	56.0721702694106	16104807485529.0	2581331592.43038				109678682.174133	182294441458.4937	10002.48	38352152.328125	24785.47395833333	18271845.620501	323625.0	317934.0	670883.0	1326677.95960725	18368665.25735294	1034676.87050096	66617950.558823526
2020-05-09							1.29207369117647	134.655207764504	2297.05147058824	312399.0	55.6206774079318	16104807485529.0	1891310409.07318				108878107.851694	178504060923.63416	9821.8	52275288.255208336	24180.697916666668	17375844.0015605	312399.0	307093.0	631542.0	1171689.06029833	18370368.75	847586.646695398	66673094.47058824
2020-05-10							1.24668879411765	87.4787760422222	1686.99411764706	286789.0	66.5166166003509	16104807485529.0	1160570547.66815				136097634.814617	159511078847.51846	9527.39	27446326.28125	9249.776041666666	19252835.575272	286789.0	281728.0	571802.0	805120.27036456	18372279.955621306	555622.759303741	66516523.25443787
2020-05-11							1.28364698089172	106.698247864277	1948.01910828025	305839.0	55.6794889441733	16104807485529.0	1697952428.5878				125690168.622911	161622793109.65726	8754.46	13194830.708333334	12778.197916666666	17168436.3390022	305839.0	300625.0	645065.0	1165274.92614542	18374318.70967742	785376.964002169	66219170.2516129
2020-05-12							1.27995578767123	86.3303157596958	2364.48630136986	345215.0	25.9273795567018	16104807485529.0	1902634189.74064				116883851.076083	160932671967.68542	8617.25	17813824.182291668	15662.286458333334	8950520.33366681	345215.0	339565.0	686850.0	1205576.90515208	18375609.375	962885.958666815	66209607.15068493
2020-05-13							1.29675055462185	56.8869349427209	2494.08403361345	296796.0	25.9082950114654	16104807485529.0	1840743652.80359				95268344.370232	165932330796.32022	8814.53	27704624.744791668	19027.494791666668	7822621.0542868	296796.0	291745.0	619855.0	1111537.86226089	18376439.724576272	997849.367271426	66260668.02542373
2020-05-14							1.32324637719298	71.9318595801494	2357.45614035088	268750.0	30.6795715396832	16104807485529.0	1256024234.83165				91265472.7580373	176723113347.48596	9305.93	54550645.54166666	56810.083333333336	8245134.85128987	268750.0	264283.0	593862.0	1138602.39322196	18377165.625	1399772.35128988	66395135.46491228
2020-05-15							1.272443528	162.420703135339	2485.136	310642.0	28.8756268536516	16104807485529.0	1570409119.92827				100071790.304866	174800320137.575	9790.31	67104669.302083336	67449.40625	8969982.47707204	310642.0	305379.0	644507.0	1004693.83507288	18377912.5	1539241.85207204	66420438.896
2020-05-16							1.26268635714286	339.937454849113	2353.61111111111	296555.0	28.4239561884037	16104807485529.0	904101584.161914				100872364.627304	172957118477.83685	9303.59	57385033.38541666	35834.791666666664	8429266.32745205	296555.0	291317.0	589910.0	588481.035675438	18378696.875	1018775.6908057	66489601.753968254
2020-05-17							1.32779232352941	101.727037064933	2321.64705882353	236808.0	30.0344255350804	16104807485529.0	554234698.77281				81658580.8887703	177049498910.63113	9385.7	59729810.91666666	33431.135416666664	7112392.24211133	236808.0	231918.0	495954.0	587798.415081619	18379409.375	972748.49211133	66513199.16666666
2020-05-18							1.3527313828125	117.592662589782	2138.4609375	273723.0	34.07924860462	16104807485529.0	1522447447.77392				102473513.272182	178858795447.55768	9669.4	64713333.770833336	32509.479166666668	9800851.10620265	273723.0	269104.0	602631.0	1062998.79589118	18380124.1	1657263.60620265	66466239.784
2020-05-19							1.33328306086957	118.545697244106	2390.40869565217	274897.0	31.6501828800508	16104807485529.0	1324908761.86765				92066047.0804763	177921851814.78146	9719.37	77006252.72916667	52169.458333333336	8879553.7575469	274897.0	270773.0	581379.0	1176856.58096745	18380886.73245614	1803715.02037417	66481001.55263158
2020-05-20							1.32785014782609	109.29145396657	2435.10434782609	280037.0	31.4627744313599	15213703057048.3	1698883644.51521				86971887.3185643	177769053982.93573	9785.74	86547343.95833333	54224.625	8810740.96343472	280037.0	275788.0	604523.0	1085395.61863261	18381606.25	1857616.11969975	66534831.03478261
2020-05-21							1.29565793129771	205.617799640408	2278.49618320611	298483.0	31.6614520779346	15138043247083.0	1827598465.30696				98579623.7035512	170327546265.38782	9510.67	80628761.28645833	47334.796875	9450405.20057815	298483.0	293771.0	624412.0	981107.891056958	18382375.0	1861114.57557815	66570123.45801527
2020-05-22							1.29705125225225	113.078362101665	2511.56756756757	278784.0	27.8724350183625	15138043247083.0	1309276220.21627				83529299.4740014	167609453238.73874	9057.57	86281429.421875	39138.270833333336	7770388.92415917	278784.0	273638.0		987088.019611931	18383131.25	1447001.42415917	66627178.41441441
2020-05-23							1.27885055462185	166.532865047518	2262.43697478992	269230.0	29.1314438591229	15138043247083.0	659872561.67834				89549429.1658213	169246044232.93066	9167.26	85025633.234375	30735.229166666668	7843058.63019165	269230.0	265375.0	558174.0	556030.768258092	18383850.0	994049.25519165	66695519.27731092
2020-05-24							1.41277356034483	117.778329703476	1849.39655172414	214530.0	33.9664678076797	15138043247083.0	981745455.338841				87291880.5313888	167816924133.53986	9178.32	71004591.20833333	14089.770833333334	7286826.33878152	214530.0	211050.0	458476.0	595935.213819698	18384584.375	669463.838781515	66539690.905172415
2020-05-25							1.2793314	80.9216726736228	2127.0	265875.0	28.9220866679624	15138043247083.0	2386079966.12279				94064526.4346863	161941692687.78687	8730.73	61934412.942708336	15197.583333333334	7689659.79284451	265875.0	261163.0	551378.0	1099658.34870169	18385337.5	812882.458533699	66412800.216
2020-05-26							1.30755558064516	68.3594299423756	2385.33870967742	295782.0	25.5813937261146	15138043247083.0	1028006698.0951				93312010.2232088	162703787600.7622	8899.66	58321109.796875	20858.71875	7687822.76814688	295782.0	291137.0	605213.0	952761.581576603	18386112.855691057	721876.362825904	66410099.10569106
2020-05-27							1.34352728985507	81.2903394615554	2122.65942028986	292927.0	29.3588214770532	15138043247083.0	1653961345.48304				103847237.183894	166459539829.16434	8842.85	47387488.895833336	14488.192708333334	9241012.00693874	292927.0	287455.0	603823.0	1106668.09300837	18386931.80555556	745727.631938745	66399383.75555556
2020-05-28							1.28180148854962	118.666059621303	2289.3893129771	299910.0	28.1988842926557	15138043247083.0	1299498648.03744				98579623.7035512	171473050653.95993	9197.54	38417153.07291666	18367.58333333333	8457127.38821037	299910.0	294489.0	617362.0	839340.520864076	18387775.0	826468.01321037	66340134.64885496
2020-05-29							1.2709125511811	60.7171205665049	2212.28346456693	280960.0	29.86254895071	15138043247083.0	1652605318.46225				95569558.8576412	173974155464.55597	9569.21	28482149.713541668	13234.661458333334	8526743.18954307	280960.0	276012.0	591013.0	1047675.48051426	18388579.61309524	898408.814543075	66327255.13492064
2020-05-30							1.2455241025641	81.3856731988826	1833.62820512821	286046.0	34.6559503218519	15138043247083.0	726174719.659483				117392528.990488	174743672639.60336	9425.98	8524120.427083334	5127.135416666667	9913195.96576446	286046.0	281145.0	556912.0	587440.145320611	18389465.625	650716.372014456	66231803.13461538
[truncated: 2,129 more rows]
[truncated: 76 more columns]
