# Supplementary material for: Landauer-Based Economic Temperature in Blockspace Markets: Evidence from Bitcoin and Ethereum
Source: Entropy (Basel). 2026 May 1;28(5):508. doi: 10.3390/e28050508 (PMC13205438; doi:10.3390/e28050508)
Supplement: Supplementary file 1 [file entropy-28-00508-s001.zip › entropy_submission_entropy_optimized/DATA_SOURCES.md]

# Data Sources and Provenance

All raw data used by this replication package are derived from publicly available blockchain explorers and open datasets. No proprietary or restricted data are used.

## 1. Bitcoin panel — `master_dataset_corrected.csv`

**Sources combined in this file:**

| Source                                   | Variables drawn                                                                    |
|------------------------------------------|------------------------------------------------------------------------------------|
| Blockchain.com Charts API                | Daily UTXO count, confirmed transactions, mempool size, miners revenue, BTC price, transaction fees, average block size. |
| Google BigQuery (`bigquery-public-data.crypto_bitcoin`) | Cross-validation of daily transaction counts and block-level fee aggregates. |
| Mempool.space API                        | Median fee rate in satoshis per virtual byte (`fee_rate_sats_vb`) and percentile fee rates (`mm_fee_rates_avgfee_0..100`). |

**Coverage:** 1 January 2017 through 28 March 2026.
**Row count:** 3,375 daily observations in the raw file; 3,371 after cleaning.
**Cleaning filter:** rows with non-positive fee rate, UTXO count, mempool size, or block size are dropped by `01_data_preparation.py`.

## 2. Ethereum panel — `ethereum_daily_data.csv`

**Source:** Google BigQuery public dataset `bigquery-public-data.crypto_ethereum`.

**Daily aggregations (SQL sketch):**

```sql
SELECT
  DATE(block_timestamp)                                  AS date,
  COUNT(DISTINCT block_number)                           AS block_count,
  SUM(CAST(receipt_gas_used AS NUMERIC) *
      CAST(receipt_effective_gas_price AS NUMERIC)) / 1e18
                                                         AS fee_total_eth,
  COUNT(*)                                               AS tx_count,
  COUNT(DISTINCT from_address)                           AS active_addresses
FROM `bigquery-public-data.crypto_ethereum.transactions`
WHERE DATE(block_timestamp) BETWEEN '2015-08-08' AND '2026-03-29'
GROUP BY date
ORDER BY date;
```

Daily ETH/USD price is joined from the public CoinGecko historical price series for ETH.

**Coverage:** 8 August 2015 through 29 March 2026.
**Row count:** 3,894 daily observations; 3,887 after cleaning.

## 3. Ethereum gas panel — `ethereum_gas_data.csv`

**Source:** Google BigQuery public dataset `bigquery-public-data.crypto_ethereum.transactions`.

**Purpose:** Supports the USD/gas standardized robustness proxy reported in Supplementary Table S4.

**SQL query used to generate the file:**

```sql
SELECT
  DATE(block_timestamp)                                  AS date,
  SUM(receipt_gas_used)                                  AS total_gas_used,
  SUM(CAST(receipt_gas_used AS NUMERIC) *
      CAST(receipt_effective_gas_price AS NUMERIC)) / POWER(10, 18)
                                                         AS total_fees_eth_from_gas,
  SAFE_DIVIDE(
    SUM(CAST(receipt_gas_used AS NUMERIC) *
        CAST(receipt_effective_gas_price AS NUMERIC)),
    SUM(receipt_gas_used)
  ) / POWER(10, 9)
                                                         AS weighted_gas_price_gwei,
  COUNT(*)                                               AS tx_count_gas
FROM `bigquery-public-data.crypto_ethereum.transactions`
WHERE DATE(block_timestamp) BETWEEN '2015-08-08' AND '2026-03-29'
  AND receipt_gas_used IS NOT NULL
  AND receipt_effective_gas_price IS NOT NULL
GROUP BY date
ORDER BY date;
```

**Coverage:** 8 August 2015 through 29 March 2026.
**Row count:** 3,887 daily observations.
**Validation:** `total_fees_eth_from_gas` matches the independently sourced `fee_total_eth` in `ethereum_daily_data.csv` at unit-level precision on every day in the panel.

## 4. Fetch dates

| File                              | Retrieved on   |
|-----------------------------------|----------------|
| `master_dataset_corrected.csv`    | 2026-03-28     |
| `ethereum_daily_data.csv`         | 2026-03-29     |
| `ethereum_gas_data.csv`           | 2026-04-21     |

## 5. Licensing

All cited public datasets are redistributable under their respective licences:

- Google BigQuery public datasets: Google BigQuery Public Data licence (derivative works permitted with attribution).
- Blockchain.com Charts: free public API (non-commercial redistribution permitted).
- Mempool.space: MIT-licensed API.
- CoinGecko historical price: public historical series (redistribution permitted with attribution).

No personal, financial-account, or otherwise restricted data are included.

## 6. Reproducing the raw data

The ETH gas panel (`ethereum_gas_data.csv`) can be regenerated directly from BigQuery by running the SQL query in Section 3 above. The BTC panel and ETH transactions panel were assembled from multiple public sources using scripts outside this replication archive; they are included here as static input files to keep the pipeline deterministic and offline-reproducible.
