# Supplementary material for: Landauer-Based Economic Temperature in Blockspace Markets: Evidence from Bitcoin and Ethereum
Source: Entropy (Basel). 2026 May 1;28(5):508. doi: 10.3390/e28050508 (PMC13205438; doi:10.3390/e28050508)
Supplement: Supplementary file 1 [file entropy-28-00508-s001.zip › entropy_submission_entropy_optimized/MANIFEST.md]

# MANIFEST

**Paper:** Landauer-Based Economic Temperature in Blockspace Markets: Evidence from Bitcoin and Ethereum
**Target journal:** *Entropy* (MDPI)
**Purpose:** Submission-ready replication supplement (revised version)

## Code (12 files, `code/`)

| File                       | Purpose                                                                           |
|----------------------------|-----------------------------------------------------------------------------------|
| `00_run_all.py`            | Master runner: executes the full pipeline in order.                               |
| `01_data_preparation.py`   | Builds cleaned BTC/ETH canonical daily/weekly/monthly panels.                    |
| `02_stationarity.py`       | State-variable diagnostics: ADF, KPSS, AR(1), variance ratios, bootstrap.         |
| `03_maxwell_relations.py`  | Maxwell-type cross-partial tests by frequency (10 quantile bins).                 |
| `04_carnot_efficiency.py`  | Carnot-style efficiency bounds and second-law daily compliance.                   |
| `05_phase_transitions.py`  | Regime separation: bull/bear, congestion tiers, critical temperatures.            |
| `06_structural_breaks.py`  | Chow tests and CUSUM analysis around protocol events.                             |
| `07_robustness.py`         | Sensitivity analysis: alternative bins, subsamples, variable definitions.         |
| `08_figures.py`            | Generates Figures 1-5 and Figure S1 at 300 DPI.                                   |
| `09_tables.py`             | Generates main tables and Supplementary Tables S1-S3 (CSV + LaTeX).               |
| `10_proxy_sensitivity.py`  | Sensitivity to alternative temperature proxies (Supplementary Table S4).          |
| `10b_mr4_subperiods.py`    | Ethereum MR4 z-statistics by subperiod (pre/post EIP-1559, Merge, Shanghai).      |

## Raw input data (3 files, `data/`)

| File                              | Description                                                                       |
|-----------------------------------|-----------------------------------------------------------------------------------|
| `master_dataset_corrected.csv`    | Raw Bitcoin daily panel (126 columns, 3,375 rows, 2017-01-01 to 2026-03-28).      |
| `ethereum_daily_data.csv`         | Raw Ethereum daily panel (10 columns, 3,894 rows, 2015-08-08 to 2026-03-29).      |
| `ethereum_gas_data.csv`           | Raw Ethereum daily gas totals (5 columns, 3,887 rows; BigQuery).                  |

Raw data provenance is documented in `DATA_SOURCES.md`.

## Cleaned panels (generated by `01_data_preparation.py`, written into `data/`)

| File                     | Description                                                                  |
|--------------------------|------------------------------------------------------------------------------|
| `btc_daily_clean.csv`    | BTC daily panel after cleaning and T, S, P, V construction (3,371 obs).      |
| `btc_weekly.csv`         | BTC weekly aggregate (Monday-anchored mean).                                 |
| `btc_monthly.csv`        | BTC monthly aggregate (calendar-month mean).                                 |
| `eth_daily_clean.csv`    | ETH daily panel after cleaning, merged with gas data (3,887 obs).            |
| `eth_weekly.csv`         | ETH weekly aggregate.                                                         |
| `eth_monthly.csv`        | ETH monthly aggregate.                                                        |

## Intermediate results (15 files, `results/`)

| File                                    | Description                                                            |
|-----------------------------------------|------------------------------------------------------------------------|
| `F1_stationarity_BTC.csv`               | BTC state-variable diagnostics.                                        |
| `F1_stationarity_ETH.csv`               | ETH state-variable diagnostics.                                        |
| `F1_stationarity_comparison.csv`        | BTC/ETH side-by-side comparison.                                       |
| `F2_maxwell_BTC.csv`                    | BTC Maxwell relations (daily, weekly, monthly).                        |
| `F2_maxwell_ETH.csv`                    | ETH Maxwell relations (daily, weekly, monthly).                        |
| `F2_maxwell_comparison.csv`             | BTC/ETH Maxwell side-by-side comparison.                               |
| `F3_carnot_BTC.csv`                     | BTC Carnot diagnostics.                                                |
| `F3_carnot_ETH.csv`                     | ETH Carnot diagnostics.                                                |
| `F4_phases_BTC.csv`                     | BTC regime and threshold analysis.                                     |
| `F4_phases_ETH.csv`                     | ETH regime and threshold analysis.                                     |
| `F5_breaks_BTC.csv`                     | BTC structural breaks (Ordinals).                                      |
| `F5_breaks_ETH.csv`                     | ETH structural breaks (EIP-1559, Merge, Shanghai).                     |
| `F6_robustness.csv`                     | Robustness checks (bin sensitivity, HAC, alt variables, subsamples).   |
| `F7_proxy_sensitivity.csv`              | Alternative-proxy diagnostics for Table S4.                            |
| `F8_eth_mr4_subperiods.csv`             | ETH MR4 z-statistics by protocol-event subperiod.                      |

## Figures (6 files, `figures/`, 300 DPI PNG)

| File                                      | Manuscript reference    |
|-------------------------------------------|-------------------------|
| `fig1_temperature_timeseries.png`         | Figure 1                |
| `fig2_mean_reversion.png`                 | Figure 2                |
| `fig3_maxwell_relations.png`              | Figure 3                |
| `fig4_carnot_support.png`                 | Figure 4                |
| `fig5_structural_breaks.png`              | Figure 5                |
| `figS1_bull_bear_distributions.png`       | Supplementary Figure S1 |

## Tables (22 files, `tables/`, CSV + LaTeX pairs)

### Main tables

| File                            | Content                                                               |
|---------------------------------|-----------------------------------------------------------------------|
| `table1_variable_mapping.*`     | Canonical thermodynamic variable mapping (manuscript Table 2).        |
| `table2_state_variable.*`       | Descriptive statistics and state-variable diagnostics (Table 3).      |
| `table3_maxwell_relations.*`    | Maxwell relations by chain and frequency (Table 4).                   |
| `table4_carnot_support.*`       | Carnot-style efficiency diagnostics (Table 5).                        |
| `table5a_regime_thresholds.*`   | Regime thresholds (Table 6, Panel A).                                 |
| `table5b_structural_breaks.*`   | Structural-break estimates (Table 6, Panel B).                        |
| `table6_full_break_matrix.*`    | Detailed break matrix (supplementary to Section 3.6).                 |

Note: The manuscript's Table 1 is the thermodynamic notation table (symbols and roles); it is maintained directly in the manuscript and not regenerated by this package.

### Supplementary tables

| File                                | Manuscript reference                                      |
|-------------------------------------|-----------------------------------------------------------|
| `tableS1_maxwell_robustness.*`      | Table S1 (Maxwell pass matrices under alternative bins)   |
| `tableS2_carnot_robustness.*`       | Table S2 (Carnot compliance under alternative regimes)    |
| `tableS3_subperiod_diagnostics.*`   | Table S3 (subperiod diagnostics)                          |
| `tableS4_proxy_robustness.*`        | Table S4 (alternative temperature proxies)                |

## Documentation

| File               | Purpose                                                                    |
|--------------------|----------------------------------------------------------------------------|
| `README.md`        | Overview, folder structure, reproduction instructions, output inventory.   |
| `MANIFEST.md`      | This file.                                                                 |
| `DATA_SOURCES.md`  | Raw data provenance, URLs, SQL queries, and fetch dates.                   |
| `requirements.txt` | Python dependencies.                                                       |
| `checksums.sha256` | SHA-256 checksums of every file in the archive.                            |
