# Supplementary material for: Landauer-Based Economic Temperature in Blockspace Markets: Evidence from Bitcoin and Ethereum
Source: Entropy (Basel). 2026 May 1;28(5):508. doi: 10.3390/e28050508 (PMC13205438; doi:10.3390/e28050508)
Supplement: Supplementary file 1 [file entropy-28-00508-s001.zip › entropy_submission_entropy_optimized/README.md]

# Replication Package: Landauer-Based Economic Temperature in Blockspace Markets: Evidence from Bitcoin and Ethereum

**Authors:** Michael Zouari, Ilan Alon, Zeev Shtudiner
**Target journal:** *Entropy* (MDPI)
**Package status:** Submission-ready replication supplement (revised)

## Overview

This package contains all data, code, and outputs required to reproduce the empirical results reported in the manuscript. The paper constructs canonical thermodynamic state variables from daily Bitcoin (3,371 observations, 1 January 2017 to 28 March 2026) and Ethereum (3,887 observations, 8 August 2015 to 29 March 2026) data and evaluates five diagnostic layers:

1. State-variable behavior (ADF, KPSS, AR(1), variance ratios);
2. Maxwell-type cross-partial integrability;
3. Carnot-style efficiency bounds;
4. Nonlinear regime separation and phase transitions;
5. Structural-break sensitivity to protocol events.

The findings provide partial, frequency-dependent, and chain-specific empirical support for a Landauer-based thermodynamic description of blockspace markets.

## Folder structure

```text
entropy_submission_entropy_optimized/
├── README.md
├── MANIFEST.md
├── DATA_SOURCES.md
├── requirements.txt
├── checksums.sha256
├── code/
│   ├── 00_run_all.py                  # Master runner
│   ├── 01_data_preparation.py         # Data cleaning and aggregation
│   ├── 02_stationarity.py             # State-variable diagnostics
│   ├── 03_maxwell_relations.py        # Maxwell-type integrability tests
│   ├── 04_carnot_efficiency.py        # Carnot-style efficiency bounds
│   ├── 05_phase_transitions.py        # Regime and threshold analysis
│   ├── 06_structural_breaks.py        # Chow and CUSUM tests
│   ├── 07_robustness.py               # Sensitivity analysis
│   ├── 08_figures.py                  # Figure generation (300 DPI)
│   ├── 09_tables.py                   # Main and supplementary tables
│   ├── 10_proxy_sensitivity.py        # Table S4: alternative proxies
│   └── 10b_mr4_subperiods.py          # ETH MR4 z-values by subperiod
├── data/
│   ├── master_dataset_corrected.csv   # Raw BTC panel (see DATA_SOURCES.md)
│   ├── ethereum_daily_data.csv        # Raw ETH panel (BigQuery)
│   └── ethereum_gas_data.csv          # Raw ETH gas data (BigQuery)
├── results/                           # 15 intermediate result CSVs (F1-F8)
├── figures/                           # 6 publication-ready PNG figures
└── tables/                            # 22 CSV + LaTeX table files
```

The cleaned daily/weekly/monthly panels for Bitcoin and Ethereum are constructed by `01_data_preparation.py` and written into `data/`. They are regenerated automatically on each pipeline run.

## Reproducing the package

From the package root:

```bash
pip install -r requirements.txt
python code/00_run_all.py
```

The runner executes the eleven analysis scripts in order: data preparation, state-variable diagnostics, Maxwell relations, Carnot diagnostics, regime analysis, structural-break tests, robustness checks, figures, tables, alternative-proxy sensitivity (Table S4), and the ETH MR4 subperiod z-values.

On a standard desktop environment the pipeline completes in approximately 90–110 seconds. Peak memory use is approximately 384 MB during figure generation. The compressed archive is about 5 MiB; the uncompressed package is about 10 MiB.

## Expected outputs

### Main figures (in `figures/`)

- `fig1_temperature_timeseries.png` – Daily log-temperature series for BTC and ETH.
- `fig2_mean_reversion.png` – AR(1) mean-reversion diagnostics.
- `fig3_maxwell_relations.png` – Maxwell-type z-statistics by chain and frequency.
- `fig4_carnot_support.png` – Carnot efficiency bound and heat-engine relation.
- `fig5_structural_breaks.png` – Structural breaks in the temperature–batching relation.
- `figS1_bull_bear_distributions.png` – Bull/bear temperature distributions.

### Main tables (in `tables/`, CSV + LaTeX)

- `table1_variable_mapping` – Canonical thermodynamic variable mapping.
- `table2_state_variable` – Descriptive statistics and state-variable diagnostics.
- `table3_maxwell_relations` – Maxwell relations by chain and frequency.
- `table4_carnot_support` – Carnot-style efficiency diagnostics.
- `table5a_regime_thresholds` – Regime thresholds (Panel A).
- `table5b_structural_breaks` – Structural-break estimates (Panel B).
- `table6_full_break_matrix` – Full structural-break matrix (detailed).

### Supplementary tables (in `tables/`, CSV + LaTeX)

- `tableS1_maxwell_robustness` – Maxwell pass matrices under alternative bin specifications.
- `tableS2_carnot_robustness` – Carnot compliance under alternative regime definitions.
- `tableS3_subperiod_diagnostics` – Subperiod state-variable and Maxwell diagnostics.
- `tableS4_proxy_robustness` – Sensitivity of main diagnostics to alternative temperature proxies.

### Intermediate results (in `results/`)

- `F1_stationarity_BTC.csv`, `F1_stationarity_ETH.csv`, `F1_stationarity_comparison.csv`
- `F2_maxwell_BTC.csv`, `F2_maxwell_ETH.csv`, `F2_maxwell_comparison.csv`
- `F3_carnot_BTC.csv`, `F3_carnot_ETH.csv`
- `F4_phases_BTC.csv`, `F4_phases_ETH.csv`
- `F5_breaks_BTC.csv`, `F5_breaks_ETH.csv`
- `F6_robustness.csv`
- `F7_proxy_sensitivity.csv`
- `F8_eth_mr4_subperiods.csv`

## Software requirements

- Python 3.11 or later
- See `requirements.txt` for the specific package versions tested.

## Data availability

All data and code required to reproduce the outputs are included in this archive. Raw sources are documented in `DATA_SOURCES.md`. The same package will be deposited in a public repository (Zenodo) and assigned a DOI upon acceptance.

## Integrity verification

All package files are listed with SHA-256 checksums in `checksums.sha256`. To verify file integrity on a Unix-like system:

```bash
sha256sum -c checksums.sha256
```

Minor numerical drift on re-runs (at the 1e-14 level) is possible due to differences in NumPy/pandas/statsmodels versions. The checksums can be regenerated after a fresh pipeline run with:

```bash
find . -type f -not -name "checksums.sha256" | sort | xargs sha256sum > checksums.sha256
```
