# Supplementary material for: Landauer-Based Economic Temperature in Blockspace Markets: Evidence from Bitcoin and Ethereum
Source: Entropy (Basel). 2026 May 1;28(5):508. doi: 10.3390/e28050508 (PMC13205438; doi:10.3390/e28050508)
Supplement: Supplementary file 1 [file entropy-28-00508-s001.zip › entropy_submission_entropy_optimized/requirements.txt]

# Minimal environment for the frozen Entropy replication package
numpy>=1.23
pandas>=1.5
scipy>=1.9
statsmodels>=0.13
matplotlib>=3.6
arch>=5.3
