# Supplementary material for: Landauer-Based Economic Temperature in Blockspace Markets: Evidence from Bitcoin and Ethereum
Source: Entropy (Basel). 2026 May 1;28(5):508. doi: 10.3390/e28050508 (PMC13205438; doi:10.3390/e28050508)
Supplement: Supplementary file 1 [file entropy-28-00508-s001.zip › entropy_submission_entropy_optimized/results/F1_stationarity_BTC.csv]

chain	n_obs	ADF_statistic	ADF_pvalue	ADF_lags	ADF_nobs	ADF_cv_1pct	ADF_cv_5pct	ADF_cv_10pct	KPSS_statistic	KPSS_pvalue	KPSS_lags	KPSS_cv_1pct	KPSS_cv_5pct	KPSS_cv_10pct	PP_statistic	PP_pvalue	PP_lags	PP_method	AR1_phi	AR1_phi_se	AR1_tstat	AR1_pvalue	AR1_const	AR1_R2	AR1_nobs	half_life_days	long_run_mean	boot_phi_mean	boot_phi_std	boot_phi_CI_lower	boot_phi_CI_upper	boot_n_valid	VR_q2	VR_q2_zstat	VR_q2_pvalue	VR_q5	VR_q5_zstat	VR_q5_pvalue	VR_q10	VR_q10_zstat	VR_q10_pvalue	VR_q30	VR_q30_zstat	VR_q30_pvalue	verdict	is_stationary	is_mean_reverting	VR_all_significant
BTC	3371	-3.3515170959053195	0.012726952734645311	28	3342	-3.432308207616042	-2.8624052215712084	-2.567230574660282	0.3058684049112487	0.1	37	0.739	0.463	0.347	-6.324680825575096	3.006582349750111e-08	29	arch.PhillipsPerron	0.9670596750698807	0.004391999205970618	220.18666892180448	0.0	-0.24520107029525248	0.9350436063400249	3370	20.694003631841834	-7.443796344311415	0.9658833433961367	0.004672955857204941	0.9565655156543298	0.9738040669685799	500	0.8954701341543672	-0.04680604081961708	0.9626678144344682	0.5613517153219816	-0.1096775857194722	0.9126650771616147	0.43927196734360574	-0.1048481883569889	0.9164962719643475	0.27511831763117417	-0.08741557323908267	0.9303411911091128	STATIONARY - Consistent across tests	True	True	False
