# Supplementary material for: Landauer-Based Economic Temperature in Blockspace Markets: Evidence from Bitcoin and Ethereum
Source: Entropy (Basel). 2026 May 1;28(5):508. doi: 10.3390/e28050508 (PMC13205438; doi:10.3390/e28050508)
Supplement: Supplementary file 1 [file entropy-28-00508-s001.zip › entropy_submission_entropy_optimized/results/F1_stationarity_comparison.csv]

Metric	BTC	ETH
Observations	3371	3887
ADF statistic	-3.3515	-2.2442
ADF p-value	0.012727	0.190600
ADF lags	28	29
KPSS statistic	0.3059	5.6022
KPSS p-value	0.1000	0.0100
PP statistic	-6.3247	-2.4087
PP p-value	0.00000003	0.13929207
AR(1) phi	0.967060	0.991269
AR(1) SE(phi)	0.004392	0.002100
Half-life (days)	20.69	79.04
Long-run mean log(T*)	-7.4438	18.4790
Boot phi 95% CI lower	0.956566	0.984452
Boot phi 95% CI upper	0.973804	0.993710
VR(2)	0.8955	0.7837
VR(5)	0.5614	0.4394
VR(10)	0.4393	0.2924
VR(30)	0.2751	0.1746
Verdict	STATIONARY - Consistent across tests	MEAN-REVERTING - phi < 1 but mixed stationarity tests
