# Supplementary material for: Landauer-Based Economic Temperature in Blockspace Markets: Evidence from Bitcoin and Ethereum
Source: Entropy (Basel). 2026 May 1;28(5):508. doi: 10.3390/e28050508 (PMC13205438; doi:10.3390/e28050508)
Supplement: Supplementary file 1 [file entropy-28-00508-s001.zip › entropy_submission_entropy_optimized/results/F1_stationarity_ETH.csv]

chain	n_obs	ADF_statistic	ADF_pvalue	ADF_lags	ADF_nobs	ADF_cv_1pct	ADF_cv_5pct	ADF_cv_10pct	KPSS_statistic	KPSS_pvalue	KPSS_lags	KPSS_cv_1pct	KPSS_cv_5pct	KPSS_cv_10pct	PP_statistic	PP_pvalue	PP_lags	PP_method	AR1_phi	AR1_phi_se	AR1_tstat	AR1_pvalue	AR1_const	AR1_R2	AR1_nobs	half_life_days	long_run_mean	boot_phi_mean	boot_phi_std	boot_phi_CI_lower	boot_phi_CI_upper	boot_n_valid	VR_q2	VR_q2_zstat	VR_q2_pvalue	VR_q5	VR_q5_zstat	VR_q5_pvalue	VR_q10	VR_q10_zstat	VR_q10_pvalue	VR_q30	VR_q30_zstat	VR_q30_pvalue	verdict	is_stationary	is_mean_reverting	VR_all_significant
ETH	3887	-2.2441880591464796	0.19060021521397996	29	3857	-3.432046566613074	-2.8622896501000428	-2.567169048038951	5.60224828099085	0.01	39	0.739	0.463	0.347	-2.4087138678005555	0.13929207329500104	30	arch.PhillipsPerron	0.9912687544497134	0.002099870922303547	472.06175575891916	0.0	0.1613443121737778	0.98286921288539	3886	79.03989581445158	18.47895712525023	0.9899887504911028	0.002437606824143736	0.984451945894736	0.9937099399279978	500	0.7836709258212188	-0.08105098553316041	0.9354014052540818	0.43941606681048656	-0.11986580282114266	0.9045894545085211	0.2924113534837971	-0.12066019658518957	0.9039601871059397	0.17457802076694706	-0.09592233542712467	0.9235822552684636	MEAN-REVERTING - phi < 1 but mixed stationarity tests	False	True	False
