# Supplementary material for: Landauer-Based Economic Temperature in Blockspace Markets: Evidence from Bitcoin and Ethereum
Source: Entropy (Basel). 2026 May 1;28(5):508. doi: 10.3390/e28050508 (PMC13205438; doi:10.3390/e28050508)
Supplement: Supplementary file 1 [file entropy-28-00508-s001.zip › entropy_submission_entropy_optimized/results/F2_maxwell_BTC.csv]

chain	frequency	n_obs	relation	label	lhs_desc	rhs_desc	lhs_mean	lhs_se	lhs_n_bins	rhs_mean	rhs_se	rhs_n_bins	ratio_LHS_over_RHS	z_stat	p_value	pass_fail
BTC	daily	3371	MR1	(dT/dV)_S = -(dP/dS)_V	(dT/dV)_S	- (dP/dS)_V	1.091134	0.749593	10	2.532726	0.537212	10	0.430814	-1.563180	0.118010	PASS
BTC	daily	3371	MR2	(dT/dP)_S = (dV/dS)_P	(dT/dP)_S	(dV/dS)_P	0.431828	0.041268	10	0.535525	0.032495	10	0.806365	-1.974186	0.048361	FAIL
BTC	daily	3371	MR3	(dS/dV)_T = (dP/dT)_V	(dS/dV)_T	(dP/dT)_V	1.192868	0.076506	10	0.921480	0.127084	10	1.294513	1.829551	0.067317	PASS
BTC	daily	3371	MR4	(dS/dP)_T = -(dV/dT)_P	(dS/dP)_T	- (dV/dT)_P	0.081853	0.060202	10	0.043313	0.044010	10	1.889804	0.516813	0.605287	PASS
BTC	weekly	483	MR1	(dT/dV)_S = -(dP/dS)_V	(dT/dV)_S	- (dP/dS)_V	2.199280	1.328336	10	2.706017	1.057801	10	0.812737	-0.298421	0.765382	PASS
BTC	weekly	483	MR2	(dT/dP)_S = (dV/dS)_P	(dT/dP)_S	(dV/dS)_P	0.466753	0.046949	10	0.513776	0.028746	10	0.908476	-0.854182	0.393004	PASS
BTC	weekly	483	MR3	(dS/dV)_T = (dP/dT)_V	(dS/dV)_T	(dP/dT)_V	1.314920	0.091421	10	0.851661	0.174121	10	1.543948	2.355608	0.018492	FAIL
BTC	weekly	483	MR4	(dS/dP)_T = -(dV/dT)_P	(dS/dP)_T	- (dV/dT)_P	0.069902	0.076504	10	0.034588	0.052172	10	2.021014	0.381368	0.702930	PASS
BTC	monthly	111	MR1	(dT/dV)_S = -(dP/dS)_V	(dT/dV)_S	- (dP/dS)_V	4.390638	2.035970	10	0.113181	4.727557	10	38.793051	0.831006	0.405971	PASS
BTC	monthly	111	MR2	(dT/dP)_S = (dV/dS)_P	(dT/dP)_S	(dV/dS)_P	0.474237	0.059407	10	0.463500	0.069229	10	1.023165	0.117698	0.906307	PASS
BTC	monthly	111	MR3	(dS/dV)_T = (dP/dT)_V	(dS/dV)_T	(dP/dT)_V	1.394919	0.127220	10	0.958656	0.224817	10	1.455078	1.688868	0.091245	PASS
BTC	monthly	111	MR4	(dS/dP)_T = -(dV/dT)_P	(dS/dP)_T	- (dV/dT)_P	0.070823	0.106084	10	0.057655	0.059935	10	1.228402	0.108076	0.913935	PASS
