# Supplementary material for: Landauer-Based Economic Temperature in Blockspace Markets: Evidence from Bitcoin and Ethereum
Source: Entropy (Basel). 2026 May 1;28(5):508. doi: 10.3390/e28050508 (PMC13205438; doi:10.3390/e28050508)
Supplement: Supplementary file 1 [file entropy-28-00508-s001.zip › entropy_submission_entropy_optimized/results/F2_maxwell_comparison.csv]

frequency	relation	label	btc_z_stat	btc_p_value	btc_ratio	btc_pass	eth_z_stat	eth_p_value	eth_ratio	eth_pass
daily	MR1	(dT/dV)_S = -(dP/dS)_V	-1.563180	0.118010	0.430814	PASS	-1.294562	0.195471	5.705991	PASS
daily	MR2	(dT/dP)_S = (dV/dS)_P	-1.974186	0.048361	0.806365	FAIL	-0.428778	0.668085	-1.377998	PASS
daily	MR3	(dS/dV)_T = (dP/dT)_V	1.829551	0.067317	1.294513	PASS	2.373931	0.017600	8.287206	FAIL
daily	MR4	(dS/dP)_T = -(dV/dT)_P	0.516813	0.605287	1.889804	PASS	10.293414	0.000000	115.167924	FAIL
weekly	MR1	(dT/dV)_S = -(dP/dS)_V	-0.298421	0.765382	0.812737	PASS	-1.283317	0.199381	6.286696	PASS
weekly	MR2	(dT/dP)_S = (dV/dS)_P	-0.854182	0.393004	0.908476	PASS	-0.467271	0.640306	-1.820813	PASS
weekly	MR3	(dS/dV)_T = (dP/dT)_V	2.355608	0.018492	1.543948	FAIL	2.314863	0.020620	8.576499	FAIL
weekly	MR4	(dS/dP)_T = -(dV/dT)_P	0.381368	0.702930	2.021014	PASS	10.098639	0.000000	99.965922	FAIL
monthly	MR1	(dT/dV)_S = -(dP/dS)_V	0.831006	0.405971	38.793051	PASS	-1.184562	0.236191	6.266439	PASS
monthly	MR2	(dT/dP)_S = (dV/dS)_P	0.117698	0.906307	1.023165	PASS	-0.044237	0.964715	0.739092	PASS
monthly	MR3	(dS/dV)_T = (dP/dT)_V	1.688868	0.091245	1.455078	PASS	2.051789	0.040190	7.990282	FAIL
monthly	MR4	(dS/dP)_T = -(dV/dT)_P	0.108076	0.913935	1.228402	PASS	8.194742	0.000000	42.325081	FAIL
