# Supplementary material for: Landauer-Based Economic Temperature in Blockspace Markets: Evidence from Bitcoin and Ethereum
Source: Entropy (Basel). 2026 May 1;28(5):508. doi: 10.3390/e28050508 (PMC13205438; doi:10.3390/e28050508)
Supplement: Supplementary file 1 [file entropy-28-00508-s001.zip › entropy_submission_entropy_optimized/results/F2_maxwell_ETH.csv]

chain	frequency	n_obs	relation	label	lhs_desc	rhs_desc	lhs_mean	lhs_se	lhs_n_bins	rhs_mean	rhs_se	rhs_n_bins	ratio_LHS_over_RHS	z_stat	p_value	pass_fail
ETH	daily	3887	MR1	(dT/dV)_S = -(dP/dS)_V	(dT/dV)_S	- (dP/dS)_V	-5.605900	3.571313	10	-0.982459	0.029323	10	5.705991	-1.294562	0.195471	PASS
ETH	daily	3887	MR2	(dT/dP)_S = (dV/dS)_P	(dT/dP)_S	(dV/dS)_P	-0.177588	0.712435	10	0.128874	0.057298	10	-1.377998	-0.428778	0.668085	PASS
ETH	daily	3887	MR3	(dS/dV)_T = (dP/dT)_V	(dS/dV)_T	(dP/dT)_V	2.093428	0.766454	10	0.252610	0.117645	10	8.287206	2.373931	0.017600	FAIL
ETH	daily	3887	MR4	(dS/dP)_T = -(dV/dT)_P	(dS/dP)_T	- (dV/dT)_P	0.764133	0.072495	10	0.006635	0.012651	10	115.167924	10.293414	0.000000	FAIL
ETH	weekly	556	MR1	(dT/dV)_S = -(dP/dS)_V	(dT/dV)_S	- (dP/dS)_V	-6.324912	4.144459	10	-1.006079	0.033789	10	6.286696	-1.283317	0.199381	PASS
ETH	weekly	556	MR2	(dT/dP)_S = (dV/dS)_P	(dT/dP)_S	(dV/dS)_P	-0.297341	0.983245	10	0.163302	0.071149	10	-1.820813	-0.467271	0.640306	PASS
ETH	weekly	556	MR3	(dS/dV)_T = (dP/dT)_V	(dS/dV)_T	(dP/dT)_V	2.159764	0.815597	10	0.251823	0.118862	10	8.576499	2.314863	0.020620	FAIL
ETH	weekly	556	MR4	(dS/dP)_T = -(dV/dT)_P	(dS/dP)_T	- (dV/dT)_P	0.799966	0.077320	10	0.008002	0.013103	10	99.965922	10.098639	0.000000	FAIL
ETH	monthly	128	MR1	(dT/dV)_S = -(dP/dS)_V	(dT/dV)_S	- (dP/dS)_V	-6.360583	4.512561	10	-1.015024	0.033915	10	6.266439	-1.184562	0.236191	PASS
ETH	monthly	128	MR2	(dT/dP)_S = (dV/dS)_P	(dT/dP)_S	(dV/dS)_P	0.145957	1.158164	10	0.197481	0.123526	10	0.739092	-0.044237	0.964715	PASS
ETH	monthly	128	MR3	(dS/dV)_T = (dP/dT)_V	(dS/dV)_T	(dP/dT)_V	2.266811	0.957113	10	0.283696	0.134587	10	7.990282	2.051789	0.040190	FAIL
ETH	monthly	128	MR4	(dS/dP)_T = -(dV/dT)_P	(dS/dP)_T	- (dV/dT)_P	0.792823	0.092749	10	0.018732	0.017906	10	42.325081	8.194742	0.000000	FAIL
