# Supplementary material for: Landauer-Based Economic Temperature in Blockspace Markets: Evidence from Bitcoin and Ethereum
Source: Entropy (Basel). 2026 May 1;28(5):508. doi: 10.3390/e28050508 (PMC13205438; doi:10.3390/e28050508)
Supplement: Supplementary file 1 [file entropy-28-00508-s001.zip › entropy_submission_entropy_optimized/results/F3_carnot_BTC.csv]

metric	value	p_value	unit
regime_n_high	413.0		count
regime_n_medium	1197.0		count
regime_n_low	1761.0		count
regime_n_total	3371.0		count
T_hot_mean	0.003494207113035586		USD/bit
T_cold_mean	0.0004005007245583392		USD/bit
eta_carnot_global	0.8853815152902013		ratio
eta_actual_mean	0.0487729467364067		ratio
eta_actual_median	0.021298715172057003		ratio
2nd_law_daily_testable	1968.0		count
2nd_law_daily_violations	38.0		count
2nd_law_daily_compliance_pct	98.06910569105692		pct
2nd_law_global_testable	3371.0		count
2nd_law_global_violations	0.0		count
2nd_law_global_compliance_pct	100.0		pct
heat_engine_n_months	111.0		count
heat_engine_pearson_r	0.978921079178686	4.970511419402567e-77	corr
heat_engine_spearman_r	0.9715865215865215	4.775960103513302e-70	corr
entropy_prod_n_obs	3371.0		count
entropy_prod_n_positive	1968.0		count
entropy_prod_n_negative	1403.0		count
entropy_prod_pct_positive	58.38030258083655		pct
entropy_prod_mean_dS	2223596038.0667553		USD/bit
entropy_prod_median_dS	176660651.18493056		USD/bit
entropy_prod_HE_n_obs	1968.0		count
entropy_prod_HE_n_positive	1968.0		count
entropy_prod_HE_n_negative	0.0		count
entropy_prod_HE_pct_positive	100.0		pct
entropy_prod_HE_mean_dS	4059354861.088686		USD/bit
entropy_prod_HE_median_dS	1173353369.0435987		USD/bit
