# Supplementary material for: Landauer-Based Economic Temperature in Blockspace Markets: Evidence from Bitcoin and Ethereum
Source: Entropy (Basel). 2026 May 1;28(5):508. doi: 10.3390/e28050508 (PMC13205438; doi:10.3390/e28050508)
Supplement: Supplementary file 1 [file entropy-28-00508-s001.zip › entropy_submission_entropy_optimized/results/F3_carnot_ETH.csv]

metric	value	p_value	unit
regime_fee_median_gwei	1232321.465973888		Gwei
regime_n_high	1943.0		count
regime_n_medium	0.0		count
regime_n_low	1944.0		count
regime_n_total	3887.0		count
T_hot_mean	1493787956.4070537		USD_gwei/bit
T_cold_mean	87857211.84179269		USD_gwei/bit
eta_carnot_global	0.9411849510066261		ratio
eta_actual_mean	0.20141042636805956		ratio
eta_actual_median	0.0903100026167437		ratio
2nd_law_daily_testable	2088.0		count
2nd_law_daily_violations	47.0		count
2nd_law_daily_compliance_pct	97.74904214559386		pct
2nd_law_global_testable	3887.0		count
2nd_law_global_violations	0.0		count
2nd_law_global_compliance_pct	100.0		pct
heat_engine_n_months	128.0		count
heat_engine_pearson_r	0.9958156682097987	8.369850577199282e-133	corr
heat_engine_spearman_r	0.9918341420985167	1.4570094768308255e-114	corr
entropy_prod_n_obs	3887.0		count
entropy_prod_n_positive	2088.0		count
entropy_prod_n_negative	1799.0		count
entropy_prod_pct_positive	53.71751993825573		pct
entropy_prod_mean_dS	0.05522848687269011		USD/bit
entropy_prod_median_dS	0.0018419203847029105		USD/bit
entropy_prod_HE_n_obs	2088.0		count
entropy_prod_HE_n_positive	2088.0		count
entropy_prod_HE_n_negative	0.0		count
entropy_prod_HE_pct_positive	100.0		pct
entropy_prod_HE_mean_dS	0.10426046687492194		USD/bit
entropy_prod_HE_median_dS	0.04353804872123475		USD/bit
