# Supplementary material for: Landauer-Based Economic Temperature in Blockspace Markets: Evidence from Bitcoin and Ethereum
Source: Entropy (Basel). 2026 May 1;28(5):508. doi: 10.3390/e28050508 (PMC13205438; doi:10.3390/e28050508)
Supplement: Supplementary file 1 [file entropy-28-00508-s001.zip › entropy_submission_entropy_optimized/results/F4_phases_BTC.csv]

test	group1	group2	n1	n2	mean1	mean2	std1	std2	KS_stat	KS_pvalue	MW_U	MW_pvalue	Cohens_d	KW_H	KW_pvalue	Chow_F	Chow_pvalue	T_c	alpha	alpha_se	power_law_R2
Bull_vs_Bear	bull	bear	1820	1352.0	-6.908648810052641	-8.107003797793832	1.020658038733885	0.676764898803948	0.5185545224006762	5.798079315101041e-191	2086847.0	3.3581339120163185e-247	1.3457307081314958
Congestion_KruskalWallis	solid/liquid/gas	--	3371											1234.1861835563996	9.997131853436831e-269
Congestion_pairwise_solid_vs_liquid	solid	liquid	1761	1197.0	-8.022013722406284	-7.012895255228929	0.6301930094402318	1.016789206159883			438100.0	1.0413054175694658e-160	-1.2470999451204718
Congestion_pairwise_solid_vs_gas	solid	gas	1761	413.0	-8.022013722406284	-6.218690391749911	0.6301930094402318	1.005426613618406			38818.0	4.366362926084677e-176	-2.516386458842193
Congestion_pairwise_liquid_vs_gas	liquid	gas	1197	413.0	-7.012895255228929	-6.218690391749911	1.016789206159883	1.005426613618406			141188.0	1.0664822505628145e-38	-0.7833244640923528
Critical_Temperature	T<-5.411	T>=-5.411	3185	186.0					0.9695059165105248	9.738150244437088e-234								-5.410719347923132	2.937214763114618	0.6423955753327331	0.4274705063657609
Halving_2020_Chow	pre_halving	post_halving	1226	2145.0	-7.776083534818167	-7.2522342674928355	1.0706118524562647	1.0048037509319776	0.28090251238701486	9.969801115184025e-55	889898.0	4.288243644089599e-55	-0.5089773849549444			235.73333879039723	1.1102230246251565e-16
