# Supplementary material for: Landauer-Based Economic Temperature in Blockspace Markets: Evidence from Bitcoin and Ethereum
Source: Entropy (Basel). 2026 May 1;28(5):508. doi: 10.3390/e28050508 (PMC13205438; doi:10.3390/e28050508)
Supplement: Supplementary file 1 [file entropy-28-00508-s001.zip › entropy_submission_entropy_optimized/results/F4_phases_ETH.csv]

test	group1	group2	n1	n2	mean1	mean2	std1	std2	KS_stat	KS_pvalue	MW_U	MW_pvalue	Cohens_d	KW_H	KW_pvalue	Chow_F	Chow_pvalue	T_c	alpha	alpha_se	power_law_R2
Bull_vs_Bear	bull	bear	2190	1498	18.966309180241126	18.378064833966633	2.4499677238284683	2.003731742052916	0.21554828050795277	1.1118721597407911e-36	1971616.0	1.7625367326820165e-25	0.25808144945570566
Congestion_low_vs_high_tx	low_congestion	high_congestion	1944	1943	16.598298748656973	20.27176920031361	2.1087650672877967	1.434406275862068			277626.0	0.0	-2.0368873626392996	2120.610143578735	0.0
Critical_Temperature	T<15.958	T>=15.958	623	3264					0.9787270245176722	4.4e-323								15.958275246094232	-2.4749011207424023	0.20150776612511268	0.8627358952409788
EIP-1559_Chow	pre_EIP-1559	post_EIP-1559	2189	1698	17.072303490940598	20.190734971689942	2.42747070283933	1.4477816809896704	0.605447195286853	1.487e-321	521994.0	0.0	-1.5154715888303454			721.9808141096149	1.1102230246251565e-16
Merge_Chow	pre_Merge	post_Merge	2595	1292	17.781273157875237	19.746700061077597	2.800821509193057	1.2657471482893192	0.46772908128873697	2.492072595425285e-171	933635.0	1.876463667241455e-112	-0.8182037478083392			415.94867462968756	1.1102230246251565e-16
