# Supplementary material for: Landauer-Based Economic Temperature in Blockspace Markets: Evidence from Bitcoin and Ethereum
Source: Entropy (Basel). 2026 May 1;28(5):508. doi: 10.3390/e28050508 (PMC13205438; doi:10.3390/e28050508)
Supplement: Supplementary file 1 [file entropy-28-00508-s001.zip › entropy_submission_entropy_optimized/results/F5_breaks_BTC.csv]

test	break_date	dep_var	indep_var	F_statistic	p_value	slope_pre	R2_pre	N_pre	slope_post	R2_post	N_post	slope_change_pct	significant_5pct	notes
Chow_Ordinals	2023-02-01	log_T_star_corrected	batching_ratio	19.8295	0.0	1.13849	0.1294	2222.0	0.747848	0.0295	1149.0	-34.31	Yes
Chow_Ordinals_level	2023-02-01	T_star_corrected	batching_ratio	3.404	0.033354	0.00150671	0.0548	2222.0	0.00121285	0.0084	1149.0	-19.5	Yes
CUSUM_full_sample	N/A	log_T_star_corrected	batching_ratio	958.4006									Yes	CUSUM_stat=958.4006, crit_5pct=55.0167
CUSUM_full_sample_level	N/A	T_star_corrected	batching_ratio	727.3477									Yes	CUSUM_stat=727.3477, crit_5pct=55.0167
Chow_alt_2022-12-01	2022-12-01	log_T_star_corrected	batching_ratio	26.7494	0.0	1.22998503	0.1485	2160.0	0.35391658	0.0077	1211.0	-71.23	Yes
Chow_alt_2023-01-01	2023-01-01	log_T_star_corrected	batching_ratio	19.1931	0.0	1.1701236	0.1368	2191.0	0.56294796	0.0173	1180.0	-51.89	Yes
Chow_alt_2023-02-01	2023-02-01	log_T_star_corrected	batching_ratio	19.8295	0.0	1.13848959	0.1294	2222.0	0.74784786	0.0295	1149.0	-34.31	Yes
Chow_alt_2023-03-01	2023-03-01	log_T_star_corrected	batching_ratio	23.4563	0.0	1.12545287	0.1262	2250.0	0.8627771	0.0385	1121.0	-23.34	Yes
Chow_alt_2023-04-01	2023-04-01	log_T_star_corrected	batching_ratio	26.9674	0.0	1.11748334	0.1245	2281.0	0.95717067	0.0457	1090.0	-14.35	Yes
Chow_alt_level_2022-12-01	2022-12-01	T_star_corrected	batching_ratio	4.7439	0.008763	0.00162492	0.0621	2160.0	0.00068546	0.0032	1211.0	-57.82	Yes
Chow_alt_level_2023-01-01	2023-01-01	T_star_corrected	batching_ratio	3.0069	0.049576	0.00154273	0.0571	2191.0	0.00099318	0.006	1180.0	-35.62	Yes
Chow_alt_level_2023-02-01	2023-02-01	T_star_corrected	batching_ratio	3.404	0.033354	0.00150671	0.0548	2222.0	0.00121285	0.0084	1149.0	-19.5	Yes
Chow_alt_level_2023-03-01	2023-03-01	T_star_corrected	batching_ratio	4.4671	0.011549	0.00148957	0.0536	2250.0	0.00136674	0.0103	1121.0	-8.25	Yes
Chow_alt_level_2023-04-01	2023-04-01	T_star_corrected	batching_ratio	6.0698	0.002337	0.00147223	0.0524	2281.0	0.00154988	0.0127	1090.0	5.27	Yes
