# Supplementary material for: Landauer-Based Economic Temperature in Blockspace Markets: Evidence from Bitcoin and Ethereum
Source: Entropy (Basel). 2026 May 1;28(5):508. doi: 10.3390/e28050508 (PMC13205438; doi:10.3390/e28050508)
Supplement: Supplementary file 1 [file entropy-28-00508-s001.zip › entropy_submission_entropy_optimized/results/F5_breaks_ETH.csv]

test	break_date	dep_var	indep_var	relationship	F_statistic	p_value	slope_pre	R2_pre	N_pre	slope_post	R2_post	N_post	slope_change_pct	significant_5pct	notes
Chow_EIP-1559	2021-08-05	log_T_star_eth	batching_eth	log(T*_eth) ~ batching [canonical]	2037.2224	0.0	-6.51339013	0.3036	2189.0	-4.57417884	0.0496	1698.0	29.77	Yes
Chow_EIP-1559	2021-08-05	T_star_eth	batching_eth	T*_eth ~ batching [robustness]	389.1174	0.0	-2.56718335	0.0111	2189.0	-46.16074842	0.077	1698.0	-1698.11	Yes
Chow_EIP-1559	2021-08-05	fee_per_block	tx_per_block	fee_per_block ~ tx_per_block	162.7399	0.0	0.0053619	0.3597	2189.0	-0.00099388	0.004	1698.0	-118.54	Yes
Chow_EIP-1559	2021-08-05	log_fee_per_block	tx_per_block	log(fee_per_block) ~ tx_per_block	2132.1213	0.0	0.02648022	0.885	2189.0	-0.01432535	0.1915	1698.0	-154.1	Yes
Chow_EIP-1559	2021-08-05	log_T_star_eth	tx_per_block	log(T*_eth) ~ tx_per_block	2538.5726	0.0	0.03319793	0.8461	2189.0	-0.01592417	0.2072	1698.0	-147.97	Yes
Chow_Merge	2022-09-15	log_T_star_eth	batching_eth	log(T*_eth) ~ batching [canonical]	489.2482	0.0	-4.75848286	0.1075	2595.0	0.15647759	0.0001	1292.0	103.29	Yes
Chow_Merge	2022-09-15	T_star_eth	batching_eth	T*_eth ~ batching [robustness]	5.906	0.002748	2.66876995	0.0023	2595.0	3.57435113	0.0036	1292.0	33.93	Yes
Chow_Merge	2022-09-15	fee_per_block	tx_per_block	fee_per_block ~ tx_per_block	718.1421	0.0	0.00650586	0.3827	2595.0	-0.00235274	0.16	1292.0	-136.16	Yes
Chow_Merge	2022-09-15	log_fee_per_block	tx_per_block	log(fee_per_block) ~ tx_per_block	4403.4911	0.0	0.02717441	0.897	2595.0	-0.01661921	0.4147	1292.0	-161.16	Yes
Chow_Merge	2022-09-15	log_T_star_eth	tx_per_block	log(T*_eth) ~ tx_per_block	3430.5507	0.0	0.03678876	0.8574	2595.0	-0.01844845	0.4655	1292.0	-150.15	Yes
Chow_Shanghai	2023-04-12	log_T_star_eth	batching_eth	log(T*_eth) ~ batching [canonical]	320.5759	0.0	-4.2213647	0.0818	2804.0	1.37712725	0.0046	1083.0	132.62	Yes
Chow_Shanghai	2023-04-12	T_star_eth	batching_eth	T*_eth ~ batching [robustness]	4.3701	0.012712	2.42777075	0.0019	2804.0	4.42575903	0.0045	1083.0	82.3	Yes
Chow_Shanghai	2023-04-12	fee_per_block	tx_per_block	fee_per_block ~ tx_per_block	662.6465	0.0	0.00628804	0.3666	2804.0	-0.00235762	0.1578	1083.0	-137.49	Yes
Chow_Shanghai	2023-04-12	log_fee_per_block	tx_per_block	log(fee_per_block) ~ tx_per_block	4463.9488	0.0	0.02719715	0.8954	2804.0	-0.01610099	0.3929	1083.0	-159.2	Yes
Chow_Shanghai	2023-04-12	log_T_star_eth	tx_per_block	log(T*_eth) ~ tx_per_block	3178.416	0.0	0.037209	0.8534	2804.0	-0.01898383	0.4691	1083.0	-151.02	Yes
CUSUM_full_sample	N/A	log_T_star_eth	batching_eth	log(T*_eth) ~ batching [canonical]	3209.4323									Yes	CUSUM_stat=3209.4323, crit_5pct=59.0810
CUSUM_full_sample	N/A	T_star_eth	batching_eth	T*_eth ~ batching [robustness]	1174.2566									Yes	CUSUM_stat=1174.2566, crit_5pct=59.0810
Regime_Pre_EIP1559	2015-08-08 to 2021-08-05	log_T_star_eth	batching_eth	Regime: Pre_EIP1559			-6.51339013	0.3036	2189.0					N/A
Regime_EIP1559_to_Merge	2021-08-05 to 2022-09-15	log_T_star_eth	batching_eth	Regime: EIP1559_to_Merge			-5.12626699	0.0752	406.0					N/A
Regime_Merge_to_Shanghai	2022-09-15 to 2023-04-12	log_T_star_eth	batching_eth	Regime: Merge_to_Shanghai			0.12300254	0.0003	209.0					N/A
Regime_Post_Shanghai	2023-04-12 to 2026-03-30	log_T_star_eth	batching_eth	Regime: Post_Shanghai			1.37712725	0.0046	1083.0					N/A
