# Supplementary material for: Landauer-Based Economic Temperature in Blockspace Markets: Evidence from Bitcoin and Ethereum
Source: Entropy (Basel). 2026 May 1;28(5):508. doi: 10.3390/e28050508 (PMC13205438; doi:10.3390/e28050508)
Supplement: Supplementary file 1 [file entropy-28-00508-s001.zip › entropy_submission_entropy_optimized/results/F6_robustness.csv]

section	check	finding	variant	statistic	value	p_value	n_obs	significant_5pct
Maxwell	bin_size	MR1: (dT/dV)_S = -(dP/dS)_V	bins=5	Pearson_r	0.03088794234379134	0.07295272735050261	3371	False
Maxwell	bin_size	MR2: (dT/dP)_S = (dV/dS)_P	bins=5	Pearson_r	0.024943795881526707	0.14763585576007304	3371	False
Maxwell	bin_size	MR3: (dS/dV)_T = (dP/dT)_V	bins=5	Pearson_r	0.000953400400369675	0.9558722089836678	3371	False
Maxwell	bin_size	MR4: (dS/dP)_T = -(dV/dT)_P	bins=5	Pearson_r	-0.01185274751811059	0.49148856681926384	3371	False
Maxwell	bin_size	MR1: (dT/dV)_S = -(dP/dS)_V	bins=10	Pearson_r	0.02200638807622475	0.20146861462420096	3371	False
Maxwell	bin_size	MR2: (dT/dP)_S = (dV/dS)_P	bins=10	Pearson_r	-0.011126223993367903	0.5184267269975495	3371	False
Maxwell	bin_size	MR3: (dS/dV)_T = (dP/dT)_V	bins=10	Pearson_r	-0.00235334824921493	0.8913583186485615	3371	False
Maxwell	bin_size	MR4: (dS/dP)_T = -(dV/dT)_P	bins=10	Pearson_r	-0.03302108820335768	0.055234572018870116	3371	False
Maxwell	bin_size	MR1: (dT/dV)_S = -(dP/dS)_V	bins=15	Pearson_r	0.009947994209655066	0.5636802575162723	3371	False
Maxwell	bin_size	MR2: (dT/dP)_S = (dV/dS)_P	bins=15	Pearson_r	-0.007247526076565045	0.6740157172060555	3371	False
Maxwell	bin_size	MR3: (dS/dV)_T = (dP/dT)_V	bins=15	Pearson_r	-0.017123921678797404	0.3202596739662842	3371	False
Maxwell	bin_size	MR4: (dS/dP)_T = -(dV/dT)_P	bins=15	Pearson_r	0.016950016417716082	0.3251996207448835	3371	False
Maxwell	bin_size	MR1: (dT/dV)_S = -(dP/dS)_V	bins=20	Pearson_r	0.0021269591047070983	0.901753733219309	3371	False
Maxwell	bin_size	MR2: (dT/dP)_S = (dV/dS)_P	bins=20	Pearson_r	0.027876333767552677	0.10561457570153109	3371	False
Maxwell	bin_size	MR3: (dS/dV)_T = (dP/dT)_V	bins=20	Pearson_r	-0.03332803657002563	0.05300795975314212	3371	False
Maxwell	bin_size	MR4: (dS/dP)_T = -(dV/dT)_P	bins=20	Pearson_r	0.0036631504928464047	0.8316346807671985	3371	False
Maxwell	bin_size	MR1: (dT/dV)_S = -(dP/dS)_V	bins=30	Pearson_r	-0.013778215315055697	0.4238795500754888	3371	False
Maxwell	bin_size	MR2: (dT/dP)_S = (dV/dS)_P	bins=30	Pearson_r	0.04976658693380456	0.0038501775789916383	3371	True
Maxwell	bin_size	MR3: (dS/dV)_T = (dP/dT)_V	bins=30	Pearson_r	-0.021315159250945667	0.21599561959261687	3371	False
Maxwell	bin_size	MR4: (dS/dP)_T = -(dV/dT)_P	bins=30	Pearson_r	0.03519722215140237	0.04100920098871135	3371	True
Maxwell	HAC_regression	MR1: (dT/dV)_S = -(dP/dS)_V	NW(lags=9)	slope	0.0006646698297406143	0.8521063841394628	3371	False
Maxwell	HAC_regression	MR2: (dT/dP)_S = (dV/dS)_P	NW(lags=9)	slope	0.01111448448522192	0.2296622387501858	3371	False
Maxwell	HAC_regression	MR3: (dS/dV)_T = (dP/dT)_V	NW(lags=9)	slope	-0.026751735704370345	0.10673022885355038	3371	False
Maxwell	HAC_regression	MR4: (dS/dP)_T = -(dV/dT)_P	NW(lags=9)	slope	0.002333160293386306	0.8624250475077128	3371	False
Maxwell	alt_variables	MR1: (dT/dV)_S = -(dP/dS)_V	Alt: fee_rate_corrected as T	Pearson_r	0.0006175415642962168	0.9714088515819497	3371	False
Maxwell	alt_variables	MR2: (dT/dP)_S = (dV/dS)_P	Alt: fee_rate_corrected as T	Pearson_r	0.02932760210298452	0.08866084587581262	3371	False
Maxwell	alt_variables	MR3: (dS/dV)_T = (dP/dT)_V	Alt: fee_rate_corrected as T	Pearson_r	0.018531461258777925	0.2820901831619283	3371	False
Maxwell	alt_variables	MR4: (dS/dP)_T = -(dV/dT)_P	Alt: fee_rate_corrected as T	Pearson_r	0.005478343969957691	0.7505161977386491	3371	False
Maxwell	alt_variables	MR1: (dT/dV)_S = -(dP/dS)_V	Alt: temp_primary as T	Pearson_r	0.013770742828194866	0.42413096297199776	3371	False
Maxwell	alt_variables	MR2: (dT/dP)_S = (dV/dS)_P	Alt: temp_primary as T	Pearson_r	0.025317156154170267	0.1416667578510907	3371	False
Maxwell	alt_variables	MR3: (dS/dV)_T = (dP/dT)_V	Alt: temp_primary as T	Pearson_r	0.0018373444751164294	0.915076708223109	3371	False
Maxwell	alt_variables	MR4: (dS/dP)_T = -(dV/dT)_P	Alt: temp_primary as T	Pearson_r	0.007414962899984971	0.6669328279098768	3371	False
Maxwell	alt_variables	MR1: (dT/dV)_S = -(dP/dS)_V	Alt: temp_blockchain_proxy as T	Pearson_r	0.013796501066124789	0.42326469097297226	3371	False
Maxwell	alt_variables	MR2: (dT/dP)_S = (dV/dS)_P	Alt: temp_blockchain_proxy as T	Pearson_r	0.026619335915730243	0.12229122319541556	3371	False
Maxwell	alt_variables	MR3: (dS/dV)_T = (dP/dT)_V	Alt: temp_blockchain_proxy as T	Pearson_r	0.001692700085900686	0.9217398792391776	3371	False
Maxwell	alt_variables	MR4: (dS/dP)_T = -(dV/dT)_P	Alt: temp_blockchain_proxy as T	Pearson_r	0.007157757986203575	0.6778250515287243	3371	False
Maxwell	alt_variables	MR1: (dT/dV)_S = -(dP/dS)_V	Alt: mempool_tx_count as P	Pearson_r	0.012083505794711989	0.483092389811803	3371	False
Maxwell	alt_variables	MR2: (dT/dP)_S = (dV/dS)_P	Alt: mempool_tx_count as P	Pearson_r	-0.0010515454173834612	0.9513349741899751	3371	False
Maxwell	alt_variables	MR3: (dS/dV)_T = (dP/dT)_V	Alt: mempool_tx_count as P	Pearson_r	-0.013300928542598935	0.440112165666274	3371	False
Maxwell	alt_variables	MR4: (dS/dP)_T = -(dV/dT)_P	Alt: mempool_tx_count as P	Pearson_r	-0.04717340618928699	0.006154918615153574	3371	True
Maxwell	alt_variables	MR1: (dT/dV)_S = -(dP/dS)_V	Alt: n_unique_addresses as S	Pearson_r	0.02376046347699931	0.1683950158953796	3362	False
Maxwell	alt_variables	MR2: (dT/dP)_S = (dV/dS)_P	Alt: n_unique_addresses as S	Pearson_r	-0.021835735671883495	0.20545833187996243	3364	False
Maxwell	alt_variables	MR3: (dS/dV)_T = (dP/dT)_V	Alt: n_unique_addresses as S	Pearson_r	-0.00293834406126466	0.8646465680387501	3368	False
Maxwell	alt_variables	MR4: (dS/dP)_T = -(dV/dT)_P	Alt: n_unique_addresses as S	Pearson_r	-0.014846483774271644	0.3890532942883878	3368	False
Maxwell	alt_variables	MR1: (dT/dV)_S = -(dP/dS)_V	Alt: confirmed_tx as S	Pearson_r	-0.0051830545831192	0.7640288693003022	3357	False
Maxwell	alt_variables	MR2: (dT/dP)_S = (dV/dS)_P	Alt: confirmed_tx as S	Pearson_r	0.005261662869349166	0.7606970293543618	3353	False
Maxwell	alt_variables	MR3: (dS/dV)_T = (dP/dT)_V	Alt: confirmed_tx as S	Pearson_r	0.007972480476338233	0.6441562896351569	3359	False
Maxwell	alt_variables	MR4: (dS/dP)_T = -(dV/dT)_P	Alt: confirmed_tx as S	Pearson_r	-0.009638565053901423	0.576553375374331	3359	False
Maxwell	subsample	MR1: (dT/dV)_S = -(dP/dS)_V	Full	Pearson_r	0.0021269591047070983	0.901753733219309	3371	False
Maxwell	subsample	MR2: (dT/dP)_S = (dV/dS)_P	Full	Pearson_r	0.027876333767552677	0.10561457570153109	3371	False
Maxwell	subsample	MR3: (dS/dV)_T = (dP/dT)_V	Full	Pearson_r	-0.03332803657002563	0.05300795975314212	3371	False
Maxwell	subsample	MR4: (dS/dP)_T = -(dV/dT)_P	Full	Pearson_r	0.0036631504928464047	0.8316346807671985	3371	False
Maxwell	subsample	MR1: (dT/dV)_S = -(dP/dS)_V	Pre-COVID	Pearson_r	0.013833515154829735	0.6386054888184163	1155	False
Maxwell	subsample	MR2: (dT/dP)_S = (dV/dS)_P	Pre-COVID	Pearson_r	0.021239135520120724	0.4708369400705296	1155	False
Maxwell	subsample	MR3: (dS/dV)_T = (dP/dT)_V	Pre-COVID	Pearson_r	-0.13436621280257377	4.5983576334861205e-06	1155	True
Maxwell	subsample	MR4: (dS/dP)_T = -(dV/dT)_P	Pre-COVID	Pearson_r	-0.03742339850539392	0.20375955110282	1155	False
Maxwell	subsample	MR1: (dT/dV)_S = -(dP/dS)_V	COVID	Pearson_r	-0.07577398441170646	0.09486181020768258	487	False
Maxwell	subsample	MR2: (dT/dP)_S = (dV/dS)_P	COVID	Pearson_r	-0.002929943302626816	0.9485783220787458	487	False
Maxwell	subsample	MR3: (dS/dV)_T = (dP/dT)_V	COVID	Pearson_r	0.09607812037194557	0.03402995354819263	487	True
Maxwell	subsample	MR4: (dS/dP)_T = -(dV/dT)_P	COVID	Pearson_r	0.006580351369242082	0.8848339670267873	487	False
Maxwell	subsample	MR1: (dT/dV)_S = -(dP/dS)_V	Post-COVID	Pearson_r	-0.03431010081055019	0.1538554059234987	1729	False
Maxwell	subsample	MR2: (dT/dP)_S = (dV/dS)_P	Post-COVID	Pearson_r	-0.022469462573512906	0.35043264352280334	1729	False
Maxwell	subsample	MR3: (dS/dV)_T = (dP/dT)_V	Post-COVID	Pearson_r	0.013242653374378265	0.5821328783089659	1729	False
Maxwell	subsample	MR4: (dS/dP)_T = -(dV/dT)_P	Post-COVID	Pearson_r	-0.0317435317816589	0.18706433215513185	1729	False
Maxwell	subsample	MR1: (dT/dV)_S = -(dP/dS)_V	Ordinals	Pearson_r	-0.1051540600301823	0.0003564094700663915	1149	True
Maxwell	subsample	MR2: (dT/dP)_S = (dV/dS)_P	Ordinals	Pearson_r	-0.001659030146453102	0.9552025466733054	1149	False
Maxwell	subsample	MR3: (dS/dV)_T = (dP/dT)_V	Ordinals	Pearson_r	0.01759284677340251	0.5513489131583851	1149	False
Maxwell	subsample	MR4: (dS/dP)_T = -(dV/dT)_P	Ordinals	Pearson_r	-0.0246045520031264	0.4047113868822363	1149	False
Maxwell	subsample	MR1: (dT/dV)_S = -(dP/dS)_V	Pre-Ordinals	Pearson_r	-0.00899487288917767	0.6717327138811181	2222	False
Maxwell	subsample	MR2: (dT/dP)_S = (dV/dS)_P	Pre-Ordinals	Pearson_r	-0.021542551558232696	0.3100957144363329	2222	False
Maxwell	subsample	MR3: (dS/dV)_T = (dP/dT)_V	Pre-Ordinals	Pearson_r	-0.04994164568616714	0.01855770301102319	2222	True
Maxwell	subsample	MR4: (dS/dP)_T = -(dV/dT)_P	Pre-Ordinals	Pearson_r	-0.034763755799642734	0.1013653227497927	2222	False
Carnot	baseline	Efficiency <= Carnot bound	Full sample (daily bound)	mean_gap	-0.4507749056820179	0.0	1968	True
Carnot	baseline	Pct days gap<=0	Full sample (daily bound)	pct_below_bound	0.9806910569105691		1968	True
Carnot	baseline	Efficiency <= Carnot bound	Full sample (global bound)	mean_gap	-0.8366085685537946	0.0	3371	True
Carnot	baseline	Pct days gap<=0	Full sample (global bound)	pct_below_bound	1.0		3371	True
Carnot	congestion_threshold	Efficiency <= Carnot bound	mempool >= Q0 (331707)	mean_gap	-0.4507749056820179	0.0	1968	True
Carnot	congestion_threshold	Pct days gap<=0	mempool >= Q0 (331707)	pct_below_bound	0.9806910569105691		1968	True
Carnot	congestion_threshold	Efficiency <= Carnot bound	mempool >= Q25 (2141201)	mean_gap	-0.4724179884256981	0.0	1764	True
Carnot	congestion_threshold	Pct days gap<=0	mempool >= Q25 (2141201)	pct_below_bound	0.9801587301587301		1764	True
Carnot	congestion_threshold	Efficiency <= Carnot bound	mempool >= Q50 (8310698)	mean_gap	-0.5260447486698018	0.0	1353	True
Carnot	congestion_threshold	Pct days gap<=0	mempool >= Q50 (8310698)	pct_below_bound	0.9844789356984479		1353	True
Carnot	congestion_threshold	Efficiency <= Carnot bound	mempool >= Q75 (63197440)	mean_gap	-0.594294019592552	0.0	753	True
Carnot	congestion_threshold	Pct days gap<=0	mempool >= Q75 (63197440)	pct_below_bound	0.9920318725099602		753	True
Carnot	congestion_threshold	Efficiency <= Carnot bound	mempool >= Q90 (108705578)	mean_gap	-0.6364502668663474	2.0140600515079382e-204	333	True
Carnot	congestion_threshold	Pct days gap<=0	mempool >= Q90 (108705578)	pct_below_bound	1.0		333	True
Carnot	rolling_window	180d rolling mean(gap) <= 0	pct of windows where mean(gap)<=0	pct_windows_hold	1.0		1789	True
Carnot	rolling_window	180d rolling pct(gap<=0) range	min=0.93, max=1.00	min_pct_below	0.9277777777777778		1789	True
Carnot	subsample	Efficiency <= Carnot bound	Full	mean_gap	-0.4507749056820179	0.0	1968	True
Carnot	subsample	Pct days gap<=0	Full	pct_below_bound	0.9806910569105691		1968	True
Carnot	subsample	Efficiency <= Carnot bound	Pre-COVID	mean_gap	-0.4304093809884494	4.8555708811675484e-169	505	True
Carnot	subsample	Pct days gap<=0	Pre-COVID	pct_below_bound	0.9722772277227723		505	True
Carnot	subsample	Efficiency <= Carnot bound	COVID	mean_gap	-0.6044881038289788	6.722623928435707e-197	411	True
Carnot	subsample	Pct days gap<=0	COVID	pct_below_bound	0.9878345498783455		411	True
Carnot	subsample	Efficiency <= Carnot bound	Post-COVID	mean_gap	-0.40049778166286515	1.4281810093080345e-293	1052	True
Carnot	subsample	Pct days gap<=0	Post-COVID	pct_below_bound	0.9819391634980988		1052	True
Carnot	subsample	Efficiency <= Carnot bound	Ordinals	mean_gap	-0.447708998667856	8.18630403139868e-207	695	True
Carnot	subsample	Pct days gap<=0	Ordinals	pct_below_bound	0.9841726618705036		695	True
Carnot	subsample	Efficiency <= Carnot bound	Pre-Ordinals	mean_gap	-0.452448751223921	0.0	1273	True
Carnot	subsample	Pct days gap<=0	Pre-Ordinals	pct_below_bound	0.9787902592301649		1273	True
Stationarity	ADF_lag_length	ADF on log(T_star_corrected)	lag=1	ADF_stat	-6.777806641177863	2.5443048725927033e-09	3369	True
Stationarity	ADF_lag_length	ADF on log(T_star_corrected)	lag=4	ADF_stat	-4.5362181662199825	0.00016903971193656158	3366	True
Stationarity	ADF_lag_length	ADF on log(T_star_corrected)	lag=7	ADF_stat	-4.254821708500335	0.0005314116171990258	3363	True
Stationarity	ADF_lag_length	ADF on log(T_star_corrected)	lag=14	ADF_stat	-4.301632078267711	0.00044133042061805723	3356	True
Stationarity	ADF_lag_length	ADF on log(T_star_corrected)	lag=21	ADF_stat	-3.6202142958095846	0.0053861276721668405	3349	True
Stationarity	ADF_lag_length	ADF on log(T_star_corrected)	autolag=AIC(=28)	ADF_stat	-3.351517095905311	0.012726952734645637	3342	True
Stationarity	ADF_lag_length	ADF on log(T_star_corrected)	autolag=BIC(=28)	ADF_stat	-3.351517095905311	0.012726952734645637	3342	True
Stationarity	ADF_lag_length	ADF on log(utxo_count) -- Entropy S	lag=1	ADF_stat	-0.24648255392723822	0.9327494319090481	3372	False
Stationarity	ADF_lag_length	ADF on log(utxo_count) -- Entropy S	lag=4	ADF_stat	-0.3045071105464901	0.924863560353138	3369	False
Stationarity	ADF_lag_length	ADF on log(utxo_count) -- Entropy S	lag=7	ADF_stat	-0.4619661611841448	0.8992272973929707	3366	False
Stationarity	ADF_lag_length	ADF on log(utxo_count) -- Entropy S	lag=14	ADF_stat	-0.5352419617348361	0.8849538667664818	3359	False
Stationarity	ADF_lag_length	ADF on log(utxo_count) -- Entropy S	lag=21	ADF_stat	-0.5233925679886954	0.8873701909614014	3352	False
Stationarity	ADF_lag_length	ADF on log(utxo_count) -- Entropy S	autolag=AIC(=29)	ADF_stat	-0.6177717452662329	0.8669155644576397	3344	False
Stationarity	ADF_lag_length	ADF on log(utxo_count) -- Entropy S	autolag=BIC(=15)	ADF_stat	-0.48630506184920685	0.8946613788800245	3358	False
Stationarity	ADF_lag_length	ADF on log(mempool_size_bytes) -- Pressure P	lag=1	ADF_stat	-9.380620837450019	6.973339792533091e-16	3373	True
Stationarity	ADF_lag_length	ADF on log(mempool_size_bytes) -- Pressure P	lag=4	ADF_stat	-5.5177192208902905	1.90829036551085e-06	3370	True
Stationarity	ADF_lag_length	ADF on log(mempool_size_bytes) -- Pressure P	lag=7	ADF_stat	-4.226817284908122	0.0005933124592509723	3367	True
Stationarity	ADF_lag_length	ADF on log(mempool_size_bytes) -- Pressure P	lag=14	ADF_stat	-3.711205325849037	0.003958273598838509	3360	True
Stationarity	ADF_lag_length	ADF on log(mempool_size_bytes) -- Pressure P	lag=21	ADF_stat	-2.6308669854653193	0.08678400900859184	3353	False
Stationarity	ADF_lag_length	ADF on log(mempool_size_bytes) -- Pressure P	autolag=AIC(=28)	ADF_stat	-2.3413261181722143	0.15898555338740367	3346	False
Stationarity	ADF_lag_length	ADF on log(mempool_size_bytes) -- Pressure P	autolag=BIC(=20)	ADF_stat	-2.5057427478628918	0.11408329752650598	3354	False
Stationarity	ADF_lag_length	ADF on avg_block_size_mb -- Volume V	lag=1	ADF_stat	-9.330158981509658	9.375597899585432e-16	3369	True
Stationarity	ADF_lag_length	ADF on avg_block_size_mb -- Volume V	lag=4	ADF_stat	-4.931368594137105	3.0289028298430095e-05	3366	True
Stationarity	ADF_lag_length	ADF on avg_block_size_mb -- Volume V	lag=7	ADF_stat	-3.0030690485319846	0.03460878208264141	3363	True
Stationarity	ADF_lag_length	ADF on avg_block_size_mb -- Volume V	lag=14	ADF_stat	-2.7342000531785735	0.06830482204539896	3356	False
Stationarity	ADF_lag_length	ADF on avg_block_size_mb -- Volume V	lag=21	ADF_stat	-2.4439111195980705	0.12972429271815095	3349	False
Stationarity	ADF_lag_length	ADF on avg_block_size_mb -- Volume V	autolag=AIC(=29)	ADF_stat	-2.246824947354452	0.18969150373809657	3341	False
Stationarity	ADF_lag_length	ADF on avg_block_size_mb -- Volume V	autolag=BIC(=29)	ADF_stat	-2.246824947354452	0.18969150373809657	3341	False
Stationarity	ADF_lag_length	ADF on fee_share_revenue	lag=1	ADF_stat	-10.026400600649058	1.6277181876091314e-17	3372	True
Stationarity	ADF_lag_length	ADF on fee_share_revenue	lag=4	ADF_stat	-7.638172041779844	1.9273706799277825e-11	3369	True
Stationarity	ADF_lag_length	ADF on fee_share_revenue	lag=7	ADF_stat	-6.673481024514099	4.526018002966043e-09	3366	True
Stationarity	ADF_lag_length	ADF on fee_share_revenue	lag=14	ADF_stat	-5.992427881261304	1.7328945672932435e-07	3359	True
Stationarity	ADF_lag_length	ADF on fee_share_revenue	lag=21	ADF_stat	-5.402078329359365	3.353324193980017e-06	3352	True
Stationarity	ADF_lag_length	ADF on fee_share_revenue	autolag=AIC(=28)	ADF_stat	-4.554611307169361	0.000156476503121399	3345	True
Stationarity	ADF_lag_length	ADF on fee_share_revenue	autolag=BIC(=16)	ADF_stat	-6.261700636945505	4.2079298267591126e-08	3357	True
Stationarity	regime_specific	ADF on log(T_star_corrected)	Full	ADF_stat	-3.351517095905311	0.012726952734645637	3342	True
Stationarity	regime_specific	ADF on log(utxo_count) -- Entropy S	Full	ADF_stat	-0.6177717452662329	0.8669155644576397	3344	False
Stationarity	regime_specific	ADF on log(mempool_size_bytes) -- Pressure P	Full	ADF_stat	-2.3413261181722143	0.15898555338740367	3346	False
Stationarity	regime_specific	ADF on log(T_star_corrected)	Pre-COVID	ADF_stat	-2.1188643850498234	0.23699710258299206	1134	False
Stationarity	regime_specific	ADF on log(utxo_count) -- Entropy S	Pre-COVID	ADF_stat	-1.8219217349902468	0.3696337471945792	1133	False
Stationarity	regime_specific	ADF on log(mempool_size_bytes) -- Pressure P	Pre-COVID	ADF_stat	-2.2859078280942495	0.17655326538001648	1132	False
Stationarity	regime_specific	ADF on log(T_star_corrected)	COVID	ADF_stat	-1.8964241745037744	0.33374515729716303	471	False
Stationarity	regime_specific	ADF on log(utxo_count) -- Entropy S	COVID	ADF_stat	0.29879901149460314	0.9772893186312442	470	False
Stationarity	regime_specific	ADF on log(mempool_size_bytes) -- Pressure P	COVID	ADF_stat	-2.544307832040827	0.10506246530921892	468	False
Stationarity	regime_specific	ADF on log(T_star_corrected)	Post-COVID	ADF_stat	-2.7215070031463333	0.07038998492331057	1709	False
Stationarity	regime_specific	ADF on log(utxo_count) -- Entropy S	Post-COVID	ADF_stat	-1.1955829982516697	0.6754929024537912	1719	False
Stationarity	regime_specific	ADF on log(mempool_size_bytes) -- Pressure P	Post-COVID	ADF_stat	-1.2085681141858844	0.669899107788418	1708	False
Stationarity	regime_specific	ADF on log(T_star_corrected)	Ordinals	ADF_stat	-2.296699335863557	0.1730347113284027	1129	False
Stationarity	regime_specific	ADF on log(utxo_count) -- Entropy S	Ordinals	ADF_stat	-3.140788513451134	0.023678250558372336	1141	True
Stationarity	regime_specific	ADF on log(mempool_size_bytes) -- Pressure P	Ordinals	ADF_stat	-0.30531505050983027	0.9247481814347407	1131	False
Stationarity	regime_specific	ADF on log(T_star_corrected)	Pre-Ordinals	ADF_stat	-2.5917206402751494	0.09472054500318411	2195	False
Stationarity	regime_specific	ADF on log(utxo_count) -- Entropy S	Pre-Ordinals	ADF_stat	-1.335904499655334	0.6125901445153602	2194	False
Stationarity	regime_specific	ADF on log(mempool_size_bytes) -- Pressure P	Pre-Ordinals	ADF_stat	-2.7404595248509627	0.06729483981853253	2194	False
Stationarity	ADF_deterministic	ADF on log(T_star_corrected)	regression=constant	ADF_stat	-3.351517095905311	0.012726952734645637	3342	True
Stationarity	ADF_deterministic	ADF on log(utxo_count) -- Entropy S	regression=constant	ADF_stat	-0.6177717452662329	0.8669155644576397	3344	False
Stationarity	ADF_deterministic	ADF on log(mempool_size_bytes) -- Pressure P	regression=constant	ADF_stat	-2.3413261181722143	0.15898555338740367	3346	False
Stationarity	ADF_deterministic	ADF on avg_block_size_mb -- Volume V	regression=constant	ADF_stat	-2.246824947354452	0.18969150373809657	3341	False
Stationarity	ADF_deterministic	ADF on fee_share_revenue	regression=constant	ADF_stat	-4.554611307169361	0.000156476503121399	3345	True
Stationarity	ADF_deterministic	ADF on log(T_star_corrected)	regression=constant+trend	ADF_stat	-3.345000835982637	0.059181555795335766	3342	False
Stationarity	ADF_deterministic	ADF on log(utxo_count) -- Entropy S	regression=constant+trend	ADF_stat	-1.715903633047696	0.7438302610752223	3344	False
Stationarity	ADF_deterministic	ADF on log(mempool_size_bytes) -- Pressure P	regression=constant+trend	ADF_stat	-2.2946495887987797	0.4369115693906477	3346	False
Stationarity	ADF_deterministic	ADF on avg_block_size_mb -- Volume V	regression=constant+trend	ADF_stat	-4.107600394922734	0.006146868845025158	3341	True
Stationarity	ADF_deterministic	ADF on fee_share_revenue	regression=constant+trend	ADF_stat	-4.87553283344861	0.00034462477861918917	3345	True
Stationarity	ADF_deterministic	ADF on log(T_star_corrected)	regression=none	ADF_stat	-0.3979961017006623	0.5375152183404934	3342	False
Stationarity	ADF_deterministic	ADF on log(utxo_count) -- Entropy S	regression=none	ADF_stat	2.3926705806025517	0.9972011091097663	3344	False
Stationarity	ADF_deterministic	ADF on log(mempool_size_bytes) -- Pressure P	regression=none	ADF_stat	-0.5156750603214636	0.4896700620726365	3346	False
Stationarity	ADF_deterministic	ADF on avg_block_size_mb -- Volume V	regression=none	ADF_stat	-0.037930931466771824	0.6715186361697614	3341	False
Stationarity	ADF_deterministic	ADF on fee_share_revenue	regression=none	ADF_stat	-3.3277830890823332	0.0008894344637720795	3345	True
SUMMARY	survival	180d rolling mean(gap) <= 0	Carnot	survival_rate	1.0		1	True
SUMMARY	survival	180d rolling pct(gap<=0) range	Carnot	survival_rate	1.0		1	True
SUMMARY	survival	Efficiency <= Carnot bound	Carnot	survival_rate	1.0	3.735054523975037e-170	13	True
SUMMARY	survival	Pct days gap<=0	Carnot	survival_rate	1.0		13	True
SUMMARY	survival	MR3: (dS/dV)_T = (dP/dT)_V	Maxwell	survival_rate	0.16666666666666666	0.4361182116610867	18	False
SUMMARY	survival	MR4: (dS/dP)_T = -(dV/dT)_P	Maxwell	survival_rate	0.1111111111111111	0.46041092194365163	18	False
SUMMARY	survival	MR1: (dT/dV)_S = -(dP/dS)_V	Maxwell	survival_rate	0.05555555555555555	0.48396264494331853	18	False
SUMMARY	survival	MR2: (dT/dP)_S = (dV/dS)_P	Maxwell	survival_rate	0.05555555555555555	0.3938930664902363	18	False
SUMMARY	survival	ADF on fee_share_revenue	Stationarity	survival_rate	1.0	0.00015505854868747696	10	True
SUMMARY	survival	ADF on log(T_star_corrected)	Stationarity	survival_rate	0.5625	0.0976887498859806	16	False
SUMMARY	survival	ADF on avg_block_size_mb -- Volume V	Stationarity	survival_rate	0.4	0.1479408202103567	10	False
SUMMARY	survival	ADF on log(mempool_size_bytes) -- Pressure P	Stationarity	survival_rate	0.25	0.22203230951499847	16	False
SUMMARY	survival	ADF on log(utxo_count) -- Entropy S	Stationarity	survival_rate	0.0625	0.776518009573395	16	False
