# Supplementary material for: Landauer-Based Economic Temperature in Blockspace Markets: Evidence from Bitcoin and Ethereum
Source: Entropy (Basel). 2026 May 1;28(5):508. doi: 10.3390/e28050508 (PMC13205438; doi:10.3390/e28050508)
Supplement: Supplementary file 1 [file entropy-28-00508-s001.zip › entropy_submission_entropy_optimized/results/F7_proxy_sensitivity.csv]

Chain	Proxy	Unit	Role	N	ADF p	KPSS p	AR(1) phi	Half-life	Maxwell daily	Maxwell weekly	Maxwell monthly	Carnot bound	Carnot compliance %	Testable days	Main conclusion
BTC	Median sat/vB x BTC price	USD/bit	Canonical	3371	0.01	0.10	0.97	20.7	3/4	3/4	4/4	0.89	98.07	1968	Canonical (matches main text)
BTC	mm.space avgfee_50 x BTC price	USD/bit	Robustness	1094	0.32	0.01	0.94	11.7	2/4	3/4	2/4	0.91	99.66	876	Consistent with canonical
BTC	Total fees / total vbytes	USD/bit	Robustness	3359	<0.01	0.10	0.97	20.5	4/4	3/4	4/4	0.89	97.15	1965	Consistent with canonical
ETH	Fee per tx x ETH price	gwei-USD/bit	Canonical	3887	0.19	0.01	0.99	79.0	2/4	2/4	2/4	0.94	97.75	2088	Canonical (matches main text)
ETH	Total fees / total gas used	USD/gas	Chain-native robustness	3887	0.20	0.01	0.99	62.6	2/4	2/4	2/4	0.94	97.89	2178	Consistent with canonical
