# Supplementary material for: Landauer-Based Economic Temperature in Blockspace Markets: Evidence from Bitcoin and Ethereum
Source: Entropy (Basel). 2026 May 1;28(5):508. doi: 10.3390/e28050508 (PMC13205438; doi:10.3390/e28050508)
Supplement: Supplementary file 1 [file entropy-28-00508-s001.zip › entropy_submission_entropy_optimized/results/F8_eth_mr4_subperiods.csv]

subperiod	start	end	N	MR1_z	MR1_p	MR2_z	MR2_p	MR3_z	MR3_p	MR4_z	MR4_p	MR4_verdict	maxwell_pass_count	spec
Full sample			3887	-1.2945619785147642	0.19547137570213668	-0.42877790989031983	0.6680848561773669	2.3739305444683447	0.01759986079145337	10.293414459849927	0.0	FAIL	2/4	10 bins, daily
Pre-EIP-1559		2021-08-05	2189	-0.7700617343663073	0.44126327337718796	2.000673271558334	0.04542761166318843	3.7028430525556786	0.0002131967843512772	10.376872316290397	0.0	FAIL	1/4	10 bins, daily
Post-EIP-1559	2021-08-05		1698	-3.725590382690459	0.00019485861504242585	-5.591699306521158	2.2485798556459713e-08	0.8038082050609	0.4215077503866498	7.520971838921402	5.440092820663267e-14	FAIL	1/4	10 bins, daily
Pre-Merge		2022-09-15	2595	0.021316203795510136	0.9829934180163835	1.9414585190505727	0.05220268616712698	2.9263086011367476	0.0034301049725435906	10.398993838938576	0.0	FAIL	2/4	10 bins, daily
Post-Merge	2022-09-15		1292	-5.275816347075103	1.3216639938029573e-07	-14.395117755279749	0.0	0.8596735503935086	0.38996901869974643	8.609591692997121	0.0	FAIL	1/4	10 bins, daily
Pre-Shanghai		2023-04-12	2804	-0.04052119527937697	0.9676776095277906	2.5902328022426446	0.009591104595986222	2.1709213113760475	0.02993712107436375	9.82765764717354	0.0	FAIL	1/4	10 bins, daily
Post-Shanghai	2023-04-12		1083	-4.405201600895228	1.0568554262180285e-05	-11.179838065395503	0.0	0.9706399629827238	0.3317275981943011	8.80032363403706	0.0	FAIL	1/4	10 bins, daily
