# Supplementary material for: Landauer-Based Economic Temperature in Blockspace Markets: Evidence from Bitcoin and Ethereum
Source: Entropy (Basel). 2026 May 1;28(5):508. doi: 10.3390/e28050508 (PMC13205438; doi:10.3390/e28050508)
Supplement: Supplementary file 1 [file entropy-28-00508-s001.zip › entropy_submission_entropy_optimized/tables/table1_variable_mapping.csv]

Construct	Symbol	Bitcoin	Ethereum	Interpretation
Temperature	T	log(fee_rate x P_BTC / (8 ln 2 x 10^8))	log(fee_per_tx_gwei x P_ETH / (8 ln 2))	Monetary cost per irreversibly processed bit
Entropy proxy	S	log(utxo_count)	log(tx_count)	Chain-state complexity
Pressure proxy	P	log(mempool_size_bytes)	log(active_addresses)	Congestion / demand pressure
Volume proxy	V	avg_block_size_mb	log(block_count)	Executed blockspace volume
