# Supplementary material for: Landauer-Based Economic Temperature in Blockspace Markets: Evidence from Bitcoin and Ethereum
Source: Entropy (Basel). 2026 May 1;28(5):508. doi: 10.3390/e28050508 (PMC13205438; doi:10.3390/e28050508)
Supplement: Supplementary file 1 [file entropy-28-00508-s001.zip › entropy_submission_entropy_optimized/tables/table1_variable_mapping.tex]

\begin{tabular}{lllll}
\toprule
Construct & Symbol & Bitcoin & Ethereum & Interpretation \\
\midrule
Temperature & T & log(fee_rate x P_BTC / (8 ln 2 x 10^8)) & log(fee_per_tx_gwei x P_ETH / (8 ln 2)) & Monetary cost per irreversibly processed bit \\
Entropy proxy & S & log(utxo_count) & log(tx_count) & Chain-state complexity \\
Pressure proxy & P & log(mempool_size_bytes) & log(active_addresses) & Congestion / demand pressure \\
Volume proxy & V & avg_block_size_mb & log(block_count) & Executed blockspace volume \\
\bottomrule
\end{tabular}
