# Supplementary material for: Landauer-Based Economic Temperature in Blockspace Markets: Evidence from Bitcoin and Ethereum
Source: Entropy (Basel). 2026 May 1;28(5):508. doi: 10.3390/e28050508 (PMC13205438; doi:10.3390/e28050508)
Supplement: Supplementary file 1 [file entropy-28-00508-s001.zip › entropy_submission_entropy_optimized/tables/table2_state_variable.csv]

Chain	N	Mean	SD	Min	Max	ADF p	KPSS p	AR(1) phi	Half-life (days)
BTC	3,371	-7.44	1.06	-9.68	-2.57	0.01	0.10	0.97	20.69
ETH	3,887	18.43	2.57	11.73	24.31	0.19	0.01	0.99	79.04
