# Supplementary material for: Landauer-Based Economic Temperature in Blockspace Markets: Evidence from Bitcoin and Ethereum
Source: Entropy (Basel). 2026 May 1;28(5):508. doi: 10.3390/e28050508 (PMC13205438; doi:10.3390/e28050508)
Supplement: Supplementary file 1 [file entropy-28-00508-s001.zip › entropy_submission_entropy_optimized/tables/table2_state_variable.tex]

\begin{tabular}{llllllllll}
\toprule
Chain & N & Mean & SD & Min & Max & ADF p & KPSS p & AR(1) phi & Half-life (days) \\
\midrule
BTC & 3,371 & -7.44 & 1.06 & -9.68 & -2.57 & 0.01 & 0.10 & 0.97 & 20.69 \\
ETH & 3,887 & 18.43 & 2.57 & 11.73 & 24.31 & 0.19 & 0.01 & 0.99 & 79.04 \\
\bottomrule
\end{tabular}
