# Supplementary material for: Landauer-Based Economic Temperature in Blockspace Markets: Evidence from Bitcoin and Ethereum
Source: Entropy (Basel). 2026 May 1;28(5):508. doi: 10.3390/e28050508 (PMC13205438; doi:10.3390/e28050508)
Supplement: Supplementary file 1 [file entropy-28-00508-s001.zip › entropy_submission_entropy_optimized/tables/table3_maxwell_relations.csv]

Chain	Frequency	N	Passes	Failed	Mean |z|
BTC	Daily	3,371	3/4	MR2	1.47
BTC	Weekly	483	3/4	MR3	0.97
BTC	Monthly	111	4/4	None	0.69
ETH	Daily	3,887	2/4	MR3, MR4	3.60
ETH	Weekly	556	2/4	MR3, MR4	3.54
ETH	Monthly	128	2/4	MR3, MR4	2.87
