# Supplementary material for: Landauer-Based Economic Temperature in Blockspace Markets: Evidence from Bitcoin and Ethereum
Source: Entropy (Basel). 2026 May 1;28(5):508. doi: 10.3390/e28050508 (PMC13205438; doi:10.3390/e28050508)
Supplement: Supplementary file 1 [file entropy-28-00508-s001.zip › entropy_submission_entropy_optimized/tables/table3_maxwell_relations.tex]

\begin{tabular}{llllll}
\toprule
Chain & Frequency & N & Passes & Failed & Mean |z| \\
\midrule
BTC & Daily & 3,371 & 3/4 & MR2 & 1.47 \\
BTC & Weekly & 483 & 3/4 & MR3 & 0.97 \\
BTC & Monthly & 111 & 4/4 & None & 0.69 \\
ETH & Daily & 3,887 & 2/4 & MR3, MR4 & 3.60 \\
ETH & Weekly & 556 & 2/4 & MR3, MR4 & 3.54 \\
ETH & Monthly & 128 & 2/4 & MR3, MR4 & 2.87 \\
\bottomrule
\end{tabular}
