# Supplementary material for: Landauer-Based Economic Temperature in Blockspace Markets: Evidence from Bitcoin and Ethereum
Source: Entropy (Basel). 2026 May 1;28(5):508. doi: 10.3390/e28050508 (PMC13205438; doi:10.3390/e28050508)
Supplement: Supplementary file 1 [file entropy-28-00508-s001.zip › entropy_submission_entropy_optimized/tables/table4_carnot_support.csv]

Chain	Carnot bound	Mean efficiency	Testable days	Violations	Compliance %	Heat-engine r
BTC	0.89	0.05	1,968	38	98.07	0.979
ETH	0.94	0.20	2,088	47	97.75	0.996
