# Supplementary material for: Landauer-Based Economic Temperature in Blockspace Markets: Evidence from Bitcoin and Ethereum
Source: Entropy (Basel). 2026 May 1;28(5):508. doi: 10.3390/e28050508 (PMC13205438; doi:10.3390/e28050508)
Supplement: Supplementary file 1 [file entropy-28-00508-s001.zip › entropy_submission_entropy_optimized/tables/table4_carnot_support.tex]

\begin{tabular}{llllrll}
\toprule
Chain & Carnot bound & Mean efficiency & Testable days & Violations & Compliance % & Heat-engine r \\
\midrule
BTC & 0.89 & 0.05 & 1,968 & 38 & 98.07 & 0.979 \\
ETH & 0.94 & 0.20 & 2,088 & 47 & 97.75 & 0.996 \\
\bottomrule
\end{tabular}
