# Supplementary material for: Landauer-Based Economic Temperature in Blockspace Markets: Evidence from Bitcoin and Ethereum
Source: Entropy (Basel). 2026 May 1;28(5):508. doi: 10.3390/e28050508 (PMC13205438; doi:10.3390/e28050508)
Supplement: Supplementary file 1 [file entropy-28-00508-s001.zip › entropy_submission_entropy_optimized/tables/table5a_regime_thresholds.csv]

Chain	Bull mean T	Bear mean T	Low congestion	Medium congestion	High congestion	T_c
BTC	-6.91	-8.11	-8.02	-7.01	-6.22	-5.41
ETH	18.97	18.38	16.60	—	20.27	15.96
