# Supplementary material for: Landauer-Based Economic Temperature in Blockspace Markets: Evidence from Bitcoin and Ethereum
Source: Entropy (Basel). 2026 May 1;28(5):508. doi: 10.3390/e28050508 (PMC13205438; doi:10.3390/e28050508)
Supplement: Supplementary file 1 [file entropy-28-00508-s001.zip › entropy_submission_entropy_optimized/tables/table5a_regime_thresholds.tex]

\begin{tabular}{lllllll}
\toprule
Chain & Bull mean T & Bear mean T & Low congestion & Medium congestion & High congestion & T_c \\
\midrule
BTC & -6.91 & -8.11 & -8.02 & -7.01 & -6.22 & -5.41 \\
ETH & 18.97 & 18.38 & 16.60 & — & 20.27 & 15.96 \\
\bottomrule
\end{tabular}
