# Supplementary material for: Landauer-Based Economic Temperature in Blockspace Markets: Evidence from Bitcoin and Ethereum
Source: Entropy (Basel). 2026 May 1;28(5):508. doi: 10.3390/e28050508 (PMC13205438; doi:10.3390/e28050508)
Supplement: Supplementary file 1 [file entropy-28-00508-s001.zip › entropy_submission_entropy_optimized/tables/table5b_structural_breaks.csv]

Chain	Event	Break date	Chow F	Slope change %
BTC	Ordinals (primary)	2023-02-01	19.83	-34.31
ETH	EIP-1559 (primary)	2021-08-05	2037.22	+29.77
ETH	Merge (secondary)	2022-09-15	489.25	+103.29
ETH	Shanghai (secondary)	2023-04-12	320.58	+132.62
