# Supplementary material for: Landauer-Based Economic Temperature in Blockspace Markets: Evidence from Bitcoin and Ethereum
Source: Entropy (Basel). 2026 May 1;28(5):508. doi: 10.3390/e28050508 (PMC13205438; doi:10.3390/e28050508)
Supplement: Supplementary file 1 [file entropy-28-00508-s001.zip › entropy_submission_entropy_optimized/tables/table5b_structural_breaks.tex]

\begin{tabular}{lllll}
\toprule
Chain & Event & Break date & Chow F & Slope change % \\
\midrule
BTC & Ordinals (primary) & 2023-02-01 & 19.83 & -34.31 \\
ETH & EIP-1559 (primary) & 2021-08-05 & 2037.22 & +29.77 \\
ETH & Merge (secondary) & 2022-09-15 & 489.25 & +103.29 \\
ETH & Shanghai (secondary) & 2023-04-12 & 320.58 & +132.62 \\
\bottomrule
\end{tabular}
