# Supplementary material for: Landauer-Based Economic Temperature in Blockspace Markets: Evidence from Bitcoin and Ethereum
Source: Entropy (Basel). 2026 May 1;28(5):508. doi: 10.3390/e28050508 (PMC13205438; doi:10.3390/e28050508)
Supplement: Supplementary file 1 [file entropy-28-00508-s001.zip › entropy_submission_entropy_optimized/tables/table6_full_break_matrix.csv]

Chain	test	break_date	dep_var	indep_var	F_statistic	p_value	slope_pre	slope_post	slope_change_pct	significant_5pct
BTC	Chow_Ordinals	2023-02-01	log_T_star_corrected	batching_ratio	19.8295	0.0	1.13849	0.747848	-34.31	Yes
BTC	Chow_Ordinals_level	2023-02-01	T_star_corrected	batching_ratio	3.404	0.033354	0.00150671	0.00121285	-19.5	Yes
BTC	CUSUM_full_sample		log_T_star_corrected	batching_ratio	958.4006					Yes
BTC	CUSUM_full_sample_level		T_star_corrected	batching_ratio	727.3477					Yes
BTC	Chow_alt_2022-12-01	2022-12-01	log_T_star_corrected	batching_ratio	26.7494	0.0	1.22998503	0.35391658	-71.23	Yes
BTC	Chow_alt_2023-01-01	2023-01-01	log_T_star_corrected	batching_ratio	19.1931	0.0	1.1701236	0.56294796	-51.89	Yes
BTC	Chow_alt_2023-02-01	2023-02-01	log_T_star_corrected	batching_ratio	19.8295	0.0	1.13848959	0.74784786	-34.31	Yes
BTC	Chow_alt_2023-03-01	2023-03-01	log_T_star_corrected	batching_ratio	23.4563	0.0	1.12545287	0.8627771	-23.34	Yes
BTC	Chow_alt_2023-04-01	2023-04-01	log_T_star_corrected	batching_ratio	26.9674	0.0	1.11748334	0.95717067	-14.35	Yes
BTC	Chow_alt_level_2022-12-01	2022-12-01	T_star_corrected	batching_ratio	4.7439	0.008763	0.00162492	0.00068546	-57.82	Yes
BTC	Chow_alt_level_2023-01-01	2023-01-01	T_star_corrected	batching_ratio	3.0069	0.049576	0.00154273	0.00099318	-35.62	Yes
BTC	Chow_alt_level_2023-02-01	2023-02-01	T_star_corrected	batching_ratio	3.404	0.033354	0.00150671	0.00121285	-19.5	Yes
BTC	Chow_alt_level_2023-03-01	2023-03-01	T_star_corrected	batching_ratio	4.4671	0.011549	0.00148957	0.00136674	-8.25	Yes
BTC	Chow_alt_level_2023-04-01	2023-04-01	T_star_corrected	batching_ratio	6.0698	0.002337	0.00147223	0.00154988	5.27	Yes
ETH	Chow_EIP-1559	2021-08-05	log_T_star_eth	batching_eth	2037.2224	0.0	-6.51339013	-4.57417884	29.77	Yes
ETH	Chow_EIP-1559	2021-08-05	T_star_eth	batching_eth	389.1174	0.0	-2.56718335	-46.16074842	-1698.11	Yes
ETH	Chow_EIP-1559	2021-08-05	fee_per_block	tx_per_block	162.7399	0.0	0.0053619	-0.00099388	-118.54	Yes
ETH	Chow_EIP-1559	2021-08-05	log_fee_per_block	tx_per_block	2132.1213	0.0	0.02648022	-0.01432535	-154.1	Yes
ETH	Chow_EIP-1559	2021-08-05	log_T_star_eth	tx_per_block	2538.5726	0.0	0.03319793	-0.01592417	-147.97	Yes
ETH	Chow_Merge	2022-09-15	log_T_star_eth	batching_eth	489.2482	0.0	-4.75848286	0.15647759	103.29	Yes
ETH	Chow_Merge	2022-09-15	T_star_eth	batching_eth	5.906	0.002748	2.66876995	3.57435113	33.93	Yes
ETH	Chow_Merge	2022-09-15	fee_per_block	tx_per_block	718.1421	0.0	0.00650586	-0.00235274	-136.16	Yes
ETH	Chow_Merge	2022-09-15	log_fee_per_block	tx_per_block	4403.4911	0.0	0.02717441	-0.01661921	-161.16	Yes
ETH	Chow_Merge	2022-09-15	log_T_star_eth	tx_per_block	3430.5507	0.0	0.03678876	-0.01844845	-150.15	Yes
ETH	Chow_Shanghai	2023-04-12	log_T_star_eth	batching_eth	320.5759	0.0	-4.2213647	1.37712725	132.62	Yes
ETH	Chow_Shanghai	2023-04-12	T_star_eth	batching_eth	4.3701	0.012712	2.42777075	4.42575903	82.3	Yes
ETH	Chow_Shanghai	2023-04-12	fee_per_block	tx_per_block	662.6465	0.0	0.00628804	-0.00235762	-137.49	Yes
ETH	Chow_Shanghai	2023-04-12	log_fee_per_block	tx_per_block	4463.9488	0.0	0.02719715	-0.01610099	-159.2	Yes
ETH	Chow_Shanghai	2023-04-12	log_T_star_eth	tx_per_block	3178.416	0.0	0.037209	-0.01898383	-151.02	Yes
ETH	CUSUM_full_sample		log_T_star_eth	batching_eth	3209.4323					Yes
ETH	CUSUM_full_sample		T_star_eth	batching_eth	1174.2566					Yes
ETH	Regime_Pre_EIP1559	2015-08-08 to 2021-08-05	log_T_star_eth	batching_eth			-6.51339013
ETH	Regime_EIP1559_to_Merge	2021-08-05 to 2022-09-15	log_T_star_eth	batching_eth			-5.12626699
ETH	Regime_Merge_to_Shanghai	2022-09-15 to 2023-04-12	log_T_star_eth	batching_eth			0.12300254
ETH	Regime_Post_Shanghai	2023-04-12 to 2026-03-30	log_T_star_eth	batching_eth			1.37712725
