# Supplementary material for: Landauer-Based Economic Temperature in Blockspace Markets: Evidence from Bitcoin and Ethereum
Source: Entropy (Basel). 2026 May 1;28(5):508. doi: 10.3390/e28050508 (PMC13205438; doi:10.3390/e28050508)
Supplement: Supplementary file 1 [file entropy-28-00508-s001.zip › entropy_submission_entropy_optimized/tables/table6_full_break_matrix.tex]

\begin{tabular}{lllllrrrrrl}
\toprule
Chain & test & break_date & dep_var & indep_var & F_statistic & p_value & slope_pre & slope_post & slope_change_pct & significant_5pct \\
\midrule
BTC & Chow_Ordinals & 2023-02-01 & log_T_star_corrected & batching_ratio & 19.829500 & 0.000000 & 1.138490 & 0.747848 & -34.310000 & Yes \\
BTC & Chow_Ordinals_level & 2023-02-01 & T_star_corrected & batching_ratio & 3.404000 & 0.033354 & 0.001507 & 0.001213 & -19.500000 & Yes \\
BTC & CUSUM_full_sample & -- & log_T_star_corrected & batching_ratio & 958.400600 & -- & -- & -- & -- & Yes \\
BTC & CUSUM_full_sample_level & -- & T_star_corrected & batching_ratio & 727.347700 & -- & -- & -- & -- & Yes \\
BTC & Chow_alt_2022-12-01 & 2022-12-01 & log_T_star_corrected & batching_ratio & 26.749400 & 0.000000 & 1.229985 & 0.353917 & -71.230000 & Yes \\
BTC & Chow_alt_2023-01-01 & 2023-01-01 & log_T_star_corrected & batching_ratio & 19.193100 & 0.000000 & 1.170124 & 0.562948 & -51.890000 & Yes \\
BTC & Chow_alt_2023-02-01 & 2023-02-01 & log_T_star_corrected & batching_ratio & 19.829500 & 0.000000 & 1.138490 & 0.747848 & -34.310000 & Yes \\
BTC & Chow_alt_2023-03-01 & 2023-03-01 & log_T_star_corrected & batching_ratio & 23.456300 & 0.000000 & 1.125453 & 0.862777 & -23.340000 & Yes \\
BTC & Chow_alt_2023-04-01 & 2023-04-01 & log_T_star_corrected & batching_ratio & 26.967400 & 0.000000 & 1.117483 & 0.957171 & -14.350000 & Yes \\
BTC & Chow_alt_level_2022-12-01 & 2022-12-01 & T_star_corrected & batching_ratio & 4.743900 & 0.008763 & 0.001625 & 0.000685 & -57.820000 & Yes \\
BTC & Chow_alt_level_2023-01-01 & 2023-01-01 & T_star_corrected & batching_ratio & 3.006900 & 0.049576 & 0.001543 & 0.000993 & -35.620000 & Yes \\
BTC & Chow_alt_level_2023-02-01 & 2023-02-01 & T_star_corrected & batching_ratio & 3.404000 & 0.033354 & 0.001507 & 0.001213 & -19.500000 & Yes \\
BTC & Chow_alt_level_2023-03-01 & 2023-03-01 & T_star_corrected & batching_ratio & 4.467100 & 0.011549 & 0.001490 & 0.001367 & -8.250000 & Yes \\
BTC & Chow_alt_level_2023-04-01 & 2023-04-01 & T_star_corrected & batching_ratio & 6.069800 & 0.002337 & 0.001472 & 0.001550 & 5.270000 & Yes \\
ETH & Chow_EIP-1559 & 2021-08-05 & log_T_star_eth & batching_eth & 2037.222400 & 0.000000 & -6.513390 & -4.574179 & 29.770000 & Yes \\
ETH & Chow_EIP-1559 & 2021-08-05 & T_star_eth & batching_eth & 389.117400 & 0.000000 & -2.567183 & -46.160748 & -1698.110000 & Yes \\
ETH & Chow_EIP-1559 & 2021-08-05 & fee_per_block & tx_per_block & 162.739900 & 0.000000 & 0.005362 & -0.000994 & -118.540000 & Yes \\
ETH & Chow_EIP-1559 & 2021-08-05 & log_fee_per_block & tx_per_block & 2132.121300 & 0.000000 & 0.026480 & -0.014325 & -154.100000 & Yes \\
ETH & Chow_EIP-1559 & 2021-08-05 & log_T_star_eth & tx_per_block & 2538.572600 & 0.000000 & 0.033198 & -0.015924 & -147.970000 & Yes \\
ETH & Chow_Merge & 2022-09-15 & log_T_star_eth & batching_eth & 489.248200 & 0.000000 & -4.758483 & 0.156478 & 103.290000 & Yes \\
ETH & Chow_Merge & 2022-09-15 & T_star_eth & batching_eth & 5.906000 & 0.002748 & 2.668770 & 3.574351 & 33.930000 & Yes \\
ETH & Chow_Merge & 2022-09-15 & fee_per_block & tx_per_block & 718.142100 & 0.000000 & 0.006506 & -0.002353 & -136.160000 & Yes \\
ETH & Chow_Merge & 2022-09-15 & log_fee_per_block & tx_per_block & 4403.491100 & 0.000000 & 0.027174 & -0.016619 & -161.160000 & Yes \\
ETH & Chow_Merge & 2022-09-15 & log_T_star_eth & tx_per_block & 3430.550700 & 0.000000 & 0.036789 & -0.018448 & -150.150000 & Yes \\
ETH & Chow_Shanghai & 2023-04-12 & log_T_star_eth & batching_eth & 320.575900 & 0.000000 & -4.221365 & 1.377127 & 132.620000 & Yes \\
ETH & Chow_Shanghai & 2023-04-12 & T_star_eth & batching_eth & 4.370100 & 0.012712 & 2.427771 & 4.425759 & 82.300000 & Yes \\
ETH & Chow_Shanghai & 2023-04-12 & fee_per_block & tx_per_block & 662.646500 & 0.000000 & 0.006288 & -0.002358 & -137.490000 & Yes \\
ETH & Chow_Shanghai & 2023-04-12 & log_fee_per_block & tx_per_block & 4463.948800 & 0.000000 & 0.027197 & -0.016101 & -159.200000 & Yes \\
ETH & Chow_Shanghai & 2023-04-12 & log_T_star_eth & tx_per_block & 3178.416000 & 0.000000 & 0.037209 & -0.018984 & -151.020000 & Yes \\
ETH & CUSUM_full_sample & -- & log_T_star_eth & batching_eth & 3209.432300 & -- & -- & -- & -- & Yes \\
ETH & CUSUM_full_sample & -- & T_star_eth & batching_eth & 1174.256600 & -- & -- & -- & -- & Yes \\
ETH & Regime_Pre_EIP1559 & 2015-08-08 to 2021-08-05 & log_T_star_eth & batching_eth & -- & -- & -6.513390 & -- & -- & -- \\
ETH & Regime_EIP1559_to_Merge & 2021-08-05 to 2022-09-15 & log_T_star_eth & batching_eth & -- & -- & -5.126267 & -- & -- & -- \\
ETH & Regime_Merge_to_Shanghai & 2022-09-15 to 2023-04-12 & log_T_star_eth & batching_eth & -- & -- & 0.123003 & -- & -- & -- \\
ETH & Regime_Post_Shanghai & 2023-04-12 to 2026-03-30 & log_T_star_eth & batching_eth & -- & -- & 1.377127 & -- & -- & -- \\
\bottomrule
\end{tabular}
