# Supplementary material for: Landauer-Based Economic Temperature in Blockspace Markets: Evidence from Bitcoin and Ethereum
Source: Entropy (Basel). 2026 May 1;28(5):508. doi: 10.3390/e28050508 (PMC13205438; doi:10.3390/e28050508)
Supplement: Supplementary file 1 [file entropy-28-00508-s001.zip › entropy_submission_entropy_optimized/tables/tableS1_maxwell_robustness.csv]

Chain	Frequency	Bins	MR1	MR2	MR3	MR4	Pass
BTC	Daily	5	PASS	PASS	PASS	PASS	4/4
BTC	Daily	6	PASS	PASS	PASS	PASS	4/4
BTC	Daily	8	PASS	PASS	PASS	PASS	4/4
BTC	Daily	10	PASS	FAIL	PASS	PASS	3/4
BTC	Daily	15	PASS	PASS	FAIL	PASS	3/4
BTC	Daily	20	FAIL	PASS	FAIL	PASS	2/4
BTC	Weekly	5	PASS	PASS	PASS	PASS	4/4
BTC	Weekly	6	PASS	PASS	PASS	PASS	4/4
BTC	Weekly	8	PASS	PASS	FAIL	PASS	3/4
BTC	Weekly	10	PASS	PASS	FAIL	PASS	3/4
BTC	Weekly	15	PASS	PASS	FAIL	PASS	3/4
BTC	Weekly	20	PASS	PASS	FAIL	PASS	3/4
BTC	Monthly	5	PASS	PASS	PASS	PASS	4/4
BTC	Monthly	6	PASS	PASS	PASS	PASS	4/4
BTC	Monthly	8	PASS	PASS	PASS	PASS	4/4
BTC	Monthly	10	PASS	PASS	PASS	PASS	4/4
BTC	Monthly	15	PASS	PASS	PASS	PASS	4/4
BTC	Monthly	20	PASS	PASS	PASS	PASS	4/4
ETH	Daily	5	PASS	PASS	PASS	FAIL	3/4
ETH	Daily	6	PASS	PASS	PASS	FAIL	3/4
ETH	Daily	8	PASS	PASS	FAIL	FAIL	2/4
ETH	Daily	10	PASS	PASS	FAIL	FAIL	2/4
ETH	Daily	15	PASS	PASS	FAIL	FAIL	2/4
ETH	Daily	20	FAIL	PASS	FAIL	FAIL	1/4
ETH	Weekly	5	PASS	PASS	PASS	FAIL	3/4
ETH	Weekly	6	PASS	PASS	PASS	FAIL	3/4
ETH	Weekly	8	PASS	PASS	FAIL	FAIL	2/4
ETH	Weekly	10	PASS	PASS	FAIL	FAIL	2/4
ETH	Weekly	15	FAIL	PASS	FAIL	FAIL	1/4
ETH	Weekly	20	FAIL	PASS	FAIL	FAIL	1/4
ETH	Monthly	5	PASS	PASS	PASS	FAIL	3/4
ETH	Monthly	6	PASS	PASS	PASS	FAIL	3/4
ETH	Monthly	8	PASS	PASS	PASS	FAIL	3/4
ETH	Monthly	10	PASS	PASS	FAIL	FAIL	2/4
ETH	Monthly	15	FAIL	PASS	FAIL	FAIL	1/4
ETH	Monthly	20	FAIL	PASS	FAIL	FAIL	1/4
