# Supplementary material for: Landauer-Based Economic Temperature in Blockspace Markets: Evidence from Bitcoin and Ethereum
Source: Entropy (Basel). 2026 May 1;28(5):508. doi: 10.3390/e28050508 (PMC13205438; doi:10.3390/e28050508)
Supplement: Supplementary file 1 [file entropy-28-00508-s001.zip › entropy_submission_entropy_optimized/tables/tableS1_maxwell_robustness.tex]

\begin{tabular}{llrlllll}
\toprule
Chain & Frequency & Bins & MR1 & MR2 & MR3 & MR4 & Pass \\
\midrule
BTC & Daily & 5 & PASS & PASS & PASS & PASS & 4/4 \\
BTC & Daily & 6 & PASS & PASS & PASS & PASS & 4/4 \\
BTC & Daily & 8 & PASS & PASS & PASS & PASS & 4/4 \\
BTC & Daily & 10 & PASS & FAIL & PASS & PASS & 3/4 \\
BTC & Daily & 15 & PASS & PASS & FAIL & PASS & 3/4 \\
BTC & Daily & 20 & FAIL & PASS & FAIL & PASS & 2/4 \\
BTC & Weekly & 5 & PASS & PASS & PASS & PASS & 4/4 \\
BTC & Weekly & 6 & PASS & PASS & PASS & PASS & 4/4 \\
BTC & Weekly & 8 & PASS & PASS & FAIL & PASS & 3/4 \\
BTC & Weekly & 10 & PASS & PASS & FAIL & PASS & 3/4 \\
BTC & Weekly & 15 & PASS & PASS & FAIL & PASS & 3/4 \\
BTC & Weekly & 20 & PASS & PASS & FAIL & PASS & 3/4 \\
BTC & Monthly & 5 & PASS & PASS & PASS & PASS & 4/4 \\
BTC & Monthly & 6 & PASS & PASS & PASS & PASS & 4/4 \\
BTC & Monthly & 8 & PASS & PASS & PASS & PASS & 4/4 \\
BTC & Monthly & 10 & PASS & PASS & PASS & PASS & 4/4 \\
BTC & Monthly & 15 & PASS & PASS & PASS & PASS & 4/4 \\
BTC & Monthly & 20 & PASS & PASS & PASS & PASS & 4/4 \\
ETH & Daily & 5 & PASS & PASS & PASS & FAIL & 3/4 \\
ETH & Daily & 6 & PASS & PASS & PASS & FAIL & 3/4 \\
ETH & Daily & 8 & PASS & PASS & FAIL & FAIL & 2/4 \\
ETH & Daily & 10 & PASS & PASS & FAIL & FAIL & 2/4 \\
ETH & Daily & 15 & PASS & PASS & FAIL & FAIL & 2/4 \\
ETH & Daily & 20 & FAIL & PASS & FAIL & FAIL & 1/4 \\
ETH & Weekly & 5 & PASS & PASS & PASS & FAIL & 3/4 \\
ETH & Weekly & 6 & PASS & PASS & PASS & FAIL & 3/4 \\
ETH & Weekly & 8 & PASS & PASS & FAIL & FAIL & 2/4 \\
ETH & Weekly & 10 & PASS & PASS & FAIL & FAIL & 2/4 \\
ETH & Weekly & 15 & FAIL & PASS & FAIL & FAIL & 1/4 \\
ETH & Weekly & 20 & FAIL & PASS & FAIL & FAIL & 1/4 \\
ETH & Monthly & 5 & PASS & PASS & PASS & FAIL & 3/4 \\
ETH & Monthly & 6 & PASS & PASS & PASS & FAIL & 3/4 \\
ETH & Monthly & 8 & PASS & PASS & PASS & FAIL & 3/4 \\
ETH & Monthly & 10 & PASS & PASS & FAIL & FAIL & 2/4 \\
ETH & Monthly & 15 & FAIL & PASS & FAIL & FAIL & 1/4 \\
ETH & Monthly & 20 & FAIL & PASS & FAIL & FAIL & 1/4 \\
\bottomrule
\end{tabular}
