# Supplementary material for: Landauer-Based Economic Temperature in Blockspace Markets: Evidence from Bitcoin and Ethereum
Source: Entropy (Basel). 2026 May 1;28(5):508. doi: 10.3390/e28050508 (PMC13205438; doi:10.3390/e28050508)
Supplement: Supplementary file 1 [file entropy-28-00508-s001.zip › entropy_submission_entropy_optimized/tables/tableS2_carnot_robustness.csv]

Chain	Partition	eta_C	Compliance %	Testable days	Violations	Heat-engine r
BTC	Baseline (10/100 MB)	0.89	98.07	1,968	38	0.976
BTC	Terciles (mempool)	0.87	98.27	2,259	39	0.976
BTC	Quartiles (mempool)	0.90	98.30	2,355	40	0.977
BTC	Median split (mempool)	0.81	98.16	2,010	37	0.976
ETH	Baseline (median fee)	0.94	97.75	2,088	47	0.995
ETH	Terciles (fee)	0.97	98.83	2,231	26	0.995
ETH	Quartiles (fee)	0.97	98.50	2,199	33	0.995
ETH	Median (active addresses)	0.88	96.09	1,792	70	0.995
