# Supplementary material for: Landauer-Based Economic Temperature in Blockspace Markets: Evidence from Bitcoin and Ethereum
Source: Entropy (Basel). 2026 May 1;28(5):508. doi: 10.3390/e28050508 (PMC13205438; doi:10.3390/e28050508)
Supplement: Supplementary file 1 [file entropy-28-00508-s001.zip › entropy_submission_entropy_optimized/tables/tableS2_carnot_robustness.tex]

\begin{tabular}{lllllrl}
\toprule
Chain & Partition & eta_C & Compliance % & Testable days & Violations & Heat-engine r \\
\midrule
BTC & Baseline (10/100 MB) & 0.89 & 98.07 & 1,968 & 38 & 0.976 \\
BTC & Terciles (mempool) & 0.87 & 98.27 & 2,259 & 39 & 0.976 \\
BTC & Quartiles (mempool) & 0.90 & 98.30 & 2,355 & 40 & 0.977 \\
BTC & Median split (mempool) & 0.81 & 98.16 & 2,010 & 37 & 0.976 \\
ETH & Baseline (median fee) & 0.94 & 97.75 & 2,088 & 47 & 0.995 \\
ETH & Terciles (fee) & 0.97 & 98.83 & 2,231 & 26 & 0.995 \\
ETH & Quartiles (fee) & 0.97 & 98.50 & 2,199 & 33 & 0.995 \\
ETH & Median (active addresses) & 0.88 & 96.09 & 1,792 & 70 & 0.995 \\
\bottomrule
\end{tabular}
