# Supplementary material for: Landauer-Based Economic Temperature in Blockspace Markets: Evidence from Bitcoin and Ethereum
Source: Entropy (Basel). 2026 May 1;28(5):508. doi: 10.3390/e28050508 (PMC13205438; doi:10.3390/e28050508)
Supplement: Supplementary file 1 [file entropy-28-00508-s001.zip › entropy_submission_entropy_optimized/tables/tableS3_subperiod_diagnostics.csv]

Chain	Period	N	ADF p	KPSS p	AR(1) phi	Half-life	Maxwell
BTC	Full sample	3,371	0.01	0.10	0.97	20.7	3/4
BTC	Pre-Ordinals	2,222	0.09	0.04	0.98	32.3	2/4
BTC	Post-Ordinals	1,149	0.17	0.01	0.94	11.4	1/4
ETH	Full sample	3,887	0.19	0.01	0.99	79.0	2/4
ETH	Pre-EIP-1559	2,189	0.68	0.01	0.99	86.4	1/4
ETH	Post-EIP-1559	1,698	0.77	0.01	0.97	22.6	1/4
ETH	Pre-Merge	2,595	0.45	0.01	0.99	106.7	2/4
ETH	Post-Merge	1,292	0.82	0.01	0.96	16.2	1/4
