# Supplementary material for: Landauer-Based Economic Temperature in Blockspace Markets: Evidence from Bitcoin and Ethereum
Source: Entropy (Basel). 2026 May 1;28(5):508. doi: 10.3390/e28050508 (PMC13205438; doi:10.3390/e28050508)
Supplement: Supplementary file 1 [file entropy-28-00508-s001.zip › entropy_submission_entropy_optimized/tables/tableS3_subperiod_diagnostics.tex]

\begin{tabular}{llllllll}
\toprule
Chain & Period & N & ADF p & KPSS p & AR(1) phi & Half-life & Maxwell \\
\midrule
BTC & Full sample & 3,371 & 0.01 & 0.10 & 0.97 & 20.7 & 3/4 \\
BTC & Pre-Ordinals & 2,222 & 0.09 & 0.04 & 0.98 & 32.3 & 2/4 \\
BTC & Post-Ordinals & 1,149 & 0.17 & 0.01 & 0.94 & 11.4 & 1/4 \\
ETH & Full sample & 3,887 & 0.19 & 0.01 & 0.99 & 79.0 & 2/4 \\
ETH & Pre-EIP-1559 & 2,189 & 0.68 & 0.01 & 0.99 & 86.4 & 1/4 \\
ETH & Post-EIP-1559 & 1,698 & 0.77 & 0.01 & 0.97 & 22.6 & 1/4 \\
ETH & Pre-Merge & 2,595 & 0.45 & 0.01 & 0.99 & 106.7 & 2/4 \\
ETH & Post-Merge & 1,292 & 0.82 & 0.01 & 0.96 & 16.2 & 1/4 \\
\bottomrule
\end{tabular}
