# Supplementary material for: Landauer-Based Economic Temperature in Blockspace Markets: Evidence from Bitcoin and Ethereum
Source: Entropy (Basel). 2026 May 1;28(5):508. doi: 10.3390/e28050508 (PMC13205438; doi:10.3390/e28050508)
Supplement: Supplementary file 1 [file entropy-28-00508-s001.zip › entropy_submission_entropy_optimized/tables/tableS4_proxy_robustness.csv]

Chain	Proxy	Unit	State-variable (ADF p)	Maxwell daily	Maxwell weekly	Maxwell monthly	Carnot compliance %	Main conclusion
BTC	Median sat/vB x BTC price	USD/bit	0.01	3/4	3/4	4/4	98.07	Canonical (matches main text)
BTC	mm.space avgfee_50 x BTC price	USD/bit	0.32	2/4	3/4	2/4	99.66	Consistent with canonical
BTC	Total fees / total vbytes	USD/bit	<0.01	4/4	3/4	4/4	97.15	Consistent with canonical
ETH	Fee per tx x ETH price	gwei-USD/bit	0.19	2/4	2/4	2/4	97.75	Canonical (matches main text)
ETH	Total fees / total gas used	USD/gas	0.20	2/4	2/4	2/4	97.89	Consistent with canonical
