# Supplementary material for: Landauer-Based Economic Temperature in Blockspace Markets: Evidence from Bitcoin and Ethereum
Source: Entropy (Basel). 2026 May 1;28(5):508. doi: 10.3390/e28050508 (PMC13205438; doi:10.3390/e28050508)
Supplement: Supplementary file 1 [file entropy-28-00508-s001.zip › entropy_submission_entropy_optimized/tables/tableS4_proxy_robustness.tex]

\begin{tabular}{lllllllll}
\toprule
Chain & Proxy & Unit & State-variable (ADF p) & Maxwell daily & Maxwell weekly & Maxwell monthly & Carnot compliance % & Main conclusion \\
\midrule
BTC & Median sat/vB x BTC price & USD/bit & 0.01 & 3/4 & 3/4 & 4/4 & 98.07 & Canonical (matches main text) \\
BTC & mm.space avgfee_50 x BTC price & USD/bit & 0.32 & 2/4 & 3/4 & 2/4 & 99.66 & Consistent with canonical \\
BTC & Total fees / total vbytes & USD/bit & <0.01 & 4/4 & 3/4 & 4/4 & 97.15 & Consistent with canonical \\
ETH & Fee per tx x ETH price & gwei-USD/bit & 0.19 & 2/4 & 2/4 & 2/4 & 97.75 & Canonical (matches main text) \\
ETH & Total fees / total gas used & USD/gas & 0.20 & 2/4 & 2/4 & 2/4 & 97.89 & Consistent with canonical \\
\bottomrule
\end{tabular}
